# Supplementary material for: ELM-KL-LSTM: a robust and general incremental learning method for efficient classification of time series data
Source: PeerJ Comput Sci. 2023 Dec 21;9:e1732. doi: 10.7717/peerj-cs.1732 (PMC10773756; doi:10.7717/peerj-cs.1732)
Supplement: Supplemental Information 1 [file peerj-cs-09-1732-s001.zip]

Archive with 2 entries (2 files):
- raw_code.py
- __MACOSX/._raw_code.py
