# Supplementary material for: ELM-KL-LSTM: a robust and general incremental learning method for efficient classification of time series data
Source: PeerJ Comput Sci. 2023 Dec 21;9:e1732. doi: 10.7717/peerj-cs.1732 (PMC10773756; doi:10.7717/peerj-cs.1732)
Supplement: Supplemental Information 1 [file peerj-cs-09-1732-s001.zip › raw_code.py]

import pandas as pd
import numpy as np
import os
import time
from sklearn.metrics import classification_report
import seaborn as sn
from sklearn.metrics import confusion_matrix
from sklearn import metrics
import tensorflow as tf
import scipy.stats
from keras.models import Sequential
from keras.layers import Dense
from keras.layers import LSTM, Dropout
from sklearn.preprocessing import MinMaxScaler
from tensorflow.keras.optimizers import Adam
import matplotlib.pyplot as plt
import numpy as np
import pandas as pd
import matplotlib.pyplot as plt
from keras.models import load_model
from scipy.stats import pearsonr

# model = load_model("20190914111435_epoch_300_Loss_0.5410643815994263_acc_0.9230769276618958.h5")

'''
1.Evaluation index
'''


def pre(Y_test, Y_pred, n):
    pre = []
    con_mat = confusion_matrix(Y_test, Y_pred)
    for i in range(n):
        tp = con_mat[i][i]
        fp = np.sum(con_mat[:, i]) - tp
        pre1 = tp / (tp + fp)
        pre.append(pre1)

    return sum(pre)/n


def sen(Y_test, Y_pred, n):  

    sen = []
    con_mat = confusion_matrix(Y_test, Y_pred)
    for i in range(n):
        tp = con_mat[i][i]
        fn = np.sum(con_mat[i, :]) - tp
        sen1 = tp / (tp + fn)
        sen.append(sen1)
    return sum(sen)/n


def spe(Y_test, Y_pred, n):
    spe = []
    con_mat = confusion_matrix(Y_test, Y_pred)
    for i in range(n):
        number = np.sum(con_mat[:, :])
        tp = con_mat[i][i]
        fn = np.sum(con_mat[i, :]) - tp
        fp = np.sum(con_mat[:, i]) - tp
        tn = number - tp - fn - fp
        spe1 = tn / (tn + fp)
        spe.append(spe1)

    return sum(spe)/n

def plot(prediction, true):
    fig = plt.figure()
    ax = fig.add_subplot(111)
    ax.plot(range(len(prediction)), prediction, color='b', marker='*')
    ax.plot(range(len(true)), true, color='r')
    plt.legend(['prediction', 'true'])
    plt.show()


'''
2.Define ELM and initialize the weight parameters
'''


class ELM():
    def __init__(self, input_nums, hidden_nums, output_nums):
        self.input_nums = input_nums
        self.hidden_nums = hidden_nums
        self.output_nums = output_nums
        self.is_inited = False

       
        self.W = np.array([[np.random.uniform(-1, 1) for _ in range(self.hidden_nums)] for i in range(self.input_nums)])
       
        self.bias = np.array([np.random.uniform(-1, 1) for _ in range(self.hidden_nums)])
       
        self.beta = np.zeros(shape=[self.hidden_nums, self.output_nums])
        # (H^{T}H)^{-1}
        self.P = np.zeros(shape=[self.hidden_nums, self.hidden_nums])

   
    def init_train(self, x, target):
        # output matrix
        H = self.activation(np.dot(x, self.W) + self.bias)
        HT = np.transpose(H)
        HTH = np.dot(HT, H)
        self.P = np.linalg.inv(HTH)
        pHT = np.dot(self.P, HT)
        self.beta = np.dot(pHT, target)
        self.is_inited = True

  
    def activation(self, x):
        return 1 / (1 + np.exp(-x))

 
    def seq_train(self, x, target):
        batch_size = x.shape[0]
        H = self.activation(np.dot(x, self.W) + self.bias)
        HT = np.transpose(H)
        I = np.eye(batch_size)
        Hp = np.dot(H, self.P)
        HpHT = np.dot(Hp, HT)
        temp = np.linalg.inv(I + HpHT)
        pHT = np.dot(self.P, HT)
        self.P -= np.dot(np.dot(pHT, temp), Hp)
        pHT = np.dot(self.P, HT)
        Hbeta = np.dot(H, self.beta)
        self.beta += np.dot(pHT, target - Hbeta)

   
    def predict(self, x):
        return np.dot(self.activation(np.dot(x, self.W) + self.bias), self.beta)


'''
3.Read data
'''
n =   
nb_features =  
data1 = pd.read_csv(' ')  
df3_T = data1  
total_num = df3_T.shape[0] 
raw = df3_T.iloc[0:total_num, 0:392]  
x_train = np.array(raw)
# x_train = x_train.T
# min00 = np.min(x_train, axis=0)  
# max00 = np.max(x_train, axis=0)
# raw = (x_train - min00) / (max00 - min00)
# x_train = np.array(raw).T

#scaler = StandardScaler().fit(x_real_train)
#scaler = StandardScaler().fit(x_train)
# x_train = MinMaxScaler(feature_range=(-1, 1)).fit(x_train)

'''
3.2.Get the corresponding label of the original sample set of the training set
'''
data1 = pd.read_csv(' ')
x1 = np.array(data1)
y_true = x1[:, nb_features] 
# y_true = list(y_true)
# y_true000 = [int(float(i))-1 for i in y_true] 
# y_true = [int(float(i)) for i in y_true] 
y_train = np.array(y_true)  
# y = list(y_true)

'''
3.3.Get the test set original sample set
'''
nb_features = 
data1 = pd.read_csv(' ')  
df3_T = data1  
total_num = df3_T.shape[0] 
raw = df3_T.iloc[0:total_num, 0:nb_features]  
x_test = np.array(raw)
# x_test = x_test.T
# min00 = np.min(x_test, axis=0)  
# max00 = np.max(x_test, axis=0)
# raw = (x_test - min00) / (max00 - min00)
# x_test = np.array(raw).T

'''
3.4.Get the label corresponding to the original sample set of the test set
'''
data1 = pd.read_csv(' ')
x1 = np.array(data1)
y_true = x1[:, nb_features] 

# y_true = list(y_true)
# y_true000 = [int(float(i))-1 for i in y_true] 
# y_true = [int(float(i))-1 for i in y_true] 
y_test = np.array(y_true)
# y = list(y_true)
'''
4.Format conversion
'''
# x_train = x_train.reshape((x_train.shape[0], 1, x_train.shape[1]))
# x_test = x_test.reshape((x_test.shape[0], 1, x_test.shape[1]))
#

# y_train = tf.keras.utils.to_categorical(y_train, num_classes=2)
# y_test = tf.keras.utils.to_categorical(y_test, num_classes=2)

'''
5.Data update
'''
w =   
step =   
t =  
i = 

new_data_stream = x_test[:, 196:593]  
print('new_data_stream', new_data_stream.shape)
y_test = y_test
y_test000 = y_test  
# y_test001 = y_test[0:17] 
# y_test = [int(float(i))-1 for i in y_test] 
# i = i + step
print(new_data_stream.shape)

'''
6.Start the lightweight preprocessing model
'''
new_data_elm = []
for p in range(new_data_stream.shape[0]):
    tmp = new_data_stream[p, :]
    window_size = 5
    X = []
    Y = []
    for p in range(len(tmp) - window_size):  
        X.append(tmp[p: p + window_size]) 
        Y.append(tmp[p + window_size]) 
        
    all_X = np.array(X)
    # print('X shape', all_X.shape)
    all_Y = np.array(Y)
    # print('Y shape', all_Y.shape)
    
    # train_X = all_X[:500, :]  
    # train_Y = all_Y[:500] 
    train_X = all_X[:392, :]
    train_Y = all_Y[:392] 
    # print(train_X.shape, train_Y.shape)

    # test_X = all_X[500:, :]  
    # test_Y = all_Y[500:]  
    
    oselm = ELM(input_nums=5, hidden_nums=32, output_nums=1)
    oselm.init_train(train_X, train_Y)

    prediction_list = []
    Y_list = []
    # for X, Y in zip(test_X, test_Y):
    for X, Y in zip(train_X, train_Y):
        prediction = oselm.predict(X)
        prediction_list.append(prediction)
        Y_list.append(Y)
    new_data_elm.append(Y_list)
new_data_stream_elm = np.array(new_data_elm)
print(new_data_stream_elm.shape)
plt.plot(new_data_stream_elm[0])
plt.tight_layout()
plt.show()


'''
7.Deployment classification model
'''

x_train_always = x_train.reshape((x_train.shape[0], 1, x_train.shape[1]))
x_test_new_data_stream_elm = new_data_stream_elm.reshape((new_data_stream_elm.shape[0], 1, new_data_stream_elm.shape[1]))
x_test_new_data_stream = new_data_stream[:, 5:397]  
print('x_test_new_data_stream', x_test_new_data_stream.shape)
x_test_new_data_stream = x_test_new_data_stream.reshape((x_test_new_data_stream.shape[0], 1, x_test_new_data_stream.shape[1]))


y_train = tf.keras.utils.to_categorical(y_train, num_classes=n)
y_test = tf.keras.utils.to_categorical(y_test, num_classes=n)

'''
7.2.Parameter setting
'''

# input_size = 588
# time_steps = 1
time_steps, input_size = x_train_always.shape[1], x_train_always.shape[2]
print(time_steps, input_size)

cell_size = 500  
epochs_ELM_LSTM =  
epochs_LSTM = 500
batch_size_ = 100 

'''
7.3.Create a model

'''
model = Sequential([
    LSTM(units=cell_size, input_shape=(time_steps, input_size), return_sequences=True),
    Dropout(0.5),
    LSTM(cell_size),
    Dropout(0.5),
    # 50个memory block 
    Dense(n, activation=tf.keras.activations.softmax)
])
adam = Adam(lr=1e-4)
model.compile(optimizer=adam, loss='categorical_crossentropy', metrics=['accuracy'])
model.summary()


history = model.fit(x_train_always, y_train, batch_size=batch_size_, epochs=epochs_ELM_LSTM, validation_data=(x_test_new_data_stream_elm, y_test))
loss, accuracy = model.evaluate(x_test_new_data_stream_elm, y_test)
# loss = history.history['loss']
# val_loss = history.history['val_loss']
# accuracy = history.history['accuracy']
# val_accuracy = history.history['val_accuracy']

nowTime = time.strftime("%Y%m%d", time.localtime())
modelName = str(nowTime) + '_ELM-KL-LSTM'
model.save('./Model/' + modelName+'.h5')

'''
7.5.Model training and visualization
'''

plt.title("Model Loss")
plt.xlabel("epoch")
plt.ylabel("loss")
plt.plot(history.history['loss'])
plt.plot(history.history['val_loss'])
plt.legend(["train", "val"],loc="upper right")
# plt.savefig('./Loss+Acc/' + modelName + '_1.png')
plt.tight_layout()
plt.show()


plt.title("Model Accuracy")
plt.xlabel("epoch")
plt.ylabel("acc")
plt.plot(history.history['accuracy'])
plt.plot(history.history['val_accuracy'])
plt.legend(["train", "val"], loc="lower right")  # lower right
# plt.savefig('./Loss+Acc/' + modelName + '_2.png')
plt.tight_layout()
plt.show()
# plt.close()

print(">>>>>>>>>>Result Visualization has finished.<<<<<<<<<<")

'''
7.6.Model call
'''

y_pred_ = model.predict(x_test_new_data_stream_elm)
y_pred1 = []
for i in range(y_pred_.shape[0]):
    tmp = np.argmax(y_pred_[i])
    y_pred1.append(tmp)

y_score1 = np.amax(y_pred_, axis=1) 
y_score1 = np.array(y_score1)
print(y_pred1)
print(classification_report(y_true=y_test000, y_pred=y_pred1))

plt.subplots()
sn.heatmap(confusion_matrix(y_test000, y_pred1), annot=True, square=True, cmap='Blues')
plt.tight_layout()
plt.show()
print('ACC=', metrics.accuracy_score(y_test000, y_pred1))
print('SEN=', sen(y_test000, y_pred1, n))
print('SPE=', spe(y_test000, y_pred1, n))
print('PRE=', pre(y_test000, y_pred1, n))


# from sklearn.metrics import roc_curve, auc
#
# fpr1, tpr1, thresholds = roc_curve(y_test001, y_score1, pos_label=1)
# roc_auc1 = auc(fpr1, tpr1)
#
# fpr2, tpr2, thresholds2 = roc_curve(y_test001, y_score2, pos_label=1)
# roc_auc2 = auc(fpr2,tpr2)
#
# plt.figure()
# lw = 2
# # plt.figure(figsize=(5, 5))
# plt.plot(fpr2, tpr2, color='darkorange',
#          lw=lw, label='LSTM (area = %0.2f)' % roc_auc2) 
# plt.plot(fpr1, tpr1, color='deeppink',
#          lw=lw, label='ELM-KL-LSTM (area = %0.2f)' % roc_auc1)
# plt.plot([0, 1], [0, 1], color='navy', lw=lw, linestyle='--')
# plt.xlim([0.0, 1.0])
# plt.ylim([0.0, 1.05])
# plt.xlabel('False Positive Rate')
# plt.ylabel('True Positive Rate')
# plt.title('Receiver operating characteristic')
# plt.legend(loc="lower right")
# plt.tight_layout()
# plt.show()
