# Supplementary material for: ELM-KL-LSTM: a robust and general incremental learning method for efficient classification of time series data
Source: PeerJ Comput Sci. 2023 Dec 21;9:e1732. doi: 10.7717/peerj-cs.1732 (PMC10773756; doi:10.7717/peerj-cs.1732)
Supplement: Supplemental Information 2 [file peerj-cs-09-1732-s002.zip]

Archive with 39 entries (33 files):
- raw_data/
- __MACOSX/._raw_data
- raw_data/.DS_Store
- __MACOSX/raw_data/._.DS_Store
- raw_data/LIRB78/
- raw_data/CROP/
- raw_data/ECG/
- raw_data/LIRB127/
- raw_data/CASIA/
- raw_data/LIRB78/train61_MinMax_random.csv
- __MACOSX/raw_data/LIRB78/._train61_MinMax_random.csv
- raw_data/LIRB78/.DS_Store
- __MACOSX/raw_data/LIRB78/._.DS_Store
- raw_data/LIRB78/test17_MinMax_random.csv
- __MACOSX/raw_data/LIRB78/._test17_MinMax_random.csv
- raw_data/CROP/.DS_Store
- __MACOSX/raw_data/CROP/._.DS_Store
- raw_data/CROP/CROP24000_TRAIN.csv
- __MACOSX/raw_data/CROP/._CROP24000_TRAIN.csv
- raw_data/CROP/CROP7200_TEST_norm_random.csv
- __MACOSX/raw_data/CROP/._CROP7200_TEST_norm_random.csv
- raw_data/ECG/.DS_Store
- __MACOSX/raw_data/ECG/._.DS_Store
- raw_data/ECG/ECG4500_TRAIN_random.csv
- __MACOSX/raw_data/ECG/._ECG4500_TRAIN_random.csv
- raw_data/ECG/ECG500_TEST_random.csv
- __MACOSX/raw_data/ECG/._ECG500_TEST_random.csv
- raw_data/LIRB127/.DS_Store
- __MACOSX/raw_data/LIRB127/._.DS_Store
- raw_data/LIRB127/test-MinMax-random.csv
- __MACOSX/raw_data/LIRB127/._test-MinMax-random.csv
- raw_data/LIRB127/train-MinMax-random.csv
- __MACOSX/raw_data/LIRB127/._train-MinMax-random.csv
- raw_data/CASIA/.DS_Store
- __MACOSX/raw_data/CASIA/._.DS_Store
- raw_data/CASIA/201liuchan_train_random.csv
- __MACOSX/raw_data/CASIA/._201liuchan_train_random.csv
- raw_data/CASIA/201liuchan_test_random.csv
- __MACOSX/raw_data/CASIA/._201liuchan_test_random.csv
