# Supplementary material for: ELM-KL-LSTM: a robust and general incremental learning method for efficient classification of time series data
Source: PeerJ Comput Sci. 2023 Dec 21;9:e1732. doi: 10.7717/peerj-cs.1732 (PMC10773756; doi:10.7717/peerj-cs.1732)
Supplement: Supplemental Information 2 [file peerj-cs-09-1732-s002.zip › raw_data/LIRB78/train61_MinMax_random.csv]

0	1	2	3	4	5	6	7	8	9	10	11	12	13	14	15	16	17	18	19	20	21	22	23	24	25	26	27	28	29	30	31	32	33	34	35	36	37	38	39	40	41	42	43	44	45	46	47	48	49
0.903082964	0.903082964	0.903082964	0.897986465	0.897986465	0.892889966	0.882613418	0.872420419	0.872420419	0.86732392	0.862227421	0.857130922	0.857130922	0.857130922	0.857130922	0.857130922	0.857130922	0.857130922	0.862227421	0.862227421	0.86732392	0.872420419	0.877516919	0.882613418	0.882613418	0.887793466	0.887793466	0.892889966	0.897986465	0.908179464	0.908179464	0.913275963	0.918372462	0.923468961	0.923468961	0.928565461	0.93366196	0.938758459	0.938758459	0.938758459	0.948951458	0.954047957	0.954047957	0.954047957	0.959144457	0.959144457	0.964324505	0.964324505	0.969421004	0.969421004
0.678081884	0.678081884	0.678081884	0.671228267	0.664374649	0.664374649	0.664374649	0.657532249	0.650678632	0.650678632	0.650678632	0.643858665	0.650678632	0.643858665	0.650678632	0.650678632	0.650678632	0.657532249	0.657532249	0.657532249	0.664374649	0.671228267	0.678081884	0.678081884	0.684924285	0.698597869	0.705440269	0.71228267	0.71912507	0.732922042	0.739764442	0.746606842	0.753449243	0.767134044	0.780818845	0.794503646	0.801346046	0.815030847	0.821873247	0.828715648	0.842512619	0.84935502	0.863039821	0.863039821	0.869882221	0.883567022	0.890409422	0.897251823	0.904094223	0.910936624
0.725002559	0.725002559	0.725002559	0.731245522	0.718759595	0.712516631	0.706273667	0.693685396	0.693685396	0.687442432	0.681199468	0.681199468	0.681199468	0.674956504	0.681199468	0.674956504	0.681199468	0.681199468	0.687442432	0.693685396	0.700030703	0.700030703	0.706273667	0.700030703	0.712516631	0.712516631	0.725002559	0.731245522	0.737488486	0.737488486	0.749974414	0.756217378	0.762460342	0.77494627	0.77494627	0.787432197	0.800020469	0.806263433	0.812506396	0.831235288	0.831235288	0.837478252	0.843721216	0.862450107	0.874936035	0.881178999	0.887421963	0.887421963	0.900010234	0.912496162
0.554300222	0.554300222	0.569787369	0.569787369	0.565915582	0.54262139	0.527134243	0.511647096	0.503903523	0.492224691	0.488352904	0.48060933	0.476737544	0.472865757	0.472865757	0.472865757	0.472865757	0.472865757	0.476737544	0.48060933	0.48060933	0.484481117	0.492224691	0.492224691	0.496159949	0.503903523	0.511647096	0.515518883	0.523262456	0.53100603	0.538749603	0.546493177	0.558172009	0.569787369	0.581402729	0.589146303	0.608505236	0.624055855	0.631799429	0.639543002	0.658901936	0.670517296	0.686067915	0.697683275	0.713170422	0.724785782	0.740336401	0.748079975	0.763567122	0.775182482
0.600015977	0.600015977	0.682936571	0.668237738	0.629253874	0.600015977	0.575571178	0.560952229	0.541460297	0.526841348	0.512142515	0.502396549	0.492650583	0.4877776	0.478031634	0.482904617	0.482904617	0.482904617	0.492650583	0.492650583	0.502396549	0.512142515	0.521888481	0.536587314	0.551206263	0.565825212	0.575571178	0.590190126	0.60488896	0.619507909	0.63899984	0.648745806	0.663364755	0.668237738	0.682936571	0.692682537	0.702428503	0.712174469	0.721920435	0.7316664	0.7316664	0.741412366	0.746285349	0.7561112	0.7561112	0.760984183	0.770714172	0.770714172	0.775595143	0.775595143
0.838038054	0.838038054	0.838038054	0.842872739	0.823767935	0.80474111	0.790470992	0.776200873	0.75709607	0.742825951	0.733312539	0.723799127	0.714285714	0.709529008	0.704772302	0.700015596	0.69525889	0.69525889	0.690424205	0.690424205	0.690424205	0.700015596	0.704772302	0.709529008	0.714285714	0.723799127	0.723799127	0.728555833	0.738069245	0.742825951	0.747582658	0.747582658	0.752339364	0.75709607	0.766609482	0.776200873	0.78095758	0.785714286	0.790470992	0.799984404	0.814254523	0.823767935	0.823767935	0.833281347	0.838038054	0.847629445	0.852386151	0.857142857	0.861899563	0.871412976
0.658327847	0.658327847	0.658327847	0.653308097	0.648288348	0.648288348	0.643268598	0.638248848	0.643268598	0.643268598	0.638248848	0.633229098	0.633229098	0.628209348	0.633229098	0.633229098	0.628209348	0.628209348	0.633229098	0.628209348	0.628209348	0.633229098	0.633229098	0.633229098	0.638248848	0.638248848	0.643268598	0.643268598	0.648288348	0.653308097	0.653308097	0.653308097	0.658327847	0.658327847	0.668367347	0.663347597	0.673387097	0.678406847	0.678406847	0.678406847	0.683426596	0.688446346	0.693466096	0.698485846	0.698485846	0.703587887	0.703587887	0.708607637	0.713627386	0.718647136
0.854815989	0.854815989	0.854815989	0.844074661	0.833333333	0.827962669	0.822592006	0.817221342	0.811850678	0.806480014	0.806480014	0.806480014	0.806480014	0.80110935	0.80110935	0.80110935	0.806480014	0.806480014	0.811850678	0.811850678	0.822592006	0.822592006	0.822592006	0.827962669	0.833333333	0.838703997	0.844074661	0.849445325	0.849445325	0.860274696	0.86564536	0.871016024	0.876386688	0.876386688	0.887128015	0.892498679	0.897869343	0.903240007	0.908610671	0.913981335	0.913981335	0.924722662	0.924722662	0.924722662	0.930093326	0.93546399	0.93546399	0.93546399	0.940922698	0.946293362
0.775603131	0.775603131	0.765857166	0.7561112	0.741492251	0.731746285	0.721920435	0.712174469	0.702428503	0.702428503	0.69755552	0.692682537	0.687809554	0.687809554	0.687809554	0.687809554	0.692682537	0.692682537	0.692682537	0.702428503	0.712174469	0.712174469	0.726873302	0.731746285	0.736619268	0.751238217	0.760984183	0.770730149	0.780476114	0.79022208	0.804920914	0.819539863	0.829285828	0.843904777	0.853650743	0.863396709	0.882968525	0.892714491	0.902460457	0.912206423	0.917079406	0.931698354	0.94144432	0.946317303	0.951270171	0.956143154	0.96588912	0.96588912	0.975635085	0.980508068
0.731279758	0.731279758	0.726879238	0.718078199	0.709277161	0.700403982	0.696003463	0.691602943	0.691602943	0.696003463	0.691602943	0.691602943	0.691602943	0.691602943	0.691602943	0.691602943	0.696003463	0.700403982	0.700403982	0.700403982	0.704876641	0.709277161	0.71367768	0.71367768	0.718078199	0.722478719	0.726879238	0.731279758	0.735680277	0.735680277	0.740080796	0.744481316	0.753282355	0.753282355	0.757682874	0.770884432	0.770884432	0.775357091	0.78415813	0.792959169	0.801760208	0.810561247	0.819362285	0.823762805	0.836964363	0.850238061	0.85463858	0.863439619	0.876641177	0.881041697
0.517111064	0.517111064	0.512842046	0.508573028	0.500034992	0.491496956	0.487227938	0.487227938	0.478619917	0.478619917	0.474350899	0.470081881	0.470081881	0.470081881	0.465812863	0.465812863	0.465812863	0.461543845	0.470081881	0.465812863	0.465812863	0.470081881	0.474350899	0.474350899	0.478619917	0.482958919	0.487227938	0.487227938	0.491496956	0.495765974	0.500034992	0.512842046	0.512842046	0.521380083	0.534187137	0.547064175	0.555602211	0.576947302	0.594023375	0.615438449	0.645321576	0.666666667	0.692350759	0.717964868	0.739309959	0.756456015	0.777801106	0.794877178	0.807684233	0.820561271
0.814639656	0.814639656	0.823251218	0.810333874	0.797416531	0.784499188	0.775887626	0.762970283	0.754288134	0.745676572	0.745676572	0.73706501	0.741370791	0.745676572	0.745676572	0.741370791	0.749982353	0.758664502	0.762970283	0.771581845	0.780193407	0.784499188	0.79311075	0.801722312	0.806028093	0.810333874	0.818945437	0.823251218	0.827627585	0.836239147	0.844836592	0.849149432	0.853455213	0.857768053	0.866386673	0.874991177	0.879296958	0.879296958	0.883602739	0.88790852	0.896590668	0.900896449	0.905202231	0.905202231	0.909508012	0.918119574	0.918119574	0.922425355	0.922425355	0.935342698
0.893756397	0.893756397	0.875025589	0.85629478	0.831218014	0.812487206	0.787512794	0.781269191	0.768781986	0.75629478	0.749948823	0.74370522	0.731218014	0.724974411	0.724974411	0.731218014	0.724974411	0.737461617	0.737461617	0.737461617	0.737461617	0.737461617	0.737461617	0.74370522	0.749948823	0.75629478	0.762538383	0.762538383	0.775025589	0.781269191	0.787512794	0.787512794	0.8	0.806243603	0.806243603	0.818730809	0.824974411	0.824974411	0.824974411	0.837461617	0.84370522	0.850051177	0.85629478	0.85629478	0.862538383	0.875025589	0.868781986	0.875025589	0.881269191	0.887512794
0.578923174	0.578923174	0.578923174	0.568407746	0.557892317	0.547376889	0.540366603	0.540366603	0.536861461	0.533356318	0.533356318	0.533356318	0.533356318	0.529851175	0.533356318	0.533356318	0.533356318	0.533356318	0.536861461	0.536861461	0.540366603	0.536861461	0.540366603	0.540366603	0.543871746	0.543871746	0.547376889	0.550882032	0.554387175	0.554387175	0.557892317	0.564902603	0.568407746	0.571912889	0.575418031	0.582485778	0.593001207	0.600011492	0.607021778	0.621042349	0.628052635	0.642130667	0.652646096	0.666666667	0.680687238	0.698270413	0.712290984	0.726311555	0.740332127	0.754410159
0.795227698	0.795227698	0.790470992	0.790470992	0.78095758	0.776200873	0.776200873	0.771444167	0.771444167	0.771444167	0.766687461	0.761930755	0.766687461	0.761930755	0.75709607	0.75709607	0.766687461	0.766687461	0.766687461	0.771444167	0.776200873	0.776200873	0.785714286	0.78095758	0.790470992	0.795227698	0.795227698	0.80474111	0.80474111	0.809497817	0.814254523	0.823767935	0.823767935	0.838116032	0.838116032	0.842872739	0.847629445	0.857142857	0.857142857	0.866656269	0.866656269	0.871412976	0.876169682	0.880926388	0.885683094	0.8904398	0.895196507	0.899953213	0.904709919	0.904709919
0.749062109	0.749062109	0.763651521	0.760019056	0.745429643	0.734532246	0.723634848	0.716369916	0.709104984	0.705472518	0.705472518	0.701840052	0.705472518	0.701840052	0.701840052	0.701840052	0.705472518	0.705472518	0.701840052	0.709104984	0.709104984	0.705472518	0.709104984	0.709104984	0.716369916	0.716369916	0.720002382	0.723634848	0.723634848	0.727267314	0.73089978	0.73089978	0.738164711	0.738164711	0.741797177	0.749062109	0.752694575	0.760019056	0.767283987	0.770916453	0.778181385	0.785446317	0.792711249	0.796343715	0.807241112	0.810933127	0.818198059	0.829095456	0.836360388	0.84362532
0.166623343	0.166623343	0.206264622	0.214192878	0.214192878	0.206264622	0.206264622	0.198336366	0.19040811	0.19040811	0.182479854	0.182479854	0.182479854	0.174551599	0.174551599	0.174551599	0.182479854	0.174551599	0.182479854	0.182479854	0.19040811	0.19040811	0.19040811	0.198336366	0.206264622	0.206264622	0.214192878	0.222121133	0.222121133	0.230049389	0.230049389	0.253964128	0.261892384	0.269820639	0.285677151	0.309461918	0.32531843	0.349103197	0.380946192	0.412659215	0.452300494	0.492071744	0.539641279	0.579282558	0.626982064	0.658695087	0.682479854	0.714192878	0.738107616	0.746035872
0.664222426	0.664222426	0.682859762	0.660494959	0.634347693	0.61197678	0.600794378	0.593278338	0.582095936	0.582095936	0.578368469	0.578368469	0.574641002	0.578368469	0.578368469	0.578368469	0.585823404	0.589550871	0.593278338	0.600794378	0.604521845	0.608249313	0.615692026	0.623153071	0.630620226	0.641796517	0.645523984	0.660494959	0.67167736	0.682859762	0.69776963	0.712679499	0.731377941	0.746287809	0.764925145	0.77989612	0.794805988	0.809715857	0.820898258	0.835869233	0.847051635	0.858234036	0.86568897	0.873143905	0.888114879	0.891842346	0.899297281	0.903024748	0.910479682	0.917934617
0.598976546	0.598976546	0.65108742	0.640597015	0.624989339	0.604179104	0.593773987	0.588571429	0.578166311	0.567761194	0.567761194	0.557270789	0.557270789	0.557270789	0.562473348	0.562473348	0.567761194	0.578166311	0.578166311	0.588571429	0.593773987	0.609381663	0.624989339	0.640597015	0.656289979	0.677091684	0.692716418	0.718720682	0.734413646	0.755223881	0.770831557	0.791641791	0.807249467	0.822942431	0.833347548	0.838550107	0.854157783	0.8645629	0.874968017	0.885373134	0.885373134	0.895863539	0.906268657	0.911471215	0.916673774	0.916673774	0.927078891	0.93228145	0.937484009	0.93228145
0.671227755	0.671227755	0.694033199	0.68947211	0.671227755	0.652983401	0.639225363	0.625542097	0.611858831	0.602736653	0.602736653	0.589053387	0.584492298	0.57993121	0.57993121	0.57993121	0.57993121	0.57993121	0.584492298	0.57993121	0.584492298	0.584492298	0.589053387	0.589053387	0.589053387	0.593614476	0.598175565	0.598175565	0.611858831	0.611858831	0.625542097	0.625542097	0.639225363	0.648422312	0.652983401	0.662105578	0.671227755	0.684911021	0.703155376	0.716913414	0.73059668	0.748841035	0.762524301	0.780768656	0.794526694	0.812771048	0.821893226	0.84013758	0.849259758	0.863017796
0.806890961	0.806890961	0.806890961	0.801945683	0.792055128	0.782164572	0.772274017	0.762383462	0.752411836	0.752411836	0.747466559	0.737576003	0.732630726	0.732630726	0.732630726	0.732630726	0.732630726	0.732630726	0.737576003	0.737576003	0.737576003	0.742521281	0.747466559	0.747466559	0.752411836	0.757357114	0.767328739	0.772274017	0.782164572	0.782164572	0.78710985	0.797000405	0.797000405	0.801945683	0.811836238	0.821726794	0.821726794	0.826672071	0.831617349	0.836643697	0.846534252	0.846534252	0.85147953	0.856424807	0.866315363	0.876205918	0.881151196	0.876205918	0.886096473	0.886096473
0.648745806	0.648745806	0.692690526	0.692690526	0.682928583	0.673174629	0.66344464	0.653698674	0.648745806	0.63899984	0.634126857	0.634126857	0.634126857	0.634126857	0.634126857	0.634126857	0.63899984	0.643872823	0.648745806	0.653698674	0.66344464	0.673174629	0.682928583	0.687809554	0.70244448	0.712174469	0.721920435	0.731746285	0.741492251	0.751238217	0.765857166	0.775603131	0.785349097	0.799968046	0.804920914	0.819539863	0.829285828	0.839031794	0.843904777	0.853650743	0.858523726	0.873142675	0.878095542	0.882968525	0.892714491	0.897587474	0.897587474	0.902460457	0.90733344	0.912206423
0.627228682	0.627228682	0.627228682	0.615310078	0.609399225	0.603488372	0.603488372	0.597577519	0.597577519	0.591666667	0.597577519	0.597577519	0.597577519	0.597577519	0.603488372	0.603488372	0.609399225	0.609399225	0.615310078	0.62122093	0.62122093	0.627228682	0.633139535	0.639050388	0.650872093	0.662693798	0.674515504	0.680426357	0.692248062	0.704069767	0.715891473	0.727810078	0.739631783	0.751443798	0.769195736	0.781027132	0.79874031	0.810658915	0.82248062	0.834302326	0.840213178	0.852034884	0.863856589	0.869767442	0.881589147	0.8875	0.899321705	0.905329457	0.91124031	0.91124031
0.83332549	0.83332549	0.83332549	0.83332549	0.82758426	0.82758426	0.816101799	0.816101799	0.804619338	0.804619338	0.804619338	0.798878107	0.793136877	0.793136877	0.793136877	0.798878107	0.793136877	0.804619338	0.804619338	0.804619338	0.810360568	0.816101799	0.821843029	0.82758426	0.821843029	0.82758426	0.839066721	0.839066721	0.850549182	0.856290412	0.867772873	0.867772873	0.879349453	0.885090683	0.896573144	0.902314375	0.902314375	0.908055605	0.919538066	0.925279297	0.931020527	0.936761758	0.942502988	0.942502988	0.948244219	0.953985449	0.95972668	0.95972668	0.965562029	0.965562029
0.720461349	0.720461349	0.758055996	0.73657334	0.709720021	0.677407994	0.639813347	0.607501321	0.569906674	0.543053354	0.516111992	0.489258672	0.483888008	0.467776017	0.473146681	0.457034689	0.462405353	0.467776017	0.467776017	0.473146681	0.483888008	0.489258672	0.505370664	0.516111992	0.532312027	0.548424018	0.569906674	0.591389329	0.612960028	0.645184011	0.666666667	0.69360803	0.709720021	0.731202677	0.747314668	0.768797323	0.779626695	0.795738686	0.811850678	0.817221342	0.827962669	0.838703997	0.849445325	0.854815989	0.860274696	0.86564536	0.871016024	0.881757352	0.887128015	0.892498679
0.780555999	0.780555999	0.775603131	0.765857166	0.760984183	0.760984183	0.760984183	0.7561112	0.751238217	0.751238217	0.746365234	0.746365234	0.746365234	0.746365234	0.746365234	0.746365234	0.746365234	0.746365234	0.746365234	0.751238217	0.7561112	0.7561112	0.760984183	0.760984183	0.765857166	0.765857166	0.765857166	0.770730149	0.770730149	0.775603131	0.780555999	0.780555999	0.780555999	0.780555999	0.785428982	0.790301965	0.790301965	0.790301965	0.795174948	0.800047931	0.800047931	0.804920914	0.800047931	0.809793897	0.809793897	0.809793897	0.81466688	0.81466688	0.81466688	0.819539863
0.866986063	0.866986063	0.866986063	0.866986063	0.856358885	0.851045296	0.856358885	0.851045296	0.851045296	0.856358885	0.851045296	0.851045296	0.851045296	0.851045296	0.851045296	0.851045296	0.851045296	0.851045296	0.851045296	0.851045296	0.856358885	0.851045296	0.856358885	0.851045296	0.856358885	0.856358885	0.856358885	0.856358885	0.861672474	0.856358885	0.861672474	0.861672474	0.866986063	0.866986063	0.87238676	0.866986063	0.87238676	0.87238676	0.866986063	0.87238676	0.877700348	0.877700348	0.87238676	0.877700348	0.877700348	0.877700348	0.877700348	0.877700348	0.883013937	0.877700348
0.862227888	0.862227888	0.862227888	0.856246323	0.862227888	0.850264758	0.844283193	0.844283193	0.826338498	0.820356933	0.808295744	0.796332614	0.796332614	0.796332614	0.790351049	0.790351049	0.796332614	0.802314179	0.802314179	0.808295744	0.814375368	0.808295744	0.820356933	0.826338498	0.832320063	0.838301628	0.844283193	0.850264758	0.862227888	0.868209453	0.880172583	0.880172583	0.886154148	0.892135713	0.898117278	0.898117278	0.904196901	0.904196901	0.910178466	0.916160031	0.922141596	0.922141596	0.928123161	0.922141596	0.928123161	0.934104726	0.940086291	0.940086291	0.934104726	0.940086291
0.837489609	0.837489609	0.817206983	0.796924356	0.781712386	0.766500416	0.75120532	0.741064007	0.730922693	0.72078138	0.710640067	0.70556941	0.700498753	0.700498753	0.700498753	0.695428096	0.695428096	0.695428096	0.69035744	0.69035744	0.69035744	0.69035744	0.695428096	0.69035744	0.695428096	0.695428096	0.695428096	0.69035744	0.700498753	0.700498753	0.70556941	0.710640067	0.715710723	0.715710723	0.72078138	0.725852037	0.730922693	0.730922693	0.741064007	0.741064007	0.741064007	0.741064007	0.75120532	0.75120532	0.756275977	0.756275977	0.766500416	0.766500416	0.776641729	0.781712386
0.750052488	0.750052488	0.750052488	0.743648961	0.743648961	0.743648961	0.737140458	0.737140458	0.730736931	0.737140458	0.750052488	0.750052488	0.756456015	0.756456015	0.769263069	0.769263069	0.775666597	0.775666597	0.775666597	0.782070124	0.782070124	0.782070124	0.788473651	0.788473651	0.801280705	0.807684233	0.81408776	0.820491287	0.833298341	0.833298341	0.846210372	0.852613899	0.859017426	0.859017426	0.87182448	0.87182448	0.884631535	0.891035062	0.897438589	0.903842116	0.910245644	0.916649171	0.929456225	0.935859752	0.948771782	0.948771782	0.95517531	0.95517531	0.95517531	0.95517531
0.776783495	0.776783495	0.781243146	0.776783495	0.781243146	0.772323844	0.75894489	0.741033177	0.732113875	0.727654224	0.723194572	0.718734921	0.718734921	0.71427527	0.71427527	0.709815619	0.71427527	0.709815619	0.709815619	0.71427527	0.709815619	0.71427527	0.71427527	0.718734921	0.723194572	0.718734921	0.723194572	0.727654224	0.727654224	0.736573526	0.741033177	0.741033177	0.750025588	0.750025588	0.75894489	0.763404542	0.767864193	0.772323844	0.781243146	0.781243146	0.785702797	0.790162448	0.790162448	0.794622099	0.794622099	0.803541402	0.803541402	0.808001053	0.812460704	0.816993464
0.82467986	0.82467986	0.819945673	0.815211486	0.81039969	0.805665503	0.796197128	0.796197128	0.786728754	0.786728754	0.781994567	0.781994567	0.77726038	0.77726038	0.77726038	0.781994567	0.781994567	0.786728754	0.791462941	0.800931315	0.800931315	0.805665503	0.819945673	0.819945673	0.829414047	0.838882421	0.843616608	0.848350795	0.85781917	0.862553357	0.872021731	0.881490105	0.886224292	0.891036088	0.895770276	0.90523865	0.90523865	0.914699263	0.91943345	0.924175398	0.928917346	0.928917346	0.938393481	0.938393481	0.947846333	0.947846333	0.957314707	0.957314707	0.962126504	0.962126504
0.771998303	0.771998303	0.771998303	0.76164616	0.76164616	0.76164616	0.76164616	0.76164616	0.76164616	0.76164616	0.76164616	0.76164616	0.771998303	0.76164616	0.766822232	0.76164616	0.766822232	0.771998303	0.76164616	0.76164616	0.76164616	0.766822232	0.766822232	0.766822232	0.771998303	0.771998303	0.777259228	0.771998303	0.782435299	0.792787442	0.792787442	0.797963513	0.803139584	0.808315655	0.813491727	0.823843869	0.829019941	0.834196012	0.844548154	0.844548154	0.844548154	0.849724226	0.860161222	0.870513364	0.870513364	0.875689436	0.875689436	0.886041578	0.880865507	0.89121765
0.558485751	0.558485751	0.538919609	0.512973203	0.487026797	0.467566993	0.441620587	0.422054445	0.415567843	0.409081242	0.409081242	0.409081242	0.409081242	0.415567843	0.422054445	0.435027648	0.441620587	0.45459379	0.461080391	0.480540196	0.493513399	0.5	0.519459804	0.538919609	0.551999149	0.571458954	0.590918758	0.610378562	0.636324968	0.649404509	0.668864313	0.681837516	0.707783922	0.720757125	0.733730328	0.75329647	0.766269672	0.779242875	0.785729477	0.792216078	0.79870268	0.811675883	0.818162484	0.831135687	0.837622288	0.837622288	0.844215228	0.85718843	0.85718843	0.863675032
0.565207073	0.565207073	0.557968435	0.543491159	0.521775246	0.500059333	0.485463391	0.470986116	0.456508841	0.434792927	0.42755429	0.413077014	0.413077014	0.405838377	0.398599739	0.398599739	0.384122464	0.398599739	0.398599739	0.398599739	0.405838377	0.413077014	0.420315652	0.42755429	0.442031565	0.449270203	0.456508841	0.470986116	0.492820695	0.500059333	0.514536609	0.529013884	0.550729797	0.565207073	0.579684348	0.601518927	0.62323484	0.637712116	0.659428029	0.681143942	0.695621218	0.710098493	0.724694435	0.73917171	0.760875756	0.775376765	0.789865907	0.804319449	0.811558087	0.826154029
0.687489174	0.687489174	0.69710259	0.682702149	0.673096607	0.668293835	0.66341233	0.66341233	0.658609558	0.653806787	0.653806787	0.653806787	0.653806787	0.658609558	0.66341233	0.668293835	0.668293835	0.673096607	0.682702149	0.687489174	0.69710259	0.70672388	0.716337296	0.725927092	0.735532635	0.745216912	0.759625226	0.769230769	0.783639084	0.793244626	0.802850169	0.817337218	0.831745532	0.841351075	0.850956618	0.86056216	0.870167703	0.884576018	0.894260294	0.899063066	0.908668609	0.91347138	0.918274152	0.927879695	0.927879695	0.942288009	0.94709078	0.94709078	0.951893552	0.956696323
0.799979845	0.799979845	0.820554594	0.815347923	0.810225231	0.799979845	0.78973446	0.784611767	0.784611767	0.774366382	0.769243689	0.764120996	0.764120996	0.764120996	0.758998304	0.764120996	0.758998304	0.769243689	0.769243689	0.774366382	0.779489074	0.78973446	0.794857152	0.805102538	0.810225231	0.820554594	0.825677287	0.83079998	0.841045365	0.841045365	0.851290751	0.856413443	0.861536136	0.871781521	0.876904214	0.882026907	0.876904214	0.887149599	0.892272292	0.897478963	0.902601656	0.907724349	0.907724349	0.912847041	0.917969734	0.917969734	0.92821512	0.923092427	0.92821512	0.92821512
0.841776626	0.841776626	0.848963242	0.834590009	0.827403393	0.81303016	0.81303016	0.798656927	0.791352498	0.791352498	0.791352498	0.784165881	0.791352498	0.791352498	0.791352498	0.798656927	0.805843544	0.805843544	0.81303016	0.820216777	0.834590009	0.841776626	0.848963242	0.856149859	0.856149859	0.863336475	0.870523091	0.870523091	0.870523091	0.870523091	0.877709708	0.884896324	0.884896324	0.884896324	0.892082941	0.892082941	0.892082941	0.899269557	0.899269557	0.913760603	0.913760603	0.913760603	0.913760603	0.928133836	0.928133836	0.928133836	0.928133836	0.928133836	0.928133836	0.935320452
0.836238269	0.836238269	0.830396476	0.836238269	0.836238269	0.830396476	0.830396476	0.824554683	0.830396476	0.830396476	0.830396476	0.830396476	0.830396476	0.836238269	0.830396476	0.830396476	0.836238269	0.836238269	0.842080061	0.842080061	0.842080061	0.842080061	0.847921854	0.853763647	0.853763647	0.85960544	0.853763647	0.85960544	0.85960544	0.865447232	0.865447232	0.871289025	0.871289025	0.871289025	0.877130818	0.877130818	0.877130818	0.888814403	0.888814403	0.894751963	0.894751963	0.894751963	0.900593756	0.900593756	0.900593756	0.906435549	0.906435549	0.918119134	0.918119134	0.918119134
0.373582868	0.373582868	0.40111571	0.406604283	0.40111571	0.395627137	0.384560014	0.373582868	0.368094295	0.362605723	0.35711715	0.35711715	0.351628577	0.35711715	0.35711715	0.35711715	0.362605723	0.368094295	0.373582868	0.379071441	0.384560014	0.390048587	0.40111571	0.406604283	0.417581429	0.423070002	0.434047148	0.445024294	0.45600144	0.466978586	0.483534281	0.494511427	0.510977146	0.521954292	0.538420011	0.55488573	0.571441425	0.593395717	0.609861436	0.620838582	0.637304301	0.659348569	0.675805291	0.686791434	0.703275148	0.725211445	0.736278568	0.752744286	0.763721432	0.774698578
0.510977146	0.510977146	0.533021414	0.522044268	0.505488573	0.494511427	0.489022854	0.489022854	0.483534281	0.483534281	0.483534281	0.478045708	0.478045708	0.483534281	0.483534281	0.483534281	0.489022854	0.494511427	0.494511427	0.505488573	0.505488573	0.505488573	0.516465719	0.522044268	0.527532841	0.527532841	0.538509987	0.54399856	0.554975706	0.560464279	0.565952852	0.576929998	0.587907144	0.59888429	0.609951413	0.626417132	0.637394277	0.653859996	0.664837142	0.675814288	0.692369984	0.708835703	0.725301422	0.736278568	0.752744286	0.774788555	0.796742847	0.818697139	0.840651431	0.862695699
0.879821029	0.879821029	0.868814318	0.857897092	0.852438479	0.846979866	0.841521253	0.83606264	0.825145414	0.830604027	0.825145414	0.819686801	0.819686801	0.825145414	0.825145414	0.830604027	0.830604027	0.830604027	0.841521253	0.841521253	0.852438479	0.857897092	0.863355705	0.868814318	0.879821029	0.885279642	0.896196868	0.901655481	0.907114094	0.91803132	0.928948546	0.928948546	0.934407159	0.934407159	0.945324385	0.956241611	0.956241611	0.961789709	0.967248322	0.972706935	0.972706935	0.978165548	0.972706935	0.983624161	0.983624161	0.983624161	0.989082774	0.983624161	0.989082774	0.989082774
0.652983401	0.652983401	0.648422312	0.639225363	0.630103185	0.620981008	0.616419919	0.607297742	0.607297742	0.598175565	0.598175565	0.593614476	0.593614476	0.593614476	0.593614476	0.593614476	0.593614476	0.593614476	0.593614476	0.593614476	0.602736653	0.607297742	0.602736653	0.611858831	0.611858831	0.620981008	0.625542097	0.630103185	0.639225363	0.643861223	0.652983401	0.662105578	0.675788844	0.694033199	0.703155376	0.721474503	0.73971138	0.757970689	0.776207567	0.789965605	0.803648871	0.821893226	0.835576492	0.849259758	0.863017796	0.872139973	0.88126215	0.890384328	0.899506505	0.908628683
0.626193756	0.626193756	0.644857668	0.630869299	0.607506887	0.584175084	0.570094888	0.556091215	0.546755433	0.53275176	0.528083869	0.518748087	0.509412305	0.509412305	0.509412305	0.509412305	0.509412305	0.514080196	0.523415978	0.528083869	0.542087542	0.551423324	0.565426997	0.584175084	0.598178757	0.616850321	0.630869299	0.649525559	0.668273646	0.682277319	0.696280992	0.705616774	0.724288338	0.738368534	0.747704316	0.757040098	0.771043771	0.785047444	0.789715335	0.789715335	0.803795531	0.808463422	0.813131313	0.817799204	0.822467095	0.822467095	0.827134986	0.831802877	0.831802877	0.836470768
0.669488585	0.669488585	0.67795434	0.665255707	0.66102283	0.66102283	0.66102283	0.656789952	0.66102283	0.66102283	0.656789952	0.66102283	0.665255707	0.665255707	0.673721463	0.673721463	0.682187218	0.686420096	0.686420096	0.699118729	0.711817362	0.716050239	0.724585386	0.733051141	0.745749774	0.758448407	0.77114704	0.779612796	0.796613698	0.809312331	0.822010964	0.834709597	0.847477621	0.860176254	0.86864201	0.881340643	0.881340643	0.894039276	0.902505031	0.910970786	0.915273055	0.919505933	0.923738811	0.932190688	0.932190688	0.936430504	0.940663382	0.940663382	0.949143016	0.953375893
0.78224163	0.78224163	0.777802038	0.768850073	0.768850073	0.768850073	0.759970888	0.759970888	0.755531295	0.755531295	0.755531295	0.751091703	0.751091703	0.751091703	0.755531295	0.751091703	0.755531295	0.755531295	0.759970888	0.759970888	0.768850073	0.768850073	0.768850073	0.773289665	0.777802038	0.78224163	0.791120815	0.791120815	0.804439592	0.804439592	0.808879185	0.81775837	0.826637555	0.835516739	0.844468705	0.853347889	0.857787482	0.866666667	0.875545852	0.879985444	0.888864629	0.893304221	0.902183406	0.906622999	0.915574964	0.915574964	0.924454148	0.928893741	0.933318777	0.937765648
0.55744833	0.55744833	0.586247788	0.563189399	0.540225125	0.505778715	0.476979257	0.454014983	0.43105071	0.419568573	0.408086436	0.402251252	0.402251252	0.408086436	0.408086436	0.419568573	0.43105071	0.442532846	0.454014983	0.46549712	0.482720325	0.500037646	0.505778715	0.528742988	0.540225125	0.55744833	0.568930467	0.586247788	0.603470993	0.61495313	0.632176336	0.649399541	0.660881678	0.672363814	0.689681135	0.701163272	0.712645409	0.724127546	0.735609683	0.752832888	0.758573956	0.764409141	0.775891277	0.787373414	0.793114483	0.804596619	0.804596619	0.816078756	0.816078756	0.827560893
0.426305809	0.426305809	0.447422858	0.452680572	0.447422858	0.431563524	0.426305809	0.405274953	0.400017238	0.394759524	0.38950181	0.38950181	0.38950181	0.384244096	0.384244096	0.384244096	0.384244096	0.38950181	0.400017238	0.400017238	0.400017238	0.405274953	0.410532667	0.415790381	0.421048095	0.431563524	0.442078952	0.447422858	0.457938287	0.473711429	0.489484572	0.505257714	0.521030857	0.536890191	0.563178762	0.578951905	0.599982762	0.626357525	0.652646096	0.678934666	0.705309429	0.731598	0.747371143	0.768488192	0.784261334	0.805292191	0.810549905	0.821065334	0.831580762	0.84209619
0.849678152	0.849678152	0.849678152	0.85545248	0.849678152	0.849678152	0.849678152	0.843903824	0.843903824	0.843903824	0.838129496	0.838129496	0.838129496	0.838129496	0.832355168	0.832355168	0.826580841	0.826580841	0.820806513	0.826580841	0.820806513	0.820806513	0.820806513	0.815032185	0.815032185	0.809257857	0.815032185	0.815032185	0.809257857	0.809257857	0.815032185	0.815032185	0.815032185	0.815032185	0.815032185	0.820806513	0.820806513	0.820806513	0.826580841	0.820806513	0.826580841	0.826580841	0.826580841	0.826580841	0.820806513	0.826580841	0.832355168	0.832355168	0.832355168	0.838129496
0.741944004	0.741944004	0.745972002	0.737916006	0.713748019	0.693541997	0.673402007	0.657290016	0.641111992	0.637083994	0.629027998	0.625	0.625	0.620972002	0.625	0.629027998	0.625	0.633055996	0.633055996	0.633055996	0.641111992	0.641111992	0.64923402	0.653262018	0.661318014	0.665346012	0.66937401	0.677430005	0.681458003	0.689513999	0.693541997	0.701597993	0.709720021	0.713748019	0.721804015	0.725832013	0.733888008	0.741944004	0.745972002	0.754027998	0.758055996	0.766111992	0.77423402	0.782290016	0.790346012	0.79437401	0.798402007	0.802430005	0.810486001	0.814513999
0.544428944	0.544428944	0.58518833	0.577788561	0.559228483	0.551828714	0.540729059	0.537029175	0.53332929	0.529629405	0.52592952	0.522229635	0.522229635	0.522229635	0.522229635	0.522229635	0.52592952	0.529629405	0.53332929	0.537029175	0.544428944	0.551828714	0.555528598	0.562989022	0.570388791	0.581488445	0.588888215	0.599987869	0.611087524	0.625947716	0.637047371	0.65184691	0.670346333	0.681506642	0.700006065	0.718505489	0.729605143	0.744465336	0.76296476	0.774064414	0.785164069	0.800024262	0.814823801	0.82222357	0.82962334	0.837023109	0.848183417	0.855583187	0.862982956	0.870382726
0.676353654	0.676353654	0.676353654	0.676353654	0.658936009	0.653161681	0.647387353	0.641613025	0.635838697	0.635838697	0.635838697	0.624290042	0.63006437	0.63006437	0.63006437	0.635838697	0.635838697	0.641613025	0.641613025	0.647387353	0.647387353	0.658936009	0.658936009	0.670579326	0.670579326	0.676353654	0.68790231	0.693676638	0.699450966	0.710999621	0.722548277	0.728322605	0.739871261	0.751514578	0.768837562	0.780386217	0.786160545	0.791934873	0.803483529	0.809257857	0.815032185	0.820806513	0.820806513	0.832355168	0.838129496	0.843998485	0.843998485	0.855547141	0.861321469	0.861321469
0.820665717	0.820665717	0.84238163	0.831523674	0.826094696	0.815236739	0.809807761	0.793520826	0.788091848	0.782662869	0.771715913	0.766286935	0.766286935	0.766286935	0.760857957	0.755428978	0.755428978	0.760857957	0.766286935	0.766286935	0.782662869	0.777233891	0.788091848	0.788091848	0.798949804	0.798949804	0.809807761	0.809807761	0.820665717	0.820665717	0.826094696	0.826094696	0.836952652	0.84238163	0.847810609	0.853239587	0.853239587	0.864186543	0.869615522	0.864186543	0.8750445	0.8750445	0.880473478	0.880473478	0.885902456	0.885902456	0.891331435	0.902189391	0.896760413	0.896760413
0.695828144	0.695828144	0.72241594	0.718617684	0.718617684	0.711021171	0.703424658	0.699626401	0.695828144	0.692029888	0.692029888	0.684433375	0.684433375	0.684433375	0.688231631	0.692029888	0.695828144	0.699626401	0.707222914	0.714819427	0.718617684	0.726214197	0.733872976	0.745255293	0.756662516	0.764265255	0.775653798	0.787110834	0.794707347	0.806102117	0.817496887	0.8250934	0.832689913	0.840286426	0.844084682	0.855541719	0.859339975	0.866936488	0.870734745	0.874533001	0.882129514	0.885927771	0.893524284	0.901120797	0.901120797	0.901120797	0.90498132	0.908779577	0.912577833	0.912577833
0.668987161	0.668987161	0.693409415	0.682910128	0.665506419	0.651583452	0.641141227	0.634179743	0.630699001	0.627161198	0.623680456	0.623680456	0.623680456	0.627161198	0.627161198	0.630699001	0.634179743	0.644621969	0.651583452	0.655064194	0.665506419	0.672467903	0.679429387	0.693409415	0.700370899	0.714293866	0.724736091	0.735178317	0.745677603	0.759600571	0.773523538	0.787446505	0.801426534	0.811868759	0.822310984	0.83275321	0.843195435	0.85021398	0.860656205	0.871098431	0.878059914	0.885021398	0.891982882	0.891982882	0.902482168	0.909443652	0.909443652	0.916405136	0.919885877	0.923366619
0.647819146	0.647819146	0.641536639	0.632061383	0.61949637	0.606931356	0.600648849	0.594366342	0.588032339	0.588032339	0.588032339	0.584891086	0.584891086	0.584891086	0.584891086	0.588032339	0.591173593	0.591173593	0.594366342	0.597507596	0.600648849	0.603790102	0.613213863	0.622637623	0.632061383	0.641536639	0.654101653	0.672949173	0.69184819	0.71069571	0.732684484	0.751573202	0.773572275	0.789330038	0.808177558	0.820742572	0.836500335	0.849065348	0.861630362	0.874195376	0.883670632	0.889953139	0.902518152	0.908800659	0.915083166	0.924506926	0.930840929	0.937123436	0.940264689	0.946547196
0.766904451	0.766904451	0.760775646	0.748518035	0.748518035	0.742389229	0.742389229	0.742389229	0.736159952	0.736159952	0.736159952	0.742389229	0.736159952	0.742389229	0.736159952	0.736159952	0.742389229	0.748518035	0.748518035	0.748518035	0.75464684	0.760775646	0.760775646	0.766904451	0.766904451	0.773033256	0.779162062	0.773033256	0.785290867	0.791419672	0.797548478	0.797548478	0.803677283	0.815934894	0.809806089	0.822063699	0.828192505	0.834421782	0.834421782	0.840550588	0.846679393	0.846679393	0.852808199	0.858937004	0.858937004	0.871194615	0.871194615	0.87732342	0.871194615	0.883452225
0.74893792	0.74893792	0.74475812	0.73221872	0.71967932	0.71549952	0.71131972	0.707139921	0.698711799	0.694531999	0.694531999	0.698711799	0.694531999	0.694531999	0.694531999	0.698711799	0.702891599	0.707139921	0.707139921	0.707139921	0.71131972	0.71549952	0.71967932	0.72385912	0.72803892	0.72803892	0.73639852	0.74057832	0.74893792	0.75729752	0.761477319	0.769905441	0.78244484	0.78244484	0.79498424	0.80752364	0.82006304	0.828422639	0.841030561	0.84939016	0.85774976	0.86610936	0.87028916	0.88282856	0.88700836	0.895367959	0.903796081	0.903796081	0.91215568	0.91633548
0.721082572	0.721082572	0.721082572	0.721082572	0.715738666	0.710480952	0.705223237	0.705223237	0.694707809	0.699965523	0.694707809	0.694707809	0.694707809	0.694707809	0.694707809	0.699965523	0.699965523	0.699965523	0.705223237	0.705223237	0.705223237	0.705223237	0.710480952	0.710480952	0.705223237	0.705223237	0.715738666	0.715738666	0.721082572	0.721082572	0.731598	0.726340286	0.736855715	0.742113429	0.742113429	0.752628857	0.757886571	0.768402	0.778917428	0.784175142	0.794690571	0.805292191	0.821065334	0.831580762	0.836838476	0.852611619	0.857869333	0.868384761	0.873642475	0.87890019
0.62817552	0.62817552	0.621771992	0.608964938	0.576947302	0.557631745	0.54482469	0.525614109	0.512807054	0.493596473	0.487192946	0.474280915	0.467877388	0.467877388	0.467877388	0.467877388	0.461473861	0.461473861	0.461473861	0.467877388	0.467877388	0.467877388	0.474280915	0.487192946	0.5	0.5	0.512807054	0.512807054	0.532017636	0.54482469	0.557631745	0.570438799	0.583350829	0.602561411	0.615368465	0.640982574	0.647386101	0.666596683	0.679508713	0.698719295	0.717919379	0.737150955	0.756351039	0.769158094	0.782070124	0.801280705	0.807684233	0.826894814	0.839701869	0.852508923
0.479752158	0.479752158	0.479752158	0.479752158	0.473002877	0.466253596	0.459504315	0.452755034	0.459504315	0.452755034	0.452755034	0.459504315	0.459504315	0.459504315	0.466253596	0.466253596	0.466253596	0.473002877	0.479752158	0.486501438	0.486501438	0.486501438	0.5	0.520247842	0.526997123	0.526997123	0.54735561	0.54735561	0.567603452	0.581102014	0.594600575	0.601349856	0.621597699	0.635206904	0.655454747	0.675702589	0.695950432	0.716198274	0.736446116	0.763553884	0.783801726	0.810798849	0.824297411	0.837795973	0.844655897	0.86490374	0.871653021	0.878402301	0.891900863	0.898650144
[truncated: 1,715 more columns]
