# Supplementary material for: ELM-KL-LSTM: a robust and general incremental learning method for efficient classification of time series data
Source: PeerJ Comput Sci. 2023 Dec 21;9:e1732. doi: 10.7717/peerj-cs.1732 (PMC10773756; doi:10.7717/peerj-cs.1732)
Supplement: Supplemental Information 2 [file peerj-cs-09-1732-s002.zip › raw_data/LIRB78/test17_MinMax_random.csv]

0	1	2	3	4	5	6	7	8	9	10	11	12	13	14	15	16	17	18	19	20	21	22	23	24	25	26	27	28	29	30	31	32	33	34	35	36	37	38	39	40	41	42	43	44	45	46	47	48	49
0.698353156	0.698353156	0.692772187	0.687191217	0.681518756	0.675937786	0.664775846	0.664775846	0.659194876	0.653613907	0.653613907	0.648032937	0.642451967	0.642451967	0.648032937	0.648032937	0.648032937	0.653613907	0.648032937	0.653613907	0.659194876	0.664775846	0.670356816	0.670356816	0.675937786	0.681518756	0.681518756	0.692772187	0.692772187	0.698353156	0.703934126	0.715096066	0.726258005	0.737419945	0.754162855	0.770905764	0.782159195	0.798902104	0.815645014	0.826806953	0.843549863	0.860384263	0.865965233	0.877127173	0.888289113	0.888289113	0.899451052	0.905032022	0.916193962	0.921774931
0.36240655	0.36240655	0.376883826	0.376883826	0.369645188	0.355167913	0.355167913	0.340571971	0.333333333	0.326094696	0.326094696	0.318856058	0.318856058	0.318856058	0.318856058	0.318856058	0.318856058	0.318856058	0.326094696	0.326094696	0.340571971	0.340571971	0.347810609	0.347810609	0.36240655	0.369645188	0.376883826	0.384122464	0.398599739	0.405838377	0.420315652	0.42755429	0.449270203	0.456508841	0.47834342	0.485582058	0.507297971	0.529013884	0.543491159	0.565207073	0.59428029	0.608757565	0.630473478	0.652189391	0.673905304	0.688501246	0.710217159	0.731933072	0.746410348	0.768126261
0.761031809	0.761031809	0.761031809	0.75219187	0.75219187	0.75219187	0.75219187	0.747771901	0.747771901	0.743351931	0.747771901	0.747771901	0.747771901	0.747771901	0.75219187	0.75661184	0.75661184	0.761031809	0.769871748	0.769871748	0.778711688	0.783204116	0.787624085	0.796464024	0.809723933	0.814143903	0.822983842	0.83624375	0.84066372	0.849576118	0.858416057	0.876095935	0.884935874	0.889355844	0.898195783	0.907035722	0.911455692	0.91594812	0.920368089	0.924788059	0.924788059	0.933627998	0.938047968	0.942467937	0.942467937	0.942467937	0.946887907	0.951307876	0.955727846	0.955727846
0.855391904	0.855391904	0.842826244	0.823874755	0.817591925	0.805026264	0.798743434	0.792460604	0.786177773	0.786177773	0.786177773	0.786177773	0.786177773	0.792460604	0.792460604	0.792460604	0.792460604	0.798743434	0.811309095	0.817591925	0.817591925	0.823874755	0.830157586	0.836440416	0.849109074	0.861674735	0.867957565	0.880523226	0.886806056	0.893088887	0.899371717	0.918220208	0.924503038	0.930785869	0.937171696	0.949737357	0.962303018	0.962303018	0.974868679	0.981151509	0.981151509	0.987434339	0.99371717	0.99371717	0.99371717	1	1	1	1	1
0.767813627	0.767813627	0.761867628	0.761867628	0.75592163	0.749975631	0.744029633	0.744029633	0.744029633	0.738083634	0.738083634	0.738083634	0.738083634	0.744029633	0.744029633	0.744029633	0.744029633	0.749975631	0.75592163	0.761867628	0.767813627	0.773759626	0.773759626	0.779705624	0.785651623	0.791695097	0.803587094	0.809533093	0.815479092	0.827371089	0.833317087	0.839263086	0.845209085	0.857101082	0.868993079	0.874939078	0.892874549	0.898820548	0.904766546	0.910712545	0.922604542	0.928550541	0.93449654	0.940442538	0.946388537	0.952334536	0.952334536	0.958280534	0.964226533	0.964226533
0.642312779	0.642312779	0.638470744	0.619197581	0.607671474	0.599987403	0.592303332	0.588461296	0.576935189	0.576935189	0.573093154	0.573093154	0.576935189	0.576935189	0.580777225	0.580777225	0.584619261	0.588461296	0.596145368	0.599987403	0.607671474	0.607671474	0.615355546	0.630723688	0.638470744	0.653838886	0.661522958	0.6768911	0.688417207	0.700006298	0.719216477	0.730742584	0.749952762	0.761541853	0.780752031	0.796120174	0.807646281	0.823077408	0.834603515	0.846129621	0.853813693	0.86924482	0.873086855	0.884612962	0.892297033	0.90382314	0.907665176	0.915349247	0.919191283	0.930780374
0.508187919	0.508187919	0.513646532	0.513646532	0.513646532	0.508187919	0.502729306	0.497270694	0.491812081	0.486353468	0.486353468	0.486353468	0.486353468	0.486353468	0.491812081	0.491812081	0.491812081	0.491812081	0.491812081	0.497270694	0.497270694	0.497270694	0.502729306	0.502729306	0.508187919	0.513646532	0.519105145	0.519105145	0.530022371	0.535480984	0.540939597	0.54639821	0.562863535	0.568322148	0.579239374	0.5901566	0.601073826	0.617449664	0.633825503	0.650290828	0.666666667	0.677583893	0.699418345	0.721342282	0.737718121	0.75409396	0.770469799	0.786845638	0.803221477	0.819686801
0.550627008	0.550627008	0.550627008	0.544305109	0.544305109	0.544305109	0.544305109	0.544305109	0.544305109	0.544305109	0.544305109	0.544305109	0.550627008	0.550627008	0.556948907	0.563270805	0.563270805	0.569592704	0.575914603	0.582236501	0.5885584	0.594880298	0.601305835	0.607627733	0.613949632	0.626593429	0.632915328	0.639237227	0.651881024	0.664524821	0.677168619	0.683490517	0.702559851	0.708881749	0.721525547	0.734169344	0.740491243	0.75313504	0.765778837	0.772100736	0.784744533	0.791066432	0.797491968	0.803813867	0.810135765	0.816457664	0.816457664	0.822779563	0.829101461	0.83542336
0.735249257	0.735249257	0.735249257	0.730352412	0.730352412	0.725455567	0.720558722	0.715661877	0.715661877	0.710765032	0.710765032	0.710765032	0.710765032	0.710765032	0.710765032	0.705868187	0.710765032	0.705868187	0.705868187	0.710765032	0.710765032	0.710765032	0.710765032	0.715661877	0.715661877	0.715661877	0.720558722	0.730352412	0.725455567	0.735249257	0.740146103	0.745042948	0.750020069	0.759813759	0.764710604	0.77940114	0.78919483	0.803885366	0.813679056	0.833346713	0.843140403	0.857830938	0.867624629	0.877418319	0.887212009	0.8970057	0.901982821	0.906879666	0.916673356	0.921570201
0.410647892	0.410647892	0.439601297	0.483110513	0.463729135	0.43477573	0.405822324	0.396171189	0.381615379	0.376789811	0.367138676	0.367138676	0.362313108	0.367138676	0.357487541	0.362313108	0.362313108	0.367138676	0.367138676	0.371964243	0.371964243	0.381615379	0.386440946	0.396171189	0.396171189	0.405822324	0.415473459	0.425124595	0.43477573	0.444426865	0.458903568	0.468633811	0.483110513	0.492761649	0.502412784	0.526540622	0.536191757	0.555573135	0.574875405	0.594177676	0.618384621	0.642512459	0.66181473	0.690847243	0.710149513	0.734277351	0.753579622	0.768135432	0.787437703	0.806739973
0.70076298	0.70076298	0.677997643	0.655294337	0.632528999	0.621177346	0.609825693	0.606041809	0.59847404	0.594690156	0.594690156	0.594690156	0.594690156	0.590906271	0.59847404	0.59847404	0.59847404	0.602257924	0.606041809	0.613609578	0.617393462	0.621177346	0.628745115	0.632528999	0.643942683	0.651510452	0.659078221	0.670429874	0.681781527	0.69313318	0.704546864	0.715898517	0.727250171	0.742385708	0.749953477	0.761367161	0.772718814	0.784070467	0.799206005	0.806773773	0.818187457	0.82953911	0.837106879	0.848458532	0.856026301	0.86359407	0.875007754	0.878791638	0.886359407	0.893927176
0.774918474	0.774918474	0.770594073	0.757620871	0.75329647	0.735927974	0.727279172	0.71863037	0.705657167	0.697008365	0.688359563	0.684035162	0.679710761	0.675315469	0.666666667	0.666666667	0.662342266	0.662342266	0.658017865	0.662342266	0.662342266	0.662342266	0.662342266	0.666666667	0.666666667	0.675315469	0.684035162	0.688359563	0.697008365	0.705657167	0.714305969	0.727279172	0.735927974	0.744647668	0.748972069	0.757620871	0.766269672	0.770594073	0.774918474	0.783567276	0.792216078	0.792216078	0.80086488	0.809584574	0.813908975	0.818233376	0.826882178	0.826882178	0.83553098	0.83553098
0.717801889	0.717801889	0.711673699	0.711673699	0.711673699	0.717801889	0.711673699	0.699316858	0.693188668	0.693188668	0.687060478	0.687060478	0.680932289	0.680932289	0.680932289	0.680932289	0.680932289	0.674804099	0.680932289	0.680932289	0.687060478	0.687060478	0.687060478	0.693188668	0.687060478	0.693188668	0.693188668	0.699316858	0.705545509	0.699316858	0.705545509	0.711673699	0.711673699	0.711673699	0.705545509	0.711673699	0.711673699	0.723930078	0.730058268	0.730058268	0.736186458	0.742314647	0.748442837	0.760699216	0.766827406	0.779083785	0.797468354	0.809825196	0.815953386	0.822081575
0.754916914	0.754916914	0.745042948	0.740146103	0.735249257	0.735249257	0.735249257	0.730352412	0.725455567	0.730352412	0.725455567	0.725455567	0.720558722	0.725455567	0.725455567	0.725455567	0.730352412	0.725455567	0.730352412	0.730352412	0.735249257	0.740146103	0.740146103	0.745042948	0.745042948	0.754916914	0.750020069	0.759813759	0.764710604	0.764710604	0.774504295	0.774504295	0.784297985	0.78919483	0.794091675	0.803885366	0.803885366	0.813679056	0.818575901	0.828449868	0.833346713	0.838243558	0.848021193	0.857822911	0.862727784	0.872529501	0.882315164	0.887212009	0.8970057	0.906879666
0.461928512	0.461928512	0.456857855	0.451787199	0.446716542	0.441645885	0.441645885	0.446716542	0.451787199	0.446716542	0.451787199	0.461928512	0.466999169	0.472069825	0.477140482	0.492352452	0.502493766	0.507647548	0.517788861	0.527930175	0.538071488	0.548212801	0.553283458	0.568495428	0.578636741	0.593931837	0.60407315	0.614214464	0.624355777	0.639567747	0.644638404	0.659850374	0.665004156	0.67514547	0.685286783	0.695428096	0.700498753	0.710640067	0.710640067	0.715710723	0.725852037	0.725852037	0.730922693	0.73599335	0.73599335	0.741147132	0.741147132	0.746217789	0.746217789	0.756359102
0.268886748	0.268886748	0.277418467	0.277418467	0.277418467	0.268886748	0.268886748	0.260492638	0.260492638	0.252098528	0.252098528	0.252098528	0.252098528	0.252098528	0.260492638	0.252098528	0.252098528	0.260492638	0.252098528	0.260492638	0.260492638	0.260492638	0.252098528	0.260492638	0.260492638	0.268886748	0.268886748	0.268886748	0.277418467	0.285812577	0.294206688	0.294206688	0.302600798	0.310994908	0.327783129	0.33617724	0.35296546	0.369753681	0.386541902	0.411861841	0.428650062	0.453832393	0.487408834	0.512591166	0.537911105	0.571487546	0.596669878	0.621852209	0.65542865	0.672354479
0.744144716	0.744144716	0.771310695	0.767438908	0.744144716	0.724785782	0.705426849	0.693811488	0.67826087	0.670517296	0.670517296	0.662773723	0.662773723	0.662773723	0.666645509	0.670517296	0.674389083	0.67826087	0.686004443	0.693811488	0.701555062	0.709298635	0.724785782	0.728657569	0.740272929	0.748016503	0.755823548	0.763567122	0.771310695	0.779054268	0.786797842	0.798413202	0.802284989	0.813963821	0.825579181	0.829450968	0.841066328	0.852681688	0.856553475	0.864297049	0.872104094	0.879847667	0.883719454	0.887591241	0.891463028	0.903078388	0.903078388	0.906950175	0.910821961	0.914693748
[truncated: 1,715 more columns]
