# Supplementary material for: ELM-KL-LSTM: a robust and general incremental learning method for efficient classification of time series data
Source: PeerJ Comput Sci. 2023 Dec 21;9:e1732. doi: 10.7717/peerj-cs.1732 (PMC10773756; doi:10.7717/peerj-cs.1732)
Supplement: Supplemental Information 2 [file peerj-cs-09-1732-s002.zip › raw_data/CROP/CROP24000_TRAIN.csv]

0	1	2	3	4	5	6	7	8	9	10	11	12	13	14	15	16	17	18	19	20	21	22	23	24	25	26	27	28	29	30	31	32	33	34	35	36	37	38	39	40	41	42	43	44	45	46	47	48
1	0.178	0.178	0.178	0.172	0.158	0.168	0.1895	0.211	0.217	0.219	0.217	0.215	0.213	0.238	0.355	0.418	0.528	0.615	0.702	0.738	0.774	0.789	0.82	0.791	0.794	0.78	0.7805	0.781	0.8035	0.826	0.808	0.7975	0.787	0.772	0.738	0.668	0.5705	0.473	0.41233	0.35167	0.291	0.286	0.301	0.272	0.2535	0.235	0.211	0.187
1	0.203	0.203	0.203	0.2	0.197	0.216	0.2325	0.249	0.24	0.217	0.22967	0.24233	0.255	0.215	0.295	0.353	0.402	0.5085	0.615	0.71	0.771	0.797	0.809	0.799	0.807	0.788	0.7915	0.795	0.8045	0.814	0.813	0.806	0.799	0.773	0.751	0.713	0.595	0.477	0.41767	0.35833	0.299	0.476	0.509	0.453	0.4885	0.524	0.556	0.588
1	0.258	0.258	0.258	0.248	0.261	0.256	0.285	0.314	0.255	0.256	0.27467	0.29333	0.312	0.316	0.481	0.565	0.643	0.7045	0.766	0.786	0.82	0.809	0.812	0.792	0.795	0.772	0.78	0.788	0.79133	0.79467	0.798	0.81	0.797	0.753	0.714	0.689	0.539	0.389	0.35625	0.3235	0.29075	0.258	0.309	0.333	0.3015	0.27	0.265	0.26
1	0.29	0.29	0.29	0.277	0.264	0.252	0.309	0.366	0.313	0.262	0.26933	0.27667	0.284	0.239	0.292	0.323	0.333	0.395	0.457	0.51	0.638	0.685	0.725	0.758	0.747	0.734	0.749	0.764	0.769	0.779	0.797	0.773	0.769	0.738	0.706	0.647	0.554	0.461	0.45467	0.44833	0.442	0.415	0.425	0.411	0.4275	0.444	0.532	0.62
1	0.247	0.247	0.247	0.218	0.189	0.147	0.193	0.239	0.272	0.266	0.26	0.254	0.248	0.224	0.286	0.329	0.376	0.4825	0.589	0.6735	0.758	0.784	0.803	0.784	0.792	0.77	0.777	0.784	0.796	0.815	0.8	0.816	0.793	0.777	0.766	0.713	0.6075	0.502	0.42233	0.34267	0.263	0.291	0.34	0.309	0.3115	0.314	0.32	0.326
1	0.188	0.188	0.188	0.227	0.266	0.256	0.293	0.33	0.279	0.228	0.23267	0.23733	0.242	0.197	0.222	0.269	0.29	0.3715	0.453	0.544	0.634	0.685	0.77	0.777	0.791	0.772	0.7815	0.791	0.8	0.8035	0.807	0.8	0.795	0.773	0.746	0.713	0.6315	0.55	0.45567	0.36133	0.267	0.288	0.317	0.302	0.324	0.32	0.329	0.338
1	0.216	0.216	0.216	0.21	0.204	0.18	0.214	0.248	0.271	0.2815	0.292	0.3025	0.313	0.34	0.493	0.548	0.616	0.6885	0.761	0.789	0.826	0.795	0.795	0.785	0.776	0.764	0.7775	0.791	0.80067	0.81033	0.82	0.788	0.805	0.78	0.755	0.744	0.6555	0.567	0.52867	0.49033	0.452	0.405	0.411	0.39	0.389	0.388	0.425	0.462
1	0.196	0.196	0.196	0.213	0.23	0.23667	0.24333	0.25	0.251	0.213	0.222	0.231	0.24	0.259	0.357	0.458	0.524	0.6315	0.739	0.774	0.806	0.802	0.82	0.782	0.808	0.766	0.78	0.794	0.80133	0.80867	0.816	0.799	0.778	0.762	0.737	0.681	0.5455	0.41	0.36833	0.32667	0.285	0.329	0.358	0.323	0.277	0.231	0.227	0.223
1	0.266	0.266	0.266	0.233	0.2	0.194	0.21167	0.22933	0.247	0.268	0.289	0.31	0.331	0.223	0.309	0.353	0.412	0.563	0.714	0.744	0.781	0.801	0.819	0.805	0.805	0.789	0.789	0.789	0.798	0.807	0.816	0.798	0.823	0.793	0.779	0.736	0.694	0.652	0.57	0.488	0.406	0.353	0.291	0.237	0.243	0.249	0.206	0.163
1	0.163	0.163	0.163	0.226	0.289	0.26	0.3015	0.343	0.303	0.251	0.26033	0.26967	0.279	0.251	0.319	0.357	0.375	0.479	0.583	0.656	0.729	0.74	0.757	0.753	0.766	0.741	0.7445	0.748	0.786	0.762	0.768	0.753	0.746	0.673	0.638	0.583	0.489	0.395	0.37867	0.36233	0.346	0.375	0.375	0.343	0.3805	0.418	0.449	0.48
1	0.215	0.215	0.215	0.176	0.163	0.168	0.184	0.2	0.235	0.22425	0.2135	0.20275	0.192	0.171	0.236	0.322	0.39	0.5035	0.617	0.713	0.781	0.777	0.805	0.791	0.804	0.776	0.784	0.792	0.8055	0.819	0.812	0.796	0.795	0.769	0.743	0.695	0.5695	0.444	0.4065	0.369	0.3315	0.294	0.301	0.294	0.273	0.252	0.235	0.218
1	0.225	0.225	0.225	0.19	0.181	0.213	0.23433	0.25567	0.277	0.241	0.244	0.247	0.25	0.248	0.3	0.395	0.413	0.541	0.669	0.7165	0.764	0.775	0.786	0.752	0.778	0.751	0.754	0.757	0.786	0.791	0.79	0.774	0.783	0.732	0.728	0.691	0.599	0.507	0.46833	0.42967	0.391	0.341	0.36	0.363	0.3255	0.288	0.301	0.314
1	0.217	0.217	0.217	0.215	0.213	0.174	0.195	0.216	0.285	0.263	0.241	0.219	0.197	0.204	0.275	0.329	0.398	0.49	0.582	0.667	0.745	0.757	0.804	0.763	0.766	0.772	0.772	0.772	0.777	0.782	0.787	0.775	0.785	0.751	0.717	0.686	0.613	0.54	0.47275	0.4055	0.33825	0.271	0.257	0.22	0.2115	0.203	0.276	0.349
1	0.218	0.218	0.218	0.171	0.189	0.155	0.189	0.223	0.259	0.247	0.235	0.223	0.211	0.201	0.322	0.392	0.462	0.562	0.662	0.724	0.771	0.782	0.811	0.795	0.817	0.784	0.7935	0.803	0.812	0.821	0.8	0.791	0.757	0.699	0.641	0.618	0.492	0.366	0.33825	0.3105	0.28275	0.255	0.282	0.276	0.2755	0.275	0.257	0.239
1	0.273	0.273	0.273	0.222	0.171	0.18825	0.2055	0.22275	0.24	0.21	0.22267	0.23533	0.248	0.227	0.353	0.323	0.424	0.561	0.698	0.737	0.783	0.802	0.821	0.805	0.819	0.795	0.8005	0.806	0.822	0.824	0.826	0.802	0.778	0.7235	0.669	0.623	0.5155	0.408	0.372	0.336	0.3	0.264	0.31	0.304	0.296	0.288	0.314	0.34
1	0.246	0.246	0.246	0.223	0.209	0.204	0.2295	0.255	0.26	0.241	0.222	0.203	0.184	0.188	0.242	0.288	0.376	0.488	0.6	0.663	0.713	0.752	0.784	0.771	0.787	0.757	0.768	0.779	0.785	0.798	0.794	0.788	0.799	0.77	0.72	0.692	0.6365	0.581	0.523	0.465	0.407	0.377	0.293	0.277	0.296	0.284	0.285	0.286
1	0.341	0.341	0.341	0.283	0.225	0.227	0.28	0.333	0.397	0.442	0.43833	0.43467	0.431	0.425	0.418	0.5	0.499	0.579	0.659	0.692	0.728	0.751	0.781	0.763	0.764	0.749	0.758	0.767	0.78033	0.79367	0.807	0.807	0.808	0.769	0.735	0.686	0.6595	0.633	0.572	0.511	0.45	0.432	0.483	0.467	0.395	0.323	0.387	0.451
1	0.254	0.254	0.254	0.218	0.234	0.26	0.295	0.33	0.269	0.229	0.228	0.227	0.226	0.185	0.22	0.263	0.316	0.3995	0.483	0.528	0.573	0.635	0.714	0.745	0.747	0.753	0.753	0.753	0.758	0.763	0.768	0.763	0.758	0.733	0.7	0.65	0.564	0.478	0.42967	0.38133	0.333	0.253	0.287	0.253	0.262	0.268	0.281	0.294
1	0.192	0.192	0.192	0.184	0.176	0.156	0.1835	0.211	0.283	0.202	0.20267	0.20333	0.204	0.195	0.279	0.322	0.418	0.532	0.646	0.688	0.744	0.735	0.784	0.779	0.79	0.779	0.784	0.789	0.7765	0.764	0.783	0.751	0.715	0.652	0.52	0.49	0.4075	0.325	0.3085	0.292	0.2755	0.259	0.279	0.26	0.2035	0.147	0.226	0.305
1	0.198	0.198	0.198	0.202	0.206	0.199	0.2295	0.26	0.295	0.217	0.22233	0.22767	0.233	0.199	0.285	0.364	0.475	0.5855	0.696	0.724	0.773	0.785	0.808	0.777	0.8	0.768	0.7755	0.783	0.79367	0.80433	0.815	0.816	0.812	0.772	0.72	0.654	0.558	0.462	0.41	0.358	0.306	0.329	0.372	0.345	0.3355	0.326	0.316	0.306
1	0.157	0.157	0.157	0.184	0.211	0.165	0.19233	0.21967	0.247	0.225	0.22933	0.23367	0.238	0.198	0.266	0.321	0.384	0.5155	0.647	0.692	0.742	0.759	0.8	0.787	0.806	0.782	0.786	0.79	0.816	0.8015	0.787	0.773	0.758	0.71	0.603	0.542	0.458	0.374	0.34875	0.3235	0.29825	0.273	0.303	0.285	0.2805	0.276	0.261	0.246
1	0.258	0.258	0.258	0.215	0.221	0.22875	0.2365	0.24425	0.252	0.267	0.24067	0.21433	0.188	0.188	0.295	0.296	0.401	0.499	0.597	0.662	0.721	0.745	0.797	0.787	0.801	0.786	0.782	0.778	0.78867	0.79933	0.81	0.808	0.802	0.774	0.746	0.698	0.658	0.618	0.548	0.478	0.408	0.266	0.241	0.24	0.274	0.237	0.23	0.223
1	0.194	0.194	0.194	0.187	0.18	0.185	0.2235	0.262	0.251	0.221	0.22333	0.22567	0.228	0.199	0.245	0.302	0.36	0.464	0.568	0.702	0.757	0.794	0.805	0.802	0.812	0.792	0.796	0.8	0.802	0.815	0.817	0.8165	0.816	0.795	0.789	0.736	0.6395	0.543	0.44633	0.34967	0.253	0.305	0.331	0.314	0.327	0.34	0.406	0.472
1	0.381	0.381	0.381	0.356	0.458	0.415	0.4725	0.53	0.244	0.184	0.189	0.194	0.199	0.193	0.263	0.31	0.338	0.3875	0.437	0.484	0.531	0.522	0.585	0.639	0.641	0.64	0.6725	0.705	0.725	0.745	0.724	0.7445	0.765	0.734	0.731	0.677	0.66	0.643	0.567	0.491	0.415	0.385	0.432	0.424	0.4395	0.455	0.454	0.453
1	0.221	0.221	0.221	0.228	0.217	0.232	0.247	0.262	0.262	0.249	0.23733	0.22567	0.214	0.199	0.251	0.278	0.344	0.4185	0.493	0.581	0.629	0.64	0.679	0.713	0.713	0.646	0.6495	0.653	0.65433	0.65567	0.657	0.628	0.676	0.6275	0.579	0.554	0.4755	0.397	0.36	0.323	0.286	0.249	0.269	0.285	0.2955	0.306	0.236	0.166
1	0.236	0.236	0.236	0.207	0.189	0.186	0.2065	0.227	0.263	0.216	0.22833	0.24067	0.253	0.194	0.253	0.327	0.358	0.428	0.498	0.619	0.664	0.731	0.766	0.763	0.778	0.769	0.7735	0.778	0.787	0.796	0.797	0.784	0.772	0.729	0.703	0.646	0.5775	0.509	0.47	0.431	0.392	0.389	0.411	0.406	0.403	0.422	0.478	0.534
1	0.252	0.252	0.252	0.211	0.219	0.231	0.281	0.331	0.262	0.176	0.17467	0.17333	0.172	0.134	0.171	0.208	0.259	0.335	0.411	0.504	0.597	0.64	0.718	0.755	0.773	0.764	0.774	0.784	0.786	0.816	0.815	0.82	0.825	0.808	0.792	0.738	0.694	0.65	0.581	0.512	0.443	0.293	0.303	0.289	0.276	0.263	0.252	0.241
1	0.167	0.167	0.167	0.186	0.205	0.22367	0.24233	0.261	0.221	0.19	0.18267	0.17533	0.168	0.169	0.209	0.23	0.293	0.435	0.577	0.668	0.738	0.774	0.81	0.82	0.831	0.82333	0.81567	0.808	0.81067	0.81333	0.816	0.811	0.828	0.819	0.792	0.767	0.714	0.661	0.5485	0.436	0.3235	0.211	0.227	0.228	0.219	0.21	0.194	0.178
1	0.18	0.18	0.18	0.191	0.202	0.187	0.2365	0.286	0.262	0.205	0.22767	0.25033	0.273	0.248	0.254	0.357	0.408	0.5215	0.635	0.676	0.742	0.763	0.797	0.773	0.794	0.774	0.778	0.782	0.791	0.8	0.809	0.81	0.802	0.772	0.749	0.675	0.585	0.495	0.43733	0.37967	0.322	0.338	0.406	0.375	0.2875	0.2	0.255	0.31
1	0.275	0.275	0.275	0.253	0.327	0.323	0.3525	0.382	0.217	0.227	0.20433	0.18167	0.159	0.134	0.154	0.214	0.244	0.373	0.502	0.587	0.672	0.749	0.789	0.798	0.809	0.793	0.797	0.801	0.8075	0.814	0.825	0.826	0.827	0.819	0.797	0.753	0.738	0.723	0.62533	0.52767	0.43	0.254	0.213	0.218	0.241	0.228	0.243	0.258
1	0.158	0.158	0.158	0.191	0.224	0.166	0.195	0.224	0.233	0.2215	0.21	0.1985	0.187	0.188	0.295	0.442	0.502	0.619	0.736	0.757	0.83	0.818	0.824	0.812	0.816	0.796	0.802	0.808	0.81067	0.81333	0.816	0.8095	0.803	0.762	0.739	0.686	0.556	0.426	0.4065	0.387	0.3675	0.348	0.364	0.287	0.285	0.28	0.333	0.386
1	0.205	0.205	0.205	0.2	0.195	0.216	0.2485	0.281	0.282	0.2765	0.271	0.2655	0.26	0.249	0.273	0.315	0.349	0.418	0.487	0.5745	0.662	0.672	0.771	0.773	0.788	0.76	0.7645	0.769	0.763	0.791	0.779	0.767	0.78	0.768	0.751	0.69	0.5915	0.493	0.44933	0.40567	0.362	0.303	0.382	0.314	0.326	0.338	0.375	0.412
1	0.275	0.275	0.275	0.234	0.193	0.209	0.223	0.237	0.25	0.218	0.21933	0.22067	0.222	0.2	0.236	0.366	0.385	0.517	0.649	0.723	0.788	0.801	0.815	0.81	0.807	0.789	0.7915	0.794	0.79933	0.80467	0.81	0.809	0.804	0.778	0.736	0.682	0.645	0.495	0.43	0.365	0.3	0.234	0.249	0.264	0.272	0.247	0.257	0.267
1	0.188	0.188	0.188	0.171	0.156	0.086	0.1455	0.205	0.221	0.162	0.174	0.186	0.198	0.195	0.253	0.35	0.401	0.4875	0.574	0.6385	0.703	0.715	0.755	0.752	0.738	0.743	0.7535	0.764	0.779	0.788	0.777	0.767	0.757	0.712	0.65	0.591	0.4975	0.404	0.35733	0.31067	0.264	0.267	0.276	0.262	0.2585	0.255	0.233	0.211
1	0.208	0.208	0.208	0.213	0.162	0.171	0.191	0.211	0.235	0.231	0.227	0.223	0.219	0.242	0.303	0.423	0.463	0.584	0.705	0.74	0.778	0.794	0.793	0.778	0.797	0.787	0.7825	0.778	0.78767	0.79733	0.807	0.795	0.783	0.745	0.709	0.659	0.555	0.451	0.41825	0.3855	0.35275	0.32	0.35	0.264	0.261	0.263	0.309	0.355
1	0.25	0.25	0.25	0.233	0.176	0.183	0.201	0.219	0.26	0.182	0.179	0.176	0.173	0.172	0.183	0.23	0.253	0.3105	0.368	0.4325	0.497	0.574	0.645	0.728	0.743	0.739	0.7465	0.754	0.76467	0.77533	0.786	0.805	0.794	0.795	0.761	0.703	0.6525	0.602	0.52167	0.44133	0.361	0.347	0.341	0.314	0.313	0.326	0.297	0.268
1	0.241	0.241	0.241	0.265	0.289	0.32833	0.36767	0.407	0.278	0.221	0.22133	0.22167	0.222	0.247	0.295	0.369	0.431	0.56	0.689	0.736	0.783	0.772	0.792	0.767	0.751	0.748	0.759	0.77	0.766	0.762	0.769	0.755	0.763	0.746	0.685	0.653	0.565	0.477	0.424	0.371	0.318	0.265	0.244	0.222	0.202	0.182	0.157	0.132
1	0.203	0.203	0.203	0.189	0.175	0.181	0.19667	0.21233	0.228	0.2	0.21	0.22	0.23	0.193	0.348	0.363	0.508	0.6185	0.729	0.789	0.814	0.818	0.837	0.82	0.822	0.8	0.8075	0.815	0.81633	0.81767	0.819	0.8	0.8	0.773	0.758	0.719	0.583	0.447	0.409	0.371	0.333	0.257	0.265	0.255	0.2485	0.242	0.238	0.234
1	0.261	0.261	0.261	0.22	0.179	0.192	0.205	0.218	0.263	0.26325	0.2635	0.26375	0.264	0.238	0.332	0.42	0.462	0.5865	0.711	0.753	0.815	0.789	0.796	0.791	0.798	0.791	0.796	0.801	0.80767	0.81433	0.821	0.797	0.803	0.7675	0.732	0.689	0.6065	0.524	0.49433	0.46467	0.435	0.414	0.373	0.318	0.334	0.35	0.387	0.424
1	0.248	0.248	0.248	0.251	0.254	0.227	0.2675	0.308	0.275	0.233	0.233	0.233	0.233	0.22	0.262	0.361	0.388	0.515	0.642	0.68	0.742	0.766	0.782	0.761	0.77	0.751	0.7625	0.774	0.78267	0.79133	0.8	0.783	0.793	0.762	0.731	0.67	0.581	0.492	0.43267	0.37333	0.314	0.406	0.385	0.403	0.387	0.269	0.242	0.215
1	0.322	0.322	0.322	0.297	0.314	0.321	0.3785	0.436	0.292	0.208	0.20567	0.20333	0.201	0.199	0.217	0.282	0.293	0.353	0.413	0.466	0.519	0.612	0.691	0.729	0.738	0.738	0.736	0.734	0.7625	0.791	0.774	0.7845	0.795	0.734	0.693	0.665	0.579	0.493	0.47533	0.45767	0.44	0.369	0.446	0.409	0.42	0.431	0.459	0.487
1	0.224	0.224	0.224	0.197	0.206	0.21333	0.22067	0.228	0.241	0.207	0.209	0.211	0.213	0.194	0.213	0.296	0.347	0.4515	0.556	0.61	0.676	0.721	0.795	0.797	0.822	0.793	0.7945	0.796	0.828	0.83	0.832	0.812	0.827	0.809	0.788	0.767	0.6955	0.624	0.49867	0.37333	0.248	0.241	0.252	0.247	0.242	0.237	0.198	0.159
1	0.21	0.21	0.21	0.203	0.194	0.17	0.2005	0.231	0.222	0.184	0.18767	0.19133	0.195	0.188	0.231	0.296	0.338	0.4475	0.557	0.675	0.745	0.765	0.819	0.821	0.82	0.789	0.796	0.803	0.80867	0.81433	0.82	0.8115	0.803	0.777	0.753	0.7	0.655	0.507	0.44	0.373	0.306	0.306	0.315	0.31	0.281	0.283	0.297	0.311
1	0.226	0.226	0.226	0.179	0.219	0.22767	0.23633	0.245	0.277	0.189	0.19933	0.20967	0.22	0.193	0.243	0.366	0.33	0.4395	0.549	0.629	0.65	0.652	0.725	0.732	0.755	0.74933	0.74367	0.738	0.748	0.758	0.768	0.753	0.745	0.732	0.719	0.667	0.595	0.523	0.4595	0.396	0.3325	0.269	0.285	0.27	0.263	0.256	0.265	0.274
1	0.289	0.289	0.289	0.282	0.275	0.282	0.315	0.348	0.3	0.247	0.25133	0.25567	0.26	0.218	0.251	0.292	0.308	0.3785	0.449	0.55	0.623	0.69	0.745	0.771	0.799	0.775	0.788	0.801	0.8065	0.812	0.811	0.823	0.809	0.7875	0.766	0.734	0.706	0.602	0.56533	0.52867	0.492	0.51	0.526	0.503	0.4955	0.488	0.511	0.534
1	0.238	0.238	0.238	0.2	0.216	0.19	0.22433	0.25867	0.293	0.25	0.26267	0.27533	0.288	0.278	0.356	0.409	0.47	0.586	0.702	0.741	0.78	0.781	0.803	0.765	0.774	0.776	0.7635	0.751	0.762	0.777	0.765	0.747	0.739	0.695	0.65	0.581	0.4925	0.404	0.38933	0.37467	0.36	0.399	0.397	0.397	0.3475	0.298	0.388	0.478
1	0.219	0.219	0.219	0.195	0.184	0.154	0.2055	0.257	0.235	0.22225	0.2095	0.19675	0.184	0.157	0.275	0.252	0.366	0.4855	0.605	0.679	0.753	0.752	0.8	0.782	0.788	0.774	0.78	0.786	0.795	0.804	0.778	0.773	0.777	0.729	0.681	0.608	0.555	0.502	0.45475	0.4075	0.36025	0.313	0.333	0.308	0.2955	0.283	0.296	0.309
1	0.243	0.243	0.243	0.198	0.197	0.176	0.212	0.248	0.26	0.2535	0.247	0.2405	0.234	0.263	0.363	0.466	0.495	0.586	0.677	0.747	0.796	0.798	0.804	0.786	0.803	0.774	0.781	0.788	0.8	0.812	0.808	0.81	0.806	0.7745	0.743	0.704	0.6385	0.573	0.485	0.397	0.309	0.298	0.314	0.307	0.3075	0.308	0.297	0.286
1	0.416	0.416	0.416	0.408	0.414	0.372	0.4295	0.487	0.253	0.23425	0.2155	0.19675	0.178	0.19	0.238	0.26	0.353	0.44	0.527	0.607	0.682	0.726	0.771	0.785	0.802	0.776	0.78	0.784	0.79167	0.79933	0.807	0.81	0.808	0.782	0.758	0.707	0.671	0.635	0.50467	0.37433	0.244	0.325	0.358	0.388	0.355	0.392	0.434	0.476
1	0.209	0.209	0.209	0.183	0.157	0.17625	0.1955	0.21475	0.234	0.204	0.19467	0.18533	0.176	0.163	0.229	0.285	0.389	0.5165	0.644	0.708	0.772	0.792	0.828	0.816	0.817	0.784	0.7865	0.789	0.8055	0.822	0.82	0.817	0.821	0.808	0.779	0.731	0.644	0.557	0.48233	0.40767	0.333	0.224	0.213	0.188	0.177	0.166	0.146	0.126
1	0.223	0.223	0.223	0.195	0.198	0.145	0.1815	0.218	0.228	0.205	0.20833	0.21167	0.215	0.186	0.241	0.374	0.391	0.545	0.699	0.735	0.801	0.813	0.83	0.813	0.819	0.795	0.8	0.805	0.814	0.83	0.827	0.826	0.82	0.811	0.797	0.768	0.705	0.642	0.54833	0.45467	0.361	0.239	0.252	0.244	0.2455	0.247	0.273	0.299
1	0.209	0.209	0.209	0.19	0.171	0.17667	0.18233	0.188	0.233	0.188	0.20967	0.23133	0.253	0.271	0.369	0.457	0.548	0.637	0.726	0.775	0.798	0.805	0.792	0.785	0.778	0.763	0.768	0.773	0.77767	0.78233	0.787	0.772	0.726	0.7	0.667	0.602	0.4815	0.361	0.35	0.339	0.328	0.317	0.366	0.297	0.2985	0.3	0.276	0.252
1	0.219	0.219	0.219	0.195	0.217	0.185	0.1955	0.206	0.267	0.27125	0.2755	0.27975	0.284	0.308	0.397	0.477	0.577	0.6555	0.734	0.772	0.81	0.809	0.812	0.778	0.793	0.768	0.7805	0.793	0.788	0.783	0.783	0.783	0.772	0.759	0.705	0.619	0.535	0.451	0.42	0.389	0.358	0.433	0.423	0.379	0.399	0.368	0.403	0.438
1	0.201	0.201	0.201	0.196	0.191	0.139	0.19	0.215	0.24	0.222	0.22233	0.22267	0.223	0.226	0.323	0.374	0.493	0.617	0.741	0.777	0.813	0.821	0.831	0.82	0.819	0.798	0.802	0.806	0.8175	0.829	0.831	0.831	0.81	0.789	0.769	0.714	0.582	0.45	0.41333	0.37667	0.34	0.256	0.211	0.219	0.205	0.191	0.158	0.125
1	0.217	0.217	0.217	0.204	0.179	0.183	0.1915	0.2	0.211	0.21125	0.2115	0.21175	0.212	0.223	0.311	0.365	0.454	0.5775	0.701	0.744	0.787	0.785	0.819	0.818	0.799	0.783	0.7895	0.796	0.8055	0.815	0.803	0.7995	0.796	0.757	0.733	0.686	0.5815	0.477	0.44	0.403	0.366	0.329	0.343	0.305	0.31	0.315	0.331	0.347
1	0.343	0.343	0.343	0.441	0.539	0.529	0.59	0.651	0.534	0.579	0.53467	0.49033	0.446	0.558	0.57	0.49	0.481	0.492	0.503	0.545	0.575	0.537	0.614	0.602	0.566	0.532	0.5235	0.515	0.53767	0.56033	0.583	0.561	0.629	0.606	0.588	0.534	0.5915	0.649	0.6505	0.652	0.6535	0.655	0.643	0.616	0.587	0.558	0.542	0.526
1	0.221	0.221	0.221	0.239	0.262	0.202	0.22433	0.24667	0.269	0.26375	0.2585	0.25325	0.248	0.234	0.284	0.289	0.301	0.395	0.489	0.574	0.659	0.702	0.784	0.776	0.804	0.767	0.7585	0.75	0.76233	0.77467	0.787	0.792	0.797	0.78	0.763	0.7	0.691	0.682	0.6	0.518	0.436	0.274	0.282	0.277	0.279	0.3	0.278	0.256
1	0.233	0.233	0.233	0.207	0.21	0.218	0.2385	0.259	0.241	0.2315	0.222	0.2125	0.203	0.228	0.291	0.34	0.436	0.523	0.61	0.698	0.726	0.752	0.78	0.763	0.773	0.747	0.755	0.763	0.77	0.777	0.784	0.779	0.748	0.725	0.67	0.623	0.539	0.455	0.42925	0.4035	0.37775	0.352	0.388	0.372	0.337	0.375	0.395	0.415
1	0.176	0.176	0.176	0.14	0.175	0.117	0.1665	0.216	0.233	0.193	0.20433	0.21567	0.227	0.261	0.37	0.428	0.51	0.588	0.666	0.71	0.754	0.753	0.778	0.763	0.755	0.755	0.7665	0.778	0.787	0.765	0.723	0.6895	0.656	0.628	0.604	0.542	0.4765	0.411	0.35767	0.30433	0.251	0.247	0.295	0.248	0.229	0.21	0.234	0.258
1	0.296	0.296	0.296	0.342	0.472	0.495	0.5815	0.668	0.302	0.176	0.17967	0.18333	0.187	0.203	0.185	0.24	0.317	0.367	0.417	0.493	0.569	0.624	0.741	0.771	0.806	0.776	0.7855	0.795	0.8015	0.808	0.82	0.82	0.821	0.81	0.789	0.763	0.7575	0.752	0.665	0.578	0.491	0.231	0.26	0.26	0.256	0.211	0.238	0.265
1	0.168	0.168	0.168	0.185	0.202	0.21267	0.22333	0.234	0.236	0.168	0.18567	0.20333	0.221	0.222	0.374	0.403	0.512	0.6165	0.721	0.746	0.787	0.799	0.808	0.798	0.795	0.79367	0.79233	0.791	0.79367	0.79633	0.799	0.806	0.797	0.754	0.711	0.686	0.5675	0.449	0.4195	0.39	0.3605	0.331	0.36	0.294	0.261	0.228	0.203	0.178
1	0.231	0.231	0.231	0.205	0.228	0.23467	0.24133	0.248	0.262	0.249	0.236	0.223	0.21	0.2	0.259	0.344	0.425	0.543	0.661	0.727	0.766	0.785	0.801	0.786	0.816	0.786	0.782	0.778	0.79067	0.80333	0.816	0.813	0.829	0.8075	0.786	0.746	0.6495	0.553	0.465	0.377	0.289	0.356	0.364	0.341	0.3025	0.264	0.233	0.202
1	0.249	0.249	0.249	0.247	0.253	0.28533	0.31767	0.35	0.291	0.238	0.23233	0.22667	0.221	0.217	0.246	0.282	0.315	0.3435	0.372	0.423	0.474	0.584	0.654	0.734	0.751	0.731	0.734	0.737	0.744	0.751	0.758	0.775	0.757	0.7305	0.704	0.698	0.6275	0.557	0.50733	0.45767	0.408	0.324	0.364	0.36	0.342	0.362	0.426	0.49
1	0.207	0.207	0.207	0.18	0.187	0.214	0.269	0.324	0.245	0.239	0.233	0.227	0.221	0.226	0.318	0.49	0.491	0.5935	0.696	0.737	0.796	0.811	0.827	0.796	0.811	0.784	0.792	0.8	0.8145	0.829	0.819	0.808	0.803	0.7645	0.726	0.693	0.6075	0.522	0.463	0.404	0.345	0.286	0.333	0.301	0.299	0.297	0.282	0.267
1	0.338	0.338	0.338	0.358	0.467	0.489	0.529	0.569	0.247	0.179	0.1845	0.19	0.1955	0.201	0.215	0.241	0.285	0.376	0.467	0.5675	0.668	0.716	0.767	0.76	0.779	0.758	0.7645	0.771	0.777	0.783	0.789	0.769	0.749	0.754	0.692	0.67	0.574	0.478	0.41267	0.34733	0.282	0.247	0.272	0.254	0.2595	0.265	0.248	0.231
1	0.219	0.219	0.219	0.171	0.199	0.19467	0.19033	0.186	0.234	0.288	0.25067	0.21333	0.176	0.19	0.242	0.33	0.376	0.5355	0.695	0.741	0.795	0.811	0.823	0.824	0.823	0.814	0.805	0.796	0.808	0.82	0.832	0.826	0.818	0.802	0.786	0.759	0.6545	0.55	0.4845	0.419	0.3535	0.288	0.333	0.301	0.27	0.239	0.208	0.177
1	0.224	0.224	0.224	0.218	0.212	0.21475	0.2175	0.22025	0.223	0.153	0.16167	0.17033	0.179	0.157	0.179	0.222	0.284	0.4285	0.573	0.6565	0.74	0.78	0.809	0.807	0.826	0.801	0.8025	0.804	0.81	0.808	0.806	0.794	0.807	0.793	0.791	0.725	0.701	0.677	0.53933	0.40167	0.264	0.248	0.254	0.248	0.239	0.23	0.204	0.178
1	0.228	0.228	0.228	0.243	0.246	0.2	0.2	0.2	0.274	0.259	0.244	0.229	0.214	0.218	0.234	0.294	0.386	0.482	0.578	0.652	0.721	0.747	0.76	0.758	0.782	0.758	0.7615	0.765	0.7795	0.794	0.785	0.773	0.759	0.723	0.703	0.645	0.5735	0.502	0.44933	0.39667	0.344	0.298	0.315	0.286	0.2775	0.269	0.253	0.237
1	0.178	0.178	0.178	0.182	0.186	0.141	0.1795	0.218	0.229	0.196	0.20233	0.20867	0.215	0.195	0.226	0.31	0.392	0.5355	0.679	0.72	0.79	0.805	0.832	0.827	0.819	0.812	0.813	0.814	0.82233	0.83067	0.839	0.81	0.827	0.813	0.779	0.761	0.652	0.543	0.43767	0.33233	0.227	0.209	0.267	0.216	0.245	0.221	0.224	0.227
1	0.338	0.338	0.338	0.277	0.304	0.249	0.326	0.403	0.389	0.355	0.336	0.317	0.298	0.247	0.271	0.282	0.309	0.3705	0.432	0.527	0.597	0.561	0.557	0.558	0.584	0.715	0.6975	0.68	0.67367	0.66733	0.661	0.6545	0.648	0.644	0.582	0.564	0.5855	0.607	0.591	0.575	0.559	0.401	0.38	0.384	0.345	0.381	0.375	0.369
1	0.2	0.2	0.2	0.179	0.158	0.133	0.1635	0.194	0.246	0.233	0.22867	0.22433	0.22	0.233	0.297	0.346	0.448	0.5675	0.687	0.678	0.78	0.809	0.801	0.787	0.776	0.774	0.773	0.772	0.7885	0.805	0.805	0.789	0.78	0.767	0.736	0.673	0.538	0.403	0.35933	0.31567	0.272	0.259	0.309	0.164	0.163	0.162	0.194	0.226
1	0.257	0.257	0.257	0.272	0.287	0.236	0.2645	0.293	0.379	0.32	0.32733	0.33467	0.342	0.264	0.374	0.404	0.453	0.5385	0.624	0.662	0.7	0.694	0.736	0.744	0.695	0.714	0.721	0.728	0.72533	0.72267	0.72	0.739	0.766	0.711	0.658	0.63	0.547	0.464	0.47833	0.49267	0.507	0.374	0.465	0.404	0.361	0.358	0.385	0.412
1	0.417	0.417	0.417	0.263	0.205	0.207	0.227	0.247	0.289	0.218	0.22333	0.22867	0.234	0.229	0.26	0.313	0.341	0.505	0.669	0.7235	0.778	0.732	0.833	0.812	0.836	0.807	0.807	0.807	0.848	0.832	0.816	0.812	0.809	0.7835	0.758	0.72	0.6375	0.555	0.48567	0.41633	0.347	0.359	0.387	0.319	0.318	0.316	0.21	0.104
1	0.358	0.358	0.358	0.275	0.338	0.393	0.426	0.352	0.278	0.24	0.22067	0.20133	0.182	0.202	0.275	0.354	0.479	0.5755	0.672	0.72	0.768	0.782	0.793	0.8	0.79	0.758	0.762	0.766	0.795	0.8	0.805	0.7915	0.778	0.724	0.67	0.584	0.4855	0.387	0.35267	0.31833	0.284	0.201	0.196	0.193	0.1895	0.186	0.289	0.392
1	0.176	0.176	0.176	0.15	0.172	0.135	0.1705	0.206	0.216	0.205	0.207	0.209	0.211	0.211	0.278	0.388	0.415	0.525	0.635	0.6875	0.74	0.768	0.807	0.8	0.806	0.798	0.8015	0.805	0.816	0.827	0.818	0.8155	0.813	0.786	0.749	0.694	0.5825	0.471	0.409	0.347	0.285	0.287	0.303	0.279	0.258	0.237	0.215	0.193
1	0.202	0.202	0.202	0.219	0.236	0.241	0.2665	0.292	0.263	0.25225	0.2415	0.23075	0.22	0.172	0.187	0.24	0.263	0.293	0.323	0.358	0.385	0.495	0.591	0.65	0.676	0.697	0.7145	0.732	0.7445	0.757	0.749	0.76	0.755	0.734	0.668	0.608	0.5055	0.403	0.39567	0.38833	0.381	0.381	0.405	0.362	0.366	0.37	0.35	0.33
1	0.401	0.401	0.401	0.281	0.326	0.329	0.391	0.474	0.251	0.212	0.20367	0.19533	0.187	0.177	0.287	0.343	0.438	0.539	0.64	0.6975	0.755	0.743	0.763	0.775	0.778	0.758	0.764	0.77	0.794	0.7925	0.791	0.758	0.715	0.683	0.591	0.543	0.4825	0.422	0.38733	0.35267	0.318	0.301	0.304	0.287	0.294	0.314	0.351	0.388
1	0.226	0.226	0.226	0.227	0.228	0.23733	0.24667	0.256	0.246	0.226	0.22667	0.22733	0.228	0.192	0.201	0.233	0.273	0.3825	0.492	0.5895	0.687	0.732	0.799	0.797	0.832	0.82733	0.82267	0.818	0.815	0.799	0.802	0.808	0.815	0.7895	0.764	0.691	0.607	0.523	0.47167	0.42033	0.369	0.361	0.362	0.333	0.3015	0.27	0.305	0.34
1	0.256	0.256	0.256	0.117	0.167	0.156	0.18833	0.22067	0.253	0.24475	0.2365	0.22825	0.22	0.21	0.402	0.379	0.525	0.646	0.767	0.807	0.843	0.796	0.826	0.823	0.793	0.765	0.795	0.825	0.812	0.823	0.834	0.832	0.841	0.773	0.747	0.762	0.704	0.646	0.58667	0.52733	0.468	0.287	0.277	0.296	0.2945	0.293	0.235	0.177
1	0.262	0.262	0.262	0.2	0.231	0.237	0.259	0.281	0.303	0.306	0.28167	0.25733	0.233	0.237	0.256	0.328	0.349	0.4625	0.576	0.652	0.704	0.751	0.763	0.764	0.747	0.756	0.757	0.758	0.7555	0.753	0.786	0.798	0.789	0.7475	0.706	0.644	0.6535	0.663	0.61225	0.5615	0.51075	0.46	0.442	0.42	0.3945	0.369	0.424	0.479
1	0.195	0.195	0.195	0.207	0.111	0.15	0.258	0.366	0.474	0.4095	0.345	0.2805	0.216	0.198	0.269	0.28	0.37	0.4805	0.591	0.657	0.723	0.758	0.796	0.793	0.825	0.786	0.79	0.794	0.80333	0.81267	0.822	0.818	0.821	0.82	0.796	0.765	0.7135	0.662	0.60133	0.54067	0.48	0.282	0.31	0.327	0.2955	0.264	0.264	0.264
1	0.186	0.186	0.186	0.178	0.17	0.159	0.18633	0.21367	0.241	0.238	0.235	0.232	0.229	0.201	0.287	0.373	0.451	0.603	0.755	0.783	0.811	0.824	0.832	0.817	0.828	0.797	0.8065	0.816	0.82067	0.82533	0.83	0.824	0.822	0.796	0.766	0.745	0.615	0.485	0.43433	0.38367	0.333	0.349	0.268	0.268	0.2695	0.271	0.204	0.137
1	0.341	0.341	0.341	0.356	0.409	0.413	0.37933	0.34567	0.312	0.3025	0.293	0.2835	0.274	0.237	0.274	0.32	0.377	0.468	0.559	0.6125	0.666	0.696	0.745	0.734	0.767	0.738	0.743	0.748	0.72667	0.70533	0.684	0.654	0.616	0.629	0.579	0.532	0.475	0.418	0.46725	0.5165	0.56575	0.615	0.652	0.601	0.62	0.639	0.641	0.643
1	0.212	0.212	0.212	0.253	0.294	0.31	0.326	0.342	0.288	0.291	0.26967	0.24833	0.227	0.227	0.307	0.422	0.491	0.5965	0.702	0.754	0.781	0.8	0.815	0.805	0.826	0.797	0.798	0.799	0.808	0.817	0.826	0.805	0.817	0.782	0.743	0.72	0.651	0.582	0.51667	0.45133	0.386	0.424	0.44	0.399	0.364	0.329	0.353	0.377
1	0.211	0.211	0.211	0.19	0.208	0.195	0.2245	0.254	0.218	0.19	0.197	0.204	0.211	0.18	0.257	0.298	0.392	0.521	0.65	0.7255	0.801	0.811	0.824	0.823	0.821	0.787	0.7985	0.81	0.814	0.8215	0.829	0.8235	0.818	0.795	0.787	0.743	0.696	0.649	0.544	0.439	0.334	0.229	0.236	0.229	0.222	0.215	0.215	0.215
1	0.222	0.222	0.222	0.228	0.234	0.237	0.2685	0.3	0.27	0.2625	0.255	0.2475	0.24	0.191	0.247	0.305	0.348	0.4365	0.525	0.613	0.688	0.731	0.76	0.77	0.774	0.758	0.7675	0.777	0.788	0.799	0.796	0.781	0.793	0.77	0.763	0.713	0.615	0.517	0.432	0.347	0.262	0.333	0.357	0.336	0.3525	0.369	0.433	0.497
1	0.226	0.226	0.226	0.208	0.22	0.192	0.21067	0.22933	0.248	0.188	0.18967	0.19133	0.193	0.164	0.182	0.201	0.237	0.319	0.401	0.508	0.631	0.691	0.781	0.787	0.806	0.772	0.788	0.804	0.8035	0.803	0.801	0.802	0.808	0.792	0.786	0.759	0.7525	0.746	0.6235	0.501	0.3785	0.256	0.245	0.224	0.225	0.222	0.245	0.268
1	0.2	0.2	0.2	0.197	0.195	0.187	0.2335	0.28	0.285	0.205	0.21667	0.22833	0.24	0.165	0.219	0.256	0.277	0.3845	0.492	0.572	0.646	0.681	0.762	0.771	0.787	0.769	0.77	0.771	0.794	0.815	0.799	0.811	0.818	0.81	0.779	0.738	0.6485	0.559	0.50133	0.44367	0.386	0.283	0.335	0.323	0.343	0.363	0.403	0.443
1	0.227	0.227	0.227	0.212	0.218	0.228	0.238	0.248	0.252	0.221	0.21667	0.21233	0.208	0.189	0.222	0.335	0.398	0.5275	0.657	0.709	0.745	0.78	0.805	0.788	0.808	0.783	0.761	0.739	0.76233	0.78567	0.809	0.796	0.802	0.774	0.746	0.712	0.61	0.508	0.467	0.426	0.385	0.344	0.341	0.28	0.249	0.218	0.213	0.208
1	0.297	0.297	0.297	0.226	0.242	0.235	0.265	0.271	0.277	0.203	0.2	0.197	0.194	0.177	0.197	0.273	0.339	0.453	0.567	0.632	0.697	0.755	0.785	0.781	0.8	0.777	0.777	0.777	0.798	0.7905	0.783	0.796	0.809	0.787	0.765	0.716	0.6925	0.669	0.58433	0.49967	0.415	0.224	0.233	0.202	0.1965	0.191	0.225	0.259
1	0.271	0.271	0.271	0.289	0.193	0.163	0.209	0.255	0.288	0.273	0.258	0.243	0.228	0.226	0.32	0.345	0.456	0.5365	0.617	0.671	0.725	0.733	0.767	0.757	0.751	0.74	0.74	0.74	0.7425	0.745	0.749	0.717	0.703	0.647	0.618	0.552	0.568	0.584	0.56925	0.5545	0.53975	0.525	0.5	0.427	0.427	0.426	0.446	0.466
1	0.223	0.223	0.223	0.22	0.2	0.195	0.2255	0.256	0.246	0.217	0.22767	0.23833	0.249	0.218	0.282	0.319	0.352	0.4215	0.491	0.593	0.705	0.747	0.798	0.787	0.804	0.78	0.788	0.796	0.80233	0.80867	0.815	0.806	0.798	0.762	0.751	0.68	0.663	0.493	0.454	0.415	0.376	0.357	0.365	0.357	0.351	0.383	0.443	0.503
1	0.202	0.202	0.202	0.202	0.196	0.20475	0.2135	0.22225	0.231	0.223	0.218	0.213	0.208	0.211	0.333	0.357	0.445	0.568	0.691	0.737	0.775	0.797	0.801	0.805	0.813	0.786	0.7935	0.801	0.803	0.805	0.807	0.802	0.799	0.79	0.753	0.74	0.583	0.426	0.388	0.35	0.312	0.349	0.266	0.254	0.2455	0.237	0.276	0.315
1	0.276	0.276	0.276	0.236	0.266	0.256	0.293	0.33	0.36	0.198	0.19333	0.18867	0.184	0.17	0.233	0.294	0.347	0.39	0.433	0.5135	0.594	0.649	0.713	0.73	0.761	0.746	0.76	0.774	0.77933	0.78467	0.79	0.7635	0.737	0.713	0.684	0.65	0.563	0.476	0.47233	0.46867	0.465	0.372	0.447	0.418	0.405	0.392	0.333	0.274
1	0.197	0.197	0.197	0.238	0.279	0.274	0.3165	0.359	0.278	0.227	0.23433	0.24167	0.249	0.217	0.257	0.295	0.315	0.4005	0.486	0.594	0.702	0.754	0.773	0.798	0.789	0.784	0.79	0.796	0.7995	0.803	0.805	0.81	0.801	0.782	0.763	0.719	0.692	0.549	0.503	0.457	0.411	0.345	0.409	0.354	0.369	0.384	0.409	0.434
1	0.164	0.164	0.164	0.193	0.226	0.153	0.173	0.228	0.308	0.259	0.316	0.373	0.255	0.255	0.321	0.332	0.333	0.422	0.511	0.578	0.641	0.671	0.746	0.792	0.811	0.763	0.767	0.771	0.755	0.7725	0.79	0.774	0.759	0.713	0.695	0.617	0.553	0.489	0.451	0.413	0.375	0.29	0.271	0.252	0.267	0.222	0.173	0.124
1	0.155	0.155	0.155	0.174	0.193	0.159	0.1795	0.2	0.247	0.22	0.219	0.218	0.217	0.216	0.24	0.29	0.352	0.468	0.584	0.635	0.675	0.71	0.766	0.764	0.784	0.763	0.7725	0.782	0.77233	0.76267	0.753	0.771	0.743	0.674	0.63	0.558	0.4735	0.389	0.387	0.385	0.383	0.381	0.361	0.359	0.3345	0.31	0.197	0.084
1	0.2	0.2	0.2	0.2	0.202	0.163	0.2125	0.262	0.227	0.174	0.175	0.176	0.177	0.175	0.196	0.237	0.28	0.369	0.458	0.563	0.668	0.706	0.764	0.788	0.808	0.789	0.792	0.795	0.7985	0.802	0.783	0.7555	0.728	0.711	0.66	0.62	0.5305	0.441	0.385	0.329	0.273	0.231	0.264	0.243	0.242	0.241	0.232	0.223
1	0.32	0.32	0.32	0.299	0.397	0.389	0.4345	0.48	0.235	0.22325	0.2115	0.19975	0.188	0.187	0.301	0.33	0.403	0.4575	0.512	0.5945	0.677	0.708	0.787	0.776	0.806	0.774	0.775	0.776	0.7845	0.793	0.807	0.7925	0.778	0.75	0.731	0.712	0.6365	0.561	0.506	0.451	0.396	0.335	0.39	0.393	0.397	0.401	0.436	0.471
1	0.185	0.185	0.185	0.2	0.215	0.183	0.209	0.235	0.273	0.264	0.302	0.34	0.265	0.224	0.304	0.346	0.4	0.504	0.608	0.684	0.76	0.776	0.804	0.791	0.783	0.767	0.768	0.769	0.77567	0.78233	0.789	0.779	0.787	0.751	0.747	0.68	0.686	0.577	0.466	0.355	0.244	0.22	0.262	0.241	0.202	0.163	0.21	0.257
1	0.18	0.18	0.18	0.182	0.184	0.17	0.19933	0.22867	0.258	0.233	0.232	0.231	0.23	0.197	0.282	0.329	0.387	0.519	0.651	0.697	0.743	0.747	0.778	0.761	0.778	0.745	0.7565	0.768	0.776	0.779	0.787	0.781	0.773	0.73	0.729	0.671	0.5685	0.466	0.413	0.36	0.307	0.336	0.347	0.331	0.33	0.329	0.311	0.293
1	0.312	0.312	0.312	0.291	0.258	0.26033	0.26267	0.265	0.324	0.424	0.39733	0.37067	0.344	0.333	0.392	0.434	0.499	0.5715	0.644	0.718	0.762	0.769	0.796	0.779	0.791	0.771	0.7785	0.786	0.78667	0.78733	0.788	0.791	0.792	0.772	0.733	0.687	0.6815	0.676	0.62467	0.57333	0.522	0.507	0.475	0.459	0.45	0.448	0.399	0.35
1	0.199	0.199	0.199	0.202	0.205	0.215	0.225	0.235	0.268	0.206	0.20167	0.19733	0.193	0.183	0.187	0.222	0.287	0.3575	0.428	0.525	0.609	0.679	0.737	0.744	0.792	0.782	0.772	0.762	0.801	0.776	0.776	0.774	0.794	0.785	0.776	0.732	0.7175	0.703	0.649	0.595	0.541	0.294	0.322	0.312	0.2995	0.287	0.291	0.295
1	0.181	0.181	0.181	0.15	0.193	0.192	0.22033	0.24867	0.277	0.259	0.24367	0.22833	0.213	0.199	0.241	0.292	0.329	0.434	0.539	0.629	0.672	0.731	0.778	0.782	0.774	0.762	0.7675	0.773	0.7645	0.756	0.779	0.76	0.736	0.698	0.66	0.609	0.5355	0.462	0.43325	0.4045	0.37575	0.347	0.352	0.271	0.282	0.293	0.321	0.349
1	0.347	0.347	0.347	0.357	0.418	0.444	0.4925	0.541	0.244	0.225	0.21267	0.20033	0.188	0.165	0.182	0.236	0.298	0.374	0.45	0.5045	0.559	0.673	0.714	0.756	0.713	0.742	0.7535	0.765	0.731	0.781	0.779	0.766	0.758	0.697	0.596	0.501	0.437	0.373	0.34233	0.31167	0.281	0.261	0.293	0.249	0.244	0.239	0.238	0.237
1	0.211	0.211	0.211	0.212	0.213	0.22	0.227	0.234	0.241	0.202	0.22467	0.24733	0.27	0.265	0.403	0.481	0.566	0.6665	0.767	0.795	0.824	0.824	0.833	0.803	0.806	0.792	0.796	0.8	0.78967	0.77933	0.769	0.765	0.754	0.7325	0.711	0.675	0.5295	0.384	0.36933	0.35467	0.34	0.275	0.301	0.29	0.2805	0.271	0.289	0.307
1	0.204	0.204	0.204	0.197	0.203	0.20667	0.21033	0.214	0.24	0.196	0.20533	0.21467	0.224	0.165	0.186	0.172	0.245	0.3515	0.458	0.557	0.656	0.713	0.786	0.8	0.825	0.81367	0.80233	0.791	0.805	0.819	0.833	0.817	0.829	0.81	0.791	0.767	0.7145	0.662	0.523	0.384	0.245	0.236	0.265	0.247	0.2485	0.25	0.195	0.14
1	0.259	0.259	0.259	0.243	0.233	0.18	0.21	0.24	0.251	0.216	0.22267	0.22933	0.236	0.179	0.248	0.389	0.41	0.5485	0.687	0.716	0.783	0.78	0.806	0.79	0.811	0.768	0.779	0.79	0.789	0.809	0.799	0.809	0.81	0.793	0.781	0.743	0.6785	0.614	0.53667	0.45933	0.382	0.287	0.267	0.273	0.288	0.303	0.302	0.301
1	0.235	0.235	0.235	0.224	0.213	0.176	0.2095	0.243	0.258	0.184	0.19433	0.20467	0.215	0.164	0.174	0.223	0.233	0.3005	0.368	0.4	0.615	0.671	0.78	0.791	0.808	0.79	0.802	0.814	0.831	0.8285	0.826	0.8265	0.827	0.811	0.805	0.779	0.7635	0.748	0.674	0.6	0.526	0.384	0.393	0.268	0.252	0.236	0.208	0.18
1	0.256	0.256	0.256	0.221	0.186	0.159	0.2005	0.242	0.266	0.176	0.17533	0.17467	0.174	0.159	0.247	0.3095	0.372	0.483	0.594	0.687	0.727	0.721	0.795	0.761	0.783	0.775	0.7675	0.76	0.778	0.796	0.774	0.783	0.792	0.768	0.74	0.703	0.64	0.577	0.52433	0.47167	0.419	0.262	0.249	0.256	0.2655	0.275	0.262	0.249
1	0.252	0.252	0.252	0.274	0.296	0.298	0.34	0.382	0.455	0.506	0.491	0.476	0.461	0.439	0.445	0.363	0.396	0.416	0.436	0.498	0.562	0.558	0.57	0.547	0.537	0.567	0.5835	0.6	0.582	0.557	0.532	0.53	0.488	0.54	0.531	0.55	0.5425	0.535	0.51875	0.5025	0.48625	0.47	0.456	0.477	0.395	0.438	0.457	0.476
1	0.222	0.222	0.222	0.223	0.178	0.13	0.173	0.216	0.243	0.221	0.225	0.229	0.233	0.228	0.37	0.447	0.53	0.618	0.706	0.744	0.782	0.784	0.799	0.762	0.774	0.759	0.7565	0.754	0.768	0.766	0.776	0.767	0.733	0.717	0.677	0.645	0.558	0.471	0.40967	0.34833	0.287	0.245	0.352	0.258	0.2645	0.271	0.266	0.261
1	0.25	0.25	0.25	0.198	0.194	0.161	0.192	0.223	0.226	0.175	0.18	0.185	0.19	0.174	0.267	0.288	0.311	0.3795	0.448	0.562	0.676	0.714	0.794	0.789	0.816	0.753	0.7745	0.796	0.821	0.824	0.804	0.777	0.807	0.771	0.743	0.712	0.624	0.536	0.47475	0.4135	0.35225	0.291	0.329	0.305	0.2905	0.276	0.271	0.266
1	0.357	0.357	0.357	0.277	0.197	0.183	0.21933	0.25567	0.292	0.261	0.25667	0.25233	0.248	0.223	0.243	0.275	0.279	0.34	0.401	0.4675	0.534	0.534	0.684	0.713	0.75	0.733	0.75	0.767	0.767	0.769	0.762	0.777	0.782	0.7415	0.701	0.68	0.6045	0.529	0.463	0.397	0.331	0.329	0.336	0.336	0.3255	0.315	0.349	0.383
1	0.325	0.325	0.325	0.331	0.29	0.358	0.383	0.408	0.271	0.158	0.18175	0.2055	0.22925	0.253	0.219	0.257	0.259	0.3545	0.45	0.5005	0.551	0.592	0.635	0.643	0.671	0.67	0.689	0.708	0.68833	0.66867	0.649	0.6685	0.688	0.637	0.571	0.545	0.602	0.659	0.54333	0.42767	0.312	0.218	0.223	0.234	0.2145	0.195	0.21	0.225
1	0.186	0.186	0.186	0.175	0.164	0.148	0.18	0.212	0.244	0.213	0.22567	0.23833	0.251	0.248	0.338	0.481	0.515	0.612	0.709	0.731	0.774	0.744	0.791	0.786	0.78	0.77	0.773	0.776	0.77567	0.77533	0.775	0.745	0.71	0.633	0.513	0.496	0.464	0.367	0.34375	0.3205	0.29725	0.274	0.269	0.237	0.246	0.255	0.227	0.199
1	0.338	0.338	0.338	0.299	0.282	0.303	0.306	0.355	0.277	0.26825	0.2595	0.25075	0.242	0.233	0.229	0.261	0.318	0.413	0.508	0.5755	0.643	0.671	0.731	0.749	0.774	0.75	0.753	0.756	0.768	0.771	0.774	0.771	0.752	0.697	0.67	0.599	0.5505	0.502	0.44867	0.39533	0.342	0.409	0.42	0.373	0.39	0.387	0.432	0.477
1	0.224	0.224	0.224	0.207	0.19	0.142	0.2225	0.303	0.231	0.33	0.301	0.272	0.243	0.201	0.307	0.369	0.442	0.5725	0.703	0.734	0.781	0.794	0.82	0.791	0.805	0.779	0.785	0.791	0.80067	0.81033	0.82	0.825	0.816	0.788	0.763	0.715	0.6075	0.5	0.44767	0.39533	0.343	0.236	0.279	0.28	0.2795	0.279	0.158	0.037
1	0.342	0.342	0.342	0.255	0.196	0.186	0.245	0.304	0.26	0.253	0.24467	0.23633	0.228	0.232	0.279	0.341	0.394	0.537	0.68	0.73	0.78	0.769	0.813	0.81	0.818	0.792	0.795	0.798	0.834	0.78	0.818	0.798	0.807	0.776	0.745	0.697	0.6475	0.598	0.50133	0.40467	0.308	0.392	0.369	0.299	0.338	0.274	0.236	0.198
1	0.307	0.307	0.307	0.345	0.308	0.305	0.32233	0.33967	0.357	0.325	0.32533	0.32567	0.326	0.326	0.314	0.372	0.369	0.4705	0.572	0.634	0.696	0.71	0.751	0.775	0.749	0.789	0.777	0.765	0.783	0.822	0.748	0.842	0.795	0.7905	0.786	0.713	0.679	0.645	0.55867	0.47233	0.386	0.468	0.507	0.536	0.549	0.562	0.497	0.432
1	0.216	0.216	0.216	0.238	0.26	0.28533	0.31067	0.336	0.451	0.479	0.48467	0.49033	0.496	0.429	0.478	0.441	0.505	0.562	0.619	0.635	0.651	0.69	0.705	0.679	0.676	0.693	0.677	0.661	0.728	0.649	0.681	0.664	0.66	0.6665	0.673	0.574	0.6155	0.657	0.61233	0.56767	0.523	0.534	0.52	0.526	0.522	0.518	0.424	0.33
1	0.241	0.241	0.241	0.21	0.196	0.223	0.2255	0.228	0.255	0.25375	0.2525	0.25125	0.25	0.236	0.347	0.317	0.413	0.5225	0.632	0.7025	0.773	0.762	0.756	0.729	0.76	0.741	0.7495	0.758	0.7485	0.739	0.735	0.725	0.728	0.685	0.653	0.585	0.528	0.471	0.449	0.427	0.405	0.383	0.397	0.373	0.3545	0.336	0.371	0.406
1	0.209	0.209	0.209	0.196	0.193	0.191	0.2035	0.216	0.257	0.25025	0.2435	0.23675	0.23	0.232	0.324	0.438	0.505	0.597	0.689	0.765	0.798	0.799	0.814	0.791	0.804	0.783	0.7895	0.796	0.806	0.816	0.811	0.8	0.8	0.777	0.754	0.726	0.6465	0.567	0.47167	0.37633	0.281	0.264	0.292	0.26	0.248	0.236	0.263	0.29
1	0.252	0.252	0.252	0.238	0.224	0.206	0.2445	0.283	0.263	0.218	0.22467	0.23133	0.238	0.181	0.243	0.349	0.373	0.518	0.663	0.698	0.757	0.768	0.806	0.773	0.789	0.761	0.774	0.787	0.79433	0.80167	0.809	0.812	0.803	0.77	0.736	0.656	0.5685	0.481	0.41933	0.35767	0.296	0.372	0.406	0.349	0.3365	0.324	0.319	0.314
1	0.195	0.195	0.195	0.202	0.24	0.24133	0.24267	0.244	0.3	0.30175	0.3035	0.30525	0.307	0.3	0.345	0.349	0.387	0.468	0.549	0.6415	0.734	0.749	0.8	0.783	0.81	0.77	0.78	0.79	0.79067	0.79133	0.792	0.774	0.761	0.727	0.693	0.657	0.5985	0.54	0.48933	0.43867	0.388	0.277	0.34	0.291	0.284	0.279	0.273	0.267
1	0.231	0.231	0.231	0.197	0.161	0.202	0.21733	0.23267	0.248	0.233	0.23033	0.22767	0.225	0.234	0.252	0.288	0.295	0.4065	0.518	0.603	0.697	0.719	0.725	0.755	0.747	0.738	0.7305	0.723	0.762	0.748	0.73	0.701	0.682	0.652	0.614	0.596	0.515	0.434	0.40167	0.36933	0.337	0.319	0.333	0.333	0.291	0.249	0.281	0.313
1	0.175	0.175	0.175	0.171	0.182	0.186	0.1955	0.205	0.228	0.201	0.20333	0.20567	0.208	0.207	0.278	0.291	0.394	0.4955	0.597	0.6645	0.732	0.743	0.777	0.78	0.794	0.779	0.79	0.801	0.81	0.816	0.803	0.7785	0.754	0.734	0.723	0.633	0.5605	0.488	0.429	0.37	0.311	0.252	0.264	0.255	0.257	0.259	0.226	0.193
1	0.349	0.349	0.349	0.361	0.356	0.407	0.4415	0.476	0.519	0.53475	0.5505	0.56625	0.582	0.611	0.579	0.528	0.496	0.4955	0.495	0.5215	0.548	0.549	0.584	0.605	0.587	0.517	0.558	0.599	0.5905	0.582	0.599	0.561	0.649	0.594	0.619	0.574	0.5635	0.553	0.55733	0.56167	0.566	0.473	0.575	0.506	0.4955	0.485	0.455	0.425
1	0.15	0.15	0.15	0.166	0.182	0.156	0.189	0.219	0.249	0.215	0.211	0.207	0.203	0.209	0.304	0.364	0.475	0.603	0.731	0.77	0.809	0.817	0.835	0.817	0.811	0.787	0.7925	0.798	0.8135	0.829	0.825	0.832	0.797	0.785	0.741	0.7	0.5755	0.451	0.40475	0.3585	0.31225	0.266	0.225	0.229	0.218	0.207	0.183	0.159
1	0.212	0.212	0.212	0.211	0.21	0.194	0.214	0.234	0.254	0.207	0.214	0.221	0.228	0.192	0.187	0.211	0.282	0.354	0.426	0.558	0.644	0.711	0.797	0.787	0.808	0.785	0.7955	0.806	0.787	0.8015	0.816	0.8105	0.805	0.764	0.773	0.734	0.718	0.702	0.62233	0.54267	0.463	0.419	0.359	0.314	0.265	0.216	0.239	0.262
1	0.289	0.289	0.289	0.316	0.36	0.358	0.418	0.478	0.22	0.21525	0.2105	0.20575	0.201	0.205	0.279	0.346	0.364	0.42	0.476	0.586	0.696	0.685	0.794	0.777	0.776	0.781	0.7775	0.774	0.788	0.802	0.816	0.8075	0.799	0.774	0.759	0.707	0.6145	0.522	0.47833	0.43467	0.391	0.264	0.297	0.292	0.2995	0.307	0.316	0.325
1	0.187	0.187	0.187	0.2	0.213	0.2215	0.23	0.2385	0.247	0.256	0.252	0.248	0.244	0.246	0.388	0.468	0.491	0.608	0.725	0.766	0.809	0.798	0.824	0.806	0.823	0.787	0.796	0.805	0.805	0.805	0.805	0.784	0.787	0.772	0.712	0.674	0.5375	0.401	0.37533	0.34967	0.324	0.329	0.27	0.231	0.2355	0.24	0.24	0.24
1	0.21	0.21	0.21	0.187	0.164	0.144	0.172	0.2	0.235	0.189	0.19333	0.19767	0.202	0.166	0.24	0.29	0.345	0.5045	0.664	0.7205	0.777	0.797	0.818	0.819	0.81	0.804	0.809	0.814	0.806	0.8155	0.825	0.8175	0.81	0.77	0.757	0.725	0.6125	0.5	0.40267	0.30533	0.208	0.24	0.247	0.253	0.273	0.256	0.243	0.23
1	0.277	0.277	0.277	0.315	0.363	0.246	0.2995	0.353	0.442	0.44125	0.4405	0.43975	0.439	0.44	0.58	0.536	0.569	0.629	0.689	0.723	0.757	0.763	0.796	0.762	0.759	0.71	0.7345	0.759	0.77	0.781	0.756	0.754	0.767	0.752	0.712	0.679	0.629	0.579	0.55833	0.53767	0.517	0.593	0.592	0.633	0.567	0.575	0.628	0.681
1	0.229	0.229	0.229	0.236	0.243	0.268	0.271	0.274	0.275	0.214	0.216	0.218	0.22	0.193	0.311	0.326	0.381	0.5035	0.626	0.677	0.726	0.765	0.795	0.778	0.796	0.757	0.769	0.781	0.79267	0.80433	0.816	0.805	0.796	0.768	0.742	0.694	0.6055	0.517	0.49075	0.4645	0.43825	0.412	0.448	0.42	0.428	0.436	0.464	0.492
1	0.235	0.235	0.235	0.22	0.228	0.164	0.2135	0.263	0.248	0.208	0.21667	0.22533	0.234	0.181	0.246	0.289	0.403	0.5355	0.668	0.73	0.798	0.796	0.826	0.804	0.819	0.782	0.794	0.806	0.809	0.83	0.831	0.822	0.814	0.808	0.798	0.76	0.708	0.656	0.56067	0.46533	0.37	0.239	0.279	0.266	0.2685	0.271	0.3	0.329
1	0.136	0.136	0.136	0.156	0.176	0.178	0.207	0.236	0.225	0.172	0.18033	0.18867	0.197	0.181	0.206	0.373	0.367	0.501	0.635	0.709	0.783	0.789	0.823	0.82	0.835	0.811	0.812	0.813	0.825	0.826	0.827	0.816	0.805	0.777	0.771	0.726	0.607	0.488	0.4	0.312	0.224	0.252	0.26	0.262	0.264	0.284	0.305	0.326
1	0.276	0.276	0.276	0.267	0.369	0.41433	0.45967	0.505	0.45	0.488	0.478	0.468	0.458	0.501	0.457	0.436	0.386	0.41	0.434	0.556	0.578	0.593	0.654	0.684	0.684	0.58	0.639	0.698	0.6865	0.675	0.676	0.676	0.676	0.687	0.695	0.648	0.6375	0.627	0.61733	0.60767	0.598	0.47	0.58	0.513	0.513	0.513	0.488	0.463
1	0.208	0.208	0.208	0.245	0.212	0.218	0.277	0.336	0.294	0.342	0.325	0.308	0.291	0.318	0.326	0.324	0.421	0.4865	0.552	0.6055	0.659	0.74	0.772	0.782	0.788	0.789	0.787	0.785	0.789	0.793	0.796	0.78	0.764	0.728	0.7	0.666	0.594	0.522	0.46667	0.41133	0.356	0.309	0.298	0.26	0.253	0.246	0.255	0.264
1	0.286	0.286	0.286	0.243	0.2	0.20475	0.2095	0.21425	0.219	0.196	0.20667	0.21733	0.228	0.188	0.256	0.316	0.379	0.5	0.621	0.687	0.732	0.744	0.82	0.809	0.82	0.788	0.7935	0.799	0.79767	0.79633	0.795	0.75	0.73	0.686	0.642	0.594	0.504	0.414	0.38433	0.35467	0.325	0.285	0.277	0.248	0.246	0.244	0.216	0.188
1	0.185	0.185	0.185	0.173	0.161	0.19	0.2085	0.227	0.248	0.185	0.19533	0.20567	0.216	0.193	0.199	0.2565	0.314	0.426	0.538	0.628	0.704	0.758	0.806	0.781	0.811	0.786	0.787	0.788	0.7975	0.807	0.803	0.799	0.795	0.765	0.76	0.706	0.698	0.69	0.597	0.504	0.411	0.274	0.26	0.279	0.283	0.275	0.302	0.329
1	0.252	0.252	0.252	0.232	0.2	0.191	0.234	0.277	0.247	0.217	0.21733	0.21767	0.218	0.191	0.292	0.416	0.453	0.587	0.721	0.755	0.813	0.818	0.829	0.808	0.815	0.8	0.8025	0.805	0.818	0.831	0.835	0.832	0.832	0.814	0.798	0.768	0.6945	0.621	0.53233	0.44367	0.355	0.245	0.265	0.264	0.2625	0.261	0.262	0.263
1	0.285	0.285	0.285	0.232	0.338	0.286	0.3525	0.419	0.235	0.217	0.21333	0.20967	0.206	0.219	0.31	0.373	0.413	0.4935	0.574	0.6635	0.753	0.732	0.807	0.79	0.805	0.763	0.7685	0.774	0.775	0.776	0.777	0.754	0.731	0.719	0.623	0.549	0.4795	0.41	0.37733	0.34467	0.312	0.288	0.304	0.335	0.3265	0.318	0.367	0.416
1	0.141	0.141	0.141	0.221	0.301	0.32	0.281	0.3245	0.368	0.265	0.28067	0.29633	0.312	0.307	0.361	0.396	0.345	0.3765	0.408	0.4875	0.567	0.606	0.689	0.715	0.708	0.692	0.6965	0.701	0.71	0.719	0.73	0.714	0.713	0.669	0.643	0.619	0.5065	0.394	0.39933	0.40467	0.41	0.287	0.338	0.295	0.277	0.314	0.294	0.274
1	0.216	0.216	0.216	0.202	0.178	0.187	0.204	0.221	0.238	0.233	0.23867	0.24433	0.25	0.237	0.29	0.332	0.42	0.543	0.666	0.709	0.752	0.783	0.8	0.792	0.802	0.777	0.781	0.785	0.803	0.811	0.815	0.794	0.785	0.754	0.732	0.684	0.606	0.528	0.44633	0.36467	0.283	0.254	0.308	0.292	0.2735	0.255	0.314	0.373
1	0.225	0.225	0.225	0.207	0.179	0.188	0.2075	0.227	0.284	0.27	0.256	0.242	0.228	0.22	0.316	0.351	0.451	0.5535	0.656	0.7095	0.763	0.771	0.786	0.782	0.784	0.78	0.778	0.776	0.792	0.808	0.8	0.783	0.777	0.7585	0.74	0.697	0.62	0.543	0.45367	0.36433	0.275	0.273	0.293	0.282	0.2835	0.285	0.291	0.297
1	0.233	0.233	0.233	0.267	0.198	0.223	0.229	0.2635	0.298	0.316	0.312	0.308	0.304	0.324	0.316	0.323	0.328	0.4475	0.567	0.586	0.621	0.696	0.719	0.756	0.747	0.747	0.754	0.761	0.779	0.78	0.781	0.792	0.773	0.766	0.739	0.691	0.618	0.545	0.51967	0.49433	0.469	0.292	0.366	0.318	0.308	0.298	0.272	0.246
1	0.269	0.269	0.269	0.331	0.296	0.327	0.3815	0.436	0.363	0.362	0.34867	0.33533	0.322	0.271	0.365	0.385	0.39	0.473	0.556	0.6	0.619	0.593	0.587	0.576	0.549	0.653	0.631	0.609	0.578	0.547	0.528	0.485	0.467	0.472	0.416	0.398	0.4105	0.423	0.451	0.479	0.507	0.292	0.357	0.256	0.271	0.286	0.261	0.236
1	0.227	0.227	0.227	0.218	0.209	0.171	0.205	0.239	0.23	0.204	0.21133	0.21867	0.226	0.194	0.238	0.379	0.389	0.5425	0.696	0.714	0.795	0.809	0.83	0.811	0.819	0.791	0.7985	0.806	0.81	0.83	0.817	0.82	0.819	0.801	0.791	0.759	0.7005	0.642	0.55067	0.45933	0.368	0.252	0.278	0.257	0.264	0.271	0.278	0.285
1	0.259	0.259	0.259	0.236	0.268	0.28967	0.31133	0.333	0.261	0.186	0.18067	0.17533	0.17	0.165	0.231	0.258	0.333	0.414	0.495	0.561	0.627	0.696	0.758	0.78	0.79	0.76	0.712	0.664	0.725	0.786	0.793	0.789	0.796	0.7845	0.773	0.752	0.7225	0.693	0.613	0.533	0.453	0.356	0.381	0.349	0.328	0.307	0.326	0.345
1	0.216	0.216	0.216	0.222	0.213	0.175	0.1905	0.206	0.245	0.23525	0.2255	0.21575	0.206	0.208	0.276	0.322	0.39	0.497	0.604	0.672	0.746	0.762	0.8	0.795	0.805	0.775	0.7775	0.78	0.77967	0.77933	0.779	0.761	0.755	0.7345	0.714	0.647	0.5755	0.504	0.44825	0.3925	0.33675	0.281	0.315	0.268	0.2665	0.265	0.258	0.251
1	0.196	0.196	0.196	0.181	0.155	0.151	0.1755	0.2	0.215	0.199	0.21367	0.22833	0.243	0.243	0.33	0.42	0.459	0.563	0.667	0.689	0.711	0.759	0.767	0.769	0.722	0.748	0.7555	0.763	0.7765	0.79	0.741	0.723	0.702	0.634	0.555	0.51	0.438	0.366	0.3565	0.347	0.3375	0.328	0.353	0.275	0.266	0.257	0.243	0.229
1	0.358	0.358	0.358	0.222	0.188	0.216	0.2265	0.237	0.268	0.221	0.219	0.217	0.215	0.215	0.287	0.322	0.372	0.5105	0.649	0.708	0.767	0.753	0.814	0.816	0.807	0.783	0.7875	0.792	0.811	0.811	0.811	0.791	0.778	0.7555	0.733	0.664	0.658	0.486	0.45233	0.41867	0.385	0.404	0.415	0.385	0.353	0.354	0.221	0.088
1	0.261	0.261	0.261	0.236	0.262	0.268	0.27367	0.27933	0.285	0.27725	0.2695	0.26175	0.254	0.228	0.275	0.33	0.38	0.474	0.568	0.638	0.715	0.734	0.789	0.758	0.784	0.763	0.7625	0.762	0.77467	0.78733	0.8	0.787	0.796	0.769	0.747	0.712	0.6645	0.617	0.53833	0.45967	0.381	0.432	0.418	0.432	0.4125	0.393	0.429	0.465
1	0.166	0.166	0.166	0.23	0.294	0.26	0.286	0.312	0.224	0.24	0.23467	0.22933	0.224	0.185	0.254	0.294	0.325	0.4355	0.546	0.652	0.707	0.762	0.8	0.796	0.823	0.78	0.7905	0.801	0.795	0.817	0.818	0.817	0.801	0.768	0.754	0.703	0.6515	0.6	0.51867	0.43733	0.356	0.31	0.303	0.299	0.311	0.323	0.314	0.305
1	0.287	0.287	0.287	0.261	0.235	0.221	0.2665	0.312	0.255	0.218	0.22633	0.23467	0.243	0.213	0.23	0.276	0.3	0.3775	0.455	0.578	0.631	0.685	0.778	0.781	0.809	0.785	0.7925	0.8	0.8025	0.805	0.819	0.815	0.812	0.792	0.774	0.768	0.713	0.63	0.56467	0.49933	0.434	0.405	0.441	0.428	0.45	0.472	0.513	0.554
1	0.225	0.225	0.225	0.208	0.191	0.183	0.206	0.229	0.244	0.196	0.20133	0.20667	0.212	0.163	0.214	0.261	0.309	0.4515	0.594	0.688	0.762	0.783	0.81	0.806	0.815	0.786	0.793	0.8	0.80133	0.80267	0.804	0.648	0.795	0.772	0.741	0.676	0.663	0.477	0.42367	0.37033	0.317	0.241	0.253	0.254	0.276	0.254	0.269	0.284
1	0.267	0.267	0.267	0.271	0.216	0.223	0.25067	0.27833	0.306	0.3065	0.307	0.3075	0.308	0.293	0.396	0.378	0.411	0.48	0.549	0.599	0.666	0.64	0.725	0.722	0.713	0.747	0.756	0.765	0.789	0.803	0.791	0.795	0.792	0.766	0.74	0.689	0.6655	0.642	0.5865	0.531	0.4755	0.42	0.408	0.321	0.36	0.307	0.329	0.351
1	0.222	0.222	0.222	0.227	0.256	0.292	0.329	0.366	0.308	0.3045	0.301	0.2975	0.294	0.321	0.332	0.386	0.388	0.4685	0.549	0.613	0.667	0.697	0.776	0.764	0.76	0.789	0.779	0.769	0.77167	0.77433	0.777	0.779	0.728	0.705	0.661	0.653	0.5325	0.412	0.42133	0.43067	0.44	0.253	0.337	0.288	0.291	0.306	0.356	0.406
1	0.155	0.155	0.155	0.187	0.219	0.2295	0.24	0.2505	0.261	0.196	0.21467	0.23333	0.252	0.22	0.307	0.365	0.447	0.568	0.689	0.741	0.793	0.792	0.82	0.811	0.82	0.791	0.798	0.805	0.817	0.808	0.799	0.777	0.719	0.6555	0.592	0.553	0.4675	0.382	0.3525	0.323	0.2935	0.264	0.293	0.272	0.2615	0.251	0.278	0.305
1	0.222	0.222	0.222	0.204	0.186	0.195	0.218	0.241	0.225	0.187	0.194	0.201	0.208	0.181	0.24	0.321	0.382	0.5115	0.641	0.554	0.781	0.809	0.814	0.832	0.827	0.806	0.8145	0.823	0.82933	0.83567	0.842	0.847	0.845	0.82	0.801	0.771	0.7165	0.662	0.52067	0.37933	0.238	0.267	0.288	0.26	0.2565	0.253	0.262	0.271
1	0.209	0.209	0.209	0.205	0.232	0.235	0.238	0.241	0.287	0.233	0.24133	0.24967	0.258	0.242	0.332	0.389	0.472	0.5925	0.713	0.754	0.78	0.803	0.803	0.788	0.8	0.768	0.777	0.786	0.798	0.81	0.822	0.791	0.805	0.782	0.759	0.708	0.5745	0.441	0.406	0.371	0.336	0.394	0.415	0.305	0.285	0.265	0.228	0.191
1	0.251	0.251	0.251	0.231	0.252	0.23	0.2655	0.301	0.33	0.195	0.192	0.189	0.186	0.186	0.219	0.258	0.293	0.3475	0.402	0.4795	0.557	0.628	0.723	0.79	0.797	0.789	0.791	0.793	0.803	0.813	0.81	0.801	0.792	0.783	0.71	0.644	0.545	0.446	0.43233	0.41867	0.405	0.427	0.441	0.423	0.439	0.455	0.48	0.505
1	0.346	0.346	0.346	0.388	0.453	0.456	0.528	0.6	0.556	0.435	0.40433	0.37367	0.343	0.313	0.346	0.315	0.361	0.4085	0.456	0.421	0.386	0.452	0.443	0.471	0.46	0.573	0.558	0.543	0.635	0.593	0.584	0.6645	0.745	0.728	0.709	0.66	0.707	0.754	0.73867	0.72333	0.708	0.657	0.654	0.544	0.4925	0.441	0.474	0.507
1	0.28	0.28	0.28	0.281	0.291	0.266	0.375	0.407	0.551	0.561	0.571	0.581	0.621	0.673	0.648	0.544	0.607	0.6235	0.64	0.691	0.742	0.705	0.624	0.713	0.69	0.717	0.71	0.703	0.768	0.7375	0.707	0.726	0.7	0.711	0.655	0.647	0.6295	0.612	0.628	0.644	0.66	0.51	0.507	0.504	0.484	0.333	0.423	0.513
1	0.112	0.112	0.112	0.217	0.322	0.305	0.3745	0.444	0.247	0.192	0.18675	0.1815	0.17625	0.171	0.177	0.22	0.281	0.36	0.439	0.5445	0.65	0.7	0.774	0.797	0.787	0.742	0.762	0.782	0.7735	0.765	0.8	0.8015	0.803	0.773	0.749	0.736	0.694	0.652	0.542	0.432	0.322	0.259	0.26	0.284	0.275	0.266	0.331	0.396
1	0.253	0.253	0.253	0.157	0.206	0.204	0.202	0.2	0.24	0.239	0.238	0.237	0.236	0.265	0.348	0.416	0.473	0.5425	0.612	0.687	0.73	0.755	0.762	0.779	0.794	0.767	0.7745	0.782	0.787	0.792	0.797	0.796	0.796	0.758	0.723	0.678	0.6125	0.547	0.48667	0.42633	0.366	0.356	0.378	0.374	0.356	0.345	0.319	0.293
1	0.217	0.217	0.217	0.214	0.211	0.231	0.251	0.271	0.291	0.243	0.25133	0.25967	0.268	0.251	0.305	0.373	0.398	0.492	0.586	0.6475	0.709	0.7	0.749	0.743	0.721	0.703	0.697	0.691	0.6715	0.652	0.656	0.645	0.703	0.6395	0.576	0.547	0.516	0.485	0.435	0.385	0.335	0.285	0.284	0.276	0.261	0.246	0.233	0.22
1	0.244	0.244	0.244	0.234	0.227	0.227	0.2845	0.342	0.305	0.202	0.20033	0.19867	0.197	0.189	0.183	0.255	0.314	0.3815	0.449	0.5245	0.6	0.658	0.711	0.732	0.76	0.746	0.747	0.748	0.759	0.785	0.771	0.7795	0.788	0.765	0.74	0.695	0.639	0.583	0.52533	0.46767	0.41	0.307	0.323	0.297	0.2925	0.288	0.243	0.198
1	0.236	0.236	0.236	0.246	0.256	0.212	0.24133	0.27067	0.3	0.28375	0.2675	0.25125	0.235	0.215	0.246	0.239	0.285	0.3695	0.454	0.54	0.626	0.68	0.767	0.768	0.757	0.737	0.682	0.627	0.698	0.769	0.776	0.77	0.772	0.764	0.731	0.672	0.586	0.5	0.43775	0.3755	0.31325	0.251	0.287	0.267	0.2545	0.242	0.252	0.305
1	0.193	0.193	0.193	0.208	0.223	0.172	0.2275	0.283	0.254	0.2425	0.231	0.2195	0.208	0.161	0.191	0.248	0.282	0.375	0.468	0.573	0.678	0.725	0.802	0.809	0.835	0.792	0.798	0.804	0.818	0.844	0.835	0.843	0.833	0.821	0.807	0.775	0.741	0.707	0.54133	0.37567	0.21	0.187	0.2	0.218	0.2165	0.215	0.242	0.269
1	0.282	0.282	0.282	0.292	0.365	0.368	0.424	0.48	0.259	0.258	0.244	0.23	0.216	0.205	0.302	0.336	0.397	0.5065	0.616	0.692	0.768	0.763	0.799	0.774	0.79	0.774	0.773	0.772	0.78433	0.79667	0.809	0.761	0.713	0.71	0.645	0.628	0.589	0.55	0.49	0.43	0.37	0.309	0.349	0.305	0.3295	0.354	0.43	0.506
1	0.202	0.202	0.202	0.207	0.212	0.20233	0.19267	0.183	0.265	0.193	0.20833	0.22367	0.239	0.225	0.387	0.437	0.604	0.686	0.768	0.789	0.842	0.819	0.824	0.805	0.811	0.783	0.791	0.799	0.80667	0.81433	0.822	0.804	0.801	0.7675	0.734	0.666	0.5615	0.457	0.459	0.461	0.463	0.465	0.489	0.372	0.3015	0.231	0.21	0.189
1	0.216	0.216	0.216	0.207	0.148	0.182	0.234	0.286	0.272	0.189	0.192	0.195	0.198	0.184	0.189	0.283	0.32	0.412	0.504	0.5795	0.655	0.724	0.777	0.79	0.805	0.786	0.7975	0.809	0.806	0.83	0.837	0.841	0.845	0.825	0.806	0.78	0.756	0.732	0.63967	0.54733	0.455	0.25	0.262	0.258	0.261	0.264	0.254	0.244
1	0.218	0.218	0.218	0.167	0.172	0.152	0.185	0.218	0.238	0.22525	0.2125	0.19975	0.187	0.202	0.256	0.309	0.415	0.5295	0.644	0.565	0.768	0.766	0.798	0.758	0.778	0.767	0.7805	0.794	0.7935	0.793	0.801	0.786	0.773	0.721	0.661	0.608	0.538	0.468	0.42533	0.38267	0.34	0.326	0.324	0.314	0.284	0.254	0.253	0.252
1	0.192	0.192	0.192	0.199	0.212	0.228	0.244	0.26	0.235	0.172	0.183	0.194	0.205	0.175	0.221	0.296	0.348	0.4965	0.645	0.726	0.769	0.791	0.813	0.82	0.817	0.813	0.809	0.805	0.813	0.821	0.829	0.812	0.818	0.7985	0.779	0.73	0.6545	0.579	0.4935	0.408	0.3225	0.237	0.257	0.241	0.2315	0.222	0.206	0.19
1	0.303	0.303	0.303	0.234	0.271	0.224	0.237	0.25	0.327	0.30525	0.2835	0.26175	0.24	0.239	0.326	0.37	0.416	0.531	0.646	0.699	0.771	0.738	0.759	0.702	0.735	0.71	0.716	0.722	0.723	0.724	0.716	0.712	0.694	0.67	0.546	0.524	0.5335	0.543	0.501	0.459	0.417	0.408	0.436	0.398	0.3595	0.321	0.364	0.407
1	0.225	0.225	0.225	0.2	0.184	0.198	0.22233	0.24667	0.271	0.224	0.22867	0.23333	0.238	0.231	0.282	0.336	0.375	0.4795	0.584	0.663	0.742	0.746	0.792	0.781	0.798	0.768	0.7725	0.777	0.77867	0.78033	0.782	0.778	0.774	0.756	0.744	0.742	0.698	0.654	0.584	0.514	0.444	0.237	0.269	0.284	0.272	0.259	0.247	0.235
1	0.237	0.237	0.237	0.224	0.2	0.152	0.223	0.239	0.255	0.225	0.22533	0.22567	0.226	0.211	0.288	0.291	0.388	0.48	0.572	0.642	0.704	0.74	0.791	0.789	0.8	0.782	0.781	0.78	0.77867	0.77733	0.776	0.795	0.754	0.723	0.698	0.586	0.4885	0.391	0.38067	0.37033	0.36	0.274	0.258	0.237	0.273	0.251	0.248	0.245
1	0.308	0.308	0.308	0.221	0.211	0.188	0.2105	0.233	0.25	0.225	0.22967	0.23433	0.239	0.268	0.362	0.385	0.503	0.616	0.729	0.7655	0.802	0.767	0.829	0.812	0.828	0.801	0.81	0.819	0.848	0.789	0.794	0.777	0.763	0.7225	0.682	0.65	0.612	0.441	0.39367	0.34633	0.299	0.333	0.354	0.299	0.306	0.255	0.213	0.171
1	0.323	0.323	0.323	0.282	0.241	0.274	0.323	0.372	0.41	0.445	0.44	0.435	0.43	0.406	0.424	0.431	0.455	0.537	0.619	0.671	0.728	0.759	0.796	0.786	0.807	0.782	0.7835	0.785	0.795	0.805	0.815	0.809	0.798	0.782	0.74	0.714	0.678	0.642	0.55333	0.46467	0.376	0.342	0.42	0.354	0.3405	0.327	0.291	0.255
1	0.362	0.362	0.362	0.369	0.376	0.404	0.448	0.492	0.536	0.597	0.56433	0.53167	0.499	0.543	0.508	0.487	0.503	0.5735	0.644	0.642	0.713	0.732	0.734	0.717	0.726	0.721	0.7295	0.738	0.73967	0.74133	0.743	0.768	0.756	0.753	0.702	0.671	0.649	0.627	0.60925	0.5915	0.57375	0.556	0.541	0.475	0.4795	0.484	0.461	0.438
1	0.107	0.107	0.107	0.165	0.223	0.189	0.2125	0.236	0.242	0.246	0.245	0.244	0.243	0.218	0.293	0.333	0.392	0.504	0.616	0.685	0.754	0.744	0.781	0.782	0.785	0.751	0.765	0.779	0.79367	0.80833	0.823	0.818	0.812	0.807	0.776	0.734	0.6825	0.631	0.51067	0.39033	0.27	0.184	0.196	0.171	0.1725	0.174	0.221	0.268
1	0.232	0.232	0.232	0.187	0.208	0.146	0.192	0.238	0.234	0.255	0.251	0.247	0.243	0.179	0.263	0.305	0.426	0.5655	0.705	0.746	0.797	0.812	0.829	0.815	0.823	0.802	0.8045	0.807	0.82	0.834	0.838	0.832	0.822	0.816	0.789	0.765	0.6835	0.602	0.51967	0.43733	0.355	0.249	0.26	0.248	0.251	0.254	0.257	0.26
1	0.35	0.35	0.35	0.261	0.172	0.175	0.2135	0.252	0.268	0.314	0.29367	0.27333	0.253	0.262	0.292	0.349	0.403	0.5155	0.628	0.689	0.75	0.765	0.784	0.769	0.745	0.754	0.7535	0.753	0.766	0.7745	0.783	0.802	0.795	0.762	0.721	0.686	0.618	0.55	0.46167	0.37333	0.285	0.358	0.365	0.286	0.317	0.32	0.329	0.338
1	0.26	0.26	0.26	0.213	0.166	0.146	0.179	0.212	0.251	0.233	0.23367	0.23433	0.235	0.198	0.291	0.408	0.47	0.592	0.714	0.741	0.775	0.792	0.821	0.783	0.801	0.791	0.8025	0.814	0.81433	0.81467	0.815	0.795	0.792	0.769	0.717	0.661	0.595	0.529	0.481	0.433	0.385	0.292	0.305	0.296	0.293	0.29	0.273	0.256
1	0.205	0.205	0.205	0.2	0.195	0.176	0.234	0.292	0.304	0.219	0.281	0.2645	0.248	0.202	0.249	0.355	0.404	0.512	0.62	0.687	0.724	0.768	0.788	0.762	0.793	0.763	0.768	0.773	0.782	0.791	0.8	0.796	0.755	0.701	0.651	0.561	0.471	0.381	0.34733	0.31367	0.28	0.239	0.251	0.245	0.2205	0.196	0.237	0.278
1	0.207	0.207	0.207	0.172	0.137	0.159	0.172	0.1885	0.205	0.183	0.175	0.167	0.159	0.142	0.202	0.253	0.356	0.4815	0.607	0.682	0.757	0.786	0.814	0.817	0.831	0.819	0.8255	0.832	0.8295	0.827	0.841	0.847	0.827	0.812	0.794	0.744	0.6935	0.643	0.50467	0.36633	0.228	0.262	0.232	0.21	0.183	0.156	0.166	0.176
1	0.091	0.091	0.091	0.19	0.289	0.245	0.278	0.311	0.323	0.255	0.26467	0.27433	0.284	0.245	0.309	0.375	0.376	0.479	0.582	0.658	0.734	0.728	0.769	0.743	0.772	0.749	0.7525	0.756	0.752	0.778	0.777	0.781	0.788	0.737	0.7	0.638	0.5615	0.485	0.42967	0.37433	0.319	0.352	0.384	0.374	0.375	0.376	0.484	0.592
1	0.29	0.29	0.29	0.261	0.3	0.285	0.294	0.303	0.312	0.303	0.294	0.285	0.276	0.268	0.33	0.375	0.475	0.5635	0.652	0.681	0.755	0.754	0.794	0.786	0.796	0.766	0.7675	0.769	0.76667	0.76433	0.762	0.734	0.733	0.684	0.64	0.57	0.554	0.538	0.516	0.494	0.472	0.45	0.473	0.462	0.444	0.426	0.446	0.466
1	0.171	0.171	0.171	0.193	0.161	0.165	0.1825	0.2	0.258	0.395	0.33467	0.27433	0.214	0.197	0.292	0.369	0.452	0.5765	0.701	0.745	0.789	0.796	0.789	0.78	0.787	0.756	0.771	0.786	0.7895	0.793	0.778	0.777	0.777	0.785	0.748	0.708	0.6425	0.577	0.47233	0.36767	0.263	0.178	0.186	0.182	0.226	0.275	0.383	0.491
1	0.251	0.251	0.251	0.233	0.237	0.182	0.214	0.246	0.286	0.263	0.263	0.263	0.263	0.256	0.322	0.381	0.514	0.5955	0.677	0.722	0.767	0.787	0.798	0.799	0.794	0.761	0.7765	0.792	0.8085	0.825	0.805	0.786	0.775	0.752	0.7	0.657	0.583	0.509	0.48875	0.4685	0.44825	0.428	0.487	0.507	0.465	0.476	0.468	0.46
1	0.412	0.412	0.412	0.51	0.47	0.503	0.5285	0.554	0.433	0.441	0.436	0.431	0.426	0.483	0.486	0.462	0.491	0.52	0.549	0.589	0.641	0.616	0.665	0.655	0.672	0.584	0.6145	0.645	0.626	0.607	0.607	0.597	0.686	0.652	0.648	0.577	0.5575	0.538	0.53433	0.53067	0.527	0.5	0.529	0.492	0.444	0.545	0.51	0.475
1	0.207	0.207	0.207	0.176	0.195	0.198	0.201	0.204	0.235	0.195	0.201	0.207	0.213	0.147	0.159	0.205	0.255	0.37	0.485	0.5835	0.682	0.725	0.804	0.808	0.83	0.80133	0.77267	0.744	0.77567	0.80733	0.839	0.823	0.828	0.807	0.805	0.771	0.7225	0.674	0.53867	0.40333	0.268	0.246	0.261	0.245	0.2415	0.238	0.216	0.194
1	0.245	0.245	0.245	0.227	0.227	0.187	0.21233	0.23767	0.263	0.26275	0.2625	0.26225	0.262	0.236	0.301	0.379	0.41	0.536	0.662	0.7095	0.757	0.781	0.803	0.775	0.79	0.762	0.7575	0.753	0.76267	0.77233	0.782	0.7855	0.789	0.771	0.753	0.73	0.669	0.608	0.553	0.498	0.443	0.282	0.269	0.27	0.293	0.266	0.267	0.268
1	0.29	0.29	0.29	0.265	0.312	0.302	0.342	0.382	0.247	0.23025	0.2135	0.19675	0.18	0.169	0.199	0.235	0.283	0.361	0.439	0.471	0.583	0.617	0.724	0.718	0.759	0.747	0.7545	0.762	0.7575	0.753	0.7	0.735	0.705	0.628	0.555	0.531	0.4675	0.404	0.35333	0.30267	0.252	0.286	0.211	0.187	0.175	0.163	0.238	0.313
1	0.251	0.251	0.251	0.26	0.203	0.175	0.1985	0.222	0.247	0.263	0.261	0.259	0.257	0.207	0.289	0.377	0.514	0.627	0.74	0.794	0.827	0.834	0.838	0.816	0.828	0.807	0.814	0.821	0.827	0.837	0.834	0.83	0.824	0.81	0.788	0.759	0.664	0.569	0.49933	0.42967	0.36	0.254	0.282	0.276	0.2845	0.293	0.314	0.335
1	0.239	0.239	0.239	0.204	0.169	0.143	0.17567	0.20833	0.241	0.213	0.213	0.213	0.213	0.229	0.218	0.269	0.294	0.4105	0.527	0.623	0.673	0.711	0.777	0.779	0.779	0.762	0.769	0.776	0.788	0.8	0.812	0.789	0.782	0.749	0.698	0.659	0.5315	0.404	0.38575	0.3675	0.34925	0.331	0.344	0.347	0.321	0.295	0.343	0.391
1	0.173	0.173	0.173	0.176	0.179	0.181	0.1915	0.202	0.209	0.192	0.19367	0.19533	0.197	0.173	0.206	0.272	0.326	0.4665	0.607	0.684	0.785	0.792	0.827	0.826	0.837	0.807	0.8165	0.826	0.83533	0.84467	0.854	0.846	0.838	0.803	0.781	0.742	0.675	0.5	0.40967	0.31933	0.229	0.249	0.295	0.263	0.275	0.278	0.294	0.31
1	0.196	0.196	0.196	0.191	0.183	0.179	0.2255	0.272	0.244	0.218	0.219	0.22	0.221	0.212	0.283	0.343	0.403	0.546	0.689	0.7435	0.798	0.811	0.825	0.824	0.825	0.805	0.811	0.817	0.816	0.815	0.829	0.795	0.758	0.71	0.685	0.629	0.509	0.389	0.35725	0.3255	0.29375	0.262	0.268	0.256	0.254	0.252	0.248	0.244
1	0.234	0.234	0.234	0.241	0.248	0.24325	0.2385	0.23375	0.229	0.175	0.17833	0.18167	0.185	0.175	0.175	0.22	0.229	0.334	0.439	0.564	0.579	0.639	0.704	0.712	0.791	0.719	0.7175	0.716	0.712	0.7155	0.719	0.676	0.736	0.694	0.643	0.626	0.549	0.472	0.43467	0.39733	0.36	0.285	0.29	0.298	0.284	0.27	0.267	0.264
1	0.16	0.16	0.16	0.183	0.206	0.179	0.221	0.263	0.209	0.186	0.19367	0.20133	0.209	0.179	0.218	0.244	0.351	0.451	0.551	0.639	0.727	0.773	0.81	0.831	0.836	0.806	0.8125	0.819	0.819	0.8235	0.828	0.8135	0.799	0.803	0.766	0.75	0.633	0.516	0.46467	0.41333	0.362	0.211	0.231	0.192	0.19	0.188	0.171	0.154
1	0.201	0.201	0.201	0.189	0.177	0.166	0.192	0.2255	0.259	0.368	0.31333	0.25867	0.204	0.201	0.225	0.277	0.335	0.4335	0.532	0.5955	0.659	0.73	0.781	0.772	0.79	0.777	0.7845	0.792	0.79967	0.80733	0.815	0.808	0.795	0.77	0.729	0.671	0.547	0.423	0.39533	0.36767	0.34	0.219	0.2065	0.194	0.188	0.182	0.208	0.234
1	0.201	0.201	0.201	0.184	0.167	0.123	0.158	0.193	0.228	0.211	0.214	0.217	0.22	0.196	0.248	0.307	0.368	0.496	0.624	0.659	0.72	0.763	0.765	0.758	0.782	0.766	0.7695	0.773	0.78767	0.80233	0.817	0.791	0.788	0.722	0.77	0.676	0.6245	0.573	0.46633	0.35967	0.253	0.288	0.29	0.271	0.2735	0.276	0.237	0.198
1	0.283	0.283	0.283	0.293	0.295	0.3025	0.31	0.3175	0.325	0.299	0.30167	0.30433	0.307	0.304	0.271	0.266	0.277	0.3345	0.392	0.441	0.519	0.571	0.641	0.68	0.629	0.661	0.6545	0.648	0.652	0.656	0.654	0.615	0.669	0.631	0.607	0.599	0.5325	0.466	0.4385	0.411	0.3835	0.356	0.357	0.338	0.311	0.284	0.286	0.288
1	0.259	0.259	0.259	0.244	0.238	0.245	0.2675	0.29	0.245	0.211	0.213	0.215	0.217	0.22	0.332	0.385	0.426	0.549	0.672	0.725	0.778	0.779	0.8	0.781	0.786	0.764	0.7735	0.783	0.816	0.816	0.797	0.794	0.773	0.769	0.746	0.703	0.69	0.604	0.50433	0.40467	0.305	0.304	0.318	0.268	0.287	0.306	0.35	0.394
1	0.221	0.221	0.221	0.185	0.184	0.163	0.2	0.237	0.267	0.257	0.247	0.237	0.227	0.218	0.266	0.32	0.374	0.491	0.608	0.691	0.707	0.749	0.78	0.77	0.779	0.769	0.771	0.773	0.782	0.791	0.803	0.789	0.772	0.726	0.68	0.642	0.5375	0.433	0.40575	0.3785	0.35125	0.324	0.32	0.28	0.266	0.252	0.233	0.214
1	0.236	0.236	0.236	0.213	0.208	0.23275	0.2575	0.28225	0.307	0.298	0.289	0.28	0.271	0.282	0.378	0.461	0.505	0.6055	0.706	0.742	0.778	0.772	0.773	0.751	0.752	0.743	0.74	0.737	0.763	0.756	0.77	0.763	0.742	0.696	0.65	0.596	0.501	0.406	0.378	0.35	0.322	0.308	0.338	0.29	0.273	0.256	0.267	0.278
1	0.266	0.266	0.266	0.218	0.242	0.24	0.266	0.292	0.26	0.24025	0.2205	0.20075	0.181	0.149	0.207	0.276	0.344	0.409	0.474	0.568	0.602	0.662	0.717	0.73	0.764	0.741	0.7475	0.754	0.756	0.758	0.735	0.753	0.763	0.734	0.711	0.631	0.5665	0.502	0.42633	0.35067	0.275	0.357	0.379	0.194	0.176	0.158	0.222	0.286
1	0.367	0.367	0.367	0.37	0.438	0.456	0.527	0.598	0.235	0.231	0.227	0.223	0.219	0.221	0.27	0.288	0.311	0.3865	0.462	0.5375	0.613	0.625	0.736	0.73	0.771	0.756	0.7675	0.779	0.7915	0.804	0.78	0.783	0.777	0.728	0.636	0.594	0.5395	0.485	0.443	0.401	0.359	0.497	0.584	0.188	0.177	0.166	0.24	0.314
1	0.238	0.238	0.238	0.185	0.194	0.228	0.226	0.224	0.256	0.284	0.266	0.248	0.23	0.223	0.261	0.32	0.33	0.426	0.522	0.6	0.678	0.714	0.78	0.817	0.816	0.782	0.7875	0.793	0.809	0.825	0.804	0.798	0.806	0.772	0.767	0.696	0.6205	0.545	0.46067	0.37633	0.292	0.221	0.224	0.231	0.226	0.187	0.182	0.177
1	0.224	0.224	0.224	0.203	0.222	0.23867	0.25533	0.272	0.253	0.22	0.228	0.236	0.244	0.175	0.188	0.281	0.283	0.3975	0.512	0.618	0.713	0.741	0.81	0.807	0.828	0.797	0.798	0.799	0.822	0.8255	0.829	0.822	0.828	0.81	0.792	0.771	0.6925	0.614	0.497	0.38	0.263	0.251	0.261	0.239	0.245	0.251	0.219	0.187
1	0.344	0.344	0.344	0.226	0.25	0.251	0.295	0.2795	0.264	0.24	0.219	0.198	0.177	0.184	0.205	0.243	0.308	0.397	0.486	0.5445	0.603	0.658	0.682	0.745	0.747	0.75	0.7495	0.749	0.768	0.778	0.788	0.7885	0.789	0.7395	0.69	0.654	0.6155	0.577	0.50067	0.42433	0.348	0.197	0.198	0.2	0.1955	0.191	0.29	0.389
1	0.196	0.196	0.196	0.181	0.154	0.159	0.188	0.217	0.208	0.21	0.212	0.214	0.216	0.192	0.253	0.319	0.43	0.5605	0.691	0.711	0.778	0.784	0.811	0.801	0.805	0.787	0.7935	0.8	0.8145	0.829	0.811	0.794	0.777	0.741	0.701	0.668	0.561	0.454	0.40675	0.3595	0.31225	0.265	0.303	0.275	0.2555	0.236	0.243	0.25
1	0.301	0.301	0.301	0.324	0.423	0.424	0.4855	0.547	0.293	0.223	0.22533	0.22767	0.23	0.239	0.303	0.29	0.33	0.4475	0.565	0.646	0.727	0.768	0.816	0.817	0.828	0.725	0.768	0.811	0.8015	0.792	0.84	0.828	0.816	0.821	0.795	0.765	0.748	0.731	0.61733	0.50367	0.39	0.327	0.271	0.243	0.2615	0.28	0.355	0.43
1	0.409	0.409	0.409	0.358	0.307	0.264	0.29267	0.32133	0.35	0.402	0.39167	0.38133	0.371	0.345	0.449	0.485	0.549	0.6	0.651	0.6915	0.732	0.715	0.761	0.769	0.762	0.733	0.7545	0.776	0.748	0.7735	0.799	0.788	0.79	0.7625	0.735	0.679	0.656	0.633	0.58833	0.54367	0.499	0.442	0.458	0.414	0.4055	0.397	0.37	0.343
1	0.225	0.225	0.225	0.195	0.146	0.148	0.1935	0.239	0.251	0.23525	0.2195	0.20375	0.188	0.181	0.252	0.291	0.38	0.5035	0.627	0.681	0.735	0.754	0.797	0.791	0.8	0.779	0.789	0.799	0.803	0.807	0.808	0.768	0.728	0.695	0.618	0.581	0.481	0.381	0.35425	0.3275	0.30075	0.274	0.293	0.3	0.269	0.247	0.269	0.291
1	0.268	0.268	0.268	0.227	0.255	0.239	0.247	0.2395	0.232	0.228	0.217	0.206	0.195	0.202	0.291	0.385	0.406	0.545	0.684	0.727	0.77	0.785	0.818	0.768	0.78	0.753	0.7575	0.762	0.791	0.792	0.782	0.801	0.787	0.778	0.718	0.698	0.678	0.6	0.52267	0.44533	0.368	0.284	0.283	0.25	0.281	0.312	0.343	0.374
1	0.217	0.217	0.217	0.197	0.188	0.202	0.21833	0.23467	0.251	0.261	0.24767	0.23433	0.221	0.224	0.271	0.291	0.282	0.4005	0.519	0.591	0.686	0.706	0.713	0.76	0.756	0.728	0.723	0.718	0.749	0.728	0.729	0.684	0.655	0.637	0.608	0.59	0.4895	0.389	0.387	0.385	0.383	0.309	0.328	0.353	0.3275	0.302	0.302	0.302
1	0.23	0.23	0.23	0.272	0.314	0.267	0.2865	0.306	0.28	0.204	0.213	0.222	0.231	0.17	0.176	0.207	0.241	0.2965	0.352	0.418	0.465	0.584	0.681	0.733	0.744	0.755	0.736	0.717	0.762	0.769	0.776	0.749	0.722	0.723	0.68	0.696	0.666	0.636	0.606	0.576	0.546	0.424	0.44	0.443	0.367	0.291	0.344	0.397
1	0.279	0.279	0.279	0.276	0.285	0.299	0.333	0.3145	0.296	0.30333	0.31067	0.318	0.196	0.191	0.256	0.302	0.455	0.534	0.613	0.672	0.731	0.736	0.783	0.8	0.8	0.782	0.7785	0.775	0.813	0.8035	0.794	0.776	0.758	0.722	0.698	0.623	0.5865	0.55	0.48133	0.41267	0.344	0.394	0.427	0.374	0.346	0.359	0.387	0.415
1	0.22	0.22	0.22	0.158	0.197	0.165	0.19367	0.22233	0.251	0.244	0.237	0.23	0.223	0.207	0.374	0.4465	0.519	0.619	0.719	0.74	0.791	0.797	0.806	0.79	0.798	0.764	0.771	0.778	0.807	0.809	0.799	0.799	0.799	0.773	0.747	0.717	0.6255	0.534	0.46775	0.4015	0.33525	0.269	0.307	0.3	0.281	0.274	0.287	0.3
1	0.258	0.258	0.258	0.275	0.343	0.357	0.4215	0.486	0.243	0.168	0.18333	0.19867	0.214	0.172	0.242	0.301	0.327	0.451	0.575	0.654	0.733	0.788	0.805	0.803	0.807	0.793	0.799	0.805	0.8065	0.808	0.807	0.819	0.835	0.819	0.801	0.754	0.745	0.736	0.65733	0.57867	0.5	0.338	0.368	0.364	0.356	0.265	0.252	0.239
1	0.298	0.298	0.298	0.281	0.295	0.337	0.3765	0.416	0.284	0.294	0.304	0.314	0.233	0.211	0.253	0.265	0.306	0.3645	0.423	0.514	0.583	0.609	0.634	0.696	0.653	0.686	0.7035	0.721	0.73033	0.73967	0.749	0.747	0.744	0.712	0.703	0.658	0.614	0.57	0.47133	0.37267	0.274	0.287	0.312	0.277	0.291	0.216	0.19	0.164
1	0.219	0.219	0.219	0.18	0.212	0.183	0.21167	0.24033	0.269	0.292	0.27667	0.26133	0.246	0.226	0.248	0.273	0.32	0.3995	0.479	0.555	0.631	0.652	0.752	0.766	0.79	0.77	0.777	0.784	0.8005	0.817	0.799	0.816	0.793	0.777	0.734	0.718	0.634	0.55	0.45167	0.35333	0.255	0.257	0.298	0.272	0.2695	0.267	0.29	0.313
1	0.191	0.191	0.191	0.188	0.195	0.17	0.19267	0.21533	0.238	0.223	0.23533	0.24767	0.26	0.244	0.235	0.288	0.333	0.4505	0.568	0.628	0.688	0.729	0.783	0.795	0.799	0.783	0.7945	0.806	0.8185	0.831	0.823	0.822	0.841	0.821	0.802	0.786	0.7315	0.677	0.55133	0.42567	0.3	0.292	0.314	0.298	0.289	0.28	0.287	0.294
1	0.229	0.229	0.229	0.202	0.183	0.2055	0.228	0.2505	0.273	0.26875	0.2645	0.26025	0.256	0.242	0.374	0.446	0.555	0.6505	0.746	0.775	0.804	0.807	0.808	0.79	0.807	0.782	0.795	0.808	0.808	0.801	0.804	0.807	0.797	0.7785	0.76	0.69	0.591	0.492	0.42133	0.35067	0.28	0.281	0.285	0.269	0.255	0.241	0.243	0.245
1	0.284	0.284	0.284	0.263	0.242	0.237	0.2685	0.3	0.285	0.226	0.23067	0.23533	0.24	0.208	0.233	0.27	0.28	0.348	0.416	0.53	0.629	0.688	0.756	0.773	0.797	0.785	0.7885	0.792	0.8	0.808	0.807	0.809	0.804	0.784	0.764	0.735	0.693	0.607	0.558	0.509	0.46	0.382	0.422	0.404	0.418	0.432	0.422	0.412
1	0.308	0.308	0.308	0.257	0.315	0.339	0.363	0.387	0.28	0.263	0.254	0.245	0.236	0.227	0.189	0.232	0.287	0.354	0.421	0.4915	0.562	0.647	0.722	0.69	0.764	0.754	0.757	0.76	0.714	0.7265	0.739	0.749	0.748	0.714	0.642	0.533	0.4255	0.318	0.33167	0.34533	0.359	0.244	0.201	0.208	0.195	0.182	0.289	0.398
1	0.192	0.192	0.192	0.2	0.208	0.191	0.2095	0.228	0.226	0.196	0.19933	0.20267	0.206	0.156	0.202	0.259	0.33	0.457	0.584	0.664	0.755	0.778	0.816	0.815	0.825	0.803	0.8115	0.82	0.827	0.834	0.841	0.774	0.823	0.83	0.805	0.773	0.698	0.623	0.49867	0.37433	0.25	0.228	0.248	0.245	0.2475	0.25	0.24	0.23
1	0.192	0.192	0.192	0.167	0.161	0.14	0.1675	0.195	0.212	0.208	0.21967	0.23133	0.243	0.268	0.339	0.437	0.485	0.5835	0.682	0.7085	0.735	0.77	0.779	0.77	0.728	0.746	0.759	0.772	0.7805	0.789	0.737	0.741	0.677	0.638	0.535	0.5	0.433	0.366	0.35425	0.3425	0.33075	0.319	0.328	0.274	0.256	0.238	0.24	0.242
1	0.241	0.241	0.241	0.195	0.233	0.242	0.251	0.26	0.269	0.24	0.24633	0.25267	0.259	0.25	0.355	0.394	0.47	0.5235	0.577	0.643	0.709	0.728	0.736	0.766	0.787	0.77	0.777	0.784	0.784	0.784	0.784	0.783	0.782	0.749	0.716	0.679	0.6435	0.608	0.55967	0.51133	0.463	0.311	0.317	0.299	0.327	0.329	0.352	0.375
1	0.246	0.246	0.246	0.301	0.356	0.30667	0.25733	0.208	0.251	0.181	0.19567	0.21033	0.225	0.228	0.305	0.335	0.44	0.5685	0.697	0.7475	0.798	0.819	0.829	0.807	0.828	0.803	0.8095	0.816	0.825	0.82	0.824	0.817	0.81	0.759	0.704	0.684	0.5965	0.509	0.44975	0.3905	0.33125	0.272	0.292	0.261	0.287	0.313	0.195	0.077
1	0.307	0.307	0.307	0.34	0.373	0.366	0.423	0.48	0.467	0.5	0.46967	0.43933	0.409	0.374	0.399	0.375	0.372	0.4675	0.563	0.628	0.693	0.711	0.743	0.757	0.753	0.75	0.7535	0.757	0.769	0.781	0.793	0.813	0.769	0.764	0.759	0.724	0.7195	0.715	0.68	0.645	0.61	0.548	0.514	0.54	0.5485	0.557	0.498	0.439
1	0.184	0.184	0.184	0.188	0.158	0.162	0.1905	0.219	0.238	0.232	0.226	0.22	0.214	0.177	0.284	0.362	0.455	0.5685	0.682	0.73	0.778	0.782	0.818	0.793	0.798	0.783	0.7885	0.794	0.8	0.806	0.812	0.802	0.792	0.747	0.72	0.688	0.567	0.446	0.41525	0.3845	0.35375	0.323	0.353	0.321	0.318	0.315	0.368	0.421
1	0.333	0.333	0.333	0.228	0.206	0.183	0.2185	0.254	0.248	0.213	0.20333	0.19367	0.184	0.18	0.231	0.301	0.369	0.4625	0.556	0.642	0.728	0.772	0.801	0.791	0.814	0.758	0.7765	0.795	0.805	0.812	0.82	0.804	0.791	0.755	0.74	0.674	0.5725	0.471	0.426	0.381	0.336	0.361	0.364	0.378	0.3425	0.307	0.3	0.293
1	0.251	0.251	0.251	0.231	0.237	0.274	0.311	0.348	0.282	0.241	0.245	0.249	0.253	0.192	0.196	0.281	0.287	0.415	0.543	0.606	0.706	0.722	0.771	0.775	0.793	0.78667	0.78033	0.774	0.799	0.799	0.799	0.778	0.785	0.769	0.753	0.671	0.602	0.533	0.43833	0.34367	0.249	0.317	0.302	0.312	0.283	0.254	0.291	0.328
1	0.224	0.224	0.224	0.209	0.199	0.22	0.241	0.262	0.25	0.217	0.217	0.217	0.217	0.218	0.326	0.404	0.5	0.631	0.762	0.787	0.826	0.801	0.804	0.798	0.801	0.782	0.7825	0.783	0.796	0.809	0.822	0.797	0.817	0.755	0.693	0.698	0.553	0.408	0.38775	0.3675	0.34725	0.327	0.309	0.292	0.283	0.274	0.244	0.214
1	0.265	0.265	0.265	0.228	0.191	0.227	0.2555	0.284	0.264	0.23	0.238	0.246	0.254	0.227	0.265	0.29	0.316	0.395	0.474	0.561	0.677	0.726	0.789	0.799	0.804	0.79	0.794	0.798	0.8035	0.809	0.814	0.813	0.809	0.79	0.771	0.752	0.711	0.61	0.53733	0.46467	0.392	0.459	0.484	0.456	0.4795	0.503	0.557	0.611
1	0.186	0.186	0.186	0.188	0.19	0.157	0.1785	0.2	0.239	0.225	0.233	0.241	0.249	0.222	0.302	0.438	0.473	0.602	0.731	0.763	0.79	0.796	0.822	0.802	0.812	0.786	0.7945	0.803	0.80933	0.81567	0.822	0.827	0.815	0.804	0.764	0.725	0.678	0.631	0.54533	0.45967	0.374	0.3	0.331	0.298	0.284	0.27	0.299	0.328
1	0.243	0.243	0.243	0.2	0.157	0.191	0.2105	0.23	0.233	0.175	0.19433	0.21367	0.233	0.205	0.255	0.302	0.379	0.5205	0.662	0.71	0.794	0.801	0.812	0.816	0.827	0.78	0.793	0.806	0.825	0.819	0.813	0.826	0.806	0.763	0.749	0.695	0.5855	0.476	0.42275	0.3695	0.31625	0.263	0.283	0.271	0.2735	0.276	0.277	0.278
1	0.361	0.361	0.361	0.343	0.231	0.236	0.268	0.312	0.253	0.21	0.20867	0.20733	0.206	0.21	0.248	0.297	0.356	0.476	0.596	0.6895	0.783	0.735	0.779	0.813	0.832	0.807	0.81	0.813	0.844	0.8345	0.825	0.819	0.819	0.7955	0.772	0.724	0.715	0.606	0.525	0.444	0.363	0.383	0.424	0.369	0.347	0.349	0.224	0.099
1	0.174	0.174	0.174	0.19	0.206	0.165	0.203	0.241	0.247	0.2	0.21467	0.22933	0.244	0.233	0.362	0.418	0.528	0.6485	0.769	0.789	0.827	0.827	0.836	0.823	0.831	0.81967	0.80833	0.797	0.80933	0.82167	0.834	0.819	0.807	0.7685	0.73	0.698	0.579	0.46	0.429	0.398	0.367	0.336	0.349	0.322	0.2805	0.239	0.202	0.165
1	0.251	0.251	0.251	0.25	0.266	0.265	0.3125	0.36	0.278	0.246	0.23567	0.22533	0.215	0.217	0.295	0.36	0.376	0.4675	0.559	0.6195	0.68	0.733	0.773	0.758	0.745	0.773	0.773	0.773	0.77167	0.77033	0.769	0.7865	0.804	0.758	0.714	0.699	0.6485	0.598	0.50733	0.41667	0.326	0.259	0.26	0.245	0.274	0.261	0.273	0.285
1	0.285	0.285	0.285	0.214	0.199	0.214	0.2375	0.261	0.301	0.289	0.277	0.265	0.253	0.247	0.361	0.372	0.465	0.5665	0.668	0.711	0.781	0.764	0.762	0.708	0.744	0.724	0.7375	0.751	0.766	0.781	0.758	0.749	0.717	0.691	0.643	0.594	0.504	0.414	0.40367	0.39333	0.383	0.36	0.378	0.368	0.3375	0.307	0.302	0.297
1	0.219	0.219	0.219	0.207	0.22	0.241	0.271	0.301	0.274	0.2685	0.263	0.2575	0.252	0.206	0.276	0.341	0.421	0.5455	0.67	0.728	0.776	0.782	0.8	0.791	0.802	0.791	0.7955	0.8	0.804	0.82	0.822	0.819	0.827	0.792	0.758	0.726	0.67	0.614	0.51567	0.41733	0.319	0.251	0.259	0.264	0.258	0.252	0.241	0.23
1	0.347	0.347	0.347	0.363	0.341	0.275	0.338	0.401	0.454	0.589	0.575	0.561	0.547	0.579	0.538	0.575	0.566	0.641	0.716	0.714	0.754	0.746	0.77	0.737	0.745	0.767	0.755	0.743	0.768	0.793	0.774	0.76	0.745	0.728	0.709	0.657	0.695	0.733	0.7105	0.688	0.6655	0.643	0.598	0.574	0.5855	0.597	0.587	0.577
1	0.204	0.204	0.204	0.158	0.189	0.181	0.209	0.237	0.243	0.202	0.19867	0.19533	0.192	0.195	0.208	0.255	0.293	0.3905	0.488	0.577	0.647	0.689	0.771	0.776	0.784	0.773	0.7735	0.774	0.78133	0.78867	0.796	0.7965	0.797	0.765	0.756	0.683	0.666	0.577	0.49733	0.41767	0.338	0.333	0.343	0.3	0.301	0.326	0.282	0.238
1	0.189	0.189	0.189	0.192	0.195	0.18	0.208	0.236	0.228	0.187	0.19633	0.20567	0.215	0.161	0.221	0.279	0.29	0.409	0.528	0.636	0.741	0.764	0.804	0.813	0.818	0.797	0.804	0.811	0.82	0.829	0.838	0.825	0.812	0.778	0.762	0.735	0.689	0.495	0.40467	0.31433	0.224	0.272	0.29	0.269	0.266	0.29	0.289	0.288
1	0.25	0.25	0.25	0.212	0.25	0.239	0.2665	0.294	0.286	0.2795	0.273	0.2665	0.26	0.238	0.374	0.423	0.528	0.623	0.718	0.755	0.792	0.799	0.816	0.789	0.813	0.787	0.795	0.803	0.80933	0.81567	0.822	0.824	0.805	0.7975	0.79	0.735	0.594	0.453	0.41567	0.37833	0.341	0.355	0.384	0.369	0.315	0.261	0.242	0.223
1	0.436	0.436	0.436	0.361	0.286	0.23	0.29167	0.35333	0.415	0.407	0.39467	0.38233	0.37	0.357	0.325	0.445	0.405	0.52	0.635	0.65	0.672	0.686	0.697	0.662	0.697	0.698	0.6815	0.665	0.67533	0.68567	0.696	0.658	0.704	0.657	0.631	0.617	0.621	0.625	0.60275	0.5805	0.55825	0.536	0.503	0.503	0.5045	0.506	0.54	0.574
1	0.189	0.189	0.189	0.192	0.195	0.183	0.21	0.237	0.247	0.212	0.21767	0.22333	0.229	0.18	0.237	0.344	0.371	0.5025	0.634	0.412	0.776	0.797	0.816	0.81	0.816	0.797	0.8045	0.812	0.8175	0.823	0.821	0.813	0.815	0.777	0.754	0.706	0.596	0.486	0.39867	0.31133	0.224	0.227	0.237	0.229	0.24	0.221	0.249	0.277
1	0.223	0.223	0.223	0.247	0.271	0.303	0.29733	0.29167	0.286	0.214	0.21667	0.21933	0.222	0.186	0.195	0.235	0.307	0.422	0.537	0.631	0.725	0.737	0.809	0.792	0.806	0.791	0.8055	0.82	0.839	0.84	0.834	0.832	0.823	0.778	0.733	0.692	0.6035	0.515	0.47233	0.42967	0.387	0.267	0.226	0.269	0.286	0.272	0.287	0.302
1	0.191	0.191	0.191	0.195	0.194	0.169	0.195	0.221	0.247	0.225	0.24067	0.25633	0.272	0.251	0.25	0.296	0.385	0.479	0.573	0.634	0.695	0.755	0.783	0.789	0.801	0.783	0.793	0.803	0.81	0.817	0.814	0.811	0.818	0.81	0.793	0.748	0.7265	0.705	0.57567	0.44633	0.317	0.296	0.34	0.285	0.279	0.273	0.21	0.147
1	0.336	0.336	0.336	0.395	0.342	0.391	0.433	0.475	0.381	0.382	0.34267	0.30333	0.264	0.308	0.291	0.311	0.383	0.4495	0.516	0.5485	0.581	0.522	0.571	0.528	0.561	0.67	0.628	0.586	0.68	0.662	0.644	0.625	0.614	0.579	0.558	0.495	0.473	0.451	0.46867	0.48633	0.504	0.355	0.427	0.333	0.323	0.213	0.257	0.301
1	0.222	0.222	0.222	0.2	0.178	0.156	0.1835	0.211	0.216	0.236	0.22967	0.22333	0.217	0.183	0.219	0.264	0.281	0.3915	0.502	0.594	0.686	0.646	0.758	0.758	0.78	0.739	0.754	0.769	0.77867	0.78833	0.798	0.789	0.807	0.77	0.763	0.698	0.6235	0.549	0.45533	0.36167	0.268	0.167	0.2	0.182	0.176	0.17	0.169	0.168
1	0.218	0.218	0.218	0.21	0.21	0.189	0.21233	0.23567	0.259	0.262	0.27467	0.28733	0.3	0.293	0.336	0.358	0.469	0.545	0.621	0.677	0.733	0.754	0.791	0.778	0.787	0.769	0.7755	0.782	0.794	0.806	0.818	0.813	0.807	0.8	0.775	0.741	0.6845	0.628	0.52067	0.41333	0.306	0.312	0.324	0.31	0.2995	0.289	0.211	0.133
1	0.197	0.197	0.197	0.206	0.215	0.22475	0.2345	0.24425	0.254	0.196	0.22367	0.25133	0.279	0.271	0.396	0.423	0.522	0.639	0.756	0.782	0.813	0.817	0.816	0.802	0.814	0.795	0.798	0.801	0.803	0.805	0.807	0.782	0.768	0.733	0.698	0.659	0.5695	0.48	0.39933	0.31867	0.238	0.298	0.288	0.283	0.29	0.297	0.268	0.239
1	0.226	0.226	0.226	0.216	0.207	0.184	0.203	0.222	0.215	0.187	0.2	0.213	0.226	0.209	0.305	0.412	0.509	0.6245	0.74	0.7715	0.803	0.813	0.822	0.808	0.807	0.793	0.798	0.803	0.831	0.83	0.829	0.8115	0.794	0.762	0.74	0.678	0.572	0.466	0.40675	0.3475	0.28825	0.229	0.251	0.235	0.272	0.241	0.243	0.245
1	0.403	0.403	0.403	0.333	0.263	0.273	0.336	0.399	0.44	0.44125	0.4425	0.44375	0.445	0.434	0.463	0.485	0.429	0.4905	0.552	0.526	0.626	0.627	0.669	0.68	0.706	0.671	0.6985	0.726	0.7385	0.751	0.746	0.761	0.759	0.728	0.701	0.695	0.681	0.667	0.63	0.593	0.556	0.589	0.56	0.557	0.477	0.534	0.495	0.456
1	0.239	0.239	0.239	0.214	0.243	0.228	0.273	0.318	0.261	0.2595	0.258	0.2565	0.255	0.202	0.215	0.268	0.344	0.4565	0.569	0.678	0.742	0.773	0.809	0.808	0.829	0.805	0.8085	0.812	0.82	0.838	0.837	0.845	0.837	0.816	0.8	0.767	0.6975	0.628	0.539	0.45	0.361	0.245	0.267	0.266	0.2625	0.259	0.246	0.233
1	0.211	0.211	0.211	0.198	0.203	0.21833	0.23367	0.249	0.235	0.179	0.18133	0.18367	0.186	0.178	0.261	0.29	0.36	0.4855	0.611	0.713	0.759	0.782	0.814	0.816	0.817	0.799	0.796	0.793	0.80067	0.80833	0.816	0.813	0.81	0.799	0.786	0.734	0.717	0.628	0.52967	0.43133	0.333	0.378	0.375	0.368	0.335	0.331	0.336	0.341
1	0.301	0.301	0.301	0.3	0.237	0.175	0.262	0.349	0.414	0.496	0.46333	0.43067	0.398	0.359	0.467	0.452	0.468	0.54	0.612	0.6405	0.669	0.715	0.729	0.737	0.75	0.753	0.756	0.759	0.762	0.765	0.787	0.777	0.778	0.725	0.693	0.68	0.585	0.49	0.47775	0.4655	0.45325	0.441	0.507	0.429	0.443	0.457	0.408	0.359
1	0.232	0.232	0.232	0.217	0.216	0.24233	0.26867	0.295	0.262	0.18	0.18467	0.18933	0.194	0.19	0.221	0.325	0.326	0.454	0.582	0.65	0.726	0.744	0.723	0.802	0.811	0.757	0.7475	0.738	0.816	0.818	0.821	0.803	0.818	0.783	0.782	0.74	0.643	0.546	0.4865	0.427	0.3675	0.308	0.327	0.299	0.315	0.331	0.343	0.355
1	0.372	0.372	0.372	0.267	0.255	0.252	0.2815	0.311	0.287	0.26	0.273	0.286	0.299	0.324	0.399	0.379	0.47	0.59	0.71	0.7525	0.795	0.747	0.825	0.786	0.819	0.795	0.8025	0.81	0.7865	0.763	0.752	0.716	0.707	0.662	0.612	0.587	0.5935	0.6	0.54867	0.49733	0.446	0.462	0.477	0.43	0.388	0.385	0.265	0.145
1	0.259	0.259	0.259	0.157	0.21	0.217	0.224	0.249	0.274	0.202	0.23	0.258	0.286	0.279	0.382	0.464	0.52	0.607	0.694	0.737	0.78	0.778	0.782	0.758	0.757	0.734	0.741	0.748	0.75367	0.75933	0.765	0.762	0.743	0.713	0.695	0.622	0.5455	0.469	0.42733	0.38567	0.344	0.368	0.366	0.327	0.3175	0.308	0.319	0.33
1	0.241	0.241	0.241	0.215	0.215	0.198	0.21767	0.23733	0.257	0.177	0.18667	0.19633	0.206	0.179	0.197	0.221	0.256	0.361	0.466	0.532	0.641	0.722	0.787	0.796	0.812	0.774	0.787	0.8	0.8085	0.817	0.811	0.81	0.82	0.787	0.778	0.74	0.6715	0.603	0.52025	0.4375	0.35475	0.272	0.275	0.259	0.247	0.265	0.204	0.143
1	0.225	0.225	0.225	0.206	0.229	0.212	0.243	0.274	0.253	0.184	0.19833	0.21267	0.227	0.191	0.259	0.314	0.383	0.501	0.619	0.6995	0.78	0.798	0.822	0.805	0.816	0.786	0.7965	0.807	0.818	0.831	0.839	0.839	0.839	0.828	0.803	0.75	0.7135	0.677	0.57733	0.47767	0.378	0.239	0.258	0.244	0.2495	0.255	0.263	0.271
1	0.213	0.213	0.213	0.194	0.175	0.184	0.192	0.2	0.223	0.161	0.17967	0.19833	0.217	0.163	0.222	0.267	0.333	0.465	0.597	0.661	0.752	0.811	0.811	0.824	0.816	0.811	0.8145	0.818	0.82567	0.83333	0.841	0.8375	0.834	0.786	0.757	0.703	0.692	0.521	0.41833	0.31567	0.213	0.22	0.291	0.257	0.248	0.238	0.258	0.278
1	0.239	0.239	0.239	0.246	0.229	0.23033	0.23167	0.233	0.257	0.254	0.243	0.232	0.221	0.21	0.327	0.36	0.451	0.5605	0.67	0.736	0.777	0.772	0.808	0.784	0.798	0.779	0.783	0.787	0.79467	0.80233	0.81	0.798	0.807	0.779	0.751	0.733	0.655	0.577	0.53	0.483	0.436	0.28	0.255	0.293	0.279	0.2585	0.238	0.2175
1	0.421	0.421	0.421	0.36	0.299	0.323	0.3845	0.446	0.298	0.319	0.32367	0.32833	0.333	0.355	0.39	0.431	0.434	0.4915	0.549	0.55	0.688	0.715	0.741	0.743	0.747	0.707	0.722	0.737	0.719	0.728	0.735	0.748	0.77	0.725	0.698	0.669	0.5635	0.458	0.462	0.466	0.47	0.412	0.443	0.461	0.494	0.527	0.612	0.697
1	0.279	0.279	0.279	0.275	0.222	0.215	0.261	0.307	0.266	0.232	0.233	0.234	0.235	0.216	0.241	0.29	0.329	0.404	0.479	0.592	0.671	0.719	0.781	0.778	0.796	0.765	0.7755	0.786	0.7825	0.779	0.782	0.7695	0.757	0.707	0.657	0.628	0.622	0.529	0.49733	0.46567	0.434	0.466	0.493	0.484	0.522	0.56	0.582	0.604
1	0.181	0.181	0.181	0.195	0.209	0.172	0.2025	0.233	0.244	0.23075	0.2175	0.20425	0.191	0.172	0.238	0.3145	0.391	0.524	0.657	0.71	0.763	0.797	0.814	0.815	0.816	0.812	0.8135	0.815	0.8255	0.836	0.814	0.815	0.829	0.806	0.753	0.75	0.6705	0.591	0.52475	0.4585	0.39225	0.326	0.329	0.3	0.2975	0.295	0.31	0.325
1	0.204	0.204	0.204	0.219	0.147	0.226	0.2465	0.267	0.247	0.2345	0.222	0.2095	0.197	0.19	0.235	0.3205	0.406	0.5285	0.651	0.7195	0.788	0.793	0.788	0.798	0.831	0.81	0.816	0.822	0.8285	0.835	0.833	0.817	0.805	0.772	0.745	0.7	0.5945	0.489	0.4275	0.366	0.3045	0.243	0.279	0.226	0.223	0.22	0.227	0.234
1	0.245	0.245	0.245	0.248	0.265	0.261	0.306	0.351	0.396	0.399	0.402	0.405	0.408	0.422	0.432	0.45	0.528	0.6175	0.707	0.709	0.749	0.756	0.783	0.745	0.74	0.756	0.7415	0.727	0.72433	0.72167	0.719	0.766	0.776	0.759	0.732	0.694	0.6485	0.603	0.54067	0.47833	0.416	0.284	0.284	0.291	0.2715	0.252	0.262	0.272
1	0.174	0.174	0.174	0.158	0.142	0.135	0.183	0.202	0.221	0.324	0.28167	0.23933	0.197	0.204	0.28	0.389	0.428	0.5435	0.659	0.7055	0.752	0.761	0.778	0.779	0.784	0.762	0.765	0.768	0.788	0.808	0.784	0.787	0.772	0.749	0.715	0.63	0.532	0.434	0.40325	0.3725	0.34175	0.311	0.324	0.164	0.195	0.151	0.173	0.195
1	0.162	0.162	0.162	0.184	0.206	0.157	0.18667	0.21633	0.246	0.235	0.23667	0.23833	0.24	0.2	0.3	0.398	0.442	0.5665	0.691	0.728	0.771	0.783	0.803	0.769	0.785	0.757	0.7625	0.768	0.77233	0.77667	0.781	0.758	0.751	0.688	0.662	0.573	0.5055	0.438	0.37867	0.31933	0.26	0.307	0.341	0.317	0.3075	0.298	0.316	0.334
1	0.373	0.373	0.373	0.264	0.224	0.169	0.1985	0.228	0.292	0.197	0.20567	0.21433	0.223	0.216	0.271	0.318	0.407	0.565	0.723	0.7445	0.766	0.729	0.808	0.802	0.816	0.784	0.7885	0.793	0.841	0.761	0.78	0.782	0.784	0.7385	0.693	0.657	0.5295	0.402	0.369	0.336	0.303	0.375	0.443	0.314	0.352	0.329	0.252	0.175
1	0.307	0.307	0.307	0.365	0.423	0.447	0.39933	0.35167	0.304	0.2945	0.285	0.2755	0.266	0.2	0.369	0.363	0.371	0.4565	0.542	0.573	0.666	0.728	0.752	0.664	0.704	0.681	0.708	0.735	0.73167	0.72833	0.725	0.767	0.735	0.719	0.693	0.673	0.616	0.559	0.52267	0.48633	0.45	0.478	0.346	0.326	0.315	0.304	0.385	0.466
1	0.16	0.16	0.16	0.192	0.224	0.229	0.2545	0.28	0.243	0.2	0.20967	0.21933	0.229	0.185	0.253	0.298	0.319	0.447	0.575	0.643	0.736	0.753	0.786	0.779	0.796	0.769	0.777	0.785	0.793	0.801	0.809	0.792	0.794	0.782	0.748	0.72	0.6135	0.507	0.43	0.353	0.276	0.292	0.344	0.322	0.314	0.333	0.376	0.419
1	0.155	0.155	0.155	0.18	0.205	0.232	0.23	0.228	0.268	0.38	0.342	0.304	0.266	0.231	0.338	0.323	0.435	0.572	0.709	0.736	0.792	0.794	0.809	0.777	0.798	0.782	0.7865	0.791	0.719	0.647	0.797	0.784	0.759	0.726	0.693	0.632	0.4825	0.333	0.326	0.319	0.312	0.302	0.331	0.304	0.2815	0.259	0.254	0.249
1	0.207	0.207	0.207	0.187	0.183	0.161	0.202	0.2165	0.231	0.283	0.25333	0.22367	0.194	0.192	0.327	0.322	0.399	0.5145	0.63	0.678	0.741	0.777	0.802	0.793	0.798	0.779	0.785	0.791	0.798	0.805	0.812	0.786	0.774	0.749	0.73	0.662	0.5755	0.489	0.44067	0.39233	0.344	0.259	0.284	0.287	0.279	0.271	0.266	0.261
1	0.259	0.259	0.259	0.216	0.232	0.25833	0.28467	0.311	0.278	0.285	0.27833	0.27167	0.265	0.267	0.288	0.303	0.34	0.436	0.532	0.623	0.696	0.73	0.795	0.793	0.807	0.80333	0.79967	0.796	0.821	0.825	0.829	0.816	0.82	0.8035	0.787	0.759	0.6705	0.582	0.47333	0.36467	0.256	0.246	0.266	0.236	0.2475	0.259	0.228	0.197
1	0.176	0.176	0.176	0.152	0.179	0.191	0.187	0.183	0.234	0.207	0.205	0.203	0.201	0.205	0.252	0.293	0.374	0.511	0.648	0.698	0.748	0.755	0.778	0.775	0.776	0.765	0.771	0.777	0.7905	0.804	0.807	0.802	0.797	0.789	0.735	0.698	0.613	0.528	0.4805	0.433	0.3855	0.338	0.289	0.298	0.3035	0.309	0.358	0.407
1	0.254	0.254	0.254	0.23	0.196	0.209	0.2445	0.28	0.25	0.336	0.306	0.276	0.246	0.198	0.256	0.316	0.423	0.5465	0.67	0.74	0.791	0.812	0.819	0.808	0.812	0.793	0.801	0.809	0.816	0.837	0.822	0.82	0.807	0.815	0.775	0.731	0.6195	0.508	0.45533	0.40267	0.35	0.254	0.311	0.278	0.2925	0.307	0.31	0.313
1	0.223	0.223	0.223	0.199	0.175	0.187	0.2025	0.218	0.236	0.189	0.19733	0.20567	0.214	0.162	0.209	0.27	0.32	0.449	0.578	0.666	0.776	0.794	0.809	0.807	0.815	0.793	0.8045	0.816	0.82	0.824	0.828	0.571	0.823	0.792	0.795	0.755	0.749	0.603	0.51633	0.42967	0.343	0.22	0.247	0.238	0.266	0.252	0.231	0.21
1	0.188	0.188	0.188	0.188	0.188	0.153	0.1825	0.212	0.286	0.248	0.255	0.262	0.269	0.227	0.26	0.339	0.416	0.547	0.678	0.732	0.785	0.792	0.81	0.786	0.792	0.79	0.7885	0.787	0.80033	0.81367	0.827	0.795	0.797	0.769	0.764	0.7	0.5925	0.485	0.43025	0.3755	0.32075	0.266	0.276	0.301	0.279	0.257	0.172	0.087
1	0.234	0.234	0.234	0.216	0.193	0.193	0.218	0.243	0.253	0.24775	0.2425	0.23725	0.232	0.182	0.252	0.315	0.366	0.4575	0.549	0.635	0.72	0.76	0.799	0.789	0.804	0.783	0.792	0.801	0.809	0.817	0.82	0.814	0.809	0.79	0.766	0.717	0.5985	0.48	0.41833	0.35667	0.295	0.39	0.407	0.372	0.395	0.418	0.459	0.5
1	0.45	0.45	0.45	0.465	0.48	0.535	0.583	0.631	0.601	0.72	0.676	0.632	0.588	0.647	0.656	0.612	0.574	0.6215	0.669	0.675	0.703	0.7	0.749	0.736	0.764	0.713	0.731	0.749	0.762	0.775	0.788	0.783	0.799	0.781	0.764	0.724	0.7515	0.779	0.7575	0.736	0.7145	0.693	0.685	0.696	0.6645	0.633	0.601	0.569
1	0.243	0.243	0.243	0.21	0.202	0.17	0.2045	0.239	0.288	0.27475	0.2615	0.24825	0.235	0.243	0.258	0.293	0.328	0.39	0.452	0.521	0.523	0.63	0.719	0.688	0.743	0.725	0.742	0.759	0.7575	0.756	0.751	0.733	0.744	0.7045	0.665	0.643	0.557	0.471	0.409	0.347	0.285	0.223	0.245	0.205	0.261	0.229	0.174	0.119
1	0.452	0.452	0.452	0.373	0.294	0.299	0.3385	0.378	0.266	0.221	0.23467	0.24833	0.262	0.229	0.265	0.302	0.329	0.409	0.489	0.593	0.697	0.724	0.779	0.781	0.792	0.775	0.7815	0.788	0.792	0.796	0.799	0.805	0.801	0.776	0.751	0.708	0.694	0.523	0.48767	0.45233	0.417	0.365	0.399	0.44	0.437	0.434	0.513	0.592
1	0.243	0.243	0.243	0.224	0.237	0.148	0.217	0.286	0.286	0.274	0.262	0.25	0.238	0.198	0.267	0.328	0.388	0.4675	0.547	0.633	0.633	0.65	0.688	0.627	0.648	0.733	0.718	0.703	0.733	0.714	0.74	0.699	0.717	0.671	0.575	0.523	0.4365	0.35	0.34833	0.34667	0.345	0.259	0.259	0.233	0.2205	0.208	0.222	0.236
1	0.209	0.209	0.209	0.158	0.237	0.231	0.233	0.235	0.271	0.25475	0.2385	0.22225	0.206	0.218	0.284	0.296	0.347	0.465	0.583	0.6215	0.66	0.718	0.79	0.77	0.792	0.783	0.781	0.779	0.799	0.819	0.809	0.808	0.815	0.783	0.793	0.757	0.6685	0.58	0.481	0.382	0.283	0.225	0.198	0.2	0.278	0.166	0.193	0.22
1	0.326	0.326	0.326	0.292	0.342	0.309	0.335	0.361	0.484	0.604	0.56967	0.53533	0.501	0.471	0.475	0.478	0.483	0.5885	0.694	0.724	0.752	0.763	0.776	0.761	0.761	0.801	0.789	0.777	0.7755	0.774	0.795	0.807	0.815	0.765	0.769	0.724	0.7145	0.705	0.65833	0.61167	0.565	0.59	0.583	0.592	0.554	0.582	0.582	0.582
1	0.269	0.269	0.269	0.248	0.241	0.263	0.27167	0.28033	0.289	0.276	0.263	0.25	0.237	0.232	0.262	0.296	0.347	0.4165	0.486	0.566	0.662	0.695	0.759	0.755	0.772	0.76	0.7715	0.783	0.78167	0.78033	0.779	0.776	0.741	0.712	0.636	0.607	0.527	0.447	0.42167	0.39633	0.371	0.354	0.358	0.34	0.3475	0.355	0.324	0.293
1	0.258	0.258	0.258	0.238	0.252	0.238	0.259	0.28	0.301	0.285	0.269	0.253	0.237	0.207	0.23	0.248	0.292	0.3145	0.337	0.411	0.457	0.494	0.615	0.711	0.74	0.72	0.749	0.778	0.784	0.79	0.796	0.788	0.785	0.769	0.748	0.712	0.636	0.56	0.4905	0.421	0.3515	0.282	0.312	0.291	0.2805	0.27	0.272	0.274
1	0.229	0.229	0.229	0.233	0.186	0.19967	0.21333	0.227	0.268	0.26425	0.2605	0.25675	0.253	0.254	0.312	0.36	0.411	0.4785	0.546	0.615	0.673	0.687	0.743	0.737	0.736	0.743	0.7285	0.714	0.723	0.732	0.741	0.735	0.698	0.673	0.648	0.598	0.5195	0.441	0.42267	0.40433	0.386	0.26	0.288	0.267	0.287	0.232	0.287	0.342
1	0.379	0.379	0.379	0.375	0.419	0.425	0.489	0.553	0.261	0.2445	0.228	0.2115	0.195	0.178	0.195	0.24	0.247	0.29	0.333	0.419	0.459	0.457	0.607	0.664	0.676	0.709	0.723	0.737	0.7405	0.744	0.742	0.758	0.754	0.717	0.698	0.673	0.62	0.567	0.488	0.409	0.33	0.45	0.225	0.144	0.1495	0.155	0.225	0.295
1	0.202	0.202	0.202	0.193	0.172	0.166	0.1915	0.217	0.254	0.2435	0.233	0.2225	0.212	0.204	0.279	0.36	0.441	0.5625	0.684	0.67	0.781	0.789	0.817	0.8	0.808	0.788	0.787	0.786	0.8	0.814	0.812	0.798	0.798	0.7715	0.745	0.705	0.61	0.515	0.45125	0.3875	0.32375	0.26	0.28	0.28	0.277	0.274	0.194	0.114
1	0.219	0.219	0.219	0.206	0.201	0.221	0.241	0.261	0.259	0.174	0.181	0.188	0.195	0.163	0.186	0.221	0.263	0.3455	0.428	0.5105	0.593	0.667	0.744	0.772	0.795	0.773	0.719	0.665	0.731	0.797	0.813	0.804	0.817	0.799	0.786	0.751	0.726	0.701	0.597	0.493	0.389	0.285	0.308	0.282	0.279	0.276	0.28	0.284
1	0.343	0.343	0.343	0.291	0.349	0.387	0.425	0.463	0.55	0.5615	0.573	0.5845	0.596	0.647	0.572	0.606	0.535	0.5725	0.61	0.609	0.623	0.663	0.679	0.679	0.724	0.659	0.6705	0.682	0.70133	0.72067	0.74	0.735	0.752	0.756	0.72	0.739	0.7425	0.746	0.69933	0.65267	0.606	0.515	0.576	0.554	0.4875	0.421	0.404	0.387
1	0.189	0.189	0.189	0.217	0.245	0.241	0.2655	0.29	0.279	0.207	0.2685	0.33	0.224	0.172	0.215	0.226	0.305	0.424	0.543	0.6145	0.686	0.742	0.772	0.794	0.799	0.775	0.7755	0.776	0.593	0.692	0.791	0.779	0.764	0.7365	0.709	0.654	0.632	0.478	0.421	0.364	0.307	0.253	0.255	0.248	0.261	0.274	0.286	0.298
1	0.27	0.27	0.27	0.239	0.256	0.27	0.284	0.298	0.335	0.303	0.33067	0.35833	0.386	0.308	0.363	0.419	0.416	0.5095	0.603	0.619	0.7	0.676	0.749	0.737	0.742	0.722	0.7435	0.765	0.77167	0.77833	0.785	0.792	0.783	0.7655	0.748	0.649	0.607	0.565	0.48867	0.41233	0.336	0.348	0.323	0.36	0.3655	0.371	0.306	0.241
1	0.219	0.219	0.219	0.224	0.174	0.163	0.196	0.229	0.196	0.18	0.19133	0.20267	0.214	0.152	0.248	0.299	0.395	0.5475	0.7	0.7535	0.807	0.805	0.828	0.831	0.826	0.813	0.815	0.817	0.844	0.8395	0.835	0.821	0.807	0.744	0.749	0.706	0.5795	0.453	0.39075	0.3285	0.26625	0.204	0.272	0.234	0.246	0.189	0.183	0.177
1	0.18	0.18	0.18	0.198	0.216	0.22433	0.23267	0.241	0.241	0.22	0.226	0.232	0.238	0.223	0.34	0.519	0.542	0.644	0.746	0.785	0.828	0.817	0.831	0.806	0.825	0.799	0.8045	0.81	0.81867	0.82733	0.836	0.829	0.822	0.797	0.77	0.733	0.609	0.485	0.417	0.349	0.281	0.309	0.358	0.313	0.269	0.225	0.24	0.255
1	0.225	0.225	0.225	0.222	0.236	0.231	0.274	0.317	0.233	0.226	0.219	0.212	0.205	0.217	0.27	0.338	0.398	0.496	0.594	0.667	0.719	0.759	0.793	0.772	0.795	0.768	0.771	0.774	0.78033	0.78667	0.793	0.792	0.771	0.729	0.688	0.643	0.5725	0.502	0.454	0.406	0.358	0.359	0.365	0.333	0.339	0.333	0.356	0.379
1	0.294	0.294	0.294	0.35	0.24	0.272	0.2915	0.311	0.267	0.249	0.26733	0.28567	0.304	0.259	0.31	0.324	0.388	0.459	0.53	0.599	0.684	0.709	0.762	0.743	0.758	0.713	0.731	0.749	0.7555	0.762	0.731	0.715	0.772	0.723	0.736	0.672	0.604	0.536	0.50833	0.48067	0.453	0.466	0.462	0.461	0.403	0.456	0.559	0.662
1	0.226	0.226	0.226	0.149	0.193	0.203	0.228	0.253	0.278	0.293	0.26533	0.23767	0.21	0.245	0.243	0.304	0.364	0.45	0.536	0.582	0.628	0.698	0.71	0.705	0.707	0.701	0.6955	0.69	0.713	0.709	0.651	0.678	0.645	0.647	0.579	0.572	0.5175	0.463	0.45333	0.44367	0.434	0.294	0.356	0.35	0.325	0.3	0.314	0.328
1	0.217	0.217	0.217	0.19	0.193	0.154	0.18833	0.22267	0.257	0.26025	0.2635	0.26675	0.27	0.28	0.442	0.507	0.604	0.6765	0.749	0.772	0.795	0.808	0.811	0.772	0.796	0.783	0.7795	0.776	0.789	0.789	0.796	0.786	0.774	0.736	0.698	0.612	0.512	0.412	0.36767	0.32333	0.279	0.274	0.247	0.262	0.2635	0.265	0.249	0.233
1	0.161	0.161	0.161	0.178	0.195	0.168	0.1985	0.229	0.223	0.187	0.19367	0.20033	0.207	0.148	0.232	0.288	0.37	0.503	0.636	0.688	0.78	0.802	0.823	0.824	0.835	0.813	0.8195	0.826	0.83367	0.84133	0.849	0.848	0.836	0.831	0.803	0.781	0.702	0.623	0.48867	0.35433	0.22	0.232	0.267	0.248	0.237	0.226	0.249	0.272
1	0.215	0.215	0.215	0.202	0.195	0.164	0.194	0.224	0.263	0.255	0.247	0.239	0.231	0.225	0.329	0.388	0.481	0.581	0.681	0.701	0.788	0.785	0.81	0.8	0.805	0.783	0.7895	0.796	0.812	0.828	0.814	0.801	0.812	0.7865	0.761	0.696	0.638	0.58	0.48967	0.39933	0.309	0.299	0.294	0.3	0.3115	0.323	0.296	0.269
1	0.227	0.227	0.227	0.201	0.205	0.174	0.227	0.28	0.274	0.176	0.186	0.196	0.206	0.195	0.24	0.345	0.354	0.481	0.608	0.6925	0.777	0.778	0.81	0.795	0.821	0.796	0.799	0.802	0.811	0.833	0.832	0.836	0.84	0.824	0.81	0.744	0.693	0.642	0.56567	0.48933	0.413	0.302	0.323	0.298	0.3295	0.361	0.425	0.489
1	0.24	0.24	0.24	0.215	0.215	0.175	0.2225	0.27	0.231	0.209	0.21367	0.21833	0.223	0.192	0.25	0.382	0.408	0.548	0.688	0.74	0.806	0.812	0.828	0.809	0.815	0.786	0.795	0.804	0.805	0.823	0.826	0.823	0.821	0.808	0.786	0.751	0.68	0.609	0.52433	0.43967	0.355	0.246	0.269	0.259	0.2535	0.248	0.262	0.276
1	0.216	0.216	0.216	0.188	0.16	0.165	0.188	0.211	0.234	0.202	0.21033	0.21867	0.227	0.245	0.283	0.366	0.408	0.535	0.662	0.701	0.747	0.763	0.76	0.762	0.789	0.762	0.7625	0.763	0.768	0.773	0.797	0.787	0.78	0.743	0.703	0.636	0.525	0.414	0.35433	0.29467	0.235	0.264	0.294	0.259	0.2595	0.26	0.267	0.274
1	0.255	0.255	0.255	0.331	0.407	0.425	0.4675	0.51	0.229	0.217	0.22233	0.22767	0.233	0.202	0.26	0.309	0.361	0.5215	0.682	0.734	0.786	0.794	0.802	0.803	0.811	0.788	0.789	0.79	0.796	0.7985	0.801	0.797	0.793	0.765	0.752	0.715	0.6345	0.554	0.48333	0.41267	0.342	0.286	0.296	0.29	0.2965	0.303	0.232	0.161
1	0.247	0.247	0.247	0.277	0.307	0.302	0.29033	0.27867	0.267	0.206	0.20967	0.21333	0.217	0.175	0.196	0.223	0.272	0.3665	0.461	0.5485	0.636	0.704	0.773	0.779	0.797	0.769	0.7855	0.802	0.782	0.805	0.815	0.813	0.788	0.7355	0.683	0.642	0.5915	0.541	0.48733	0.43367	0.38	0.275	0.261	0.277	0.279	0.281	0.283	0.285
1	0.228	0.228	0.228	0.235	0.242	0.227	0.2895	0.352	0.267	0.25725	0.2475	0.23775	0.228	0.162	0.193	0.258	0.362	0.4485	0.535	0.6355	0.736	0.752	0.802	0.812	0.824	0.794	0.7995	0.805	0.825	0.832	0.83	0.848	0.835	0.816	0.794	0.754	0.6875	0.621	0.53833	0.45567	0.373	0.2	0.223	0.213	0.214	0.215	0.249	0.283
1	0.159	0.159	0.159	0.175	0.191	0.159	0.19167	0.22433	0.257	0.2665	0.276	0.2855	0.295	0.206	0.285	0.333	0.402	0.543	0.684	0.729	0.774	0.805	0.825	0.813	0.81	0.805	0.807	0.809	0.81367	0.81833	0.823	0.82	0.83	0.813	0.796	0.793	0.745	0.697	0.61033	0.52367	0.437	0.308	0.29	0.28	0.262	0.244	0.228	0.212
1	0.188	0.188	0.188	0.232	0.276	0.239	0.3125	0.386	0.239	0.208	0.1985	0.189	0.1795	0.17	0.208	0.258	0.315	0.4255	0.536	0.6305	0.725	0.753	0.801	0.78	0.771	0.77	0.785	0.8	0.793	0.786	0.801	0.7845	0.768	0.735	0.693	0.603	0.5365	0.47	0.40467	0.33933	0.274	0.229	0.242	0.248	0.2425	0.237	0.239	0.241
1	0.218	0.218	0.218	0.289	0.36	0.352	0.33067	0.30933	0.288	0.221	0.217	0.213	0.209	0.177	0.195	0.241	0.272	0.3945	0.517	0.5905	0.664	0.728	0.786	0.81	0.814	0.794	0.7845	0.775	0.805	0.808	0.811	0.799	0.797	0.783	0.768	0.734	0.721	0.708	0.65	0.592	0.534	0.261	0.267	0.248	0.247	0.213	0.237	0.25
1	0.224	0.224	0.224	0.3	0.376	0.35	0.3945	0.439	0.4	0.455	0.42233	0.38967	0.357	0.451	0.34	0.404	0.379	0.459	0.539	0.557	0.582	0.578	0.678	0.7	0.748	0.754	0.7545	0.755	0.75	0.745	0.737	0.761	0.691	0.685	0.606	0.542	0.5255	0.509	0.49125	0.4735	0.45575	0.438	0.392	0.359	0.346	0.333	0.257	0.181
1	0.181	0.181	0.181	0.179	0.177	0.14	0.2205	0.301	0.231	0.314	0.296	0.278	0.26	0.246	0.33	0.394	0.462	0.5915	0.721	0.757	0.794	0.8	0.816	0.79	0.791	0.779	0.7845	0.79	0.79533	0.80067	0.806	0.796	0.785	0.754	0.723	0.647	0.518	0.389	0.37633	0.36367	0.351	0.262	0.302	0.298	0.2975	0.297	0.202	0.107
1	0.126	0.126	0.126	0.15	0.174	0.13	0.171	0.212	0.231	0.214	0.2575	0.301	0.249	0.201	0.298	0.351	0.43	0.535	0.64	0.708	0.776	0.794	0.802	0.789	0.815	0.77	0.7765	0.783	0.79067	0.79833	0.806	0.799	0.775	0.748	0.726	0.689	0.591	0.493	0.40567	0.31833	0.231	0.235	0.256	0.253	0.2185	0.184	0.184	0.184
1	0.2	0.2	0.2	0.18	0.16	0.161	0.1805	0.2	0.283	0.193	0.19333	0.19367	0.194	0.184	0.289	0.354	0.44	0.552	0.664	0.729	0.794	0.801	0.812	0.809	0.806	0.764	0.7725	0.781	0.784	0.787	0.79	0.785	0.785	0.749	0.732	0.675	0.584	0.493	0.43167	0.37033	0.309	0.292	0.314	0.292	0.306	0.275	0.243	0.211
1	0.261	0.261	0.261	0.261	0.261	0.275	0.323	0.371	0.28	0.226	0.22867	0.23133	0.234	0.218	0.263	0.279	0.297	0.3795	0.462	0.523	0.65	0.651	0.738	0.766	0.778	0.753	0.767	0.781	0.7875	0.794	0.783	0.8	0.789	0.779	0.769	0.724	0.697	0.584	0.531	0.478	0.425	0.373	0.42	0.41	0.428	0.446	0.455	0.464
1	0.25	0.25	0.25	0.222	0.255	0.26767	0.28033	0.293	0.274	0.168	0.17633	0.18467	0.193	0.184	0.226	0.27	0.335	0.46	0.585	0.653	0.721	0.757	0.796	0.784	0.795	0.763	0.7295	0.696	0.743	0.79	0.802	0.791	0.782	0.7485	0.715	0.656	0.5555	0.455	0.42	0.385	0.35	0.315	0.32	0.317	0.3295	0.342	0.314	0.286
1	0.168	0.168	0.168	0.2	0.232	0.208	0.2385	0.269	0.233	0.269	0.25133	0.23367	0.216	0.196	0.242	0.297	0.33	0.433	0.536	0.647	0.729	0.764	0.809	0.798	0.799	0.783	0.7915	0.8	0.797	0.825	0.822	0.817	0.807	0.802	0.789	0.738	0.648	0.558	0.46167	0.36533	0.269	0.349	0.427	0.401	0.411	0.421	0.48	0.539
1	0.191	0.191	0.191	0.135	0.136	0.118	0.157	0.196	0.23	0.163	0.18	0.197	0.214	0.214	0.3	0.399	0.468	0.576	0.684	0.73	0.776	0.799	0.802	0.777	0.783	0.791	0.7945	0.798	0.809	0.817	0.792	0.7825	0.773	0.72	0.668	0.62	0.447	0.274	0.272	0.27	0.268	0.247	0.277	0.249	0.2625	0.276	0.238	0.2
1	0.204	0.204	0.204	0.19	0.176	0.161	0.18933	0.21767	0.246	0.229	0.23733	0.24567	0.254	0.218	0.318	0.462	0.504	0.6195	0.735	0.746	0.796	0.785	0.805	0.765	0.777	0.759	0.765	0.771	0.773	0.775	0.777	0.749	0.69	0.62	0.583	0.513	0.4105	0.308	0.28933	0.27067	0.252	0.264	0.285	0.272	0.2665	0.261	0.287	0.313
1	0.092	0.092	0.092	0.206	0.32	0.35067	0.38133	0.412	0.258	0.223	0.22967	0.23633	0.243	0.254	0.318	0.39	0.454	0.574	0.694	0.722	0.75	0.78	0.78	0.747	0.747	0.741	0.739	0.737	0.753	0.769	0.763	0.781	0.757	0.729	0.706	0.652	0.53	0.408	0.38875	0.3695	0.35025	0.331	0.328	0.283	0.2325	0.182	0.182	0.182
1	0.201	0.201	0.201	0.154	0.191	0.18967	0.18833	0.187	0.27	0.2575	0.245	0.2325	0.22	0.208	0.25	0.342	0.435	0.536	0.637	0.696	0.755	0.763	0.785	0.781	0.779	0.775	0.7715	0.768	0.78133	0.79467	0.808	0.806	0.818	0.808	0.753	0.708	0.619	0.53	0.48433	0.43867	0.393	0.186	0.191	0.195	0.175	0.155	0.188	0.221
1	0.168	0.168	0.168	0.182	0.196	0.21033	0.22467	0.239	0.229	0.185	0.18667	0.18833	0.19	0.154	0.171	0.192	0.279	0.3975	0.516	0.612	0.708	0.731	0.775	0.797	0.808	0.787	0.7975	0.808	0.802	0.796	0.804	0.801	0.783	0.777	0.758	0.729	0.6285	0.528	0.46	0.392	0.324	0.275	0.305	0.288	0.3005	0.313	0.252	0.191
1	0.15	0.15	0.15	0.226	0.302	0.257	0.26933	0.28167	0.294	0.259	0.245	0.231	0.217	0.187	0.209	0.228	0.318	0.384	0.45	0.5445	0.639	0.697	0.779	0.776	0.806	0.779	0.7845	0.79	0.823	0.794	0.813	0.808	0.802	0.7605	0.719	0.669	0.6	0.531	0.49167	0.45233	0.413	0.255	0.262	0.244	0.254	0.264	0.252	0.24
1	0.207	0.207	0.207	0.198	0.189	0.161	0.2045	0.248	0.251	0.191	0.17725	0.1635	0.14975	0.136	0.192	0.222	0.268	0.3485	0.429	0.5325	0.636	0.654	0.759	0.764	0.8	0.75	0.7635	0.777	0.786	0.795	0.797	0.8065	0.816	0.783	0.749	0.698	0.627	0.556	0.484	0.412	0.34	0.269	0.293	0.259	0.2605	0.262	0.278	0.294
1	0.173	0.173	0.173	0.169	0.165	0.173	0.1975	0.222	0.22	0.183	0.19333	0.20367	0.214	0.166	0.229	0.278	0.372	0.4985	0.625	0.704	0.783	0.801	0.82	0.824	0.838	0.812	0.8175	0.823	0.83133	0.83967	0.848	0.8425	0.837	0.806	0.787	0.759	0.6805	0.602	0.47367	0.34533	0.217	0.232	0.256	0.245	0.243	0.243	0.273	0.303
1	0.232	0.232	0.232	0.239	0.178	0.136	0.1815	0.227	0.233	0.222	0.22367	0.22533	0.227	0.216	0.363	0.439	0.522	0.608	0.694	0.7265	0.759	0.776	0.787	0.768	0.77	0.766	0.7645	0.763	0.793	0.791	0.79	0.764	0.749	0.738	0.677	0.671	0.575	0.479	0.41333	0.34767	0.282	0.333	0.366	0.251	0.2635	0.276	0.271	0.266
1	0.249	0.249	0.249	0.221	0.206	0.197	0.2295	0.262	0.237	0.203	0.21367	0.22433	0.235	0.189	0.255	0.293	0.343	0.4385	0.534	0.625	0.709	0.732	0.79	0.78	0.806	0.784	0.791	0.798	0.80033	0.80267	0.805	0.797	0.76	0.695	0.693	0.623	0.629	0.478	0.44533	0.41267	0.38	0.321	0.356	0.358	0.358	0.38	0.441	0.502
1	0.173	0.173	0.173	0.189	0.205	0.171	0.2135	0.256	0.25	0.218	0.22967	0.24133	0.253	0.223	0.312	0.362	0.463	0.596	0.729	0.755	0.786	0.79	0.816	0.784	0.8	0.778	0.783	0.788	0.79733	0.80667	0.816	0.808	0.795	0.769	0.731	0.69	0.5685	0.447	0.42533	0.40367	0.382	0.338	0.361	0.349	0.2815	0.214	0.195	0.176
1	0.25	0.25	0.25	0.251	0.265	0.256	0.26967	0.28333	0.297	0.28225	0.2675	0.25275	0.238	0.19	0.206	0.252	0.269	0.2945	0.32	0.406	0.458	0.474	0.601	0.689	0.76	0.717	0.736	0.755	0.76433	0.77367	0.783	0.768	0.778	0.755	0.746	0.702	0.6475	0.593	0.51825	0.4435	0.36875	0.294	0.315	0.31	0.301	0.292	0.302	0.312
1	0.184	0.184	0.184	0.25	0.316	0.368	0.387	0.3165	0.246	0.206	0.209	0.212	0.215	0.202	0.24	0.296	0.299	0.374	0.449	0.508	0.567	0.67	0.758	0.773	0.785	0.746	0.7615	0.777	0.768	0.775	0.782	0.763	0.789	0.782	0.739	0.666	0.577	0.488	0.433	0.378	0.323	0.38	0.414	0.297	0.326	0.308	0.343	0.378
1	0.215	0.215	0.215	0.198	0.221	0.164	0.19333	0.22267	0.252	0.217	0.221	0.225	0.229	0.212	0.285	0.386	0.446	0.5845	0.723	0.756	0.789	0.8	0.817	0.806	0.819	0.8	0.806	0.812	0.819	0.8275	0.836	0.808	0.796	0.7655	0.735	0.657	0.5435	0.43	0.374	0.318	0.262	0.225	0.263	0.252	0.246	0.24	0.228	0.216
1	0.349	0.349	0.349	0.282	0.215	0.26	0.273	0.286	0.307	0.297	0.283	0.269	0.255	0.222	0.265	0.322	0.33	0.4475	0.565	0.646	0.72	0.738	0.772	0.764	0.779	0.758	0.7675	0.777	0.7875	0.798	0.799	0.797	0.795	0.782	0.741	0.736	0.66	0.584	0.489	0.394	0.299	0.368	0.399	0.388	0.3875	0.387	0.42	0.453
1	0.267	0.267	0.267	0.253	0.287	0.272	0.3195	0.367	0.247	0.234	0.221	0.208	0.195	0.195	0.255	0.302	0.349	0.4545	0.56	0.6395	0.719	0.752	0.784	0.792	0.803	0.783	0.786	0.789	0.7975	0.806	0.808	0.799	0.797	0.755	0.731	0.698	0.674	0.65	0.5635	0.477	0.3905	0.304	0.331	0.317	0.313	0.309	0.325	0.341
1	0.231	0.231	0.231	0.108	0.172	0.185	0.2125	0.24	0.257	0.24225	0.2275	0.21275	0.198	0.217	0.237	0.353	0.36	0.4715	0.583	0.6555	0.728	0.75	0.794	0.789	0.786	0.791	0.7915	0.792	0.813	0.834	0.824	0.784	0.763	0.7365	0.71	0.66	0.581	0.502	0.451	0.4	0.349	0.298	0.298	0.26	0.2305	0.201	0.245	0.289
1	0.255	0.255	0.255	0.272	0.289	0.311	0.333	0.355	0.377	0.373	0.34867	0.32433	0.3	0.294	0.338	0.377	0.408	0.495	0.582	0.61	0.645	0.671	0.659	0.674	0.583	0.649	0.639	0.629	0.648	0.667	0.686	0.691	0.67	0.6565	0.643	0.62	0.5675	0.515	0.47667	0.43833	0.4	0.405	0.42	0.395	0.3745	0.354	0.38	0.406
1	0.205	0.205	0.205	0.186	0.199	0.225	0.251	0.277	0.233	0.218	0.20633	0.19467	0.183	0.181	0.211	0.299	0.285	0.4245	0.564	0.647	0.714	0.744	0.798	0.795	0.826	0.784	0.7835	0.783	0.792	0.801	0.81	0.808	0.803	0.817	0.78	0.762	0.735	0.708	0.5895	0.471	0.3525	0.234	0.252	0.251	0.239	0.227	0.221	0.233
1	0.336	0.336	0.336	0.228	0.202	0.188	0.2095	0.231	0.248	0.213	0.22533	0.23767	0.25	0.274	0.326	0.349	0.424	0.558	0.692	0.7545	0.817	0.804	0.835	0.844	0.84	0.803	0.811	0.819	0.825	0.827	0.829	0.815	0.808	0.7895	0.771	0.725	0.69	0.603	0.50367	0.40433	0.305	0.309	0.333	0.289	0.274	0.264	0.236	0.208
1	0.273	0.273	0.273	0.196	0.19	0.197	0.226	0.255	0.242	0.199	0.196	0.193	0.19	0.172	0.22	0.305	0.394	0.489	0.584	0.6405	0.697	0.749	0.755	0.742	0.79	0.752	0.7645	0.777	0.769	0.768	0.764	0.754	0.719	0.706	0.693	0.648	0.5905	0.533	0.469	0.405	0.341	0.277	0.257	0.241	0.2355	0.23	0.206	0.182
1	0.207	0.207	0.207	0.208	0.213	0.211	0.209	0.207	0.236	0.19	0.20567	0.22133	0.237	0.225	0.353	0.421	0.501	0.6205	0.74	0.775	0.822	0.82	0.825	0.82	0.827	0.82333	0.81967	0.816	0.81967	0.82333	0.827	0.823	0.816	0.801	0.764	0.719	0.586	0.453	0.41675	0.3805	0.34425	0.308	0.367	0.243	0.249	0.255	0.236	0.217
1	0.221	0.221	0.221	0.189	0.157	0.204	0.22	0.236	0.237	0.222	0.22567	0.22933	0.233	0.204	0.256	0.311	0.36	0.489	0.618	0.686	0.754	0.756	0.788	0.773	0.801	0.755	0.7705	0.786	0.79433	0.80267	0.811	0.817	0.809	0.782	0.769	0.724	0.6485	0.573	0.46433	0.35567	0.247	0.194	0.179	0.181	0.1765	0.172	0.192	0.212
1	0.209	0.209	0.209	0.208	0.207	0.20967	0.21233	0.215	0.24	0.19	0.19767	0.20533	0.213	0.202	0.328	0.352	0.525	0.633	0.741	0.764	0.818	0.813	0.83	0.803	0.816	0.79	0.801	0.812	0.816	0.82	0.824	0.814	0.821	0.802	0.783	0.725	0.639	0.553	0.49625	0.4395	0.38275	0.326	0.348	0.314	0.265	0.216	0.208	0.2
1	0.211	0.211	0.211	0.198	0.219	0.19	0.203	0.216	0.254	0.26	0.266	0.272	0.278	0.276	0.371	0.496	0.51	0.604	0.698	0.752	0.794	0.804	0.808	0.789	0.806	0.778	0.787	0.796	0.807	0.818	0.819	0.801	0.798	0.7555	0.713	0.67	0.576	0.482	0.42567	0.36933	0.313	0.291	0.31	0.305	0.301	0.297	0.292	0.287
1	0.202	0.202	0.202	0.208	0.214	0.177	0.20833	0.23967	0.271	0.21	0.21833	0.22667	0.235	0.203	0.246	0.266	0.307	0.4025	0.498	0.5795	0.661	0.716	0.783	0.784	0.799	0.771	0.78333	0.79567	0.808	0.803	0.798	0.802	0.813	0.785	0.786	0.74	0.7315	0.723	0.64933	0.57567	0.502	0.432	0.413	0.336	0.3185	0.301	0.254	0.273
1	0.19	0.19	0.19	0.173	0.156	0.172	0.17	0.184	0.239	0.296	0.25433	0.21267	0.171	0.181	0.243	0.269	0.339	0.453	0.567	0.6585	0.75	0.784	0.792	0.797	0.8	0.769	0.7855	0.802	0.789	0.7995	0.81	0.8	0.807	0.777	0.769	0.735	0.71	0.591	0.516	0.441	0.366	0.291	0.336	0.32	0.336	0.308	0.242	0.176
1	0.205	0.205	0.205	0.206	0.213	0.222	0.231	0.24	0.249	0.198	0.20167	0.20533	0.209	0.163	0.191	0.257	0.257	0.394	0.531	0.607	0.707	0.744	0.806	0.815	0.829	0.79	0.8005	0.811	0.813	0.815	0.844	0.809	0.822	0.817	0.796	0.766	0.7185	0.671	0.56925	0.4675	0.36575	0.264	0.297	0.26	0.249	0.238	0.219	0.2
1	0.264	0.264	0.264	0.234	0.204	0.236	0.217	0.2775	0.338	0.3145	0.291	0.2675	0.244	0.216	0.233	0.24	0.285	0.3405	0.396	0.434	0.472	0.572	0.647	0.709	0.746	0.739	0.7615	0.784	0.7545	0.725	0.785	0.796	0.778	0.76	0.735	0.683	0.578	0.473	0.40933	0.34567	0.282	0.293	0.284	0.23	0.2325	0.235	0.248	0.261
1	0.368	0.368	0.368	0.303	0.238	0.261	0.2825	0.304	0.249	0.212	0.21367	0.21533	0.217	0.183	0.235	0.267	0.303	0.406	0.509	0.627	0.711	0.754	0.782	0.786	0.807	0.785	0.7975	0.81	0.8175	0.825	0.82	0.8185	0.817	0.812	0.789	0.755	0.686	0.617	0.51233	0.40767	0.303	0.437	0.459	0.399	0.44	0.481	0.53	0.579
1	0.225	0.225	0.225	0.25	0.205	0.191	0.2555	0.32	0.244	0.189	0.19933	0.20967	0.22	0.171	0.239	0.302	0.365	0.488	0.611	0.72	0.777	0.801	0.819	0.804	0.814	0.792	0.798	0.804	0.816	0.828	0.834	0.823	0.82	0.804	0.792	0.763	0.679	0.595	0.531	0.467	0.403	0.256	0.31	0.283	0.2885	0.294	0.333	0.372
1	0.2	0.2	0.2	0.206	0.156	0.168	0.208	0.247	0.273	0.316	0.28667	0.25733	0.228	0.263	0.308	0.356	0.428	0.5275	0.627	0.705	0.752	0.773	0.793	0.797	0.811	0.783	0.787	0.791	0.817	0.818	0.826	0.81	0.81	0.787	0.742	0.673	0.5975	0.522	0.50033	0.47867	0.457	0.355	0.2785	0.202	0.237	0.229	0.177	0.125
1	0.182	0.182	0.182	0.191	0.2	0.191	0.21533	0.23967	0.264	0.211	0.22067	0.23033	0.24	0.194	0.231	0.262	0.314	0.3975	0.481	0.544	0.607	0.659	0.734	0.751	0.778	0.741	0.7595	0.778	0.787	0.796	0.808	0.804	0.81	0.79	0.773	0.744	0.681	0.618	0.52	0.422	0.324	0.297	0.331	0.292	0.284	0.276	0.189	0.102
1	0.19	0.19	0.19	0.214	0.238	0.228	0.25433	0.28067	0.307	0.225	0.22333	0.22167	0.22	0.19	0.177	0.23	0.252	0.3335	0.415	0.4755	0.536	0.641	0.74	0.798	0.817	0.783	0.78	0.777	0.816	0.8095	0.803	0.804	0.794	0.777	0.778	0.734	0.6975	0.661	0.6	0.539	0.478	0.234	0.255	0.26	0.264	0.254	0.23	0.258
1	0.134	0.134	0.134	0.178	0.222	0.211	0.2385	0.266	0.269	0.225	0.235	0.245	0.255	0.223	0.289	0.363	0.391	0.504	0.617	0.702	0.76	0.761	0.809	0.775	0.804	0.777	0.7825	0.788	0.8	0.76	0.795	0.791	0.77	0.742	0.673	0.623	0.498	0.373	0.33	0.287	0.244	0.243	0.293	0.263	0.2695	0.276	0.317	0.358
1	0.368	0.368	0.368	0.396	0.424	0.47733	0.53067	0.584	0.491	0.536	0.51667	0.49733	0.478	0.533	0.429	0.357	0.404	0.3705	0.337	0.381	0.425	0.462	0.542	0.566	0.557	0.618	0.6175	0.617	0.52	0.658	0.649	0.647	0.674	0.662	0.591	0.529	0.5045	0.48	0.48	0.48	0.48	0.467	0.451	0.488	0.481	0.474	0.414	0.472
1	0.241	0.241	0.241	0.208	0.218	0.216	0.25	0.284	0.277	0.177	0.17667	0.17633	0.176	0.163	0.22	0.258	0.322	0.4035	0.485	0.573	0.661	0.746	0.783	0.821	0.828	0.813	0.813	0.813	0.818	0.823	0.828	0.8225	0.817	0.794	0.744	0.693	0.6	0.507	0.47233	0.43767	0.403	0.281	0.309	0.281	0.2745	0.268	0.239	0.21
1	0.42	0.42	0.42	0.497	0.478	0.511	0.44	0.369	0.298	0.289	0.28	0.271	0.262	0.247	0.305	0.332	0.39	0.4505	0.511	0.583	0.655	0.638	0.712	0.658	0.665	0.664	0.658	0.652	0.62567	0.59933	0.573	0.571	0.654	0.582	0.572	0.522	0.5005	0.479	0.51175	0.5445	0.57725	0.61	0.714	0.629	0.632	0.635	0.631	0.627
1	0.237	0.237	0.237	0.219	0.201	0.182	0.204	0.226	0.285	0.2	0.203	0.206	0.209	0.198	0.271	0.327	0.404	0.5375	0.671	0.707	0.768	0.774	0.805	0.787	0.801	0.766	0.7795	0.793	0.80033	0.80767	0.815	0.812	0.806	0.765	0.723	0.674	0.5495	0.425	0.38533	0.34567	0.306	0.395	0.421	0.345	0.338	0.331	0.316	0.301
1	0.218	0.218	0.218	0.148	0.227	0.144	0.191	0.238	0.225	0.222	0.20633	0.19067	0.175	0.167	0.252	0.282	0.376	0.465	0.554	0.62	0.686	0.713	0.755	0.751	0.755	0.776	0.786	0.796	0.8095	0.823	0.819	0.808	0.797	0.748	0.725	0.693	0.588	0.483	0.42167	0.36033	0.299	0.331	0.354	0.314	0.293	0.272	0.226	0.18
1	0.302	0.302	0.302	0.37	0.498	0.421	0.371	0.4355	0.5	0.584	0.59233	0.60067	0.609	0.621	0.709	0.635	0.605	0.631	0.657	0.69	0.727	0.732	0.773	0.753	0.755	0.707	0.7195	0.732	0.746	0.767	0.788	0.779	0.788	0.762	0.726	0.732	0.6375	0.543	0.565	0.587	0.609	0.473	0.611	0.584	0.5285	0.473	0.371	0.269
1	0.214	0.214	0.214	0.192	0.219	0.196	0.2195	0.243	0.244	0.177	0.19133	0.20567	0.22	0.221	0.268	0.324	0.355	0.477	0.599	0.697	0.761	0.792	0.816	0.811	0.81	0.789	0.7935	0.798	0.80233	0.80667	0.811	0.815	0.819	0.793	0.759	0.717	0.704	0.584	0.49267	0.40133	0.31	0.402	0.407	0.347	0.351	0.376	0.411	0.446
1	0.132	0.132	0.132	0.152	0.172	0.142	0.1855	0.229	0.238	0.189	0.18333	0.17767	0.172	0.136	0.178	0.204	0.319	0.387	0.455	0.578	0.698	0.74	0.79	0.809	0.819	0.787	0.793	0.799	0.802	0.805	0.804	0.8015	0.799	0.783	0.778	0.726	0.6805	0.635	0.55167	0.46833	0.385	0.261	0.251	0.218	0.263	0.261	0.275	0.289
1	0.246	0.246	0.246	0.201	0.156	0.149	0.1815	0.214	0.217	0.176	0.18733	0.19867	0.21	0.171	0.267	0.3	0.366	0.4565	0.547	0.6485	0.75	0.766	0.8	0.782	0.795	0.798	0.799	0.8	0.788	0.7695	0.751	0.746	0.699	0.65	0.565	0.459	0.3925	0.326	0.305	0.284	0.263	0.242	0.271	0.236	0.237	0.238	0.237	0.236
1	0.176	0.176	0.176	0.167	0.168	0.165	0.2035	0.242	0.218	0.233	0.218	0.203	0.188	0.181	0.22	0.379	0.353	0.475	0.597	0.6585	0.72	0.758	0.798	0.815	0.816	0.806	0.809	0.812	0.8145	0.817	0.808	0.813	0.818	0.782	0.764	0.726	0.588	0.45	0.4	0.35	0.3	0.291	0.323	0.285	0.268	0.251	0.232	0.213
1	0.189	0.189	0.189	0.258	0.327	0.317	0.36	0.403	0.24	0.228	0.23133	0.23467	0.238	0.199	0.281	0.319	0.35	0.4825	0.615	0.694	0.755	0.763	0.805	0.797	0.808	0.781	0.7885	0.796	0.801	0.817	0.813	0.818	0.804	0.78	0.751	0.713	0.604	0.495	0.442	0.389	0.336	0.345	0.381	0.363	0.3845	0.406	0.451	0.496
1	0.187	0.187	0.187	0.196	0.205	0.20867	0.21233	0.216	0.256	0.21	0.228	0.246	0.264	0.248	0.41	0.411	0.524	0.636	0.748	0.765	0.804	0.797	0.823	0.794	0.803	0.774	0.785	0.796	0.79367	0.79133	0.789	0.783	0.778	0.7225	0.667	0.623	0.538	0.453	0.4385	0.424	0.4095	0.395	0.409	0.345	0.2825	0.22	0.234	0.248
1	0.247	0.247	0.247	0.19	0.229	0.185	0.2075	0.23	0.26	0.204	0.201	0.198	0.195	0.183	0.223	0.244	0.284	0.329	0.374	0.4545	0.535	0.622	0.768	0.788	0.805	0.776	0.79	0.804	0.81167	0.81933	0.827	0.822	0.817	0.806	0.773	0.741	0.681	0.621	0.525	0.429	0.333	0.354	0.324	0.333	0.317	0.341	0.326	0.311
1	0.229	0.229	0.229	0.218	0.207	0.214	0.221	0.228	0.299	0.27	0.28	0.29	0.3	0.335	0.504	0.561	0.63	0.692	0.754	0.7725	0.791	0.783	0.775	0.772	0.793	0.743	0.7565	0.77	0.786	0.802	0.776	0.7725	0.769	0.772	0.725	0.681	0.671	0.478	0.4615	0.445	0.4285	0.412	0.376	0.311	0.3015	0.292	0.209	0.126
1	0.264	0.264	0.264	0.191	0.172	0.2035	0.235	0.2655	0.296	0.27	0.28	0.29	0.3	0.35	0.408	0.481	0.523	0.612	0.701	0.734	0.767	0.755	0.786	0.749	0.759	0.726	0.7385	0.751	0.75567	0.76033	0.765	0.779	0.772	0.71	0.708	0.634	0.5515	0.469	0.42533	0.38167	0.338	0.367	0.347	0.325	0.3235	0.322	0.356	0.39
1	0.461	0.461	0.461	0.403	0.345	0.454	0.486	0.518	0.457	0.408	0.41867	0.42933	0.44	0.456	0.455	0.438	0.402	0.4265	0.451	0.472	0.528	0.551	0.563	0.623	0.618	0.637	0.633	0.629	0.63	0.6655	0.701	0.629	0.683	0.664	0.657	0.633	0.612	0.591	0.56867	0.54633	0.524	0.441	0.456	0.42	0.421	0.447	0.456	0.465
1	0.223	0.223	0.223	0.205	0.224	0.209	0.239	0.269	0.287	0.213	0.22	0.227	0.234	0.184	0.234	0.253	0.322	0.4265	0.531	0.618	0.686	0.741	0.782	0.769	0.789	0.773	0.775	0.777	0.801	0.816	0.794	0.814	0.812	0.787	0.758	0.726	0.677	0.628	0.54033	0.45267	0.365	0.314	0.327	0.34	0.371	0.402	0.487	0.572
1	0.348	0.348	0.348	0.274	0.311	0.298	0.33333	0.36867	0.404	0.515	0.47033	0.42567	0.381	0.33	0.37	0.406	0.436	0.5065	0.577	0.617	0.65	0.663	0.694	0.685	0.676	0.635	0.632	0.629	0.651	0.673	0.695	0.71	0.69	0.665	0.623	0.612	0.6025	0.593	0.5735	0.554	0.5345	0.515	0.505	0.505	0.4935	0.482	0.478	0.474
1	0.275	0.275	0.275	0.22	0.165	0.189	0.22	0.233	0.246	0.212	0.23367	0.25533	0.277	0.282	0.39	0.438	0.517	0.608	0.699	0.752	0.762	0.786	0.797	0.792	0.77	0.752	0.762	0.772	0.798	0.804	0.81	0.767	0.763	0.753	0.713	0.702	0.649	0.595	0.515	0.435	0.355	0.401	0.343	0.413	0.376	0.339	0.359	0.379
1	0.237	0.237	0.237	0.21	0.2	0.165	0.195	0.225	0.237	0.196	0.20433	0.21267	0.221	0.24	0.231	0.247	0.29	0.315	0.34	0.403	0.446	0.512	0.647	0.742	0.8	0.783	0.768	0.753	0.77267	0.79233	0.812	0.817	0.797	0.78	0.749	0.685	0.628	0.571	0.49833	0.42567	0.353	0.3	0.326	0.309	0.282	0.286	0.293	0.3
1	0.237	0.237	0.237	0.202	0.167	0.142	0.187	0.232	0.277	0.27775	0.2785	0.27925	0.28	0.252	0.373	0.435	0.497	0.5995	0.702	0.73	0.758	0.771	0.787	0.769	0.793	0.774	0.7835	0.793	0.789	0.802	0.797	0.794	0.793	0.7585	0.724	0.687	0.61	0.533	0.472	0.411	0.35	0.336	0.36	0.344	0.344	0.344	0.314	0.284
1	0.251	0.251	0.251	0.232	0.231	0.22	0.23	0.24	0.25	0.194	0.19367	0.19333	0.193	0.166	0.163	0.218	0.231	0.3025	0.374	0.465	0.594	0.671	0.755	0.771	0.803	0.775	0.7845	0.794	0.8025	0.811	0.803	0.81	0.806	0.782	0.764	0.747	0.669	0.591	0.51375	0.4365	0.35925	0.282	0.295	0.3	0.262	0.284	0.233	0.182
1	0.176	0.176	0.176	0.167	0.185	0.144	0.176	0.208	0.231	0.205	0.20433	0.20367	0.203	0.213	0.281	0.398	0.427	0.56	0.693	0.739	0.785	0.798	0.799	0.797	0.788	0.781	0.7875	0.794	0.8065	0.819	0.815	0.8145	0.814	0.785	0.754	0.685	0.5765	0.468	0.42875	0.3895	0.35025	0.311	0.282	0.263	0.298	0.333	0.401	0.469
1	0.213	0.213	0.213	0.222	0.231	0.215	0.23833	0.26167	0.285	0.175	0.18433	0.19367	0.203	0.158	0.196	0.204	0.27133	0.33867	0.406	0.478	0.615	0.665	0.763	0.768	0.785	0.731	0.76	0.789	0.796	0.803	0.794	0.791	0.803	0.773	0.759	0.746	0.736	0.726	0.66267	0.59933	0.536	0.254	0.265	0.246	0.237	0.228	0.216	0.204
1	0.128	0.128	0.128	0.165	0.202	0.156	0.2085	0.261	0.266	0.231	0.261	0.255	0.249	0.23	0.321	0.423	0.522	0.6185	0.715	0.737	0.777	0.787	0.808	0.778	0.805	0.76	0.774	0.788	0.79533	0.80267	0.81	0.809	0.799	0.755	0.715	0.645	0.544	0.443	0.394	0.345	0.296	0.364	0.406	0.372	0.2835	0.195	0.189	0.183
1	0.198	0.198	0.198	0.19	0.182	0.19675	0.2115	0.22625	0.241	0.239	0.237	0.235	0.233	0.191	0.262	0.359	0.44	0.5815	0.723	0.769	0.804	0.812	0.825	0.799	0.8	0.782	0.7865	0.791	0.79633	0.80167	0.807	0.811	0.821	0.8045	0.788	0.759	0.717	0.675	0.58333	0.49167	0.4	0.317	0.311	0.298	0.2915	0.285	0.218	0.151
1	0.243	0.243	0.243	0.214	0.247	0.251	0.297	0.343	0.294	0.202	0.207	0.212	0.217	0.185	0.322	0.315	0.388	0.5265	0.665	0.705	0.762	0.788	0.802	0.782	0.8	0.763	0.776	0.789	0.796	0.803	0.81	0.808	0.808	0.765	0.744	0.686	0.5745	0.463	0.4395	0.416	0.3925	0.369	0.394	0.364	0.375	0.386	0.384	0.382
1	0.237	0.237	0.237	0.213	0.188	0.171	0.203	0.235	0.224	0.207	0.21733	0.22767	0.238	0.181	0.225	0.291	0.34	0.4835	0.627	0.705	0.765	0.803	0.83	0.819	0.821	0.81	0.809	0.808	0.8225	0.837	0.836	0.839	0.829	0.814	0.793	0.766	0.6595	0.553	0.489	0.425	0.361	0.291	0.289	0.282	0.294	0.306	0.36	0.414
1	0.236	0.236	0.236	0.237	0.281	0.323	0.354	0.385	0.371	0.366	0.36933	0.37267	0.376	0.357	0.341	0.32	0.38	0.425	0.47	0.512	0.554	0.629	0.656	0.665	0.688	0.591	0.6005	0.61	0.629	0.6455	0.662	0.675	0.674	0.655	0.589	0.528	0.492	0.456	0.46033	0.46467	0.469	0.349	0.296	0.287	0.279	0.271	0.281	0.306
1	0.201	0.201	0.201	0.198	0.195	0.185	0.2045	0.224	0.235	0.196	0.20033	0.20467	0.209	0.165	0.209	0.262	0.329	0.4465	0.564	0.647	0.75	0.767	0.813	0.808	0.815	0.802	0.8065	0.811	0.81433	0.81767	0.821	0.8185	0.816	0.772	0.769	0.762	0.6525	0.543	0.43567	0.32833	0.221	0.244	0.261	0.225	0.261	0.241	0.245	0.249
1	0.221	0.221	0.221	0.219	0.213	0.196	0.21167	0.22733	0.243	0.212	0.203	0.194	0.185	0.15	0.18	0.278	0.3	0.411	0.522	0.619	0.709	0.744	0.802	0.8	0.811	0.786	0.8015	0.817	0.807	0.797	0.806	0.785	0.804	0.789	0.773	0.774	0.7405	0.707	0.59725	0.4875	0.37775	0.268	0.275	0.262	0.245	0.238	0.215	0.192
1	0.234	0.234	0.234	0.232	0.162	0.155	0.219	0.283	0.284	0.27525	0.2665	0.25775	0.249	0.19	0.241	0.311	0.417	0.532	0.647	0.709	0.772	0.781	0.824	0.804	0.806	0.782	0.7935	0.805	0.8155	0.826	0.839	0.822	0.822	0.782	0.765	0.728	0.61	0.492	0.42267	0.35333	0.284	0.27	0.273	0.278	0.2905	0.303	0.308	0.313
1	0.265	0.265	0.265	0.285	0.242	0.259	0.2945	0.33	0.312	0.259	0.26633	0.27367	0.281	0.235	0.261	0.301	0.3	0.404	0.508	0.576	0.589	0.661	0.695	0.664	0.63	0.734	0.7355	0.737	0.75633	0.77567	0.795	0.768	0.774	0.739	0.717	0.712	0.6805	0.649	0.59467	0.54033	0.486	0.369	0.343	0.372	0.375	0.387	0.403	0.419
1	0.232	0.232	0.232	0.216	0.2	0.182	0.225	0.268	0.26	0.25425	0.2485	0.24275	0.237	0.198	0.245	0.315	0.363	0.4545	0.546	0.623	0.715	0.758	0.777	0.782	0.791	0.771	0.778	0.785	0.7975	0.81	0.8	0.802	0.799	0.778	0.758	0.703	0.574	0.445	0.38667	0.32833	0.27	0.346	0.355	0.358	0.3645	0.371	0.406	0.441
1	0.183	0.183	0.183	0.199	0.215	0.201	0.213	0.225	0.205	0.163	0.177	0.191	0.205	0.167	0.219	0.265	0.355	0.469	0.583	0.6705	0.758	0.791	0.819	0.824	0.825	0.808	0.813	0.818	0.815	0.8225	0.83	0.825	0.82	0.794	0.795	0.752	0.6775	0.603	0.52433	0.44567	0.367	0.204	0.232	0.246	0.228	0.21	0.214	0.218
1	0.218	0.218	0.218	0.197	0.231	0.235	0.239	0.243	0.243	0.2395	0.236	0.2325	0.229	0.258	0.383	0.4	0.544	0.641	0.738	0.773	0.808	0.813	0.828	0.802	0.816	0.801	0.8015	0.802	0.81167	0.82133	0.831	0.823	0.827	0.811	0.783	0.731	0.608	0.485	0.43	0.375	0.32	0.355	0.423	0.362	0.2895	0.217	0.222	0.227
1	0.227	0.227	0.227	0.214	0.221	0.23	0.239	0.248	0.231	0.173	0.203	0.233	0.263	0.218	0.227	0.226	0.28	0.421	0.562	0.6385	0.715	0.765	0.808	0.806	0.811	0.732	0.7035	0.675	0.7385	0.802	0.823	0.806	0.821	0.8095	0.798	0.782	0.7495	0.717	0.59775	0.4785	0.35925	0.24	0.245	0.263	0.2455	0.228	0.262	0.296
1	0.178	0.178	0.178	0.163	0.202	0.198	0.2215	0.245	0.218	0.194	0.20567	0.21733	0.229	0.229	0.302	0.425	0.46	0.5595	0.659	0.708	0.757	0.764	0.787	0.782	0.772	0.784	0.786	0.788	0.79	0.792	0.811	0.799	0.787	0.768	0.666	0.61	0.4875	0.365	0.34467	0.32433	0.304	0.296	0.32	0.284	0.2635	0.243	0.239	0.235
1	0.202	0.202	0.202	0.158	0.171	0.172	0.1825	0.193	0.262	0.382	0.32833	0.27467	0.221	0.206	0.318	0.376	0.444	0.5725	0.701	0.748	0.795	0.808	0.814	0.786	0.804	0.754	0.7635	0.773	0.7865	0.8	0.792	0.791	0.792	0.78	0.739	0.705	0.626	0.547	0.45133	0.35567	0.26	0.178	0.181	0.153	0.214	0.287	0.402	0.517
1	0.286	0.286	0.286	0.206	0.184	0.235	0.2405	0.246	0.322	0.311	0.3	0.289	0.278	0.289	0.267	0.284	0.291	0.3345	0.378	0.444	0.51	0.501	0.619	0.723	0.711	0.729	0.749	0.769	0.7845	0.8	0.798	0.783	0.795	0.773	0.736	0.679	0.626	0.573	0.491	0.409	0.327	0.363	0.315	0.295	0.342	0.331	0.361	0.391
1	0.241	0.241	0.241	0.258	0.275	0.242	0.27533	0.30867	0.342	0.39	0.351	0.312	0.273	0.318	0.314	0.314	0.382	0.4585	0.535	0.564	0.626	0.654	0.731	0.688	0.689	0.709	0.716	0.723	0.71567	0.70833	0.701	0.717	0.754	0.718	0.637	0.604	0.5385	0.473	0.41433	0.35567	0.297	0.353	0.368	0.295	0.2895	0.284	0.303	0.322
1	0.246	0.246	0.246	0.2	0.218	0.186	0.2405	0.295	0.321	0.178	0.185	0.192	0.199	0.214	0.205	0.26	0.353	0.418	0.483	0.575	0.667	0.701	0.763	0.793	0.796	0.797	0.7935	0.79	0.7925	0.795	0.81	0.7985	0.787	0.748	0.688	0.665	0.572	0.479	0.42433	0.36967	0.315	0.329	0.371	0.357	0.3525	0.348	0.404	0.46
1	0.206	0.206	0.206	0.192	0.178	0.165	0.1885	0.212	0.219	0.183	0.191	0.199	0.207	0.183	0.245	0.371	0.386	0.5195	0.653	0.715	0.777	0.794	0.818	0.812	0.817	0.798	0.8085	0.819	0.819	0.819	0.819	0.8	0.755	0.734	0.688	0.632	0.506	0.38	0.328	0.276	0.224	0.248	0.266	0.274	0.2815	0.289	0.324	0.359
1	0.201	0.201	0.201	0.198	0.195	0.144	0.175	0.1985	0.222	0.189	0.18333	0.17767	0.172	0.176	0.236	0.28	0.416	0.54	0.664	0.728	0.792	0.808	0.831	0.822	0.82	0.797	0.798	0.799	0.815	0.831	0.829	0.83	0.821	0.809	0.76	0.728	0.6375	0.547	0.48267	0.41833	0.354	0.258	0.222	0.205	0.187	0.169	0.158	0.147
1	0.455	0.455	0.455	0.35	0.245	0.283	0.3795	0.476	0.259	0.24575	0.2325	0.21925	0.206	0.147	0.189	0.234	0.292	0.3925	0.493	0.5955	0.698	0.77	0.808	0.809	0.827	0.804	0.811	0.818	0.829	0.841	0.843	0.839	0.851	0.825	0.811	0.773	0.738	0.703	0.59967	0.49633	0.393	0.196	0.199	0.2	0.1985	0.197	0.253	0.309
1	0.244	0.244	0.244	0.228	0.212	0.173	0.2105	0.248	0.253	0.199	0.21	0.221	0.232	0.183	0.235	0.287	0.335	0.469	0.603	0.687	0.764	0.78	0.799	0.803	0.806	0.779	0.793	0.807	0.783	0.798	0.813	0.799	0.805	0.788	0.764	0.739	0.677	0.615	0.52833	0.44167	0.355	0.249	0.285	0.285	0.287	0.285	0.31	0.335
1	0.239	0.239	0.239	0.233	0.227	0.218	0.236	0.254	0.267	0.269	0.26	0.251	0.242	0.207	0.279	0.33	0.364	0.487	0.61	0.685	0.755	0.775	0.792	0.786	0.8	0.77	0.779	0.788	0.794	0.8	0.806	0.8045	0.803	0.785	0.763	0.736	0.643	0.55	0.46633	0.38267	0.299	0.322	0.367	0.324	0.3445	0.365	0.39	0.415
1	0.214	0.214	0.214	0.192	0.193	0.178	0.205	0.23	0.255	0.218	0.22633	0.23467	0.243	0.255	0.355	0.402	0.508	0.5985	0.689	0.735	0.781	0.793	0.804	0.779	0.78	0.757	0.7615	0.766	0.794	0.79	0.786	0.78	0.784	0.735	0.722	0.671	0.5375	0.404	0.4	0.396	0.392	0.338	0.369	0.336	0.294	0.252	0.24	0.228
1	0.146	0.146	0.146	0.176	0.206	0.204	0.236	0.268	0.268	0.214	0.21933	0.22467	0.23	0.21	0.246	0.303	0.347	0.47	0.593	0.664	0.739	0.762	0.785	0.773	0.782	0.758	0.7655	0.773	0.779	0.785	0.791	0.782	0.787	0.773	0.753	0.715	0.611	0.507	0.42733	0.34767	0.268	0.333	0.383	0.353	0.344	0.392	0.431	0.47
1	0.194	0.194	0.194	0.18	0.166	0.169	0.182	0.195	0.229	0.195	0.20367	0.21233	0.221	0.172	0.231	0.291	0.371	0.525	0.679	0.72	0.771	0.787	0.816	0.8	0.809	0.8	0.802	0.804	0.81	0.816	0.822	0.822	0.806	0.785	0.766	0.704	0.664	0.624	0.54067	0.45733	0.374	0.271	0.289	0.282	0.274	0.266	0.282	0.298
1	0.257	0.257	0.257	0.228	0.195	0.184	0.2055	0.227	0.26	0.2575	0.255	0.2525	0.25	0.253	0.316	0.379	0.442	0.5755	0.709	0.717	0.764	0.773	0.775	0.769	0.766	0.745	0.7455	0.746	0.76733	0.78867	0.81	0.776	0.798	0.7665	0.735	0.696	0.6085	0.521	0.4725	0.424	0.3755	0.327	0.335	0.309	0.271	0.233	0.263	0.293
1	0.24	0.24	0.24	0.277	0.314	0.237	0.2715	0.306	0.448	0.459	0.43867	0.41833	0.398	0.35	0.453	0.504	0.543	0.617	0.691	0.701	0.765	0.76	0.771	0.771	0.776	0.753	0.7625	0.772	0.78233	0.79267	0.803	0.803	0.785	0.722	0.683	0.644	0.587	0.53	0.486	0.442	0.398	0.408	0.405	0.38	0.3535	0.327	0.257	0.187
1	0.209	0.209	0.209	0.184	0.159	0.149	0.173	0.197	0.253	0.2425	0.232	0.2215	0.211	0.199	0.309	0.373	0.483	0.5815	0.68	0.72	0.76	0.794	0.798	0.795	0.799	0.779	0.7855	0.792	0.794	0.796	0.798	0.8	0.804	0.785	0.765	0.725	0.6675	0.61	0.513	0.416	0.319	0.347	0.358	0.372	0.35	0.259	0.293	0.327
1	0.248	0.248	0.248	0.226	0.179	0.184	0.205	0.274	0.276	0.303	0.29233	0.28167	0.271	0.285	0.365	0.402	0.482	0.5675	0.653	0.723	0.769	0.786	0.805	0.8	0.814	0.787	0.7905	0.794	0.816	0.815	0.818	0.812	0.81	0.789	0.756	0.682	0.6095	0.537	0.51367	0.49033	0.467	0.319	0.2585	0.198	0.229	0.187	0.205	0.223
1	0.251	0.251	0.251	0.18	0.14	0.183	0.211	0.239	0.229	0.21575	0.2025	0.18925	0.176	0.174	0.243	0.295	0.347	0.488	0.629	0.6855	0.742	0.771	0.792	0.795	0.809	0.792	0.7895	0.787	0.802	0.817	0.814	0.797	0.782	0.748	0.705	0.637	0.566	0.495	0.446	0.397	0.348	0.299	0.303	0.286	0.287	0.288	0.312	0.336
1	0.302	0.302	0.302	0.244	0.186	0.169	0.207	0.245	0.283	0.259	0.25467	0.25033	0.246	0.238	0.323	0.405	0.455	0.5375	0.62	0.6655	0.711	0.729	0.74	0.729	0.709	0.716	0.699	0.682	0.692	0.6775	0.663	0.678	0.66	0.607	0.554	0.515	0.4005	0.286	0.27833	0.27067	0.263	0.292	0.308	0.268	0.2765	0.285	0.299	0.313
1	0.303	0.303	0.303	0.256	0.32	0.306	0.341	0.2985	0.256	0.194	0.213	0.232	0.251	0.255	0.384	0.428	0.416	0.545	0.674	0.717	0.775	0.794	0.77	0.746	0.772	0.747	0.7475	0.748	0.793	0.7845	0.776	0.76	0.766	0.743	0.721	0.659	0.584	0.423	0.39433	0.36567	0.337	0.316	0.357	0.325	0.365	0.405	0.505	0.605
1	0.251	0.251	0.251	0.251	0.251	0.261	0.2955	0.33	0.27	0.2615	0.253	0.2445	0.236	0.18	0.197	0.249	0.254	0.3535	0.453	0.513	0.573	0.597	0.72	0.699	0.736	0.716	0.715	0.714	0.71267	0.71133	0.71	0.693	0.688	0.659	0.609	0.591	0.521	0.451	0.40867	0.36633	0.324	0.357	0.383	0.348	0.342	0.336	0.28	0.224
1	0.459	0.459	0.459	0.53	0.526	0.524	0.53233	0.54067	0.549	0.56475	0.5805	0.59625	0.612	0.66	0.635	0.556	0.506	0.5415	0.577	0.561	0.618	0.622	0.594	0.533	0.537	0.521	0.517	0.513	0.51067	0.50833	0.506	0.499	0.574	0.591	0.605	0.611	0.63	0.649	0.641	0.633	0.625	0.617	0.672	0.628	0.6265	0.625	0.583	0.541
1	0.239	0.239	0.239	0.231	0.214	0.18	0.2135	0.247	0.251	0.24125	0.2315	0.22175	0.212	0.171	0.203	0.299	0.289	0.3565	0.424	0.601	0.646	0.709	0.768	0.776	0.794	0.771	0.7795	0.788	0.807	0.805	0.802	0.81	0.808	0.788	0.771	0.76	0.735	0.71	0.63533	0.56067	0.486	0.381	0.341	0.294	0.295	0.279	0.254	0.229
1	0.179	0.179	0.179	0.179	0.179	0.179	0.195	0.211	0.251	0.184	0.17833	0.17267	0.167	0.19	0.205	0.258	0.386	0.483	0.58	0.6555	0.731	0.755	0.793	0.782	0.793	0.764	0.7675	0.771	0.77	0.769	0.761	0.754	0.747	0.702	0.667	0.627	0.5775	0.528	0.475	0.422	0.369	0.28	0.291	0.305	0.294	0.299	0.273	0.247
1	0.216	0.216	0.216	0.203	0.211	0.21667	0.22233	0.228	0.229	0.178	0.18667	0.19533	0.204	0.138	0.165	0.234	0.24	0.355	0.47	0.5665	0.663	0.702	0.771	0.788	0.824	0.82	0.816	0.812	0.81233	0.81267	0.813	0.803	0.834	0.8175	0.801	0.762	0.7125	0.663	0.5635	0.464	0.3645	0.265	0.262	0.261	0.258	0.255	0.205	0.155
1	0.264	0.264	0.264	0.265	0.266	0.282	0.294	0.319	0.344	0.354	0.32167	0.28933	0.257	0.295	0.265	0.294	0.399	0.47	0.541	0.635	0.702	0.699	0.76	0.772	0.794	0.76	0.769	0.778	0.7775	0.777	0.819	0.818	0.805	0.773	0.77	0.736	0.7105	0.685	0.63967	0.59433	0.549	0.426	0.364	0.35	0.41	0.356	0.338	0.32
1	0.312	0.312	0.312	0.306	0.333	0.373	0.413	0.4575	0.502	0.564	0.53167	0.49933	0.467	0.48	0.465	0.472	0.48	0.528	0.576	0.626	0.625	0.637	0.665	0.607	0.585	0.687	0.6765	0.666	0.66233	0.65867	0.655	0.698	0.656	0.654	0.63	0.615	0.61	0.618	0.624	0.63	0.636	0.283	0.391	0.196	0.203	0.142	0.178	0.214
1	0.267	0.267	0.267	0.26	0.226	0.248	0.2725	0.297	0.269	0.224	0.22867	0.23333	0.238	0.217	0.345	0.393	0.433	0.5575	0.682	0.711	0.74	0.768	0.781	0.74	0.775	0.747	0.75	0.753	0.787	0.791	0.762	0.767	0.777	0.745	0.723	0.682	0.641	0.506	0.46533	0.42467	0.384	0.286	0.275	0.271	0.278	0.285	0.333	0.381
1	0.184	0.184	0.184	0.167	0.166	0.156	0.185	0.214	0.235	0.23425	0.2335	0.23275	0.232	0.244	0.341	0.449	0.467	0.588	0.709	0.748	0.8	0.79	0.809	0.792	0.803	0.779	0.7845	0.79	0.8045	0.819	0.799	0.794	0.794	0.759	0.724	0.67	0.5825	0.495	0.44425	0.3935	0.34275	0.292	0.314	0.306	0.2905	0.275	0.262	0.249
1	0.221	0.221	0.221	0.203	0.21	0.22067	0.23133	0.242	0.258	0.213	0.22367	0.23433	0.245	0.223	0.311	0.447	0.528	0.6525	0.777	0.78	0.821	0.812	0.831	0.81	0.819	0.799	0.807	0.815	0.821	0.827	0.833	0.826	0.824	0.792	0.784	0.731	0.604	0.477	0.416	0.355	0.294	0.323	0.339	0.315	0.272	0.229	0.226	0.223
1	0.184	0.184	0.184	0.15	0.167	0.143	0.1775	0.212	0.218	0.186	0.189	0.192	0.195	0.226	0.305	0.375	0.425	0.5185	0.612	0.664	0.716	0.722	0.728	0.734	0.731	0.743	0.7355	0.728	0.76	0.776	0.781	0.766	0.777	0.745	0.702	0.647	0.585	0.523	0.44967	0.37633	0.303	0.338	0.354	0.284	0.27	0.256	0.267	0.278
1	0.208	0.208	0.208	0.201	0.203	0.21	0.246	0.282	0.276	0.199	0.20867	0.21833	0.228	0.162	0.224	0.259	0.37	0.4665	0.563	0.637	0.711	0.749	0.795	0.78	0.799	0.788	0.7895	0.791	0.793	0.816	0.817	0.8165	0.816	0.798	0.787	0.739	0.6845	0.63	0.54833	0.46667	0.385	0.255	0.281	0.262	0.2825	0.303	0.296	0.289
1	0.274	0.274	0.274	0.233	0.192	0.214	0.24867	0.28333	0.318	0.27	0.2555	0.241	0.2265	0.212	0.242	0.258	0.354	0.4825	0.611	0.6695	0.728	0.758	0.81	0.811	0.822	0.809	0.8215	0.834	0.827	0.8395	0.852	0.84	0.824	0.7765	0.729	0.667	0.532	0.397	0.35367	0.31033	0.267	0.218	0.234	0.217	0.2285	0.24	0.286	0.332
1	0.204	0.204	0.204	0.212	0.189	0.204	0.2175	0.231	0.238	0.22975	0.2215	0.21325	0.205	0.223	0.281	0.378	0.443	0.565	0.687	0.751	0.8	0.786	0.813	0.803	0.813	0.786	0.7945	0.803	0.813	0.823	0.815	0.784	0.802	0.7805	0.759	0.709	0.599	0.489	0.438	0.387	0.336	0.285	0.31	0.279	0.283	0.287	0.258	0.229
1	0.211	0.211	0.211	0.236	0.261	0.278	0.27667	0.27533	0.274	0.233	0.22367	0.21433	0.205	0.173	0.215	0.245	0.347	0.4605	0.574	0.6625	0.751	0.769	0.811	0.815	0.831	0.794	0.8055	0.817	0.822	0.815	0.83	0.828	0.82	0.7875	0.755	0.696	0.6205	0.545	0.482	0.419	0.356	0.247	0.275	0.258	0.2665	0.275	0.275	0.275
1	0.22	0.22	0.22	0.203	0.221	0.174	0.227	0.28	0.271	0.199	0.19833	0.19767	0.197	0.188	0.231	0.357	0.419	0.513	0.607	0.6855	0.764	0.771	0.8	0.786	0.8	0.786	0.786	0.786	0.798	0.821	0.822	0.8215	0.821	0.808	0.789	0.726	0.6695	0.613	0.53367	0.45433	0.375	0.24	0.265	0.246	0.251	0.256	0.271	0.286
1	0.201	0.201	0.201	0.213	0.201	0.209	0.217	0.225	0.227	0.188	0.188	0.188	0.188	0.183	0.348	0.414	0.461	0.5865	0.712	0.762	0.812	0.813	0.797	0.801	0.81	0.79333	0.77667	0.76	0.823	0.825	0.827	0.813	0.818	0.799	0.762	0.719	0.636	0.553	0.49425	0.4355	0.37675	0.318	0.371	0.304	0.262	0.22	0.211	0.202
1	0.256	0.256	0.256	0.193	0.13	0.157	0.1695	0.182	0.236	0.232	0.217	0.202	0.187	0.186	0.238	0.287	0.373	0.5095	0.646	0.7155	0.785	0.778	0.813	0.805	0.8	0.784	0.792	0.8	0.79933	0.79867	0.798	0.803	0.802	0.772	0.753	0.717	0.6365	0.556	0.47267	0.38933	0.306	0.325	0.397	0.311	0.317	0.233	0.252	0.271
1	0.297	0.297	0.297	0.324	0.364	0.347	0.396	0.445	0.231	0.185	0.19733	0.20967	0.222	0.212	0.254	0.364	0.428	0.5495	0.671	0.724	0.777	0.798	0.815	0.821	0.814	0.783	0.7975	0.812	0.809	0.8095	0.81	0.8045	0.799	0.769	0.749	0.708	0.6115	0.515	0.44575	0.3765	0.30725	0.238	0.285	0.273	0.276	0.279	0.223	0.167
1	0.277	0.277	0.277	0.289	0.301	0.312	0.3475	0.383	0.346	0.287	0.286	0.285	0.284	0.252	0.282	0.294	0.278	0.335	0.392	0.509	0.551	0.635	0.712	0.758	0.795	0.78	0.793	0.806	0.8115	0.817	0.822	0.821	0.818	0.8025	0.787	0.751	0.673	0.703	0.646	0.589	0.532	0.514	0.552	0.511	0.509	0.507	0.556	0.605
1	0.339	0.339	0.339	0.337	0.354	0.331	0.3815	0.432	0.33	0.373	0.33533	0.29767	0.26	0.24	0.287	0.373	0.392	0.5005	0.609	0.6605	0.712	0.739	0.772	0.757	0.699	0.76	0.7415	0.723	0.769	0.7215	0.674	0.6895	0.705	0.725	0.713	0.676	0.6895	0.703	0.6485	0.594	0.5395	0.485	0.497	0.525	0.501	0.477	0.443	0.409
1	0.203	0.203	0.203	0.191	0.179	0.181	0.2165	0.252	0.285	0.203	0.21333	0.22367	0.234	0.203	0.25	0.345	0.443	0.575	0.707	0.731	0.778	0.786	0.834	0.779	0.808	0.771	0.784	0.797	0.80233	0.80767	0.813	0.819	0.811	0.752	0.69	0.632	0.5365	0.441	0.38867	0.33633	0.284	0.362	0.418	0.362	0.3475	0.333	0.342	0.351
1	0.304	0.304	0.304	0.259	0.299	0.295	0.3365	0.378	0.259	0.223	0.22267	0.22233	0.222	0.169	0.234	0.294	0.35	0.461	0.572	0.6465	0.721	0.743	0.772	0.785	0.792	0.763	0.7635	0.764	0.799	0.795	0.816	0.777	0.748	0.712	0.692	0.594	0.5285	0.463	0.434	0.405	0.376	0.303	0.308	0.285	0.313	0.303	0.327	0.351
1	0.203	0.203	0.203	0.202	0.201	0.169	0.194	0.219	0.244	0.184	0.18033	0.17667	0.173	0.141	0.149	0.161	0.21	0.2825	0.355	0.46	0.521	0.636	0.758	0.776	0.794	0.778	0.786	0.794	0.799	0.804	0.809	0.799	0.799	0.781	0.76	0.726	0.6725	0.619	0.56033	0.50167	0.443	0.253	0.276	0.261	0.248	0.235	0.236	0.27
1	0.253	0.253	0.253	0.268	0.294	0.314	0.334	0.354	0.361	0.402	0.37467	0.34733	0.32	0.336	0.418	0.439	0.501	0.5925	0.684	0.728	0.772	0.783	0.827	0.797	0.823	0.794	0.803	0.812	0.82133	0.83067	0.84	0.83	0.839	0.8015	0.764	0.706	0.6115	0.517	0.49567	0.47433	0.453	0.213	0.311	0.37	0.272	0.325	0.25	0.175
1	0.21	0.21	0.21	0.21	0.21	0.179	0.20033	0.22167	0.243	0.202	0.20967	0.21733	0.225	0.218	0.336	0.369	0.502	0.61	0.718	0.757	0.799	0.82	0.827	0.811	0.823	0.801	0.8055	0.81	0.81433	0.81867	0.823	0.791	0.795	0.777	0.748	0.713	0.6005	0.488	0.431	0.374	0.317	0.251	0.262	0.244	0.24	0.236	0.252	0.268
1	0.389	0.389	0.389	0.346	0.296	0.307	0.3595	0.412	0.365	0.3645	0.364	0.3635	0.363	0.389	0.437	0.423	0.405	0.464	0.523	0.5485	0.574	0.554	0.552	0.592	0.558	0.606	0.595	0.584	0.557	0.526	0.498	0.467	0.557	0.531	0.505	0.502	0.466	0.43	0.464	0.498	0.532	0.485	0.538	0.471	0.416	0.361	0.281	0.201
1	0.179	0.179	0.179	0.176	0.173	0.157	0.1785	0.2	0.236	0.203	0.21367	0.22433	0.235	0.21	0.303	0.415	0.455	0.588	0.721	0.746	0.8	0.809	0.825	0.802	0.817	0.8	0.807	0.814	0.82033	0.82667	0.833	0.824	0.82	0.814	0.767	0.731	0.6705	0.61	0.535	0.46	0.385	0.3	0.331	0.318	0.3045	0.291	0.281	0.271
1	0.227	0.227	0.227	0.232	0.237	0.191	0.21567	0.24033	0.265	0.195	0.19267	0.19033	0.188	0.176	0.167	0.186	0.24	0.26	0.28	0.364	0.413	0.529	0.683	0.744	0.74	0.734	0.7585	0.783	0.7705	0.758	0.775	0.776	0.771	0.765	0.732	0.684	0.6615	0.639	0.58	0.521	0.462	0.322	0.345	0.317	0.3165	0.316	0.296	0.276
1	0.229	0.229	0.229	0.21	0.214	0.232	0.25	0.268	0.234	0.209	0.20533	0.20167	0.198	0.181	0.209	0.244	0.308	0.43	0.552	0.6305	0.709	0.745	0.807	0.815	0.834	0.82767	0.82133	0.815	0.834	0.825	0.829	0.812	0.827	0.829	0.801	0.76	0.719	0.678	0.57475	0.4715	0.36825	0.265	0.275	0.257	0.254	0.251	0.24	0.229
1	0.211	0.211	0.211	0.172	0.133	0.103	0.163	0.223	0.256	0.2405	0.225	0.2095	0.194	0.203	0.273	0.332	0.421	0.5105	0.6	0.685	0.771	0.77	0.801	0.778	0.794	0.775	0.782	0.789	0.79433	0.79967	0.805	0.797	0.799	0.7715	0.744	0.693	0.629	0.565	0.49075	0.4165	0.34225	0.268	0.299	0.252	0.251	0.25	0.281	0.312
1	0.251	0.251	0.251	0.226	0.16	0.156	0.208	0.26	0.3	0.291	0.282	0.273	0.264	0.2	0.216	0.264	0.333	0.3755	0.418	0.472	0.586	0.616	0.722	0.74	0.753	0.726	0.7365	0.747	0.75	0.753	0.716	0.721	0.661	0.637	0.613	0.556	0.483	0.41	0.36267	0.31533	0.268	0.284	0.3	0.304	0.298	0.292	0.288	0.284
1	0.196	0.196	0.196	0.16	0.148	0.161	0.1805	0.2	0.226	0.211	0.214	0.217	0.22	0.222	0.286	0.335	0.426	0.5495	0.673	0.724	0.775	0.793	0.793	0.778	0.787	0.781	0.786	0.791	0.8045	0.818	0.823	0.8085	0.794	0.766	0.721	0.639	0.541	0.443	0.41775	0.3925	0.36725	0.342	0.283	0.286	0.299	0.312	0.343	0.374
1	0.225	0.225	0.225	0.207	0.213	0.207	0.2375	0.268	0.241	0.189	0.18433	0.17967	0.175	0.176	0.261	0.317	0.363	0.462	0.561	0.617	0.673	0.701	0.774	0.797	0.826	0.786	0.7885	0.791	0.8065	0.822	0.823	0.809	0.795	0.764	0.745	0.666	0.532	0.398	0.37433	0.35067	0.327	0.254	0.287	0.252	0.2445	0.237	0.227	0.217
1	0.255	0.255	0.255	0.227	0.31	0.287	0.277	0.366	0.247	0.218	0.21167	0.20533	0.199	0.212	0.249	0.291	0.393	0.4995	0.606	0.6735	0.741	0.775	0.772	0.775	0.812	0.769	0.767	0.765	0.808	0.799	0.815	0.798	0.798	0.775	0.764	0.729	0.722	0.645	0.58167	0.51833	0.455	0.281	0.299	0.273	0.287	0.26	0.304	0.348
1	0.407	0.407	0.407	0.404	0.427	0.394	0.339	0.456	0.558	0.57975	0.6015	0.62325	0.645	0.626	0.684	0.666	0.655	0.693	0.731	0.7475	0.764	0.771	0.767	0.746	0.767	0.749	0.757	0.765	0.772	0.779	0.786	0.806	0.803	0.777	0.769	0.725	0.743	0.761	0.72967	0.69833	0.667	0.642	0.667	0.652	0.658	0.664	0.652	0.64
1	0.221	0.221	0.221	0.172	0.183	0.174	0.172	0.17	0.235	0.22675	0.2185	0.21025	0.202	0.189	0.272	0.367	0.464	0.568	0.672	0.722	0.772	0.794	0.81	0.793	0.8	0.791	0.7915	0.792	0.8025	0.813	0.808	0.79	0.772	0.731	0.68	0.632	0.522	0.412	0.3775	0.343	0.3085	0.274	0.298	0.286	0.282	0.256	0.285	0.314
1	0.253	0.253	0.253	0.195	0.228	0.23325	0.2385	0.24375	0.249	0.249	0.23067	0.21233	0.194	0.183	0.311	0.287	0.362	0.4545	0.547	0.653	0.726	0.759	0.808	0.798	0.805	0.78	0.785	0.79	0.79567	0.80133	0.807	0.809	0.799	0.784	0.769	0.702	0.628	0.554	0.49433	0.43467	0.375	0.282	0.275	0.252	0.282	0.28	0.267	0.254
1	0.291	0.291	0.291	0.321	0.422	0.429	0.44333	0.45767	0.472	0.632	0.59333	0.55467	0.516	0.556	0.442	0.416	0.406	0.4615	0.517	0.546	0.634	0.622	0.738	0.744	0.778	0.71	0.7315	0.753	0.76667	0.78033	0.794	0.777	0.807	0.7695	0.732	0.686	0.6515	0.617	0.55975	0.5025	0.44525	0.388	0.443	0.458	0.4215	0.385	0.353	0.321
1	0.283	0.283	0.283	0.237	0.285	0.158	0.244	0.33	0.273	0.382	0.329	0.276	0.223	0.227	0.282	0.338	0.362	0.468	0.574	0.63	0.686	0.705	0.738	0.725	0.738	0.787	0.772	0.757	0.763	0.769	0.767	0.7365	0.706	0.69	0.586	0.528	0.5525	0.577	0.49667	0.41633	0.336	0.47	0.419	0.435	0.379	0.323	0.367	0.411
1	0.248	0.248	0.248	0.212	0.176	0.17	0.19367	0.21733	0.241	0.213	0.215	0.217	0.219	0.269	0.329	0.397	0.438	0.5745	0.711	0.741	0.787	0.789	0.781	0.771	0.79	0.766	0.7765	0.787	0.7815	0.776	0.79	0.794	0.778	0.75	0.708	0.635	0.5195	0.404	0.348	0.292	0.236	0.254	0.289	0.261	0.2605	0.26	0.268	0.276
1	0.225	0.225	0.225	0.218	0.205	0.21567	0.22633	0.237	0.236	0.172	0.187	0.202	0.217	0.17	0.216	0.261	0.302	0.44	0.578	0.665	0.752	0.765	0.811	0.816	0.814	0.767	0.7235	0.68	0.7495	0.819	0.825	0.819	0.809	0.7935	0.778	0.771	0.647	0.523	0.45275	0.3825	0.31225	0.242	0.259	0.243	0.242	0.241	0.275	0.309
1	0.243	0.243	0.243	0.213	0.172	0.154	0.208	0.262	0.244	0.189	0.18133	0.17367	0.166	0.172	0.21	0.322	0.326	0.4405	0.555	0.6405	0.726	0.775	0.806	0.797	0.82	0.799	0.8065	0.814	0.816	0.831	0.845	0.8375	0.83	0.839	0.803	0.763	0.7275	0.692	0.60567	0.51933	0.433	0.244	0.277	0.288	0.304	0.32	0.342	0.364
1	0.158	0.158	0.158	0.18	0.202	0.135	0.17	0.205	0.309	0.202	0.21367	0.22533	0.237	0.207	0.305	0.361	0.443	0.553	0.663	0.7	0.733	0.734	0.777	0.773	0.787	0.766	0.7715	0.777	0.7765	0.776	0.788	0.779	0.764	0.708	0.609	0.574	0.4815	0.389	0.34233	0.29567	0.249	0.246	0.295	0.246	0.206	0.166	0.139	0.112
1	0.289	0.289	0.289	0.219	0.252	0.281	0.2935	0.306	0.263	0.236	0.232	0.228	0.224	0.249	0.288	0.34	0.377	0.417	0.457	0.5195	0.582	0.553	0.57	0.597	0.721	0.737	0.764	0.791	0.808	0.8	0.78	0.722	0.751	0.731	0.692	0.634	0.61	0.586	0.54533	0.50467	0.464	0.507	0.506	0.445	0.3855	0.326	0.364	0.402
1	0.193	0.193	0.193	0.184	0.175	0.165	0.196	0.227	0.258	0.223	0.22467	0.22633	0.228	0.194	0.273	0.36	0.46	0.593	0.726	0.762	0.798	0.814	0.825	0.798	0.821	0.791	0.8	0.809	0.826	0.8255	0.825	0.823	0.834	0.813	0.792	0.764	0.6925	0.621	0.54867	0.47633	0.404	0.23	0.252	0.236	0.239	0.242	0.217	0.192
1	0.218	0.218	0.218	0.223	0.215	0.2315	0.248	0.2645	0.281	0.213	0.21933	0.22567	0.232	0.222	0.261	0.342	0.382	0.511	0.64	0.705	0.776	0.761	0.805	0.787	0.799	0.693	0.6895	0.686	0.7365	0.787	0.806	0.798	0.798	0.745	0.708	0.657	0.527	0.397	0.362	0.327	0.292	0.257	0.306	0.265	0.2615	0.258	0.291	0.324
1	0.18	0.18	0.18	0.196	0.212	0.23525	0.2585	0.28175	0.305	0.239	0.26533	0.29167	0.318	0.285	0.335	0.366	0.371	0.476	0.581	0.653	0.725	0.76	0.795	0.781	0.74	0.729	0.728	0.727	0.7615	0.796	0.754	0.748	0.737	0.73	0.695	0.633	0.5275	0.422	0.3665	0.311	0.2555	0.2	0.22	0.22	0.1995	0.179	0.224	0.269
1	0.181	0.181	0.181	0.196	0.211	0.215	0.219	0.223	0.227	0.205	0.22033	0.23567	0.251	0.254	0.416	0.453	0.535	0.648	0.761	0.77	0.822	0.815	0.829	0.808	0.807	0.791	0.796	0.801	0.805	0.809	0.813	0.803	0.803	0.776	0.749	0.701	0.5335	0.366	0.355	0.344	0.333	0.245	0.297	0.28	0.277	0.274	0.262	0.25
1	0.284	0.284	0.284	0.256	0.228	0.187	0.233	0.279	0.287	0.27575	0.2645	0.25325	0.242	0.275	0.37	0.433	0.467	0.5595	0.652	0.698	0.744	0.771	0.742	0.736	0.754	0.732	0.739	0.746	0.745	0.749	0.77	0.755	0.778	0.7225	0.667	0.665	0.554	0.443	0.428	0.413	0.398	0.392	0.433	0.394	0.3995	0.405	0.35	0.295
1	0.208	0.208	0.208	0.2	0.192	0.21067	0.22933	0.248	0.226	0.285	0.25	0.215	0.18	0.177	0.196	0.29	0.276	0.41	0.544	0.665	0.733	0.752	0.804	0.81	0.834	0.82167	0.80933	0.797	0.80233	0.80767	0.813	0.809	0.816	0.814	0.779	0.746	0.701	0.656	0.55825	0.4605	0.36275	0.265	0.247	0.252	0.2445	0.237	0.227	0.217
1	0.212	0.212	0.212	0.176	0.204	0.179	0.20633	0.23367	0.261	0.217	0.23267	0.24833	0.264	0.229	0.253	0.285	0.361	0.4615	0.562	0.608	0.654	0.687	0.763	0.76	0.791	0.76	0.771	0.782	0.792	0.802	0.808	0.808	0.802	0.785	0.775	0.736	0.68	0.624	0.51433	0.40467	0.295	0.28	0.307	0.291	0.281	0.271	0.194	0.117
1	0.199	0.199	0.199	0.197	0.195	0.177	0.218	0.259	0.263	0.221	0.22667	0.23233	0.238	0.18	0.274	0.355	0.409	0.539	0.669	0.702	0.763	0.772	0.804	0.779	0.797	0.754	0.773	0.792	0.79133	0.79067	0.79	0.799	0.773	0.704	0.613	0.542	0.46	0.378	0.349	0.32	0.291	0.319	0.377	0.319	0.304	0.289	0.286	0.283
1	0.216	0.216	0.216	0.191	0.166	0.17933	0.19267	0.206	0.227	0.33	0.28767	0.24533	0.203	0.192	0.243	0.294	0.315	0.4625	0.61	0.6605	0.711	0.763	0.779	0.761	0.765	0.749	0.7455	0.742	0.7675	0.793	0.768	0.753	0.743	0.707	0.669	0.602	0.5375	0.473	0.40475	0.3365	0.26825	0.2	0.17	0.157	0.164	0.171	0.209	0.247
1	0.208	0.208	0.208	0.226	0.244	0.249	0.2925	0.336	0.28	0.23	0.24633	0.26267	0.279	0.26	0.362	0.441	0.448	0.5485	0.649	0.7165	0.784	0.781	0.814	0.788	0.794	0.771	0.7785	0.786	0.787	0.772	0.794	0.8	0.772	0.76	0.757	0.703	0.583	0.463	0.42433	0.38567	0.347	0.333	0.348	0.309	0.318	0.327	0.34	0.353
1	0.161	0.161	0.161	0.17	0.179	0.16	0.208	0.234	0.26	0.216	0.202	0.188	0.174	0.189	0.242	0.287	0.295	0.3645	0.434	0.488	0.542	0.629	0.711	0.731	0.749	0.72	0.7305	0.741	0.7535	0.766	0.742	0.746	0.724	0.675	0.647	0.602	0.4915	0.381	0.33333	0.28567	0.238	0.25	0.197	0.219	0.201	0.212	0.203	0.194
1	0.219	0.219	0.219	0.152	0.162	0.101	0.154	0.207	0.214	0.183	0.19633	0.20967	0.223	0.197	0.332	0.436	0.488	0.585	0.682	0.736	0.79	0.799	0.812	0.796	0.8	0.782	0.791	0.8	0.8055	0.811	0.814	0.796	0.778	0.749	0.665	0.625	0.531	0.437	0.40167	0.36633	0.331	0.322	0.333	0.338	0.3045	0.271	0.295	0.319
1	0.192	0.192	0.192	0.221	0.181	0.146	0.2145	0.283	0.264	0.238	0.25133	0.26467	0.278	0.3	0.427	0.538	0.556	0.6515	0.747	0.776	0.805	0.797	0.802	0.782	0.787	0.767	0.7725	0.778	0.793	0.808	0.806	0.776	0.758	0.717	0.677	0.643	0.557	0.471	0.39767	0.32433	0.251	0.285	0.34	0.175	0.213	0.136	0.223	0.31
1	0.233	0.233	0.233	0.211	0.236	0.224	0.246	0.268	0.238	0.172	0.17867	0.18533	0.192	0.181	0.262	0.335	0.399	0.478	0.557	0.6235	0.69	0.709	0.775	0.785	0.788	0.786	0.7835	0.781	0.79	0.799	0.808	0.8015	0.795	0.78	0.751	0.703	0.623	0.543	0.49	0.437	0.384	0.288	0.311	0.281	0.268	0.255	0.263	0.271
1	0.184	0.184	0.184	0.2	0.216	0.21	0.238	0.266	0.244	0.193	0.20167	0.21033	0.219	0.187	0.225	0.268	0.316	0.428	0.54	0.668	0.76	0.775	0.804	0.794	0.81	0.795	0.801	0.807	0.805	0.809	0.813	0.8095	0.806	0.789	0.76	0.725	0.598	0.471	0.40733	0.34367	0.28	0.312	0.361	0.359	0.3695	0.38	0.401	0.422
1	0.139	0.139	0.139	0.152	0.165	0.129	0.1585	0.188	0.221	0.212	0.20833	0.20467	0.201	0.133	0.176	0.266	0.366	0.518	0.67	0.719	0.747	0.78	0.804	0.786	0.812	0.789	0.787	0.785	0.79433	0.80367	0.813	0.805	0.797	0.789	0.77	0.696	0.655	0.614	0.52133	0.42867	0.336	0.255	0.302	0.309	0.294	0.279	0.282	0.285
1	0.198	0.198	0.198	0.193	0.188	0.168	0.1985	0.229	0.233	0.187	0.19067	0.19433	0.198	0.151	0.202	0.304	0.318	0.425	0.532	0.646	0.73	0.766	0.812	0.818	0.829	0.804	0.812	0.82	0.82633	0.83267	0.839	0.643	0.845	0.809	0.797	0.761	0.682	0.603	0.47733	0.35167	0.226	0.246	0.283	0.255	0.276	0.267	0.298	0.329
1	0.208	0.208	0.208	0.214	0.188	0.18	0.2075	0.235	0.244	0.195	0.19333	0.19167	0.19	0.181	0.252	0.318	0.396	0.5085	0.621	0.694	0.734	0.769	0.808	0.795	0.803	0.778	0.7805	0.783	0.787	0.791	0.795	0.8	0.805	0.785	0.758	0.728	0.69	0.63	0.53667	0.44333	0.35	0.378	0.434	0.397	0.357	0.421	0.402	0.383
1	0.211	0.211	0.211	0.206	0.201	0.158	0.199	0.24	0.226	0.17	0.17333	0.17667	0.18	0.135	0.172	0.256	0.281	0.394	0.507	0.594	0.644	0.694	0.772	0.812	0.813	0.803	0.806	0.809	0.81633	0.82367	0.831	0.827	0.819	0.808	0.786	0.761	0.6815	0.602	0.51975	0.4375	0.35525	0.273	0.311	0.267	0.2465	0.226	0.227	0.228
1	0.307	0.307	0.307	0.286	0.318	0.321	0.3575	0.394	0.289	0.252	0.258	0.264	0.27	0.249	0.295	0.311	0.332	0.4055	0.479	0.5485	0.618	0.65	0.711	0.689	0.741	0.733	0.7185	0.704	0.733	0.762	0.787	0.7845	0.782	0.706	0.731	0.651	0.597	0.543	0.472	0.401	0.33	0.259	0.297	0.272	0.2605	0.249	0.243	0.237
1	0.416	0.416	0.416	0.43	0.485	0.468	0.499	0.53	0.561	0.647	0.608	0.569	0.53	0.508	0.425	0.423	0.38	0.465	0.55	0.588	0.626	0.632	0.654	0.647	0.663	0.724	0.6955	0.667	0.674	0.681	0.689	0.713	0.741	0.731	0.7	0.69	0.711	0.732	0.718	0.704	0.69	0.676	0.655	0.661	0.63	0.599	0.552	0.505
1	0.19	0.19	0.19	0.199	0.208	0.21433	0.22067	0.227	0.249	0.205	0.22733	0.24967	0.272	0.293	0.464	0.513	0.589	0.6795	0.77	0.789	0.822	0.823	0.819	0.805	0.809	0.789	0.798	0.807	0.81133	0.81567	0.82	0.813	0.812	0.7845	0.757	0.715	0.63	0.545	0.503	0.461	0.419	0.377	0.413	0.344	0.292	0.24	0.212	0.184
1	0.231	0.231	0.231	0.27	0.309	0.326	0.347	0.412	0.277	0.298	0.27967	0.26133	0.243	0.256	0.279	0.344	0.325	0.3795	0.434	0.509	0.584	0.615	0.736	0.76	0.789	0.754	0.769	0.784	0.782	0.781	0.78	0.79	0.787	0.767	0.751	0.712	0.6415	0.571	0.496	0.421	0.346	0.306	0.37	0.322	0.288	0.268	0.289	0.31
1	0.324	0.324	0.324	0.245	0.173	0.149	0.1845	0.22	0.274	0.186	0.18633	0.18667	0.187	0.195	0.271	0.335	0.374	0.5305	0.687	0.732	0.777	0.732	0.808	0.798	0.828	0.803	0.7965	0.79	0.83	0.758	0.796	0.783	0.784	0.742	0.7	0.646	0.5395	0.433	0.402	0.371	0.34	0.348	0.358	0.314	0.331	0.363	0.207	0.051
1	0.195	0.195	0.195	0.192	0.192	0.163	0.201	0.239	0.244	0.231	0.218	0.205	0.192	0.176	0.261	0.3445	0.428	0.5635	0.699	0.744	0.789	0.799	0.799	0.802	0.813	0.793	0.798	0.803	0.81	0.817	0.824	0.822	0.801	0.769	0.749	0.693	0.5975	0.502	0.445	0.388	0.331	0.274	0.311	0.275	0.283	0.291	0.301	0.311
1	0.269	0.269	0.269	0.234	0.242	0.192	0.215	0.238	0.285	0.26825	0.2515	0.23475	0.218	0.22	0.24	0.274	0.309	0.4355	0.562	0.636	0.719	0.735	0.753	0.738	0.771	0.757	0.7655	0.774	0.7855	0.797	0.787	0.777	0.777	0.754	0.758	0.699	0.614	0.529	0.47833	0.42767	0.377	0.321	0.338	0.328	0.2955	0.263	0.272	0.281
1	0.217	0.217	0.217	0.2	0.2	0.193	0.2205	0.248	0.29	0.197	0.21367	0.23033	0.247	0.231	0.299	0.387	0.497	0.5825	0.668	0.71	0.752	0.77	0.772	0.768	0.784	0.777	0.782	0.787	0.7915	0.796	0.774	0.782	0.751	0.707	0.655	0.609	0.4405	0.272	0.27233	0.27267	0.273	0.297	0.28	0.275	0.2735	0.272	0.299	0.326
1	0.213	0.213	0.213	0.2	0.201	0.21367	0.22633	0.239	0.271	0.26675	0.2625	0.25825	0.254	0.251	0.391	0.425	0.546	0.6435	0.741	0.7725	0.804	0.813	0.829	0.804	0.82	0.798	0.7985	0.799	0.80967	0.82033	0.831	0.827	0.822	0.812	0.773	0.725	0.587	0.449	0.40433	0.35967	0.315	0.365	0.397	0.32	0.272	0.224	0.22	0.216
1	0.218	0.218	0.218	0.294	0.37	0.373	0.417	0.461	0.237	0.201	0.204	0.207	0.21	0.168	0.244	0.259	0.33	0.4655	0.601	0.6815	0.762	0.777	0.808	0.812	0.822	0.786	0.8005	0.815	0.799	0.805	0.811	0.809	0.807	0.774	0.773	0.713	0.711	0.564	0.488	0.412	0.336	0.285	0.302	0.306	0.3165	0.327	0.231	0.135
1	0.234	0.234	0.234	0.202	0.17	0.21	0.2035	0.197	0.231	0.2275	0.224	0.2205	0.217	0.183	0.212	0.253	0.364	0.41	0.456	0.5275	0.599	0.655	0.749	0.735	0.762	0.731	0.7435	0.756	0.7625	0.769	0.747	0.7225	0.698	0.66	0.581	0.577	0.5015	0.426	0.39875	0.3715	0.34425	0.317	0.38	0.305	0.289	0.301	0.355	0.409
1	0.217	0.217	0.217	0.197	0.177	0.195	0.213	0.231	0.218	0.194	0.207	0.22	0.233	0.234	0.342	0.383	0.475	0.59	0.705	0.739	0.785	0.789	0.805	0.801	0.791	0.783	0.7955	0.808	0.808	0.808	0.808	0.797	0.785	0.787	0.743	0.697	0.593	0.489	0.426	0.363	0.3	0.236	0.249	0.245	0.2375	0.23	0.236	0.242
1	0.239	0.239	0.239	0.248	0.264	0.253	0.286	0.319	0.26	0.182	0.18367	0.18533	0.187	0.177	0.217	0.269	0.299	0.3635	0.428	0.523	0.618	0.674	0.763	0.797	0.8	0.801	0.8015	0.802	0.8125	0.823	0.817	0.7945	0.772	0.727	0.677	0.656	0.541	0.426	0.39633	0.36667	0.337	0.347	0.394	0.383	0.38	0.377	0.435	0.493
1	0.411	0.411	0.411	0.328	0.245	0.301	0.329	0.357	0.385	0.43	0.40633	0.38267	0.359	0.301	0.355	0.34	0.364	0.4505	0.537	0.606	0.675	0.715	0.726	0.729	0.699	0.727	0.7215	0.716	0.716	0.737	0.734	0.727	0.724	0.704	0.671	0.625	0.63	0.635	0.571	0.507	0.443	0.379	0.542	0.47	0.446	0.422	0.505	0.588
1	0.209	0.209	0.209	0.197	0.221	0.23033	0.23967	0.249	0.26	0.25025	0.2405	0.23075	0.221	0.206	0.261	0.354	0.458	0.582	0.706	0.7505	0.795	0.794	0.819	0.791	0.82	0.787	0.796	0.805	0.81233	0.81967	0.827	0.811	0.822	0.806	0.773	0.741	0.6215	0.502	0.44167	0.38133	0.321	0.384	0.408	0.354	0.277	0.2	0.232	0.264
1	0.265	0.265	0.265	0.3	0.335	0.324	0.3675	0.411	0.378	0.185	0.20333	0.22167	0.24	0.196	0.255	0.304	0.349	0.4635	0.578	0.642	0.691	0.733	0.765	0.747	0.764	0.733	0.7455	0.758	0.757	0.7705	0.784	0.772	0.772	0.7375	0.703	0.656	0.555	0.454	0.41033	0.36667	0.323	0.198	0.225	0.195	0.2105	0.226	0.323	0.42
1	0.2	0.2	0.2	0.189	0.156	0.14	0.17	0.2	0.203	0.176	0.179	0.182	0.185	0.156	0.203	0.287	0.313	0.4735	0.634	0.7025	0.771	0.793	0.827	0.832	0.844	0.81	0.8165	0.823	0.823	0.83	0.837	0.838	0.832	0.808	0.784	0.754	0.6725	0.591	0.513	0.435	0.357	0.261	0.267	0.255	0.2575	0.26	0.24	0.22
1	0.231	0.231	0.231	0.17	0.175	0.169	0.2245	0.28	0.267	0.264	0.261	0.258	0.255	0.24	0.326	0.434	0.526	0.619	0.712	0.7515	0.791	0.785	0.813	0.775	0.777	0.77	0.7695	0.769	0.7835	0.798	0.801	0.802	0.737	0.725	0.693	0.628	0.564	0.5	0.45733	0.41467	0.372	0.402	0.438	0.383	0.401	0.4	0.431	0.462
1	0.276	0.276	0.276	0.253	0.23	0.226	0.2945	0.363	0.247	0.202	0.21933	0.23667	0.254	0.227	0.318	0.422	0.412	0.5425	0.673	0.714	0.762	0.776	0.787	0.768	0.782	0.749	0.758	0.767	0.775	0.783	0.791	0.799	0.789	0.772	0.728	0.677	0.567	0.457	0.40967	0.36233	0.315	0.377	0.414	0.37	0.322	0.274	0.265	0.256
1	0.237	0.237	0.237	0.211	0.185	0.19267	0.20033	0.208	0.243	0.225	0.21533	0.20567	0.196	0.199	0.285	0.333	0.491	0.6155	0.74	0.759	0.799	0.816	0.828	0.824	0.83	0.82133	0.81267	0.804	0.813	0.822	0.831	0.82	0.828	0.7995	0.771	0.736	0.6565	0.577	0.515	0.453	0.391	0.329	0.343	0.285	0.25	0.215	0.202	0.189
1	0.366	0.366	0.366	0.333	0.424	0.451	0.40733	0.36367	0.32	0.30625	0.2925	0.27875	0.265	0.235	0.283	0.332	0.387	0.5025	0.618	0.6645	0.711	0.729	0.766	0.731	0.737	0.727	0.683	0.639	0.60833	0.57767	0.547	0.531	0.526	0.472	0.477	0.423	0.431	0.439	0.498	0.557	0.616	0.675	0.697	0.7	0.697	0.694	0.703	0.712
1	0.206	0.206	0.206	0.198	0.19	0.199	0.208	0.217	0.236	0.196	0.20233	0.20867	0.215	0.206	0.362	0.397	0.543	0.64	0.737	0.769	0.82	0.82	0.825	0.808	0.811	0.784	0.793	0.802	0.808	0.814	0.82	0.817	0.812	0.793	0.774	0.738	0.6645	0.591	0.5265	0.462	0.3975	0.333	0.344	0.31	0.2675	0.225	0.218	0.211
1	0.172	0.172	0.172	0.183	0.194	0.144	0.17133	0.19867	0.226	0.204	0.208	0.212	0.216	0.237	0.3	0.361	0.464	0.59	0.716	0.739	0.77	0.776	0.793	0.776	0.803	0.776	0.7815	0.787	0.79667	0.80633	0.816	0.794	0.795	0.74	0.7	0.63	0.528	0.426	0.36767	0.30933	0.251	0.239	0.261	0.229	0.2235	0.218	0.208	0.198
1	0.254	0.254	0.254	0.231	0.258	0.28633	0.31467	0.343	0.264	0.213	0.2035	0.194	0.1845	0.175	0.197	0.218	0.272	0.3265	0.381	0.4515	0.522	0.566	0.682	0.698	0.762	0.745	0.7445	0.744	0.763	0.742	0.76	0.764	0.758	0.718	0.674	0.575	0.4525	0.33	0.33433	0.33867	0.343	0.249	0.201	0.179	0.182	0.185	0.27	0.388
1	0.319	0.319	0.319	0.379	0.4	0.368	0.4195	0.471	0.321	0.375	0.35667	0.33833	0.32	0.304	0.295	0.328	0.376	0.474	0.572	0.651	0.73	0.732	0.783	0.784	0.803	0.771	0.78	0.789	0.795	0.781	0.767	0.7635	0.76	0.759	0.714	0.691	0.6035	0.516	0.46975	0.4235	0.37725	0.331	0.429	0.367	0.312	0.349	0.305	0.261
1	0.246	0.246	0.246	0.218	0.19	0.175	0.2065	0.238	0.25	0.199	0.204	0.209	0.214	0.176	0.185	0.193	0.233	0.308	0.383	0.454	0.617	0.687	0.775	0.788	0.817	0.79	0.8025	0.815	0.829	0.8335	0.838	0.8315	0.825	0.809	0.796	0.775	0.764	0.753	0.68467	0.61633	0.548	0.389	0.371	0.273	0.244	0.215	0.228	0.241
1	0.222	0.222	0.222	0.204	0.178	0.16	0.18	0.2	0.218	0.153	0.15867	0.16433	0.17	0.164	0.201	0.231	0.274	0.3535	0.433	0.534	0.616	0.679	0.747	0.796	0.794	0.8	0.7915	0.783	0.79333	0.80367	0.814	0.809	0.807	0.785	0.765	0.718	0.6455	0.573	0.48867	0.40433	0.32	0.3	0.333	0.295	0.314	0.305	0.268	0.231
1	0.211	0.211	0.211	0.224	0.203	0.176	0.206	0.236	0.266	0.259	0.252	0.245	0.238	0.223	0.265	0.329	0.373	0.486	0.599	0.6575	0.716	0.762	0.782	0.766	0.796	0.761	0.7715	0.782	0.781	0.78	0.779	0.7855	0.792	0.7705	0.749	0.73	0.719	0.708	0.628	0.548	0.468	0.246	0.258	0.247	0.255	0.231	0.235	0.239
1	0.201	0.201	0.201	0.189	0.205	0.21633	0.22767	0.239	0.217	0.196	0.2	0.204	0.208	0.185	0.328	0.361	0.495	0.605	0.715	0.77	0.804	0.81	0.833	0.808	0.82	0.789	0.801	0.813	0.81733	0.82167	0.826	0.814	0.812	0.792	0.762	0.736	0.5695	0.403	0.364	0.325	0.286	0.225	0.246	0.239	0.2455	0.252	0.234	0.216
1	0.246	0.246	0.246	0.237	0.228	0.2	0.26133	0.32267	0.384	0.37	0.356	0.342	0.328	0.349	0.382	0.455	0.528	0.614	0.7	0.732	0.764	0.76	0.778	0.756	0.794	0.76	0.7715	0.783	0.775	0.767	0.788	0.764	0.739	0.719	0.699	0.666	0.6045	0.543	0.50467	0.46633	0.428	0.449	0.43	0.432	0.4215	0.411	0.385	0.359
1	0.283	0.283	0.283	0.268	0.346	0.335	0.395	0.455	0.25	0.214	0.21767	0.22133	0.225	0.214	0.305	0.353	0.4	0.492	0.584	0.651	0.718	0.766	0.783	0.762	0.77	0.767	0.7665	0.766	0.771	0.776	0.781	0.768	0.755	0.715	0.631	0.594	0.485	0.376	0.35967	0.34333	0.327	0.291	0.333	0.324	0.3225	0.321	0.338	0.355
1	0.262	0.262	0.262	0.257	0.201	0.174	0.2285	0.283	0.261	0.264	0.267	0.27	0.273	0.194	0.252	0.293	0.319	0.4615	0.604	0.671	0.767	0.78	0.818	0.804	0.801	0.782	0.7905	0.799	0.81	0.822	0.817	0.82	0.809	0.815	0.798	0.745	0.6775	0.61	0.521	0.432	0.343	0.268	0.289	0.28	0.2845	0.289	0.316	0.343
1	0.327	0.327	0.327	0.291	0.235	0.23	0.274	0.318	0.294	0.29925	0.3045	0.30975	0.315	0.314	0.42	0.489	0.571	0.646	0.721	0.742	0.763	0.781	0.778	0.751	0.795	0.746	0.764	0.782	0.7875	0.793	0.778	0.7535	0.729	0.703	0.671	0.579	0.4055	0.232	0.25375	0.2755	0.29725	0.319	0.323	0.276	0.284	0.292	0.366	0.44
1	0.325	0.325	0.325	0.257	0.189	0.176	0.2145	0.253	0.335	0.504	0.467	0.43	0.393	0.333	0.428	0.414	0.508	0.6135	0.719	0.753	0.787	0.811	0.816	0.803	0.799	0.776	0.7885	0.801	0.806	0.808	0.81	0.806	0.825	0.815	0.771	0.742	0.724	0.706	0.613	0.52	0.427	0.419	0.452	0.373	0.376	0.369	0.385	0.401
1	0.194	0.194	0.194	0.197	0.2	0.181	0.212	0.243	0.236	0.308	0.27133	0.23467	0.198	0.207	0.341	0.387	0.497	0.6165	0.736	0.764	0.827	0.817	0.824	0.816	0.823	0.81567	0.80833	0.801	0.812	0.823	0.834	0.821	0.821	0.7975	0.774	0.729	0.6265	0.524	0.4815	0.439	0.3965	0.354	0.375	0.317	0.275	0.233	0.223	0.213
1	0.17	0.17	0.17	0.187	0.204	0.15	0.184	0.218	0.266	0.243	0.274	0.258	0.242	0.208	0.308	0.4	0.462	0.5975	0.733	0.755	0.786	0.795	0.811	0.786	0.798	0.779	0.789	0.799	0.80333	0.80767	0.812	0.813	0.797	0.76	0.723	0.676	0.547	0.418	0.391	0.364	0.337	0.311	0.333	0.333	0.25	0.167	0.197	0.227
1	0.203	0.203	0.203	0.193	0.183	0.16	0.182	0.204	0.226	0.202	0.20867	0.21533	0.222	0.281	0.351	0.437	0.515	0.617	0.719	0.734	0.745	0.778	0.745	0.754	0.773	0.759	0.7395	0.72	0.73233	0.74467	0.757	0.742	0.725	0.682	0.62	0.562	0.49	0.418	0.36567	0.31333	0.261	0.225	0.282	0.244	0.2355	0.227	0.23	0.233
1	0.239	0.239	0.239	0.206	0.205	0.21	0.2245	0.239	0.263	0.25675	0.2505	0.24425	0.238	0.18	0.205	0.279	0.283	0.366	0.449	0.571	0.633	0.687	0.762	0.767	0.805	0.776	0.7835	0.791	0.8	0.809	0.808	0.81	0.813	0.798	0.779	0.765	0.7255	0.686	0.61733	0.54867	0.48	0.415	0.36	0.292	0.312	0.26	0.26	0.26
1	0.297	0.297	0.297	0.296	0.305	0.278	0.326	0.374	0.422	0.463	0.44433	0.42567	0.407	0.383	0.353	0.356	0.353	0.379	0.405	0.4705	0.536	0.527	0.623	0.584	0.597	0.681	0.6535	0.626	0.65367	0.68133	0.709	0.697	0.685	0.672	0.659	0.65	0.647	0.644	0.62633	0.60867	0.591	0.429	0.394	0.43	0.402	0.348	0.357	0.366
1	0.228	0.228	0.228	0.208	0.223	0.227	0.22667	0.22633	0.226	0.246	0.23133	0.21667	0.202	0.193	0.289	0.308	0.383	0.486	0.589	0.635	0.716	0.758	0.786	0.786	0.803	0.779	0.7875	0.796	0.798	0.8	0.802	0.815	0.788	0.77	0.754	0.691	0.6105	0.53	0.447	0.364	0.281	0.327	0.327	0.304	0.31	0.3425	0.375	0.4075
1	0.257	0.257	0.257	0.219	0.249	0.26533	0.28167	0.298	0.262	0.272	0.25267	0.23333	0.214	0.22	0.267	0.353	0.397	0.454	0.511	0.5815	0.652	0.717	0.745	0.762	0.777	0.746	0.7635	0.781	0.78767	0.79433	0.801	0.779	0.768	0.7435	0.719	0.674	0.6255	0.577	0.516	0.455	0.394	0.311	0.336	0.325	0.314	0.326	0.38	0.434
1	0.23	0.23	0.23	0.214	0.198	0.181	0.2055	0.23	0.253	0.196	0.199	0.202	0.205	0.178	0.194	0.251	0.287	0.3855	0.484	0.603	0.684	0.735	0.781	0.798	0.8	0.791	0.802	0.813	0.81567	0.81833	0.821	0.669	0.811	0.802	0.793	0.748	0.757	0.65	0.506	0.362	0.218	0.23	0.258	0.253	0.27	0.242	0.238	0.234
1	0.218	0.218	0.218	0.202	0.164	0.184	0.2205	0.257	0.263	0.249	0.235	0.221	0.207	0.216	0.275	0.369	0.411	0.486	0.561	0.641	0.685	0.73	0.767	0.778	0.784	0.774	0.7805	0.787	0.796	0.805	0.802	0.789	0.786	0.765	0.744	0.71	0.6655	0.621	0.501	0.381	0.261	0.234	0.296	0.27	0.263	0.256	0.252	0.248
1	0.197	0.197	0.197	0.206	0.215	0.242	0.2395	0.237	0.222	0.178	0.183	0.188	0.193	0.188	0.202	0.313	0.322	0.484	0.646	0.677	0.764	0.783	0.805	0.822	0.828	0.809	0.8095	0.81	0.81533	0.82067	0.826	0.807	0.817	0.774	0.759	0.713	0.599	0.485	0.44225	0.3995	0.35675	0.314	0.309	0.307	0.2575	0.208	0.219	0.23
1	0.251	0.251	0.251	0.205	0.226	0.209	0.22	0.231	0.259	0.255	0.24967	0.24433	0.239	0.203	0.289	0.322	0.406	0.5415	0.677	0.722	0.767	0.742	0.768	0.73	0.744	0.74	0.7455	0.751	0.776	0.791	0.787	0.789	0.773	0.736	0.706	0.712	0.5985	0.485	0.45733	0.42967	0.402	0.366	0.398	0.387	0.35	0.313	0.386	0.459
1	0.193	0.193	0.193	0.197	0.191	0.20467	0.21833	0.232	0.22	0.185	0.18633	0.18767	0.189	0.182	0.265	0.39	0.439	0.5725	0.706	0.76	0.8	0.809	0.812	0.812	0.81	0.805	0.8	0.795	0.806	0.817	0.828	0.813	0.804	0.7735	0.743	0.696	0.5755	0.455	0.42175	0.3885	0.35525	0.322	0.34	0.294	0.2525	0.211	0.202	0.193
1	0.171	0.171	0.171	0.168	0.165	0.18225	0.1995	0.21675	0.234	0.227	0.216	0.205	0.194	0.217	0.281	0.333	0.424	0.5405	0.657	0.7165	0.776	0.801	0.81	0.795	0.801	0.786	0.7755	0.765	0.7875	0.81	0.83	0.813	0.795	0.78	0.745	0.684	0.5795	0.475	0.38925	0.3035	0.21775	0.132	0.161	0.171	0.15	0.129	0.177	0.225
1	0.231	0.231	0.231	0.208	0.208	0.20733	0.20667	0.206	0.252	0.189	0.20433	0.21967	0.235	0.234	0.277	0.273	0.308	0.396	0.484	0.562	0.671	0.701	0.762	0.79	0.78	0.771	0.779	0.787	0.78667	0.78633	0.786	0.769	0.765	0.719	0.723	0.655	0.646	0.529	0.4835	0.438	0.3925	0.347	0.356	0.318	0.297	0.29	0.314	0.338
1	0.258	0.258	0.258	0.233	0.208	0.157	0.207	0.249	0.263	0.306	0.29733	0.28867	0.28	0.265	0.335	0.392	0.427	0.558	0.689	0.7405	0.792	0.806	0.821	0.815	0.822	0.808	0.809	0.81	0.821	0.832	0.834	0.81	0.786	0.784	0.722	0.661	0.6175	0.574	0.50175	0.4295	0.35725	0.285	0.299	0.28167	0.26433	0.247	0.269	0.291
1	0.363	0.363	0.363	0.322	0.38	0.335	0.364	0.393	0.513	0.517	0.50633	0.49567	0.485	0.462	0.528	0.515	0.531	0.5755	0.62	0.669	0.718	0.691	0.749	0.738	0.764	0.71	0.7345	0.759	0.756	0.753	0.749	0.729	0.744	0.718	0.703	0.667	0.615	0.563	0.58033	0.59767	0.615	0.5	0.632	0.616	0.488	0.507	0.443	0.379
1	0.233	0.233	0.233	0.219	0.251	0.232	0.23233	0.23267	0.233	0.222	0.21433	0.20667	0.199	0.186	0.235	0.283	0.339	0.4475	0.556	0.626	0.704	0.735	0.781	0.785	0.802	0.781	0.7865	0.792	0.79967	0.80733	0.815	0.806	0.789	0.778	0.748	0.708	0.6285	0.549	0.463	0.377	0.291	0.307	0.358	0.312	0.323	0.3475	0.372	0.3965
1	0.239	0.239	0.239	0.227	0.237	0.192	0.227	0.262	0.235	0.197	0.20733	0.21767	0.228	0.214	0.257	0.294	0.339	0.4365	0.534	0.647	0.705	0.736	0.799	0.784	0.791	0.77	0.7785	0.787	0.795	0.79	0.785	0.788	0.764	0.759	0.739	0.72	0.611	0.502	0.447	0.392	0.337	0.272	0.296	0.3	0.296	0.302	0.299	0.296
1	0.237	0.237	0.237	0.253	0.269	0.279	0.327	0.375	0.24	0.197	0.208	0.219	0.23	0.188	0.329	0.309	0.395	0.538	0.681	0.701	0.753	0.777	0.797	0.762	0.797	0.771	0.7765	0.782	0.78967	0.79733	0.805	0.814	0.788	0.763	0.761	0.722	0.6075	0.493	0.46075	0.4285	0.39625	0.364	0.419	0.357	0.372	0.387	0.364	0.341
1	0.224	0.224	0.224	0.219	0.243	0.256	0.269	0.282	0.246	0.245	0.23033	0.21567	0.201	0.211	0.229	0.237	0.288	0.3805	0.473	0.561	0.649	0.658	0.772	0.779	0.789	0.783	0.777	0.771	0.814	0.806	0.798	0.803	0.833	0.801	0.769	0.707	0.618	0.529	0.453	0.377	0.301	0.225	0.281	0.276	0.2335	0.191	0.195	0.199
1	0.308	0.308	0.308	0.279	0.176	0.205	0.2055	0.206	0.229	0.221	0.21533	0.20967	0.204	0.231	0.292	0.322	0.406	0.534	0.662	0.7255	0.789	0.759	0.828	0.822	0.826	0.8	0.8095	0.819	0.842	0.79	0.823	0.818	0.81	0.792	0.774	0.72	0.708	0.58	0.49	0.4	0.31	0.291	0.324	0.26	0.28	0.256	0.16	0.064
1	0.293	0.293	0.293	0.244	0.246	0.252	0.2925	0.333	0.322	0.285	0.305	0.325	0.345	0.328	0.377	0.418	0.391	0.477	0.563	0.635	0.713	0.742	0.777	0.786	0.787	0.763	0.773	0.783	0.7865	0.79	0.811	0.799	0.787	0.769	0.749	0.697	0.596	0.495	0.47233	0.44967	0.427	0.433	0.471	0.463	0.4645	0.466	0.515	0.564
1	0.213	0.213	0.213	0.21	0.207	0.211	0.2325	0.254	0.253	0.207	0.216	0.225	0.234	0.247	0.336	0.402	0.496	0.6235	0.751	0.758	0.8	0.806	0.82	0.807	0.797	0.777	0.778	0.779	0.791	0.803	0.815	0.792	0.795	0.7595	0.724	0.667	0.5405	0.414	0.399	0.384	0.369	0.354	0.378	0.293	0.2615	0.23	0.203	0.176
1	0.223	0.223	0.223	0.202	0.181	0.197	0.213	0.229	0.245	0.2435	0.242	0.2405	0.239	0.179	0.215	0.315	0.33	0.4695	0.609	0.691	0.742	0.766	0.81	0.802	0.815	0.789	0.7945	0.8	0.80467	0.80933	0.814	0.809	0.821	0.802	0.794	0.764	0.7495	0.735	0.64	0.545	0.45	0.333	0.295	0.286	0.2755	0.265	0.194	0.123
1	0.203	0.203	0.203	0.189	0.175	0.157	0.205	0.2615	0.318	0.2955	0.273	0.2505	0.228	0.2	0.224	0.273	0.33	0.438	0.546	0.609	0.672	0.742	0.766	0.786	0.796	0.794	0.801	0.808	0.7855	0.763	0.824	0.816	0.808	0.797	0.749	0.685	0.5755	0.466	0.397	0.328	0.259	0.259	0.261	0.232	0.2135	0.195	0.2	0.205
1	0.281	0.281	0.281	0.204	0.127	0.177	0.20667	0.23633	0.266	0.259	0.25	0.241	0.232	0.201	0.208	0.248	0.272	0.3465	0.421	0.5175	0.614	0.655	0.792	0.8	0.811	0.783	0.794	0.805	0.816	0.814	0.812	0.809	0.804	0.774	0.75	0.729	0.68	0.631	0.584	0.537	0.49	0.456	0.398	0.308	0.2815	0.255	0.254	0.263
1	0.359	0.359	0.359	0.277	0.195	0.211	0.248	0.2745	0.301	0.255	0.23567	0.21633	0.197	0.188	0.269	0.321	0.381	0.4795	0.578	0.6335	0.689	0.702	0.732	0.75	0.766	0.733	0.74	0.747	0.762	0.77	0.778	0.772	0.777	0.781	0.721	0.715	0.6645	0.614	0.589	0.564	0.539	0.311	0.352	0.299	0.2985	0.298	0.228	0.158
1	0.122	0.122	0.122	0.167	0.212	0.156	0.205	0.254	0.268	0.243	0.24267	0.24233	0.242	0.235	0.31	0.399	0.459	0.5715	0.684	0.719	0.775	0.794	0.81	0.781	0.793	0.751	0.778	0.805	0.80833	0.81167	0.815	0.816	0.789	0.772	0.749	0.689	0.6195	0.55	0.50167	0.45333	0.405	0.266	0.311	0.292	0.2675	0.243	0.246	0.249
1	0.209	0.209	0.209	0.205	0.201	0.187	0.2215	0.256	0.294	0.218	0.22	0.222	0.224	0.206	0.301	0.395	0.488	0.5995	0.711	0.742	0.788	0.796	0.805	0.785	0.812	0.775	0.787	0.799	0.809	0.819	0.829	0.819	0.812	0.777	0.759	0.695	0.61	0.525	0.44433	0.36367	0.283	0.349	0.356	0.296	0.2955	0.295	0.291	0.287
1	0.21	0.21	0.21	0.198	0.211	0.217	0.223	0.229	0.253	0.174	0.203	0.232	0.261	0.271	0.294	0.298	0.29	0.3515	0.413	0.478	0.585	0.639	0.737	0.772	0.786	0.794	0.8025	0.811	0.81	0.809	0.808	0.8135	0.819	0.788	0.768	0.747	0.723	0.584	0.509	0.434	0.359	0.371	0.386	0.321	0.313	0.304	0.323	0.342
1	0.232	0.232	0.232	0.227	0.222	0.205	0.234	0.263	0.269	0.319	0.29567	0.27233	0.249	0.214	0.29	0.332	0.357	0.4645	0.572	0.6635	0.755	0.76	0.796	0.781	0.771	0.749	0.7615	0.774	0.781	0.783	0.795	0.797	0.799	0.752	0.768	0.713	0.6065	0.5	0.44633	0.39267	0.339	0.498	0.555	0.552	0.562	0.572	0.6	0.628
1	0.247	0.247	0.247	0.205	0.188	0.179	0.201	0.223	0.241	0.179	0.18967	0.20033	0.211	0.231	0.245	0.268	0.282	0.3515	0.421	0.554	0.553	0.625	0.734	0.784	0.81	0.785	0.795	0.805	0.81367	0.82233	0.831	0.803	0.815	0.792	0.764	0.723	0.6255	0.528	0.442	0.356	0.27	0.265	0.308	0.296	0.297	0.252	0.273	0.294
1	0.153	0.153	0.153	0.16	0.167	0.1825	0.198	0.2135	0.229	0.305	0.272	0.239	0.206	0.214	0.309	0.367	0.467	0.57	0.673	0.7305	0.788	0.796	0.812	0.796	0.792	0.776	0.7795	0.783	0.804	0.825	0.812	0.808	0.791	0.761	0.705	0.631	0.552	0.473	0.3965	0.32	0.2435	0.167	0.165	0.148	0.149	0.15	0.169	0.188
1	0.201	0.201	0.201	0.177	0.224	0.181	0.208	0.235	0.263	0.169	0.17567	0.18233	0.189	0.177	0.211	0.278	0.33	0.455	0.58	0.661	0.69	0.714	0.762	0.771	0.782	0.741	0.7545	0.768	0.768	0.768	0.768	0.73	0.717	0.6945	0.672	0.623	0.566	0.509	0.44675	0.3845	0.32225	0.26	0.306	0.272	0.25	0.228	0.222	0.216
1	0.256	0.256	0.256	0.21	0.216	0.263	0.29833	0.33367	0.369	0.343	0.357	0.371	0.385	0.341	0.403	0.427	0.392	0.4485	0.505	0.554	0.603	0.676	0.68	0.714	0.713	0.717	0.724	0.731	0.745	0.759	0.773	0.775	0.777	0.756	0.735	0.725	0.703	0.681	0.65833	0.63567	0.613	0.457	0.418	0.359	0.339	0.353	0.364	0.375
1	0.229	0.229	0.229	0.225	0.221	0.22525	0.2295	0.23375	0.238	0.202	0.21333	0.22467	0.236	0.201	0.324	0.404	0.552	0.65	0.748	0.786	0.816	0.818	0.817	0.792	0.805	0.787	0.79	0.793	0.79633	0.79967	0.803	0.807	0.795	0.7775	0.76	0.72	0.6675	0.615	0.53867	0.46233	0.386	0.382	0.347	0.367	0.392	0.417	0.271	0.125
1	0.173	0.173	0.173	0.173	0.173	0.18625	0.1995	0.21275	0.226	0.212	0.223	0.234	0.245	0.208	0.297	0.353	0.459	0.602	0.745	0.781	0.82	0.803	0.832	0.798	0.818	0.789	0.794	0.799	0.79567	0.79233	0.789	0.801	0.807	0.7955	0.784	0.746	0.6745	0.603	0.52633	0.44967	0.373	0.345	0.283	0.268	0.2615	0.255	0.211	0.167
1	0.28	0.28	0.28	0.289	0.281	0.242	0.26667	0.29133	0.316	0.298	0.32267	0.34733	0.372	0.333	0.413	0.467	0.466	0.518	0.57	0.6445	0.719	0.746	0.707	0.717	0.755	0.695	0.7285	0.762	0.728	0.7505	0.773	0.754	0.745	0.752	0.698	0.675	0.609	0.543	0.53633	0.52967	0.523	0.323	0.381	0.425	0.3825	0.34	0.394	0.448
1	0.217	0.217	0.217	0.189	0.161	0.15	0.178	0.206	0.217	0.187	0.192	0.197	0.202	0.174	0.214	0.256	0.321	0.462	0.603	0.688	0.773	0.789	0.806	0.82	0.811	0.797	0.803	0.809	0.805	0.808	0.811	0.812	0.813	0.783	0.763	0.733	0.734	0.578	0.456	0.334	0.212	0.232	0.288	0.25	0.269	0.266	0.28	0.294
1	0.206	0.206	0.206	0.19	0.211	0.207	0.2205	0.234	0.213	0.194	0.201	0.208	0.215	0.195	0.268	0.319	0.397	0.529	0.661	0.723	0.785	0.811	0.816	0.814	0.812	0.78	0.7925	0.805	0.808	0.812	0.816	0.8095	0.803	0.791	0.768	0.726	0.659	0.592	0.49975	0.4075	0.31525	0.223	0.25	0.244	0.2405	0.237	0.226	0.215
1	0.233	0.233	0.233	0.2	0.167	0.164	0.18767	0.21133	0.235	0.192	0.206	0.22	0.234	0.188	0.251	0.284	0.319	0.439	0.559	0.645	0.696	0.751	0.764	0.754	0.777	0.754	0.765	0.776	0.77933	0.78267	0.786	0.773	0.775	0.731	0.705	0.66	0.5605	0.461	0.395	0.329	0.263	0.293	0.298	0.288	0.2845	0.281	0.3	0.319
1	0.239	0.239	0.239	0.217	0.195	0.175	0.203	0.231	0.233	0.183	0.196	0.209	0.222	0.175	0.235	0.354	0.383	0.5225	0.662	0.734	0.796	0.801	0.826	0.823	0.818	0.802	0.8085	0.815	0.81867	0.82233	0.826	0.836	0.821	0.798	0.797	0.751	0.686	0.621	0.494	0.367	0.24	0.259	0.297	0.233	0.275	0.266	0.296	0.326
1	0.177	0.177	0.177	0.185	0.193	0.166	0.192	0.218	0.252	0.23	0.23567	0.24133	0.247	0.251	0.322	0.39	0.446	0.569	0.692	0.7255	0.759	0.77	0.785	0.771	0.774	0.765	0.7735	0.782	0.798	0.814	0.806	0.792	0.778	0.784	0.744	0.669	0.556	0.443	0.40975	0.3765	0.34325	0.31	0.277	0.262	0.279	0.296	0.31	0.324
1	0.222	0.222	0.222	0.214	0.172	0.211	0.239	0.267	0.295	0.256	0.24733	0.23867	0.23	0.202	0.256	0.302	0.336	0.455	0.574	0.614	0.68	0.706	0.768	0.775	0.749	0.756	0.7735	0.791	0.78767	0.78433	0.781	0.755	0.743	0.7135	0.684	0.636	0.6005	0.565	0.5355	0.506	0.4765	0.447	0.373	0.372	0.3795	0.387	0.415	0.443
1	0.174	0.174	0.174	0.188	0.202	0.171	0.1975	0.224	0.258	0.232	0.236	0.24	0.244	0.201	0.267	0.347	0.411	0.54	0.669	0.722	0.736	0.776	0.793	0.765	0.787	0.783	0.7905	0.798	0.80433	0.81067	0.817	0.825	0.821	0.792	0.766	0.739	0.7	0.661	0.567	0.473	0.379	0.285	0.392	0.3	0.3025	0.305	0.319	0.333
1	0.237	0.237	0.237	0.22	0.234	0.205	0.223	0.241	0.283	0.2735	0.264	0.2545	0.245	0.252	0.256	0.3125	0.369	0.4885	0.608	0.687	0.739	0.716	0.772	0.78	0.77	0.723	0.7415	0.76	0.752	0.744	0.731	0.683	0.628	0.5885	0.549	0.505	0.421	0.337	0.33025	0.3235	0.31675	0.31	0.333	0.271	0.261	0.251	0.258	0.265
1	0.191	0.191	0.191	0.22	0.249	0.215	0.224	0.265	0.306	0.238	0.23167	0.22533	0.219	0.178	0.183	0.227	0.246	0.257	0.268	0.343	0.366	0.491	0.573	0.694	0.73	0.746	0.755	0.764	0.7805	0.797	0.816	0.808	0.821	0.799	0.765	0.729	0.656	0.583	0.477	0.371	0.265	0.251	0.241	0.245	0.217	0.189	0.192	0.195
1	0.261	0.261	0.261	0.325	0.389	0.41	0.4635	0.517	0.401	0.226	0.23267	0.23933	0.246	0.212	0.263	0.279	0.344	0.4525	0.561	0.618	0.666	0.696	0.741	0.756	0.765	0.74	0.7525	0.765	0.762	0.772	0.782	0.759	0.783	0.747	0.711	0.68	0.6255	0.571	0.526	0.481	0.436	0.254	0.228	0.269	0.264	0.259	0.37	0.481
1	0.31	0.31	0.31	0.239	0.192	0.151	0.18967	0.22833	0.267	0.214	0.207	0.2	0.193	0.167	0.15	0.22	0.274	0.3735	0.473	0.577	0.629	0.659	0.721	0.758	0.783	0.749	0.7665	0.784	0.77767	0.77133	0.765	0.75	0.725	0.668	0.641	0.582	0.5135	0.445	0.40667	0.36833	0.33	0.283	0.305	0.263	0.2665	0.27	0.28	0.29
1	0.153	0.153	0.153	0.182	0.211	0.178	0.2065	0.235	0.244	0.254	0.254	0.254	0.254	0.206	0.268	0.34	0.397	0.5285	0.66	0.713	0.762	0.773	0.813	0.789	0.805	0.783	0.793	0.803	0.80767	0.81233	0.817	0.81	0.81	0.778	0.716	0.636	0.5155	0.395	0.36467	0.33433	0.304	0.247	0.299	0.283	0.2655	0.248	0.172	0.096
1	0.219	0.219	0.219	0.209	0.223	0.21933	0.21567	0.212	0.253	0.254	0.255	0.256	0.257	0.262	0.395	0.432	0.557	0.6535	0.75	0.7795	0.809	0.817	0.833	0.812	0.819	0.798	0.802	0.806	0.815	0.824	0.833	0.823	0.824	0.812	0.773	0.726	0.5765	0.427	0.38	0.333	0.286	0.298	0.328	0.323	0.2835	0.244	0.216	0.188
1	0.204	0.204	0.204	0.194	0.193	0.20667	0.22033	0.234	0.234	0.211	0.214	0.217	0.22	0.227	0.315	0.404	0.495	0.6145	0.734	0.761	0.799	0.802	0.825	0.807	0.816	0.79733	0.77867	0.76	0.783	0.806	0.829	0.808	0.812	0.7715	0.731	0.695	0.5935	0.492	0.44775	0.4035	0.35925	0.315	0.344	0.299	0.261	0.223	0.211	0.199
1	0.273	0.273	0.273	0.239	0.205	0.217	0.229	0.241	0.286	0.2915	0.297	0.3025	0.308	0.288	0.417	0.494	0.565	0.6575	0.75	0.7745	0.799	0.794	0.804	0.773	0.788	0.772	0.7805	0.789	0.784	0.787	0.814	0.783	0.757	0.743	0.682	0.645	0.566	0.487	0.42067	0.35433	0.288	0.291	0.28	0.295	0.3015	0.308	0.273	0.238
1	0.239	0.239	0.239	0.273	0.307	0.3	0.32333	0.34667	0.37	0.354	0.345	0.336	0.327	0.296	0.288	0.264	0.302	0.309	0.316	0.375	0.434	0.526	0.607	0.645	0.694	0.681	0.694	0.707	0.71833	0.72967	0.741	0.719	0.728	0.717	0.705	0.68	0.6525	0.625	0.59267	0.56033	0.528	0.447	0.382	0.352	0.3445	0.337	0.344	0.388
1	0.256	0.256	0.256	0.232	0.245	0.266	0.274	0.282	0.301	0.28675	0.2725	0.25825	0.244	0.249	0.348	0.402	0.507	0.608	0.709	0.751	0.793	0.797	0.816	0.795	0.816	0.786	0.7955	0.805	0.81167	0.81833	0.825	0.812	0.828	0.807	0.774	0.729	0.593	0.457	0.41167	0.36633	0.321	0.318	0.344	0.32	0.2935	0.267	0.254	0.241
1	0.262	0.262	0.262	0.278	0.274	0.284	0.3055	0.327	0.24	0.225	0.21	0.195	0.18	0.17	0.222	0.27	0.295	0.405	0.515	0.594	0.673	0.668	0.749	0.751	0.783	0.768	0.777	0.786	0.7965	0.807	0.803	0.803	0.787	0.732	0.665	0.615	0.539	0.463	0.40667	0.35033	0.294	0.295	0.361	0.172	0.171	0.17	0.21	0.25
1	0.324	0.324	0.324	0.221	0.24	0.255	0.27	0.2715	0.273	0.217	0.20933	0.20167	0.194	0.181	0.205	0.257	0.328	0.419	0.51	0.569	0.628	0.707	0.697	0.719	0.72	0.74	0.7435	0.747	0.762	0.777	0.792	0.799	0.799	0.7645	0.73	0.667	0.631	0.595	0.49767	0.40033	0.303	0.212	0.2	0.186	0.1905	0.195	0.261	0.327
1	0.205	0.205	0.205	0.17	0.21	0.152	0.1725	0.193	0.265	0.25425	0.2435	0.23275	0.222	0.221	0.28	0.3375	0.395	0.5285	0.662	0.718	0.764	0.778	0.79	0.773	0.791	0.762	0.7725	0.783	0.79	0.797	0.795	0.789	0.772	0.73	0.688	0.666	0.556	0.446	0.40875	0.3715	0.33425	0.297	0.286	0.246	0.2415	0.237	0.235	0.233
1	0.184	0.184	0.184	0.184	0.184	0.197	0.23433	0.27167	0.309	0.28825	0.2675	0.24675	0.226	0.208	0.216	0.274	0.304	0.385	0.466	0.535	0.579	0.66	0.757	0.776	0.794	0.784	0.786	0.788	0.79233	0.79667	0.801	0.789	0.786	0.751	0.695	0.633	0.5185	0.404	0.36433	0.32467	0.285	0.259	0.273	0.253	0.231	0.209	0.217	0.225
1	0.212	0.212	0.212	0.196	0.232	0.217	0.2385	0.26	0.233	0.26	0.287	0.314	0.201	0.201	0.265	0.324	0.408	0.492	0.576	0.636	0.696	0.708	0.772	0.767	0.778	0.754	0.759	0.764	0.773	0.782	0.791	0.779	0.762	0.743	0.7	0.653	0.566	0.479	0.446	0.413	0.38	0.347	0.367	0.345	0.3335	0.322	0.35	0.378
1	0.2	0.2	0.2	0.176	0.189	0.171	0.212	0.233	0.254	0.281	0.259	0.237	0.215	0.201	0.3	0.29	0.344	0.419	0.494	0.587	0.628	0.719	0.755	0.773	0.781	0.752	0.7575	0.763	0.76933	0.77567	0.782	0.777	0.723	0.733	0.687	0.635	0.516	0.397	0.39433	0.39167	0.389	0.317	0.348	0.346	0.304	0.316	0.345	0.374
1	0.297	0.297	0.297	0.204	0.187	0.186	0.179	0.229	0.242	0.219	0.21767	0.21633	0.215	0.227	0.289	0.358	0.428	0.5465	0.665	0.724	0.783	0.758	0.824	0.82	0.819	0.8	0.8035	0.807	0.794	0.781	0.828	0.799	0.792	0.76	0.759	0.708	0.689	0.573	0.48167	0.39033	0.299	0.31	0.304	0.288	0.274	0.271	0.226	0.181
1	0.214	0.214	0.214	0.215	0.216	0.186	0.207	0.228	0.237	0.198	0.21	0.222	0.234	0.204	0.282	0.309	0.359	0.45	0.541	0.612	0.715	0.726	0.795	0.782	0.771	0.761	0.776	0.791	0.78633	0.78167	0.777	0.786	0.787	0.762	0.733	0.693	0.5895	0.486	0.44667	0.40733	0.368	0.261	0.282	0.26	0.275	0.288	0.262	0.236
1	0.235	0.235	0.235	0.215	0.195	0.217	0.2385	0.26	0.242	0.236	0.23933	0.24267	0.246	0.227	0.286	0.335	0.379	0.486	0.593	0.712	0.776	0.786	0.814	0.803	0.808	0.783	0.7895	0.796	0.803	0.81	0.814	0.8125	0.811	0.797	0.771	0.73	0.6445	0.559	0.47467	0.39033	0.306	0.501	0.584	0.546	0.5675	0.589	0.644	0.699
1	0.217	0.217	0.217	0.214	0.211	0.21925	0.2275	0.23575	0.244	0.195	0.21667	0.23833	0.26	0.238	0.414	0.452	0.525	0.64	0.755	0.778	0.817	0.818	0.831	0.808	0.823	0.797	0.8045	0.812	0.81633	0.82067	0.825	0.811	0.795	0.769	0.743	0.715	0.5635	0.412	0.382	0.352	0.322	0.234	0.265	0.254	0.2455	0.237	0.226	0.215
1	0.126	0.126	0.126	0.144	0.162	0.149	0.17333	0.19767	0.222	0.21	0.20733	0.20467	0.202	0.22	0.312	0.355	0.436	0.571	0.706	0.757	0.808	0.819	0.813	0.804	0.795	0.788	0.7905	0.793	0.8025	0.812	0.816	0.808	0.788	0.765	0.714	0.651	0.551	0.451	0.381	0.311	0.241	0.198	0.176	0.14	0.1455	0.151	0.174	0.197
1	0.204	0.204	0.204	0.212	0.22	0.21	0.2425	0.275	0.25	0.233	0.23733	0.24167	0.246	0.214	0.29	0.351	0.386	0.483	0.58	0.675	0.752	0.771	0.799	0.792	0.796	0.77	0.7835	0.797	0.8025	0.808	0.805	0.7965	0.788	0.783	0.773	0.729	0.6395	0.55	0.46133	0.37267	0.284	0.376	0.456	0.463	0.47	0.477	0.523	0.569
1	0.235	0.235	0.235	0.203	0.215	0.184	0.2255	0.267	0.237	0.203	0.21033	0.21767	0.225	0.173	0.245	0.375	0.408	0.55	0.692	0.741	0.799	0.81	0.827	0.803	0.816	0.786	0.795	0.804	0.816	0.828	0.82	0.826	0.819	0.797	0.783	0.74	0.6805	0.621	0.53867	0.45633	0.374	0.25	0.282	0.26	0.265	0.27	0.258	0.246
1	0.306	0.306	0.306	0.251	0.297	0.314	0.322	0.33	0.29	0.30833	0.32667	0.345	0.26	0.237	0.255	0.308	0.311	0.3865	0.462	0.541	0.539	0.52	0.656	0.621	0.674	0.701	0.698	0.695	0.7115	0.728	0.746	0.744	0.705	0.718	0.667	0.639	0.629	0.619	0.53467	0.45033	0.366	0.408	0.484	0.496	0.464	0.432	0.451	0.47
1	0.297	0.297	0.297	0.253	0.276	0.26	0.331	0.402	0.302	0.386	0.34567	0.30533	0.265	0.282	0.303	0.359	0.383	0.4895	0.596	0.642	0.703	0.682	0.717	0.714	0.67	0.738	0.71	0.682	0.69967	0.71733	0.735	0.742	0.749	0.683	0.647	0.62	0.554	0.606	0.552	0.498	0.444	0.348	0.377	0.357	0.344	0.385	0.375	0.365
1	0.153	0.153	0.153	0.159	0.165	0.18567	0.20633	0.227	0.205	0.155	0.14733	0.13967	0.132	0.109	0.153	0.171	0.252	0.3345	0.417	0.544	0.603	0.613	0.703	0.745	0.782	0.757	0.7515	0.746	0.75633	0.76667	0.777	0.715	0.711	0.704	0.671	0.612	0.519	0.426	0.3805	0.335	0.2895	0.244	0.258	0.251	0.2315	0.212	0.213	0.214
1	0.225	0.225	0.225	0.178	0.131	0.151	0.171	0.191	0.211	0.232	0.21567	0.19933	0.183	0.165	0.214	0.267	0.363	0.51	0.657	0.726	0.795	0.794	0.813	0.812	0.815	0.794	0.794	0.794	0.8135	0.833	0.807	0.821	0.804	0.793	0.769	0.707	0.5945	0.482	0.42367	0.36533	0.307	0.242	0.193	0.204	0.1915	0.179	0.169	0.159
1	0.426	0.426	0.426	0.284	0.276	0.281	0.3055	0.33	0.288	0.248	0.264	0.28	0.296	0.303	0.381	0.376	0.48	0.598	0.716	0.7575	0.799	0.749	0.833	0.799	0.83	0.81	0.814	0.818	0.7995	0.781	0.758	0.755	0.734	0.695	0.639	0.607	0.574	0.541	0.507	0.473	0.439	0.452	0.502	0.491	0.385	0.446	0.241	0.036
1	0.215	0.215	0.215	0.235	0.255	0.241	0.301	0.361	0.263	0.25525	0.2475	0.23975	0.232	0.196	0.238	0.311	0.341	0.4515	0.562	0.655	0.748	0.764	0.808	0.783	0.81	0.775	0.7855	0.796	0.8	0.82	0.82	0.823	0.817	0.793	0.789	0.751	0.7005	0.65	0.51667	0.38333	0.25	0.178	0.184	0.215	0.2175	0.22	0.233	0.246
1	0.222	0.222	0.222	0.215	0.19	0.157	0.194	0.231	0.241	0.222	0.22533	0.22867	0.232	0.239	0.339	0.4	0.477	0.589	0.701	0.745	0.789	0.795	0.81	0.784	0.788	0.777	0.778	0.779	0.788	0.797	0.793	0.798	0.758	0.744	0.66	0.62	0.516	0.412	0.38325	0.3545	0.32575	0.297	0.32	0.278	0.24	0.202	0.165	0.128
1	0.206	0.206	0.206	0.21	0.203	0.187	0.218	0.249	0.28	0.268	0.256	0.244	0.232	0.22	0.262	0.333	0.358	0.4335	0.509	0.609	0.709	0.685	0.764	0.779	0.784	0.747	0.75	0.753	0.76	0.767	0.774	0.777	0.78	0.7465	0.713	0.687	0.618	0.549	0.49033	0.43167	0.373	0.252	0.265	0.245	0.267	0.243	0.235	0.227
1	0.295	0.295	0.295	0.28	0.32	0.323	0.363	0.403	0.236	0.167	0.185	0.203	0.221	0.185	0.229	0.346	0.391	0.524	0.657	0.723	0.774	0.796	0.829	0.824	0.828	0.8	0.806	0.812	0.834	0.83	0.826	0.8085	0.791	0.761	0.749	0.743	0.627	0.511	0.444	0.377	0.31	0.243	0.284	0.262	0.298	0.318	0.188	0.058
1	0.219	0.219	0.219	0.19	0.161	0.153	0.18733	0.22167	0.256	0.239	0.246	0.253	0.26	0.225	0.328	0.458	0.51	0.625	0.74	0.742	0.788	0.774	0.801	0.768	0.773	0.752	0.7575	0.763	0.77167	0.78033	0.789	0.733	0.64	0.567	0.509	0.456	0.3905	0.325	0.30133	0.27767	0.254	0.28	0.293	0.278	0.269	0.26	0.299	0.338
1	0.554	0.554	0.554	0.611	0.665	0.71	0.753	0.796	0.639	0.6455	0.652	0.6585	0.665	0.682	0.651	0.63	0.596	0.667	0.738	0.747	0.756	0.744	0.759	0.731	0.677	0.691	0.713	0.735	0.7405	0.746	0.726	0.746	0.8	0.787	0.761	0.765	0.757	0.749	0.732	0.715	0.698	0.681	0.741	0.658	0.529	0.584	0.586	0.588
1	0.243	0.243	0.243	0.234	0.246	0.259	0.26233	0.26567	0.269	0.25725	0.2455	0.23375	0.222	0.198	0.27	0.309	0.352	0.4415	0.531	0.587	0.657	0.719	0.763	0.778	0.796	0.771	0.784	0.797	0.80133	0.80567	0.81	0.791	0.801	0.768	0.709	0.673	0.6045	0.536	0.50175	0.4675	0.43325	0.399	0.43	0.383	0.3775	0.372	0.353	0.334
1	0.233	0.233	0.233	0.231	0.229	0.197	0.21733	0.23767	0.258	0.205	0.19833	0.19167	0.185	0.17	0.193	0.202	0.258	0.3035	0.349	0.5	0.619	0.659	0.786	0.773	0.793	0.763	0.7745	0.786	0.786	0.786	0.785	0.772	0.791	0.771	0.765	0.737	0.7275	0.718	0.65467	0.59133	0.528	0.3	0.291	0.296	0.29	0.284	0.301	0.317
1	0.182	0.182	0.182	0.158	0.185	0.176	0.1995	0.223	0.225	0.215	0.21033	0.20567	0.201	0.174	0.252	0.287	0.38	0.4855	0.591	0.6755	0.76	0.773	0.789	0.82	0.805	0.775	0.791	0.807	0.8125	0.818	0.798	0.766	0.763	0.713	0.677	0.615	0.542	0.469	0.42	0.371	0.322	0.273	0.305	0.264	0.253	0.242	0.271	0.3
1	0.194	0.194	0.194	0.188	0.241	0.25267	0.26433	0.276	0.24	0.169	0.18167	0.19433	0.207	0.168	0.209	0.259	0.303	0.4205	0.538	0.607	0.676	0.73	0.769	0.781	0.798	0.78533	0.77267	0.76	0.82	0.813	0.824	0.813	0.811	0.7935	0.776	0.729	0.644	0.559	0.4915	0.424	0.3565	0.289	0.304	0.28	0.2485	0.217	0.204	0.191
1	0.237	0.237	0.237	0.208	0.214	0.202	0.2255	0.249	0.304	0.229	0.231	0.233	0.235	0.204	0.279	0.363	0.432	0.5605	0.689	0.729	0.775	0.787	0.8	0.778	0.799	0.773	0.781	0.789	0.79467	0.80033	0.806	0.808	0.789	0.768	0.723	0.682	0.5625	0.443	0.39633	0.34967	0.303	0.372	0.401	0.358	0.3535	0.349	0.341	0.333
1	0.394	0.394	0.394	0.384	0.268	0.266	0.285	0.361	0.257	0.213	0.22867	0.24433	0.26	0.261	0.31	0.343	0.392	0.5355	0.679	0.742	0.805	0.802	0.839	0.831	0.839	0.811	0.813	0.815	0.844	0.8375	0.831	0.814	0.812	0.7825	0.753	0.717	0.68	0.591	0.494	0.397	0.3	0.294	0.333	0.272	0.285	0.245	0.202	0.159
1	0.254	0.254	0.254	0.231	0.258	0.29	0.322	0.354	0.249	0.182	0.182	0.182	0.182	0.185	0.178	0.223	0.257	0.345	0.433	0.512	0.591	0.666	0.759	0.787	0.802	0.76	0.7265	0.693	0.75	0.807	0.82	0.814	0.823	0.8055	0.788	0.783	0.766	0.749	0.62925	0.5095	0.38975	0.27	0.292	0.277	0.276	0.275	0.268	0.261
1	0.233	0.233	0.233	0.244	0.255	0.274	0.275	0.276	0.277	0.254	0.23933	0.22467	0.21	0.185	0.187	0.246	0.294	0.398	0.502	0.6095	0.717	0.75	0.8	0.802	0.814	0.795	0.8075	0.82	0.827	0.823	0.843	0.821	0.823	0.808	0.793	0.745	0.684	0.623	0.53633	0.44967	0.363	0.275	0.273	0.259	0.2605	0.262	0.305	0.348
1	0.27	0.27	0.27	0.223	0.176	0.143	0.17433	0.20567	0.237	0.2	0.214	0.228	0.242	0.247	0.346	0.343	0.431	0.567	0.703	0.74	0.778	0.798	0.814	0.807	0.803	0.789	0.791	0.793	0.815	0.8115	0.808	0.8	0.811	0.785	0.759	0.735	0.662	0.589	0.51	0.431	0.352	0.273	0.292	0.292	0.2805	0.269	0.287	0.305
1	0.241	0.241	0.241	0.195	0.217	0.24433	0.27167	0.299	0.313	0.246	0.24667	0.24733	0.248	0.265	0.268	0.312	0.35	0.391	0.432	0.536	0.592	0.644	0.717	0.746	0.762	0.741	0.747	0.753	0.76433	0.77567	0.787	0.777	0.751	0.71	0.671	0.619	0.5405	0.462	0.41967	0.37733	0.335	0.307	0.322	0.316	0.324	0.276	0.317	0.358
1	0.278	0.278	0.278	0.243	0.282	0.274	0.325	0.2935	0.262	0.24325	0.2245	0.20575	0.187	0.182	0.213	0.241	0.374	0.4525	0.531	0.5615	0.592	0.699	0.696	0.712	0.72	0.712	0.7215	0.731	0.759	0.7215	0.684	0.715	0.722	0.701	0.638	0.578	0.5685	0.559	0.47767	0.39633	0.315	0.291	0.329	0.308	0.278	0.294	0.328	0.362
1	0.225	0.225	0.225	0.226	0.227	0.226	0.2685	0.311	0.268	0.226	0.23967	0.25333	0.267	0.216	0.279	0.349	0.381	0.4705	0.56	0.6435	0.727	0.747	0.769	0.763	0.78	0.754	0.764	0.774	0.781	0.765	0.791	0.788	0.756	0.729	0.676	0.636	0.575	0.514	0.468	0.422	0.376	0.357	0.335	0.372	0.3955	0.419	0.426	0.433
1	0.296	0.296	0.296	0.281	0.292	0.242	0.266	0.29	0.314	0.359	0.34467	0.33033	0.316	0.246	0.341	0.39	0.36	0.467	0.574	0.606	0.689	0.731	0.767	0.786	0.798	0.761	0.7705	0.78	0.7845	0.789	0.775	0.769	0.745	0.636	0.631	0.623	0.6205	0.618	0.564	0.51	0.456	0.402	0.483	0.428	0.335	0.435	0.394	0.353
1	0.38	0.38	0.38	0.261	0.326	0.302	0.383	0.439	0.281	0.268	0.255	0.242	0.229	0.22	0.262	0.344	0.421	0.5315	0.642	0.68	0.718	0.749	0.757	0.757	0.778	0.75	0.756	0.762	0.785	0.788	0.791	0.779	0.785	0.701	0.681	0.632	0.5985	0.565	0.472	0.379	0.286	0.41	0.433	0.373	0.376	0.421	0.469	0.517
1	0.176	0.176	0.176	0.2	0.224	0.217	0.2495	0.282	0.233	0.341	0.30167	0.26233	0.223	0.202	0.267	0.333	0.357	0.4655	0.574	0.671	0.758	0.773	0.798	0.789	0.806	0.792	0.798	0.804	0.793	0.824	0.814	0.8085	0.803	0.799	0.777	0.733	0.624	0.515	0.44433	0.37367	0.303	0.377	0.404	0.399	0.4255	0.452	0.492	0.532
1	0.136	0.136	0.136	0.174	0.212	0.23133	0.25067	0.27	0.233	0.192	0.18967	0.18733	0.185	0.17	0.204	0.244	0.296	0.44	0.584	0.668	0.754	0.783	0.809	0.814	0.824	0.789	0.799	0.809	0.811	0.813	0.815	0.814	0.812	0.806	0.788	0.755	0.6915	0.628	0.50233	0.37667	0.251	0.238	0.24	0.233	0.2225	0.212	0.198	0.184
1	0.159	0.159	0.159	0.174	0.189	0.122	0.167	0.212	0.237	0.293	0.27467	0.25633	0.238	0.183	0.235	0.405	0.422	0.5455	0.669	0.72	0.764	0.796	0.805	0.782	0.799	0.791	0.795	0.799	0.8085	0.818	0.819	0.808	0.813	0.792	0.768	0.736	0.682	0.628	0.549	0.47	0.391	0.24	0.26	0.244	0.215	0.186	0.213	0.24
1	0.242	0.242	0.242	0.223	0.238	0.23	0.2545	0.279	0.235	0.169	0.17433	0.17967	0.185	0.178	0.25	0.318	0.38	0.483	0.586	0.647	0.708	0.708	0.772	0.784	0.807	0.787	0.794	0.801	0.8085	0.816	0.815	0.8105	0.806	0.774	0.744	0.707	0.5825	0.458	0.41133	0.36467	0.318	0.267	0.285	0.284	0.266	0.248	0.226	0.204
1	0.206	0.206	0.206	0.217	0.228	0.24667	0.26533	0.284	0.312	0.23	0.223	0.216	0.209	0.227	0.205	0.245	0.26	0.3325	0.405	0.472	0.539	0.659	0.744	0.762	0.792	0.783	0.774	0.765	0.77	0.775	0.813	0.781	0.805	0.7795	0.754	0.731	0.6815	0.632	0.57667	0.52133	0.466	0.308	0.335	0.294	0.266	0.238	0.265	0.292
1	0.229	0.229	0.229	0.207	0.225	0.215	0.2465	0.278	0.245	0.171	0.17167	0.17233	0.173	0.157	0.226	0.272	0.333	0.4235	0.514	0.6075	0.701	0.733	0.793	0.808	0.82	0.8	0.807	0.814	0.822	0.83	0.823	0.819	0.815	0.784	0.773	0.725	0.6425	0.56	0.50933	0.45867	0.408	0.277	0.286	0.273	0.2645	0.256	0.236	0.216
1	0.219	0.219	0.219	0.198	0.201	0.183	0.2055	0.228	0.24	0.213	0.21967	0.22633	0.233	0.201	0.254	0.275	0.303	0.3755	0.448	0.532	0.66	0.732	0.783	0.808	0.812	0.783	0.798	0.813	0.81333	0.81367	0.814	0.816	0.808	0.783	0.781	0.725	0.725	0.584	0.51367	0.44333	0.373	0.333	0.407	0.37	0.377	0.409	0.454	0.499
1	0.239	0.239	0.239	0.173	0.157	0.163	0.178	0.213	0.248	0.218	0.214	0.21	0.206	0.19	0.254	0.29	0.306	0.407	0.508	0.584	0.66	0.649	0.746	0.747	0.749	0.737	0.7455	0.754	0.7525	0.751	0.772	0.757	0.769	0.7655	0.762	0.703	0.66	0.617	0.556	0.495	0.434	0.369	0.414	0.374	0.374	0.369	0.38	0.391
1	0.211	0.211	0.211	0.218	0.214	0.21975	0.2255	0.23125	0.237	0.198	0.214	0.23	0.246	0.279	0.433	0.507	0.556	0.643	0.73	0.77	0.817	0.815	0.82	0.794	0.815	0.779	0.79	0.801	0.806	0.811	0.816	0.804	0.807	0.788	0.769	0.738	0.5785	0.419	0.395	0.371	0.347	0.287	0.274	0.266	0.264	0.262	0.268	0.274
1	0.199	0.199	0.199	0.205	0.211	0.195	0.2215	0.248	0.3	0.227	0.224	0.221	0.218	0.191	0.269	0.361	0.474	0.584	0.694	0.724	0.781	0.788	0.816	0.786	0.802	0.78	0.79	0.8	0.807	0.814	0.821	0.813	0.806	0.775	0.73	0.682	0.591	0.5	0.42767	0.35533	0.283	0.331	0.352	0.324	0.312	0.3	0.291	0.282
1	0.258	0.258	0.258	0.234	0.264	0.241	0.274	0.307	0.318	0.213	0.21167	0.21033	0.209	0.202	0.205	0.287	0.296	0.3855	0.475	0.5185	0.562	0.579	0.664	0.707	0.709	0.739	0.7355	0.732	0.736	0.74	0.744	0.717	0.69	0.665	0.637	0.63	0.6015	0.573	0.555	0.537	0.519	0.487	0.511	0.504	0.4675	0.431	0.441	0.451
1	0.242	0.242	0.242	0.241	0.226	0.233	0.24	0.247	0.254	0.291	0.28033	0.26967	0.259	0.248	0.354	0.436	0.465	0.576	0.687	0.723	0.762	0.78	0.777	0.781	0.763	0.738	0.7545	0.771	0.77167	0.77233	0.773	0.787	0.74	0.7065	0.673	0.636	0.5425	0.449	0.42133	0.39367	0.366	0.345	0.296	0.247	0.247	0.247	0.252	0.257
1	0.27	0.27	0.27	0.34	0.259	0.202	0.236	0.27	0.304	0.30925	0.3145	0.31975	0.325	0.283	0.31	0.366	0.355	0.474	0.593	0.6625	0.732	0.738	0.769	0.764	0.786	0.757	0.758	0.759	0.768	0.777	0.786	0.7895	0.793	0.778	0.763	0.739	0.7235	0.708	0.65067	0.59333	0.536	0.407	0.344	0.409	0.403	0.39	0.364	0.338
1	0.195	0.195	0.195	0.205	0.215	0.2165	0.218	0.2195	0.221	0.201	0.20633	0.21167	0.217	0.223	0.309	0.33	0.463	0.5715	0.68	0.742	0.776	0.785	0.818	0.802	0.808	0.782	0.7915	0.801	0.805	0.809	0.813	0.795	0.787	0.759	0.745	0.712	0.5905	0.469	0.41667	0.36433	0.312	0.276	0.292	0.284	0.2715	0.259	0.278	0.297
1	0.107	0.107	0.107	0.156	0.205	0.165	0.212	0.231	0.25	0.233	0.229	0.225	0.221	0.273	0.223	0.251	0.268	0.3875	0.507	0.599	0.642	0.718	0.763	0.797	0.818	0.792	0.7995	0.807	0.813	0.796	0.828	0.823	0.788	0.755	0.705	0.657	0.532	0.407	0.35067	0.29433	0.238	0.224	0.239	0.235	0.2135	0.192	0.2	0.208
1	0.326	0.326	0.326	0.363	0.4	0.413	0.4645	0.516	0.222	0.176	0.187	0.198	0.209	0.179	0.206	0.244	0.311	0.465	0.619	0.6825	0.746	0.784	0.799	0.802	0.822	0.784	0.7935	0.803	0.814	0.815	0.816	0.811	0.806	0.778	0.765	0.723	0.717	0.571	0.49267	0.41433	0.336	0.292	0.309	0.335	0.3385	0.342	0.228	0.114
1	0.125	0.125	0.125	0.152	0.179	0.18833	0.19767	0.207	0.231	0.203	0.21033	0.21767	0.225	0.227	0.283	0.33	0.379	0.527	0.675	0.722	0.776	0.79	0.809	0.805	0.828	0.788	0.792	0.796	0.80567	0.81533	0.825	0.817	0.814	0.7855	0.757	0.74	0.5975	0.455	0.42467	0.39433	0.364	0.349	0.295	0.272	0.2655	0.259	0.29	0.321
1	0.241	0.241	0.241	0.22	0.218	0.224	0.243	0.262	0.24	0.166	0.17233	0.17867	0.185	0.175	0.253	0.276	0.381	0.4705	0.56	0.6365	0.713	0.726	0.778	0.804	0.808	0.789	0.792	0.795	0.803	0.811	0.819	0.8105	0.802	0.78	0.754	0.695	0.6155	0.536	0.48267	0.42933	0.376	0.302	0.312	0.268	0.2615	0.255	0.24	0.225
1	0.232	0.232	0.232	0.203	0.174	0.175	0.222	0.269	0.247	0.348	0.33767	0.32733	0.317	0.286	0.38	0.479	0.513	0.6305	0.748	0.751	0.798	0.803	0.811	0.771	0.791	0.776	0.7785	0.781	0.787	0.793	0.799	0.79	0.763	0.738	0.681	0.637	0.506	0.375	0.369	0.363	0.357	0.291	0.331	0.309	0.3115	0.314	0.191	0.068
1	0.348	0.348	0.348	0.347	0.346	0.272	0.327	0.382	0.437	0.473	0.466	0.459	0.452	0.43	0.415	0.455	0.444	0.5155	0.587	0.6265	0.666	0.701	0.678	0.697	0.734	0.732	0.73033	0.72867	0.727	0.742	0.757	0.765	0.763	0.731	0.681	0.654	0.6595	0.665	0.63533	0.60567	0.576	0.508	0.444	0.434	0.442	0.45	0.475	0.485
1	0.222	0.222	0.222	0.192	0.152	0.145	0.1755	0.206	0.214	0.179	0.186	0.193	0.2	0.158	0.203	0.294	0.341	0.5035	0.666	0.725	0.784	0.808	0.827	0.829	0.838	0.822	0.8245	0.827	0.833	0.8345	0.836	0.825	0.788	0.742	0.693	0.656	0.5005	0.345	0.334	0.323	0.312	0.25	0.274	0.246	0.2485	0.251	0.265	0.279
1	0.31	0.31	0.31	0.273	0.236	0.206	0.2985	0.391	0.252	0.24675	0.2415	0.23625	0.231	0.152	0.194	0.248	0.312	0.429	0.546	0.6445	0.743	0.779	0.81	0.815	0.827	0.801	0.807	0.813	0.827	0.831	0.838	0.845	0.839	0.822	0.81	0.768	0.725	0.682	0.57633	0.47067	0.365	0.188	0.199	0.209	0.203	0.197	0.239	0.281
1	0.22	0.22	0.22	0.215	0.226	0.179	0.192	0.205	0.251	0.249	0.247	0.245	0.243	0.249	0.349	0.441	0.533	0.6305	0.728	0.743	0.794	0.795	0.797	0.788	0.793	0.769	0.7795	0.79	0.8085	0.827	0.798	0.79	0.791	0.766	0.741	0.72	0.63	0.54	0.47275	0.4055	0.33825	0.271	0.328	0.254	0.277	0.3	0.189	0.078
1	0.209	0.209	0.209	0.205	0.201	0.194	0.227	0.26	0.294	0.223	0.224	0.225	0.226	0.191	0.254	0.379	0.445	0.563	0.681	0.72	0.775	0.786	0.808	0.783	0.802	0.782	0.7895	0.797	0.79633	0.79567	0.795	0.804	0.807	0.792	0.749	0.681	0.575	0.469	0.408	0.347	0.286	0.354	0.386	0.329	0.311	0.293	0.302	0.311
1	0.341	0.341	0.341	0.291	0.241	0.232	0.2645	0.297	0.288	0.26875	0.2495	0.23025	0.211	0.183	0.233	0.285	0.329	0.409	0.489	0.582	0.647	0.668	0.737	0.739	0.774	0.747	0.757	0.767	0.777	0.776	0.775	0.774	0.806	0.769	0.755	0.745	0.739	0.733	0.653	0.573	0.493	0.44	0.438	0.328	0.31	0.292	0.314	0.336
1	0.214	0.214	0.214	0.218	0.222	0.184	0.222	0.26	0.313	0.214	0.228	0.242	0.256	0.205	0.288	0.35	0.465	0.5785	0.692	0.725	0.775	0.785	0.816	0.792	0.812	0.777	0.7885	0.8	0.80867	0.81733	0.826	0.82	0.821	0.794	0.754	0.693	0.5805	0.468	0.40533	0.34267	0.28	0.292	0.344	0.292	0.293	0.294	0.296	0.298
1	0.209	0.209	0.209	0.171	0.178	0.196	0.1955	0.195	0.233	0.223	0.213	0.203	0.193	0.181	0.258	0.323	0.395	0.5045	0.614	0.69	0.764	0.772	0.8	0.798	0.803	0.775	0.787	0.799	0.8115	0.824	0.824	0.806	0.817	0.794	0.771	0.732	0.632	0.532	0.4725	0.413	0.3535	0.294	0.297	0.291	0.283	0.275	0.273	0.271
1	0.161	0.161	0.161	0.167	0.173	0.135	0.177	0.2	0.223	0.196	0.191	0.186	0.181	0.185	0.253	0.317	0.361	0.5145	0.668	0.7225	0.777	0.782	0.816	0.805	0.804	0.779	0.7825	0.786	0.804	0.822	0.798	0.81	0.767	0.744	0.664	0.634	0.5325	0.431	0.395	0.359	0.323	0.287	0.248	0.21733	0.18667	0.156	0.156	0.156
1	0.115	0.115	0.115	0.157	0.199	0.159	0.19	0.215	0.252	0.209	0.20133	0.19367	0.186	0.211	0.271	0.312	0.376	0.5015	0.627	0.7025	0.778	0.794	0.821	0.82	0.817	0.788	0.7925	0.797	0.8155	0.834	0.828	0.831	0.81	0.796	0.738	0.708	0.5825	0.457	0.41	0.363	0.316	0.269	0.25	0.22667	0.20333	0.18	0.181	0.182
1	0.359	0.359	0.359	0.241	0.226	0.24	0.263	0.286	0.276	0.248	0.265	0.282	0.299	0.346	0.389	0.411	0.453	0.5775	0.702	0.7485	0.795	0.777	0.83	0.837	0.845	0.837	0.834	0.831	0.8135	0.796	0.778	0.755	0.742	0.703	0.66	0.618	0.5705	0.523	0.46733	0.41167	0.356	0.391	0.43	0.39	0.377	0.381	0.267	0.153
1	0.267	0.267	0.267	0.311	0.375	0.436	0.4915	0.547	0.232	0.201	0.19733	0.19367	0.19	0.169	0.182	0.283	0.3	0.4155	0.531	0.626	0.721	0.761	0.817	0.809	0.834	0.806	0.8065	0.807	0.818	0.829	0.836	0.822	0.839	0.83	0.806	0.772	0.748	0.724	0.6	0.476	0.352	0.228	0.267	0.223	0.246	0.26	0.197	0.134
1	0.207	0.207	0.207	0.193	0.179	0.163	0.2065	0.25	0.302	0.30325	0.3045	0.30575	0.307	0.292	0.361	0.418	0.497	0.582	0.667	0.722	0.768	0.754	0.789	0.755	0.758	0.75	0.756	0.762	0.7685	0.775	0.77	0.78	0.754	0.729	0.698	0.679	0.5635	0.448	0.391	0.334	0.277	0.329	0.386	0.346	0.335	0.373	0.284	0.195
1	0.272	0.272	0.272	0.24	0.216	0.164	0.2105	0.257	0.247	0.194	0.213	0.232	0.251	0.167	0.239	0.282	0.382	0.522	0.662	0.709	0.771	0.802	0.819	0.81	0.816	0.801	0.8025	0.804	0.816	0.83	0.833	0.82	0.828	0.814	0.793	0.755	0.688	0.621	0.53233	0.44367	0.355	0.257	0.262	0.268	0.2695	0.271	0.277	0.283
1	0.241	0.241	0.241	0.218	0.233	0.248	0.264	0.28	0.243	0.255	0.26367	0.27233	0.281	0.282	0.449	0.531	0.61	0.681	0.752	0.784	0.802	0.807	0.822	0.79	0.804	0.784	0.783	0.782	0.78833	0.79467	0.801	0.807	0.785	0.732	0.69	0.637	0.499	0.361	0.333	0.305	0.277	0.296	0.31	0.36	0.3225	0.285	0.281	0.277
1	0.241	0.241	0.241	0.239	0.254	0.248	0.295	0.342	0.232	0.2225	0.213	0.2035	0.194	0.181	0.246	0.28	0.33	0.426	0.522	0.601	0.68	0.703	0.755	0.779	0.775	0.771	0.7755	0.78	0.788	0.796	0.804	0.787	0.77	0.762	0.705	0.678	0.531	0.384	0.3465	0.309	0.2715	0.234	0.274	0.266	0.263	0.26	0.258	0.256
1	0.149	0.149	0.149	0.175	0.201	0.158	0.18667	0.21533	0.244	0.306	0.27467	0.24333	0.212	0.215	0.207	0.348	0.294	0.436	0.578	0.608	0.7	0.672	0.778	0.772	0.762	0.767	0.7715	0.776	0.78333	0.79067	0.798	0.795	0.783	0.701	0.64	0.588	0.491	0.394	0.34633	0.29867	0.251	0.27	0.238	0.242	0.2285	0.215	0.22	0.225
1	0.337	0.337	0.337	0.366	0.396	0.396	0.426	0.456	0.29	0.218	0.21133	0.20467	0.198	0.182	0.194	0.236	0.259	0.3275	0.396	0.4725	0.549	0.638	0.724	0.763	0.793	0.772	0.7835	0.795	0.79233	0.78967	0.787	0.7785	0.77	0.747	0.708	0.661	0.5625	0.464	0.44167	0.41933	0.397	0.43	0.466	0.441	0.443	0.445	0.488	0.531
1	0.223	0.223	0.223	0.196	0.186	0.171	0.2005	0.23	0.251	0.186	0.181	0.176	0.171	0.174	0.2	0.243	0.299	0.397	0.495	0.5825	0.67	0.718	0.768	0.775	0.794	0.774	0.777	0.78	0.78667	0.79333	0.8	0.804	0.808	0.792	0.76	0.73	0.6835	0.637	0.54267	0.44833	0.354	0.382	0.371	0.374	0.322	0.341	0.325	0.309
1	0.321	0.321	0.321	0.204	0.244	0.208	0.242	0.276	0.23	0.188	0.22	0.252	0.284	0.289	0.391	0.362	0.41	0.482	0.554	0.636	0.718	0.758	0.811	0.803	0.797	0.781	0.7885	0.796	0.81	0.813	0.816	0.798	0.789	0.783	0.703	0.643	0.5235	0.404	0.3635	0.323	0.2825	0.242	0.246	0.257	0.2245	0.192	0.3	0.408
1	0.195	0.195	0.195	0.176	0.211	0.161	0.1965	0.232	0.232	0.2205	0.209	0.1975	0.186	0.172	0.299	0.3835	0.468	0.596	0.724	0.762	0.8	0.795	0.704	0.803	0.817	0.799	0.8025	0.806	0.816	0.826	0.824	0.815	0.812	0.783	0.748	0.695	0.6475	0.6	0.48367	0.36733	0.251	0.251	0.28	0.287	0.2785	0.27	0.29	0.31
1	0.242	0.242	0.242	0.23	0.216	0.216	0.2535	0.291	0.263	0.179	0.18333	0.18767	0.192	0.192	0.236	0.29	0.383	0.4645	0.546	0.607	0.668	0.715	0.76	0.775	0.797	0.781	0.7805	0.78	0.785	0.79	0.795	0.7955	0.796	0.769	0.731	0.696	0.605	0.514	0.46433	0.41467	0.365	0.307	0.272	0.304	0.3145	0.325	0.34	0.355
1	0.231	0.231	0.231	0.215	0.199	0.196	0.199	0.263	0.327	0.304	0.281	0.258	0.235	0.196	0.226	0.249	0.284	0.3685	0.453	0.526	0.599	0.67	0.743	0.768	0.805	0.785	0.7925	0.8	0.802	0.804	0.825	0.822	0.814	0.781	0.76	0.713	0.592	0.471	0.40233	0.33367	0.265	0.244	0.265	0.179	0.1775	0.176	0.168	0.16
1	0.19	0.19	0.19	0.205	0.22	0.23233	0.24467	0.257	0.235	0.185	0.18933	0.19367	0.198	0.172	0.194	0.213	0.287	0.392	0.497	0.5895	0.682	0.733	0.778	0.787	0.794	0.791	0.7955	0.8	0.7995	0.799	0.799	0.792	0.785	0.78	0.76	0.708	0.6155	0.523	0.47133	0.41967	0.368	0.311	0.329	0.329	0.3275	0.326	0.25	0.174
1	0.228	0.228	0.228	0.215	0.202	0.169	0.197	0.225	0.253	0.234	0.233	0.232	0.231	0.182	0.246	0.338	0.319	0.4175	0.516	0.63	0.678	0.717	0.75	0.757	0.778	0.749	0.757	0.765	0.77167	0.77833	0.785	0.779	0.774	0.731	0.719	0.677	0.606	0.535	0.45267	0.37033	0.288	0.297	0.304	0.305	0.2905	0.276	0.301	0.326
1	0.264	0.264	0.264	0.271	0.262	0.29	0.336	0.382	0.314	0.293	0.30233	0.31167	0.321	0.287	0.312	0.327	0.321	0.339	0.357	0.421	0.485	0.514	0.645	0.673	0.72	0.606	0.647	0.688	0.685	0.682	0.679	0.688	0.697	0.68	0.63	0.568	0.522	0.476	0.439	0.402	0.365	0.272	0.276	0.297	0.293	0.316	0.291	0.266
1	0.23	0.23	0.23	0.21	0.19	0.167	0.1835	0.2	0.215	0.195	0.19867	0.20233	0.206	0.187	0.259	0.375	0.433	0.5865	0.74	0.777	0.814	0.816	0.829	0.819	0.832	0.809	0.813	0.817	0.743	0.7865	0.83	0.816	0.805	0.777	0.749	0.704	0.5945	0.485	0.42275	0.3605	0.29825	0.236	0.245	0.23	0.231	0.232	0.262	0.292
1	0.223	0.223	0.223	0.285	0.347	0.346	0.404	0.462	0.366	0.206	0.22033	0.23467	0.249	0.187	0.236	0.309	0.364	0.467	0.57	0.637	0.691	0.728	0.764	0.745	0.766	0.744	0.752	0.76	0.767	0.7725	0.778	0.778	0.778	0.75	0.722	0.673	0.5985	0.524	0.45967	0.39533	0.331	0.193	0.189	0.197	0.2205	0.244	0.34	0.436
1	0.249	0.249	0.249	0.175	0.165	0.199	0.233	0.267	0.306	0.285	0.278	0.271	0.264	0.277	0.293	0.35	0.391	0.464	0.537	0.63	0.685	0.736	0.764	0.751	0.783	0.773	0.7825	0.792	0.7915	0.791	0.8	0.794	0.788	0.7765	0.765	0.731	0.6645	0.598	0.50867	0.41933	0.33	0.312	0.31	0.314	0.305	0.235	0.242	0.249
1	0.246	0.246	0.246	0.235	0.228	0.235	0.242	0.249	0.229	0.178	0.18033	0.18267	0.185	0.12	0.173	0.198	0.238	0.32	0.402	0.4835	0.565	0.662	0.749	0.769	0.784	0.758	0.732	0.706	0.7375	0.769	0.793	0.787	0.793	0.7505	0.708	0.708	0.616	0.524	0.46575	0.4075	0.34925	0.291	0.331	0.292	0.3035	0.315	0.336	0.357
1	0.212	0.212	0.212	0.185	0.2	0.20833	0.21667	0.225	0.243	0.226	0.23167	0.23733	0.243	0.23	0.288	0.323	0.4	0.513	0.626	0.693	0.76	0.768	0.798	0.779	0.809	0.777	0.7855	0.794	0.8015	0.809	0.817	0.817	0.817	0.7915	0.766	0.746	0.692	0.638	0.52933	0.42067	0.312	0.31	0.327	0.329	0.324	0.344	0.308	0.272
1	0.323	0.323	0.323	0.256	0.189	0.225	0.24667	0.26833	0.29	0.245	0.24733	0.24967	0.252	0.241	0.302	0.366	0.416	0.502	0.588	0.628	0.668	0.697	0.729	0.724	0.684	0.704	0.6725	0.641	0.647	0.629	0.611	0.574	0.604	0.543	0.482	0.449	0.3675	0.286	0.27867	0.27133	0.264	0.292	0.337	0.297	0.303	0.309	0.322	0.335
1	0.273	0.273	0.273	0.239	0.205	0.17	0.205	0.251	0.297	0.27825	0.2595	0.24075	0.222	0.173	0.217	0.27	0.291	0.4075	0.524	0.589	0.645	0.714	0.755	0.777	0.81	0.788	0.7925	0.797	0.802	0.807	0.824	0.809	0.797	0.751	0.71	0.645	0.513	0.381	0.34133	0.30167	0.262	0.221	0.252	0.192	0.192	0.192	0.21	0.228
1	0.115	0.115	0.115	0.135	0.155	0.15	0.188	0.205	0.222	0.227	0.22233	0.21767	0.213	0.206	0.298	0.319	0.398	0.53	0.662	0.7225	0.783	0.806	0.804	0.797	0.789	0.766	0.7755	0.785	0.7955	0.806	0.809	0.805	0.793	0.769	0.738	0.695	0.5955	0.496	0.41833	0.34067	0.263	0.144	0.171	0.143	0.1495	0.156	0.173	0.19
1	0.276	0.276	0.276	0.327	0.378	0.396	0.414	0.432	0.362	0.385	0.36467	0.34433	0.324	0.314	0.27	0.285	0.302	0.318	0.451	0.521	0.56	0.574	0.667	0.704	0.704	0.727	0.7085	0.69	0.6915	0.693	0.626	0.6345	0.643	0.61	0.565	0.511	0.535	0.559	0.56267	0.56633	0.57	0.459	0.496	0.446	0.441	0.436	0.434	0.432
1	0.291	0.291	0.291	0.307	0.293	0.278	0.28467	0.29133	0.298	0.29275	0.2875	0.28225	0.277	0.233	0.311	0.36	0.463	0.563	0.663	0.688	0.771	0.764	0.799	0.789	0.779	0.77	0.78	0.79	0.78867	0.78733	0.786	0.767	0.747	0.707	0.669	0.606	0.5375	0.469	0.43875	0.4085	0.37825	0.348	0.389	0.386	0.3865	0.387	0.382	0.377
1	0.387	0.387	0.387	0.251	0.115	0.16233	0.20967	0.257	0.317	0.295	0.29067	0.28633	0.282	0.278	0.332	0.375	0.389	0.4545	0.52	0.543	0.588	0.602	0.643	0.73	0.702	0.709	0.721	0.733	0.741	0.749	0.757	0.749	0.778	0.7595	0.741	0.724	0.691	0.658	0.63733	0.61667	0.596	0.59	0.451	0.437	0.413	0.389	0.375	0.361
1	0.176	0.176	0.176	0.183	0.19	0.222	0.211	0.2	0.267	0.225	0.20867	0.19233	0.176	0.162	0.205	0.285	0.365	0.4405	0.516	0.607	0.698	0.737	0.791	0.786	0.796	0.783	0.7795	0.776	0.795	0.814	0.799	0.804	0.809	0.775	0.765	0.749	0.731	0.713	0.62933	0.54567	0.462	0.3	0.297	0.31	0.283	0.305	0.333	0.361
1	0.374	0.374	0.374	0.296	0.218	0.221	0.238	0.255	0.223	0.204	0.21	0.216	0.222	0.159	0.225	0.264	0.304	0.386	0.468	0.5745	0.681	0.725	0.802	0.799	0.804	0.798	0.802	0.806	0.7975	0.789	0.831	0.822	0.788	0.767	0.77	0.73	0.656	0.572	0.52033	0.46867	0.417	0.391	0.42	0.393	0.4415	0.49	0.516	0.542
1	0.248	0.248	0.248	0.234	0.203	0.201	0.208	0.215	0.218	0.193	0.21433	0.23567	0.257	0.174	0.226	0.311	0.383	0.532	0.681	0.742	0.775	0.805	0.82	0.823	0.812	0.791	0.796	0.801	0.82	0.824	0.815	0.802	0.794	0.776	0.756	0.708	0.5445	0.381	0.36133	0.34167	0.322	0.259	0.268	0.251	0.2615	0.272	0.298	0.324
1	0.464	0.464	0.464	0.518	0.572	0.544	0.547	0.55	0.553	0.579	0.58967	0.60033	0.611	0.577	0.638	0.63	0.556	0.6065	0.657	0.6795	0.702	0.702	0.698	0.671	0.714	0.698	0.70467	0.71133	0.718	0.714	0.71	0.712	0.719	0.721	0.699	0.683	0.691	0.699	0.70467	0.71033	0.716	0.648	0.69	0.672	0.654	0.636	0.573	0.605
1	0.217	0.217	0.217	0.22	0.219	0.213	0.2495	0.286	0.245	0.177	0.181	0.185	0.189	0.189	0.234	0.281	0.373	0.4385	0.504	0.5675	0.631	0.695	0.763	0.793	0.812	0.79	0.7915	0.793	0.80067	0.80833	0.816	0.8095	0.803	0.792	0.75	0.725	0.61	0.495	0.44867	0.40233	0.356	0.263	0.273	0.275	0.269	0.263	0.271	0.279
1	0.17	0.17	0.17	0.166	0.162	0.149	0.17	0.195	0.22	0.196	0.19267	0.18933	0.186	0.172	0.26	0.312	0.418	0.561	0.704	0.75	0.796	0.816	0.823	0.82	0.823	0.791	0.796	0.801	0.817	0.833	0.826	0.822	0.801	0.763	0.73	0.696	0.5895	0.483	0.4305	0.378	0.3255	0.273	0.278	0.264	0.218	0.172	0.162	0.152
1	0.292	0.292	0.292	0.331	0.348	0.366	0.384	0.402	0.395	0.421	0.397	0.373	0.349	0.333	0.303	0.333	0.366	0.3915	0.417	0.457	0.487	0.564	0.636	0.651	0.684	0.691	0.6925	0.694	0.7245	0.755	0.729	0.737	0.73	0.722	0.708	0.682	0.6385	0.595	0.54425	0.4935	0.44275	0.392	0.412	0.394	0.3545	0.315	0.294	0.273
1	0.166	0.166	0.166	0.182	0.198	0.151	0.2295	0.308	0.236	0.287	0.284	0.281	0.278	0.267	0.299	0.389	0.459	0.586	0.713	0.751	0.8	0.812	0.829	0.803	0.815	0.799	0.8055	0.812	0.81667	0.82133	0.826	0.82	0.821	0.787	0.764	0.72	0.5875	0.455	0.41433	0.37367	0.333	0.282	0.304	0.271	0.2775	0.284	0.184	0.084
1	0.254	0.254	0.254	0.213	0.219	0.161	0.197	0.233	0.259	0.199	0.20067	0.20233	0.204	0.187	0.212	0.259	0.293	0.363	0.433	0.538	0.643	0.71	0.766	0.79	0.788	0.759	0.771	0.783	0.79067	0.79833	0.806	0.811	0.803	0.774	0.755	0.698	0.6285	0.559	0.479	0.399	0.319	0.329	0.315	0.31	0.316	0.268	0.29	0.312
1	0.171	0.171	0.171	0.176	0.181	0.162	0.2015	0.241	0.237	0.227	0.23033	0.23367	0.237	0.194	0.249	0.309	0.356	0.4595	0.563	0.6395	0.716	0.728	0.758	0.765	0.777	0.739	0.757	0.775	0.788	0.801	0.814	0.816	0.813	0.785	0.776	0.735	0.6815	0.628	0.513	0.398	0.283	0.158	0.174	0.161	0.1675	0.174	0.176	0.178
1	0.245	0.245	0.245	0.214	0.205	0.179	0.21433	0.24967	0.285	0.235	0.24133	0.24767	0.254	0.223	0.324	0.362	0.422	0.5245	0.627	0.6895	0.752	0.769	0.806	0.773	0.787	0.763	0.767	0.771	0.77267	0.77433	0.776	0.779	0.782	0.734	0.736	0.712	0.646	0.58	0.518	0.456	0.394	0.278	0.286	0.292	0.262	0.287	0.32	0.353
1	0.242	0.242	0.242	0.202	0.216	0.169	0.19033	0.21167	0.233	0.233	0.227	0.221	0.215	0.214	0.213	0.282	0.321	0.4265	0.532	0.611	0.664	0.735	0.786	0.788	0.8	0.779	0.7825	0.786	0.78933	0.79267	0.796	0.793	0.788	0.763	0.732	0.688	0.608	0.528	0.466	0.404	0.342	0.297	0.324	0.313	0.305	0.26	0.215	0.17
1	0.54	0.54	0.54	0.478	0.566	0.474	0.49267	0.51133	0.53	0.67	0.62167	0.57333	0.525	0.454	0.433	0.461	0.443	0.4885	0.534	0.487	0.613	0.62	0.654	0.641	0.663	0.659	0.6495	0.64	0.649	0.658	0.69	0.693	0.724	0.741	0.731	0.693	0.7215	0.75	0.7475	0.745	0.7425	0.74	0.74	0.749	0.7505	0.752	0.724	0.696
1	0.305	0.305	0.305	0.29	0.348	0.373	0.404	0.435	0.269	0.28033	0.29167	0.303	0.209	0.172	0.234	0.276	0.324	0.4135	0.503	0.607	0.678	0.703	0.761	0.762	0.769	0.754	0.7655	0.777	0.77767	0.77833	0.779	0.785	0.778	0.746	0.712	0.678	0.6	0.522	0.43633	0.35067	0.265	0.243	0.301	0.237	0.224	0.211	0.183	0.155
1	0.281	0.281	0.281	0.261	0.227	0.248	0.26	0.2515	0.243	0.219	0.21767	0.21633	0.215	0.205	0.288	0.374	0.435	0.5505	0.666	0.723	0.78	0.803	0.796	0.787	0.802	0.769	0.7775	0.786	0.808	0.8045	0.801	0.808	0.819	0.76	0.738	0.708	0.676	0.581	0.51433	0.44767	0.381	0.282	0.298	0.303	0.3055	0.308	0.319	0.33
1	0.532	0.532	0.532	0.43	0.328	0.226	0.2865	0.347	0.387	0.375	0.37433	0.37367	0.373	0.403	0.41	0.426	0.439	0.466	0.493	0.5315	0.57	0.556	0.536	0.569	0.592	0.496	0.5195	0.543	0.5135	0.484	0.514	0.4725	0.431	0.348	0.403	0.359	0.4195	0.48	0.42	0.36	0.3	0.474	0.467	0.382	0.412	0.402	0.46	0.518
1	0.173	0.173	0.173	0.167	0.161	0.17	0.1915	0.213	0.232	0.216	0.216	0.216	0.216	0.212	0.34	0.485	0.529	0.638	0.747	0.769	0.794	0.804	0.823	0.798	0.793	0.784	0.787	0.79	0.791	0.792	0.793	0.7915	0.79	0.74	0.673	0.644	0.5395	0.435	0.418	0.401	0.384	0.367	0.413	0.319	0.299	0.321	0.37	0.419
1	0.241	0.241	0.241	0.374	0.507	0.427	0.506	0.585	0.458	0.474	0.47733	0.48067	0.484	0.464	0.537	0.469	0.499	0.549	0.599	0.6115	0.624	0.621	0.592	0.597	0.572	0.619	0.614	0.609	0.631	0.628	0.591	0.5985	0.606	0.575	0.558	0.532	0.518	0.672	0.59467	0.51733	0.44	0.597	0.613	0.599	0.6025	0.606	0.599	0.592
1	0.165	0.165	0.165	0.18	0.195	0.16	0.186	0.212	0.238	0.24325	0.2485	0.25375	0.259	0.192	0.235	0.274	0.329	0.4565	0.584	0.647	0.701	0.753	0.8	0.794	0.806	0.796	0.7985	0.801	0.80467	0.80833	0.812	0.822	0.828	0.805	0.811	0.781	0.7765	0.772	0.68533	0.59867	0.512	0.329	0.311	0.297	0.278	0.259	0.206	0.153
1	0.261	0.261	0.261	0.248	0.235	0.21	0.229	0.248	0.267	0.207	0.2	0.193	0.186	0.152	0.174	0.203	0.26033	0.31767	0.375	0.487	0.599	0.676	0.767	0.766	0.785	0.754	0.7685	0.783	0.788	0.793	0.791	0.783	0.801	0.791	0.746	0.732	0.7205	0.709	0.64433	0.57967	0.515	0.304	0.314	0.31	0.3065	0.303	0.328	0.354
1	0.175	0.175	0.175	0.174	0.16	0.125	0.184	0.243	0.221	0.209	0.20667	0.20433	0.202	0.202	0.295	0.34	0.408	0.529	0.65	0.7085	0.767	0.78	0.806	0.782	0.802	0.781	0.7875	0.794	0.812	0.815	0.804	0.805	0.806	0.777	0.77	0.723	0.637	0.551	0.458	0.365	0.272	0.31	0.315	0.293	0.2725	0.252	0.252	0.252
1	0.212	0.212	0.212	0.221	0.23	0.236	0.2745	0.313	0.294	0.278	0.27367	0.26933	0.265	0.215	0.271	0.313	0.324	0.4295	0.535	0.618	0.7	0.707	0.761	0.774	0.787	0.767	0.775	0.783	0.78767	0.79233	0.797	0.7955	0.794	0.775	0.76	0.731	0.64	0.549	0.46067	0.37233	0.284	0.345	0.361	0.34	0.3535	0.367	0.343	0.319
1	0.198	0.198	0.198	0.206	0.214	0.21533	0.21667	0.218	0.224	0.188	0.17833	0.16867	0.159	0.15	0.202	0.294	0.278	0.425	0.572	0.663	0.749	0.781	0.804	0.817	0.828	0.797	0.7985	0.8	0.806	0.812	0.818	0.81	0.822	0.805	0.792	0.769	0.7345	0.7	0.57875	0.4575	0.33625	0.215	0.221	0.225	0.2215	0.218	0.215	0.212
1	0.373	0.373	0.373	0.33	0.287	0.199	0.2675	0.336	0.318	0.381	0.329	0.277	0.225	0.235	0.234	0.301	0.403	0.525	0.647	0.702	0.757	0.746	0.772	0.734	0.724	0.756	0.747	0.738	0.733	0.728	0.723	0.76	0.719	0.698	0.687	0.625	0.628	0.631	0.58033	0.52967	0.479	0.465	0.481	0.439	0.435	0.431	0.435	0.439
1	0.288	0.288	0.288	0.254	0.282	0.249	0.2865	0.324	0.284	0.193	0.19433	0.19567	0.197	0.193	0.248	0.286	0.326	0.3665	0.407	0.469	0.531	0.532	0.559	0.7	0.679	0.656	0.683	0.71	0.695	0.68	0.693	0.716	0.739	0.712	0.705	0.603	0.5425	0.482	0.45933	0.43667	0.414	0.522	0.548	0.577	0.5885	0.6	0.676	0.752
1	0.228	0.228	0.228	0.218	0.208	0.195	0.21867	0.24233	0.266	0.214	0.217	0.22	0.223	0.183	0.223	0.255	0.303	0.4095	0.516	0.599	0.682	0.735	0.784	0.793	0.803	0.774	0.784	0.794	0.804	0.7985	0.793	0.8	0.808	0.798	0.798	0.752	0.735	0.718	0.65133	0.58467	0.518	0.416	0.442	0.338	0.304	0.27	0.258	0.29
1	0.185	0.185	0.185	0.188	0.191	0.14	0.179	0.218	0.231	0.271	0.26333	0.25567	0.248	0.196	0.235	0.37	0.394	0.5225	0.651	0.707	0.771	0.751	0.809	0.8	0.803	0.8	0.803	0.806	0.815	0.824	0.824	0.812	0.811	0.796	0.769	0.731	0.6685	0.606	0.52433	0.44267	0.361	0.24	0.287	0.241	0.235	0.229	0.191	0.153
1	0.189	0.189	0.189	0.2	0.201	0.221	0.241	0.261	0.219	0.202	0.19467	0.18733	0.18	0.176	0.359	0.363	0.455	0.5835	0.712	0.7525	0.793	0.806	0.822	0.811	0.811	0.79733	0.78367	0.77	0.821	0.8235	0.826	0.825	0.82	0.803	0.786	0.762	0.6965	0.631	0.55775	0.4845	0.41125	0.338	0.349	0.297	0.27	0.243	0.196	0.149
1	0.31	0.31	0.31	0.301	0.247	0.271	0.3325	0.394	0.328	0.31825	0.3085	0.29875	0.289	0.282	0.377	0.37	0.397	0.496	0.595	0.662	0.711	0.741	0.713	0.751	0.707	0.732	0.7345	0.737	0.686	0.635	0.741	0.737	0.718	0.683	0.608	0.561	0.6015	0.642	0.596	0.55	0.504	0.455	0.435	0.409	0.407	0.405	0.422	0.439
1	0.38	0.38	0.38	0.308	0.236	0.252	0.322	0.392	0.318	0.273	0.28233	0.29167	0.301	0.262	0.268	0.284	0.335	0.431	0.527	0.511	0.628	0.549	0.621	0.556	0.639	0.549	0.618	0.687	0.622	0.575	0.528	0.602	0.669	0.51	0.476	0.486	0.4795	0.473	0.44725	0.4215	0.39575	0.37	0.391	0.324	0.331	0.262	0.339	0.416
1	0.229	0.229	0.229	0.199	0.2	0.179	0.1965	0.214	0.231	0.21	0.22233	0.23467	0.247	0.183	0.251	0.403	0.423	0.557	0.691	0.745	0.804	0.818	0.83	0.814	0.819	0.8	0.8035	0.807	0.822	0.837	0.835	0.833	0.828	0.817	0.797	0.766	0.705	0.644	0.54533	0.44667	0.348	0.249	0.265	0.252	0.2475	0.243	0.268	0.293
1	0.268	0.268	0.268	0.245	0.263	0.274	0.302	0.33	0.34	0.2	0.19767	0.19533	0.193	0.195	0.217	0.248	0.289	0.3435	0.398	0.4875	0.577	0.678	0.758	0.795	0.801	0.791	0.7955	0.8	0.8185	0.837	0.818	0.805	0.792	0.78	0.733	0.658	0.568	0.478	0.46	0.442	0.424	0.383	0.402	0.385	0.403	0.421	0.4	0.379
1	0.13	0.13	0.13	0.158	0.186	0.19133	0.19667	0.202	0.253	0.188	0.203	0.218	0.233	0.23	0.325	0.342	0.428	0.566	0.704	0.731	0.804	0.804	0.842	0.83	0.825	0.806	0.815	0.824	0.82367	0.82333	0.823	0.837	0.811	0.802	0.805	0.763	0.698	0.633	0.58625	0.5395	0.49275	0.446	0.32	0.342	0.3675	0.393	0.399	0.405
1	0.258	0.258	0.258	0.194	0.242	0.251	0.26	0.2785	0.297	0.237	0.23733	0.23767	0.238	0.194	0.29	0.308	0.384	0.4845	0.585	0.637	0.689	0.732	0.792	0.783	0.789	0.767	0.772	0.777	0.78167	0.78633	0.791	0.797	0.785	0.7655	0.746	0.686	0.6775	0.669	0.54467	0.42033	0.296	0.224	0.246	0.273	0.2685	0.264	0.303	0.342
2	0.33	0.33	0.33	0.446	0.562	0.59525	0.6285	0.66175	0.695	0.69825	0.7015	0.70475	0.708	0.721	0.566	0.484	0.366	0.338	0.31	0.2925	0.275	0.313	0.288	0.312	0.297	0.317	0.32	0.323	0.3005	0.278	0.265	0.29	0.339	0.345	0.345	0.39	0.452	0.514	0.547	0.58	0.613	0.228	0.231	0.248	0.2515	0.255	0.33	0.406
2	0.39	0.39	0.39	0.498	0.606	0.682	0.7605	0.839	0.778	0.857	0.809	0.761	0.713	0.789	0.622	0.496	0.357	0.339	0.321	0.3085	0.296	0.31	0.333	0.308	0.319	0.307	0.2905	0.274	0.285	0.277	0.28	0.255	0.257	0.27	0.281	0.28	0.255	0.23	0.22733	0.22467	0.222	0.143	0.171	0.164	0.207	0.25	0.418	0.586
2	0.424	0.424	0.424	0.473	0.681	0.735	0.7895	0.844	0.736	0.726	0.716	0.706	0.696	0.711	0.588	0.486	0.38	0.3405	0.301	0.294	0.287	0.288	0.283	0.269	0.269	0.266	0.2595	0.253	0.25233	0.25167	0.251	0.224	0.241	0.254	0.264	0.258	0.2315	0.205	0.234	0.2275	0.221	0.226	0.218	0.23	0.237	0.244	0.323	0.367
2	0.231	0.231	0.231	0.358	0.485	0.545	0.6415	0.738	0.693	0.823	0.78	0.737	0.694	0.775	0.578	0.47	0.348	0.3645	0.381	0.407	0.433	0.339	0.406	0.482	0.477	0.382	0.438	0.494	0.415	0.463	0.442	0.428	0.526	0.491	0.471	0.457	0.473	0.489	0.413	0.337	0.261	0.323	0.253	0.316	0.3415	0.367	0.478	0.589
2	0.384	0.384	0.384	0.51	0.636	0.721	0.7605	0.8	0.727	0.782	0.71567	0.64933	0.583	0.625	0.499	0.406	0.35	0.336	0.322	0.341	0.329	0.307	0.291	0.337	0.35	0.335	0.321	0.307	0.30067	0.29433	0.288	0.24	0.268	0.303	0.267	0.31	0.303	0.296	0.29	0.284	0.278	0.303	0.293	0.258	0.2595	0.261	0.389	0.517
2	0.35	0.35	0.35	0.506	0.662	0.683	0.7475	0.812	0.721	0.6965	0.672	0.6475	0.623	0.745	0.644	0.572	0.399	0.3795	0.36	0.399	0.413	0.356	0.385	0.37	0.361	0.362	0.353	0.344	0.3175	0.291	0.274	0.225	0.227	0.264	0.246	0.235	0.273	0.377	0.38833	0.39967	0.411	0.442	0.466	0.426	0.484	0.542	0.516	0.49
2	0.321	0.321	0.321	0.328	0.335	0.408	0.4965	0.585	0.557	0.411	0.48533	0.55967	0.634	0.609	0.555	0.54	0.461	0.486	0.511	0.5065	0.502	0.487	0.484	0.42	0.423	0.542	0.5135	0.485	0.544	0.543	0.542	0.527	0.622	0.631	0.476	0.506	0.459	0.412	0.43733	0.46267	0.488	0.284	0.339	0.3	0.365	0.375	0.467	0.559
2	0.321	0.321	0.321	0.338	0.355	0.39575	0.4365	0.47725	0.518	0.674	0.64333	0.61267	0.582	0.688	0.693	0.583	0.605	0.6125	0.62	0.685	0.693	0.7	0.735	0.732	0.708	0.722	0.726	0.73	0.72967	0.72933	0.729	0.727	0.741	0.712	0.683	0.667	0.696	0.725	0.62933	0.53367	0.438	0.375	0.45	0.333	0.28	0.227	0.231	0.235
2	0.411	0.411	0.411	0.504	0.634	0.721	0.7665	0.812	0.776	0.76975	0.7635	0.75725	0.751	0.766	0.686	0.584	0.405	0.365	0.325	0.267	0.279	0.269	0.267	0.27	0.268	0.275	0.264	0.253	0.246	0.239	0.232	0.198	0.191	0.198	0.205	0.243	0.24	0.237	0.24567	0.25433	0.263	0.29	0.317	0.283	0.279	0.187	0.187	0.244
2	0.515	0.515	0.515	0.553	0.714	0.739	0.789	0.839	0.754	0.73075	0.7075	0.68425	0.661	0.596	0.394	0.37	0.328	0.3105	0.293	0.281	0.355	0.336	0.237	0.274	0.287	0.275	0.277	0.279	0.264	0.241	0.218	0.231	0.294	0.323	0.241	0.202	0.239	0.276	0.25967	0.24333	0.227	0.315	0.345	0.32	0.386	0.452	0.53	0.608
2	0.139	0.139	0.139	0.246	0.353	0.414	0.52067	0.62733	0.734	0.818	0.777	0.736	0.695	0.718	0.527	0.448	0.342	0.3125	0.283	0.2935	0.304	0.352	0.351	0.385	0.321	0.382	0.373	0.364	0.35	0.343	0.336	0.231	0.226	0.256	0.256	0.251	0.2905	0.33	0.35533	0.38067	0.406	0.295	0.265	0.25	0.2305	0.211	0.198	0.278
2	0.433	0.433	0.433	0.465	0.605	0.656	0.7045	0.753	0.715	0.7045	0.694	0.6835	0.673	0.764	0.678	0.593	0.501	0.4775	0.454	0.429	0.437	0.449	0.417	0.301	0.314	0.296	0.305	0.314	0.30367	0.29333	0.283	0.298	0.365	0.362	0.396	0.388	0.4885	0.589	0.224	0.208	0.192	0.171	0.184	0.181	0.21	0.193	0.3	0.317
2	0.188	0.188	0.188	0.194	0.194	0.202	0.247	0.28	0.538	0.717	0.72567	0.73433	0.743	0.746	0.56	0.492	0.357	0.326	0.295	0.296	0.305	0.309	0.325	0.282	0.269	0.279	0.278	0.277	0.268	0.2655	0.263	0.273	0.431	0.476	0.458	0.444	0.476	0.732	0.74133	0.75067	0.76	0.686	0.719	0.582	0.5135	0.445	0.451	0.457
2	0.242	0.242	0.242	0.473	0.704	0.754	0.752	0.75	0.748	0.818	0.77367	0.72933	0.685	0.715	0.5	0.374	0.33	0.3085	0.287	0.3045	0.322	0.298	0.291	0.335	0.308	0.315	0.2905	0.266	0.277	0.278	0.262	0.242	0.3	0.338	0.351	0.363	0.4145	0.466	0.51167	0.55733	0.603	0.187	0.162	0.226	0.207	0.188	0.243	0.298
2	0.234	0.234	0.234	0.286	0.338	0.389	0.50533	0.62167	0.738	0.7065	0.675	0.6435	0.612	0.782	0.692	0.59	0.461	0.395	0.329	0.341	0.31	0.304	0.322	0.352	0.306	0.331	0.3235	0.316	0.308	0.3	0.292	0.259	0.276	0.198	0.211	0.193	0.203	0.211	0.21233	0.21367	0.215	0.169	0.189	0.189	0.18	0.171	0.182	0.193
2	0.263	0.263	0.263	0.29	0.43	0.484	0.586	0.688	0.74	0.83	0.79967	0.76933	0.739	0.756	0.679	0.591	0.467	0.4	0.333	0.329	0.325	0.345	0.339	0.326	0.292	0.299	0.2945	0.29	0.305	0.287	0.275	0.286	0.297	0.306	0.316	0.312	0.307	0.302	0.348	0.394	0.44	0.154	0.182	0.162	0.1595	0.157	0.213	0.269
2	0.304	0.304	0.304	0.434	0.564	0.588	0.62067	0.65333	0.686	0.68825	0.6905	0.69275	0.695	0.66	0.559	0.492	0.388	0.367	0.346	0.345	0.349	0.349	0.357	0.387	0.367	0.391	0.371	0.351	0.35233	0.35367	0.355	0.361	0.398	0.442	0.403	0.421	0.4435	0.466	0.499	0.532	0.565	0.558	0.578	0.498	0.4435	0.389	0.337	0.285
2	0.321	0.321	0.321	0.33	0.364	0.4345	0.505	0.5715	0.638	0.778	0.75967	0.74133	0.723	0.728	0.658	0.563	0.436	0.4115	0.387	0.396	0.373	0.368	0.383	0.341	0.303	0.316	0.297	0.278	0.27533	0.27267	0.27	0.266	0.278	0.31	0.317	0.346	0.324	0.485	0.54133	0.59767	0.654	0.243	0.27	0.208	0.237	0.196	0.208	0.22
2	0.333	0.333	0.333	0.373	0.494	0.54267	0.59133	0.64	0.681	0.769	0.7325	0.696	0.6595	0.623	0.528	0.455	0.349	0.3275	0.306	0.3125	0.319	0.35	0.32	0.293	0.289	0.28	0.285	0.29	0.277	0.26	0.259	0.228	0.285	0.319	0.345	0.363	0.4515	0.54	0.47025	0.4005	0.33075	0.261	0.221	0.225	0.2325	0.24	0.319	0.349
2	0.521	0.521	0.521	0.545	0.648	0.731	0.7125	0.694	0.768	0.7625	0.757	0.7515	0.746	0.747	0.585	0.495	0.367	0.325	0.283	0.275	0.267	0.265	0.27	0.279	0.278	0.283	0.2845	0.286	0.271	0.256	0.241	0.209	0.163	0.187	0.208	0.226	0.25	0.274	0.349	0.424	0.499	0.703	0.694	0.721	0.713	0.705	0.719	0.733
2	0.533	0.533	0.533	0.528	0.652	0.69167	0.73133	0.771	0.789	0.773	0.757	0.741	0.725	0.735	0.518	0.433	0.367	0.3555	0.344	0.363	0.352	0.341	0.336	0.348	0.331	0.387	0.367	0.347	0.3375	0.328	0.292	0.291	0.24	0.238	0.236	0.25	0.2395	0.229	0.26667	0.30433	0.342	0.317	0.279	0.229	0.269	0.309	0.302	0.295
2	0.525	0.525	0.525	0.592	0.764	0.771	0.8255	0.88	0.786	0.815	0.80233	0.78967	0.777	0.772	0.644	0.529	0.373	0.351	0.329	0.305	0.281	0.31	0.292	0.289	0.28	0.281	0.2805	0.28	0.255	0.23	0.205	0.2155	0.226	0.227	0.232	0.269	0.282	0.295	0.28	0.265	0.25	0.247	0.231	0.223	0.246	0.269	0.352	0.435
2	0.292	0.292	0.292	0.309	0.394	0.444	0.54633	0.64867	0.751	0.74225	0.7335	0.72475	0.716	0.726	0.643	0.573	0.434	0.36	0.286	0.2885	0.291	0.321	0.329	0.309	0.29	0.286	0.2695	0.253	0.24133	0.22967	0.218	0.216	0.214	0.234	0.254	0.254	0.275	0.296	0.316	0.336	0.356	0.38	0.437	0.437	0.384	0.327	0.316	0.305
2	0.298	0.298	0.298	0.379	0.46	0.52375	0.5875	0.65125	0.715	0.707	0.699	0.691	0.683	0.757	0.685	0.649	0.478	0.467	0.456	0.482	0.472	0.447	0.453	0.412	0.45	0.396	0.4065	0.417	0.40067	0.38433	0.368	0.319	0.388	0.4	0.412	0.374	0.43	0.486	0.483	0.48	0.477	0.479	0.435	0.431	0.445	0.459	0.431	0.403
2	0.221	0.221	0.221	0.426	0.631	0.695	0.7275	0.76	0.742	0.72075	0.6995	0.67825	0.657	0.761	0.625	0.509	0.324	0.286	0.248	0.251	0.232	0.269	0.28	0.32	0.301	0.3	0.2885	0.277	0.2915	0.306	0.282	0.253	0.285	0.289	0.288	0.297	0.275	0.253	0.26867	0.28433	0.3	0.385	0.379	0.385	0.407	0.429	0.438	0.447
2	0.636	0.636	0.636	0.706	0.796	0.82233	0.84867	0.875	0.729	0.72275	0.7165	0.71025	0.704	0.655	0.512	0.412	0.333	0.3145	0.296	0.281	0.312	0.315	0.31	0.327	0.296	0.286	0.282	0.278	0.266	0.2575	0.249	0.26	0.222	0.233	0.239	0.267	0.276	0.285	0.26233	0.23967	0.217	0.182	0.209	0.184	0.234	0.284	0.488	0.692
2	0.394	0.394	0.394	0.442	0.617	0.708	0.7615	0.815	0.784	0.767	0.75	0.733	0.716	0.751	0.675	0.554	0.383	0.3525	0.322	0.338	0.318	0.31	0.277	0.275	0.272	0.253	0.2365	0.22	0.21733	0.21467	0.212	0.211	0.23	0.236	0.23	0.244	0.2425	0.241	0.22667	0.21233	0.198	0.163	0.162	0.173	0.201	0.194	0.258	0.336
2	0.475	0.475	0.475	0.51	0.571	0.61333	0.65567	0.698	0.737	0.73475	0.7325	0.73025	0.728	0.715	0.574	0.45	0.422	0.391	0.36	0.39	0.393	0.391	0.38	0.363	0.302	0.3	0.2945	0.289	0.2705	0.252	0.243	0.184	0.243	0.2555	0.268	0.235	0.401	0.567	0.599	0.631	0.663	0.747	0.732	0.743	0.7225	0.702	0.638	0.574
2	0.405	0.405	0.405	0.421	0.543	0.598	0.653	0.708	0.655	0.766	0.7235	0.681	0.6385	0.596	0.503	0.445	0.352	0.3615	0.371	0.3575	0.344	0.36	0.354	0.284	0.293	0.282	0.2695	0.257	0.266	0.266	0.226	0.242	0.336	0.307	0.366	0.385	0.453	0.521	0.46925	0.4175	0.36575	0.314	0.306	0.331	0.326	0.321	0.418	0.443
2	0.414	0.414	0.414	0.447	0.48	0.566	0.615	0.664	0.674	0.796	0.762	0.728	0.694	0.726	0.654	0.556	0.478	0.48	0.482	0.476	0.5	0.514	0.477	0.487	0.503	0.507	0.5155	0.524	0.51367	0.50333	0.493	0.52	0.455	0.451	0.41	0.494	0.471	0.448	0.46267	0.47733	0.492	0.475	0.493	0.457	0.4595	0.462	0.477	0.492
2	0.467	0.467	0.467	0.642	0.817	0.854	0.8795	0.905	0.837	0.821	0.805	0.789	0.773	0.762	0.616	0.526	0.388	0.342	0.296	0.285	0.294	0.302	0.284	0.305	0.313	0.291	0.2785	0.266	0.27	0.274	0.263	0.26	0.299	0.273	0.283	0.311	0.3685	0.426	0.352	0.278	0.204	0.182	0.206	0.23	0.268	0.29	0.4	0.51
2	0.387	0.387	0.387	0.432	0.73	0.771	0.8205	0.87	0.735	0.7445	0.754	0.7635	0.773	0.772	0.705	0.609	0.396	0.344	0.292	0.3015	0.311	0.313	0.305	0.347	0.304	0.34	0.326	0.312	0.31	0.291	0.318	0.29	0.309	0.305	0.253	0.322	0.3015	0.281	0.28933	0.29767	0.306	0.284	0.262	0.234	0.275	0.275	0.341	0.407
2	0.431	0.431	0.431	0.553	0.675	0.704	0.68167	0.65933	0.637	0.63025	0.6235	0.61675	0.61	0.637	0.513	0.427	0.388	0.3565	0.325	0.366	0.361	0.373	0.333	0.328	0.303	0.294	0.2775	0.261	0.25367	0.24633	0.239	0.233	0.264	0.282	0.283	0.344	0.3935	0.443	0.51067	0.57833	0.646	0.692	0.738	0.708	0.6995	0.691	0.69	0.707
2	0.157	0.157	0.157	0.236	0.315	0.36467	0.41433	0.464	0.675	0.77	0.74	0.71	0.68	0.688	0.559	0.483	0.402	0.3605	0.319	0.3235	0.328	0.341	0.374	0.296	0.29	0.312	0.2975	0.283	0.291	0.276	0.265	0.277	0.361	0.441	0.443	0.423	0.5255	0.628	0.63975	0.6515	0.66325	0.675	0.654	0.616	0.596	0.576	0.529	0.57
2	0.178	0.178	0.178	0.373	0.568	0.634	0.68267	0.73133	0.78	0.73575	0.6915	0.64725	0.603	0.84	0.779	0.66	0.457	0.4145	0.372	0.339	0.306	0.328	0.346	0.352	0.347	0.335	0.3235	0.312	0.304	0.296	0.288	0.267	0.264	0.323	0.313	0.306	0.312	0.318	0.30233	0.28667	0.271	0.249	0.19	0.235	0.2295	0.224	0.222	0.22
2	0.373	0.373	0.373	0.441	0.632	0.6425	0.653	0.654	0.655	0.648	0.60233	0.55667	0.511	0.48	0.343	0.333	0.343	0.332	0.321	0.354	0.387	0.396	0.414	0.374	0.333	0.476	0.4265	0.377	0.453	0.4245	0.396	0.453	0.443	0.437	0.431	0.474	0.508	0.542	0.56767	0.59333	0.619	0.217	0.233	0.189	0.19	0.191	0.24	0.289
2	0.288	0.288	0.288	0.444	0.6	0.689	0.764	0.839	0.763	0.7625	0.762	0.7615	0.761	0.745	0.656	0.525	0.409	0.3785	0.348	0.361	0.344	0.346	0.325	0.33	0.283	0.282	0.2835	0.285	0.278	0.279	0.256	0.229	0.242	0.272	0.267	0.287	0.2505	0.214	0.222	0.23	0.238	0.223	0.223	0.22	0.2085	0.197	0.232	0.267
2	0.46	0.46	0.46	0.442	0.568	0.597	0.673	0.749	0.768	0.7675	0.767	0.7665	0.766	0.77	0.688	0.617	0.453	0.392	0.331	0.315	0.299	0.307	0.283	0.277	0.255	0.274	0.2775	0.281	0.25267	0.22433	0.196	0.1935	0.191	0.1955	0.2	0.209	0.264	0.319	0.29733	0.27567	0.254	0.201	0.212	0.223	0.2335	0.244	0.3	0.356
2	0.594	0.594	0.594	0.682	0.805	0.815	0.839	0.863	0.431	0.445	0.459	0.473	0.612	0.622	0.481	0.426	0.326	0.3105	0.295	0.237	0.263	0.268	0.331	0.333	0.331	0.443	0.4505	0.458	0.39467	0.33133	0.268	0.267	0.324	0.39	0.368	0.466	0.617	0.768	0.758	0.748	0.738	0.523	0.497	0.415	0.3755	0.336	0.242	0.148
2	0.101	0.101	0.101	0.256	0.411	0.395	0.4915	0.588	0.716	0.70375	0.6915	0.67925	0.667	0.72	0.637	0.571	0.442	0.3805	0.319	0.3155	0.312	0.303	0.302	0.326	0.306	0.295	0.2905	0.286	0.281	0.276	0.283	0.258	0.24	0.3	0.21	0.197	0.1965	0.196	0.19567	0.19533	0.195	0.173	0.182	0.161	0.1555	0.15	0.175	0.2
2	0.452	0.452	0.452	0.494	0.715	0.729	0.75033	0.77167	0.793	0.79325	0.7935	0.79375	0.794	0.82	0.737	0.633	0.512	0.414	0.316	0.316	0.316	0.309	0.303	0.317	0.3	0.319	0.297	0.275	0.26067	0.24633	0.232	0.245	0.258	0.269	0.28	0.293	0.319	0.345	0.37333	0.40167	0.43	0.48	0.446	0.441	0.427	0.262	0.247	0.232
2	0.155	0.155	0.155	0.309	0.463	0.42	0.544	0.668	0.715	0.70075	0.6865	0.67225	0.658	0.733	0.662	0.61	0.447	0.3975	0.348	0.342	0.336	0.309	0.314	0.347	0.31	0.335	0.3165	0.298	0.28867	0.27933	0.27	0.258	0.274	0.287	0.227	0.23	0.218	0.209	0.22533	0.24167	0.258	0.197	0.186	0.183	0.1745	0.166	0.173	0.18
2	0.314	0.314	0.314	0.301	0.392	0.361	0.405	0.477	0.549	0.52	0.51067	0.50133	0.492	0.446	0.449	0.414	0.35	0.336	0.322	0.335	0.348	0.38	0.378	0.379	0.376	0.37	0.3895	0.409	0.409	0.409	0.409	0.382	0.403	0.419	0.366	0.244	0.2735	0.303	0.32133	0.33967	0.358	0.586	0.665	0.663	0.666	0.669	0.635	0.601
2	0.326	0.326	0.326	0.498	0.67	0.716	0.747	0.778	0.781	0.826	0.76667	0.70733	0.648	0.632	0.453	0.386	0.297	0.287	0.277	0.276	0.283	0.33	0.311	0.353	0.299	0.304	0.289	0.274	0.27267	0.27133	0.27	0.279	0.314	0.29	0.295	0.307	0.3245	0.342	0.38067	0.41933	0.458	0.204	0.204	0.18	0.1885	0.197	0.265	0.333
2	0.232	0.232	0.232	0.271	0.31	0.356	0.402	0.448	0.655	0.772	0.75967	0.74733	0.735	0.759	0.671	0.636	0.515	0.4725	0.43	0.4085	0.387	0.383	0.415	0.367	0.364	0.371	0.352	0.333	0.363	0.33	0.329	0.365	0.427	0.456	0.454	0.474	0.5675	0.661	0.55425	0.4475	0.34075	0.234	0.272	0.214	0.2115	0.209	0.264	0.336
2	0.644	0.644	0.644	0.714	0.843	0.833	0.868	0.903	0.789	0.828	0.81167	0.79533	0.779	0.764	0.614	0.473	0.344	0.306	0.268	0.2655	0.263	0.295	0.274	0.308	0.304	0.306	0.295	0.284	0.25967	0.23533	0.211	0.202	0.251	0.279	0.301	0.323	0.4265	0.53	0.46733	0.40467	0.342	0.207	0.25	0.248	0.265	0.325	0.491	0.657
2	0.372	0.372	0.372	0.418	0.558	0.568	0.578	0.405	0.679	0.727	0.723	0.719	0.715	0.722	0.704	0.571	0.472	0.453	0.434	0.427	0.42	0.386	0.373	0.349	0.375	0.358	0.3565	0.355	0.341	0.327	0.313	0.312	0.341	0.275	0.209	0.28	0.3265	0.373	0.41633	0.45967	0.503	0.422	0.275	0.299	0.298	0.273	0.359	0.445
2	0.274	0.274	0.274	0.274	0.367	0.384	0.47	0.556	0.663	0.721	0.698	0.675	0.652	0.644	0.556	0.504	0.373	0.34	0.307	0.297	0.286	0.301	0.256	0.26	0.244	0.257	0.2425	0.228	0.21533	0.20267	0.19	0.185	0.164	0.187	0.196	0.218	0.2125	0.207	0.21067	0.21433	0.218	0.194	0.208	0.183	0.168	0.153	0.182	0.211
2	0.492	0.492	0.492	0.469	0.446	0.475	0.524	0.573	0.531	0.5015	0.472	0.4425	0.413	0.432	0.478	0.445	0.433	0.476	0.519	0.55	0.582	0.588	0.603	0.642	0.651	0.605	0.6165	0.628	0.625	0.622	0.625	0.632	0.608	0.582	0.585	0.564	0.585	0.606	0.53233	0.45867	0.385	0.462	0.489	0.443	0.437	0.431	0.495	0.559
2	0.532	0.532	0.532	0.625	0.718	0.6845	0.651	0.6175	0.584	0.706	0.67133	0.63667	0.602	0.635	0.471	0.449	0.398	0.415	0.432	0.4075	0.383	0.452	0.422	0.436	0.404	0.426	0.428	0.43	0.43	0.43	0.345	0.388	0.44	0.443	0.446	0.399	0.4755	0.552	0.60833	0.66467	0.721	0.553	0.554	0.526	0.4955	0.465	0.508	0.551
2	0.532	0.532	0.532	0.619	0.78	0.797	0.8395	0.882	0.769	0.826	0.80833	0.79067	0.773	0.786	0.645	0.498	0.351	0.323	0.295	0.2975	0.3	0.321	0.325	0.341	0.34	0.354	0.347	0.34	0.286	0.232	0.221	0.21	0.219	0.246	0.255	0.264	0.215	0.166	0.17067	0.17533	0.18	0.243	0.269	0.275	0.2995	0.324	0.385	0.446
2	0.451	0.451	0.451	0.489	0.631	0.682	0.7455	0.809	0.787	0.819	0.807	0.795	0.783	0.786	0.697	0.599	0.435	0.3875	0.34	0.3405	0.341	0.31	0.311	0.319	0.291	0.296	0.296	0.296	0.25867	0.22133	0.184	0.186	0.188	0.201	0.219	0.221	0.276	0.331	0.31833	0.30567	0.293	0.21	0.218	0.208	0.237	0.236	0.315	0.394
2	0.479	0.479	0.479	0.579	0.745	0.762	0.7865	0.811	0.739	0.728	0.717	0.706	0.695	0.755	0.584	0.447	0.388	0.363	0.338	0.3275	0.317	0.292	0.331	0.305	0.319	0.299	0.2995	0.3	0.2955	0.291	0.283	0.273	0.328	0.293	0.258	0.278	0.2945	0.311	0.34733	0.38367	0.42	0.44	0.402	0.433	0.389	0.382	0.384	0.386
2	0.196	0.196	0.196	0.276	0.356	0.475	0.5835	0.692	0.784	0.775	0.722	0.669	0.616	0.606	0.462	0.389	0.314	0.296	0.278	0.276	0.266	0.276	0.291	0.274	0.274	0.264	0.2355	0.207	0.203	0.191	0.177	0.129	0.191	0.183	0.177	0.19	0.194	0.198	0.20233	0.20667	0.211	0.379	0.453	0.452	0.5055	0.559	0.665	0.771
2	0.222	0.222	0.222	0.339	0.456	0.525	0.5965	0.668	0.661	0.663	0.626	0.589	0.552	0.581	0.427	0.411	0.354	0.3275	0.301	0.291	0.286	0.275	0.279	0.281	0.268	0.293	0.271	0.249	0.262	0.275	0.233	0.179	0.175	0.199	0.2	0.202	0.194	0.186	0.19067	0.19533	0.2	0.176	0.189	0.16	0.226	0.216	0.248	0.28
2	0.198	0.198	0.198	0.425	0.652	0.737	0.803	0.869	0.763	0.841	0.78133	0.72167	0.662	0.714	0.514	0.444	0.355	0.3335	0.312	0.296	0.28	0.296	0.307	0.322	0.297	0.318	0.316	0.314	0.295	0.31	0.266	0.257	0.26	0.281	0.297	0.31	0.305	0.3	0.261	0.222	0.183	0.165	0.182	0.199	0.2515	0.304	0.451	0.598
2	0.404	0.404	0.404	0.612	0.82	0.839	0.873	0.907	0.818	0.806	0.794	0.782	0.77	0.77	0.644	0.541	0.354	0.317	0.28	0.262	0.261	0.271	0.287	0.292	0.287	0.276	0.277	0.278	0.2775	0.277	0.271	0.234	0.253	0.254	0.252	0.27	0.29	0.31	0.32633	0.34267	0.359	0.216	0.229	0.261	0.297	0.333	0.5	0.667
2	0.32	0.32	0.32	0.535	0.75	0.783	0.823	0.863	0.809	0.7735	0.738	0.7025	0.667	0.736	0.53	0.437	0.336	0.3055	0.275	0.257	0.25	0.275	0.275	0.302	0.302	0.283	0.2575	0.232	0.2345	0.237	0.223	0.205	0.226	0.227	0.226	0.243	0.246	0.27	0.23967	0.20933	0.179	0.166	0.166	0.158	0.196	0.211	0.303	0.395
2	0.315	0.315	0.315	0.339	0.527	0.633	0.689	0.745	0.751	0.7315	0.712	0.6925	0.673	0.737	0.62	0.554	0.417	0.3635	0.31	0.311	0.312	0.311	0.297	0.304	0.299	0.272	0.271	0.27	0.26433	0.25867	0.253	0.24	0.235	0.259	0.272	0.28	0.29	0.3	0.349	0.3805	0.412	0.197	0.213	0.201	0.223	0.194	0.202	0.238
2	0.429	0.429	0.429	0.542	0.681	0.754	0.79	0.826	0.779	0.76075	0.7425	0.72425	0.706	0.687	0.543	0.463	0.353	0.318	0.283	0.281	0.286	0.292	0.283	0.314	0.294	0.307	0.297	0.287	0.2875	0.288	0.267	0.265	0.259	0.307	0.291	0.301	0.3235	0.346	0.39567	0.44533	0.495	0.16	0.187	0.195	0.214	0.233	0.319	0.405
2	0.674	0.674	0.674	0.741	0.841	0.85	0.8815	0.913	0.8	0.793	0.78567	0.77833	0.771	0.761	0.523	0.4	0.316	0.286	0.256	0.2455	0.235	0.285	0.265	0.289	0.258	0.266	0.2545	0.243	0.234	0.225	0.216	0.206	0.23	0.268	0.255	0.265	0.372	0.479	0.43367	0.38833	0.343	0.21	0.223	0.212	0.262	0.315	0.469	0.623
2	0.571	0.571	0.571	0.634	0.797	0.824	0.8605	0.897	0.775	0.807	0.79767	0.78833	0.779	0.793	0.581	0.457	0.345	0.32	0.295	0.297	0.299	0.314	0.319	0.329	0.31	0.314	0.3135	0.313	0.2695	0.226	0.216	0.199	0.229	0.268	0.261	0.286	0.2215	0.157	0.16733	0.17767	0.188	0.321	0.379	0.392	0.425	0.458	0.559	0.66
2	0.303	0.303	0.303	0.394	0.485	0.556	0.6165	0.677	0.667	0.6585	0.65	0.6415	0.633	0.745	0.721	0.588	0.489	0.4935	0.498	0.517	0.493	0.547	0.491	0.529	0.398	0.456	0.437	0.418	0.449	0.48	0.34	0.351	0.281	0.296	0.385	0.333	0.3345	0.336	0.377	0.418	0.459	0.586	0.613	0.583	0.5375	0.492	0.49	0.488
2	0.196	0.196	0.196	0.195	0.228	0.19	0.243	0.302	0.47	0.568	0.60933	0.65067	0.692	0.723	0.617	0.558	0.381	0.337	0.293	0.314	0.328	0.293	0.31	0.274	0.266	0.257	0.2615	0.266	0.239	0.2295	0.22	0.22	0.237	0.293	0.283	0.291	0.3715	0.452	0.51233	0.57267	0.633	0.62	0.643	0.513	0.4595	0.406	0.397	0.388
2	0.485	0.485	0.485	0.5	0.604	0.631	0.6985	0.766	0.697	0.71225	0.7275	0.74275	0.758	0.744	0.628	0.544	0.447	0.4415	0.436	0.4635	0.491	0.497	0.461	0.453	0.43	0.394	0.3915	0.389	0.365	0.372	0.33	0.331	0.373	0.424	0.426	0.369	0.47	0.571	0.58067	0.59033	0.6	0.64	0.587	0.564	0.619	0.58	0.626	0.672
2	0.388	0.388	0.388	0.397	0.354	0.422	0.4715	0.521	0.558	0.562	0.566	0.57	0.574	0.575	0.481	0.498	0.38	0.3665	0.353	0.357	0.381	0.406	0.402	0.382	0.415	0.386	0.3865	0.387	0.38733	0.38767	0.388	0.366	0.344	0.331	0.313	0.309	0.412	0.515	0.505	0.495	0.485	0.518	0.482	0.467	0.474	0.44	0.482	0.527
2	0.526	0.526	0.526	0.612	0.79	0.812	0.848	0.884	0.765	0.833	0.815	0.797	0.779	0.79	0.661	0.546	0.389	0.342	0.295	0.307	0.319	0.349	0.323	0.355	0.331	0.329	0.3265	0.324	0.2815	0.239	0.232	0.212	0.226	0.264	0.276	0.319	0.2445	0.17	0.17967	0.18933	0.199	0.292	0.329	0.327	0.323	0.403	0.503	0.603
2	0.378	0.378	0.378	0.536	0.694	0.724	0.697	0.67	0.643	0.812	0.75233	0.69267	0.633	0.616	0.466	0.391	0.348	0.3335	0.319	0.3205	0.322	0.342	0.33	0.333	0.327	0.378	0.3555	0.333	0.333	0.333	0.312	0.336	0.363	0.328	0.343	0.339	0.3205	0.302	0.323	0.344	0.365	0.192	0.197	0.194	0.186	0.157	0.288	0.419
2	0.399	0.399	0.399	0.537	0.675	0.731	0.789	0.847	0.797	0.85	0.78733	0.72467	0.662	0.639	0.437	0.365	0.29	0.271	0.252	0.248	0.241	0.264	0.272	0.282	0.285	0.283	0.276	0.269	0.26333	0.25767	0.252	0.226	0.25	0.292	0.308	0.289	0.2995	0.31	0.37133	0.43267	0.494	0.589	0.625	0.609	0.6085	0.608	0.597	0.586
2	0.285	0.285	0.285	0.241	0.246	0.273	0.326	0.379	0.623	0.60067	0.57833	0.556	0.571	0.573	0.453	0.398	0.337	0.3245	0.312	0.29	0.343	0.369	0.365	0.31	0.301	0.319	0.3125	0.306	0.30167	0.29733	0.293	0.306	0.256	0.279	0.263	0.288	0.2785	0.269	0.31933	0.36967	0.42	0.375	0.431	0.427	0.436	0.445	0.316	0.369
2	0.199	0.199	0.199	0.417	0.635	0.678	0.7565	0.835	0.771	0.861	0.815	0.769	0.723	0.765	0.568	0.448	0.335	0.3195	0.304	0.2955	0.287	0.302	0.353	0.357	0.33	0.331	0.34	0.349	0.342	0.335	0.335	0.32	0.305	0.328	0.317	0.336	0.2745	0.213	0.20433	0.19567	0.187	0.158	0.171	0.176	0.2215	0.267	0.396	0.525
2	0.345	0.345	0.345	0.387	0.429	0.542	0.6275	0.713	0.758	0.75	0.742	0.734	0.726	0.801	0.763	0.662	0.471	0.3975	0.324	0.333	0.318	0.321	0.303	0.287	0.278	0.294	0.2875	0.281	0.26967	0.25833	0.247	0.234	0.18	0.2	0.177	0.199	0.2495	0.3	0.323	0.346	0.369	0.442	0.456	0.488	0.399	0.447	0.441	0.515
2	0.373	0.373	0.373	0.439	0.561	0.646	0.732	0.818	0.783	0.71867	0.65433	0.59	0.641	0.787	0.61	0.508	0.374	0.338	0.302	0.289	0.271	0.29	0.281	0.3	0.275	0.272	0.2655	0.259	0.248	0.237	0.203	0.198	0.202	0.212	0.218	0.232	0.218	0.204	0.188	0.172	0.156	0.111	0.13	0.106	0.141	0.179	0.204	0.229
2	0.656	0.656	0.656	0.677	0.698	0.709	0.7415	0.774	0.634	0.72	0.71033	0.70067	0.691	0.713	0.493	0.4365	0.38	0.376	0.372	0.38	0.388	0.358	0.365	0.341	0.332	0.363	0.348	0.333	0.3515	0.37	0.354	0.39	0.426	0.451	0.412	0.428	0.566	0.704	0.733	0.7325	0.732	0.713	0.747	0.757	0.7185	0.68	0.665	0.65
2	0.589	0.589	0.589	0.4935	0.398	0.493	0.521	0.549	0.432	0.414	0.40667	0.39933	0.392	0.398	0.428	0.427	0.403	0.437	0.471	0.4985	0.526	0.489	0.471	0.489	0.453	0.409	0.444	0.479	0.425	0.421	0.417	0.413	0.406	0.395	0.367	0.386	0.4625	0.539	0.506	0.473	0.44	0.49	0.547	0.428	0.399	0.37	0.446	0.522
2	0.48	0.48	0.48	0.567	0.654	0.687	0.649	0.611	0.707	0.70375	0.7005	0.69725	0.694	0.673	0.592	0.511	0.379	0.362	0.345	0.322	0.312	0.3	0.289	0.304	0.307	0.282	0.2805	0.279	0.284	0.289	0.232	0.267	0.212	0.209	0.206	0.246	0.2355	0.225	0.21825	0.2115	0.20475	0.198	0.213	0.185	0.1935	0.202	0.257	0.312
2	0.339	0.339	0.339	0.35	0.479	0.52	0.6295	0.739	0.723	0.824	0.799	0.774	0.749	0.734	0.596	0.535	0.394	0.3565	0.319	0.31	0.303	0.328	0.307	0.269	0.271	0.243	0.2425	0.242	0.21433	0.18667	0.159	0.1775	0.196	0.18	0.176	0.217	0.2035	0.19	0.20133	0.21267	0.224	0.211	0.182	0.158	0.199	0.167	0.235	0.303
2	0.458	0.458	0.458	0.553	0.759	0.767	0.806	0.845	0.705	0.67875	0.6525	0.62625	0.6	0.625	0.489	0.445	0.384	0.3905	0.397	0.4385	0.48	0.442	0.432	0.391	0.401	0.399	0.4215	0.444	0.427	0.472	0.466	0.5	0.57	0.566	0.562	0.591	0.4235	0.256	0.23625	0.2165	0.19675	0.177	0.218	0.226	0.216	0.206	0.209	0.212
2	0.352	0.352	0.352	0.362	0.518	0.569	0.6695	0.77	0.81	0.81575	0.8215	0.82725	0.833	0.833	0.773	0.654	0.503	0.416	0.329	0.321	0.313	0.309	0.288	0.28	0.28	0.241	0.246	0.251	0.241	0.231	0.221	0.236	0.216	0.2265	0.237	0.255	0.2855	0.316	0.33633	0.35667	0.377	0.374	0.363	0.413	0.377	0.256	0.261	0.266
2	0.192	0.192	0.192	0.168	0.201	0.2185	0.236	0.29	0.617	0.756	0.75	0.744	0.738	0.75	0.576	0.458	0.324	0.3075	0.291	0.309	0.294	0.323	0.31	0.283	0.28	0.269	0.266	0.263	0.25567	0.24833	0.241	0.239	0.273	0.2935	0.314	0.331	0.3735	0.416	0.49967	0.58333	0.667	0.672	0.688	0.678	0.6725	0.667	0.652	0.637
2	0.112	0.112	0.112	0.285	0.458	0.569	0.61433	0.65967	0.705	0.789	0.74467	0.70033	0.656	0.648	0.429	0.372	0.31	0.28	0.25	0.271	0.292	0.348	0.336	0.343	0.329	0.374	0.3722	0.3704	0.3686	0.3668	0.365	0.228	0.244	0.254	0.25	0.282	0.3985	0.515	0.55033	0.58567	0.621	0.338	0.359	0.3	0.2845	0.269	0.294	0.311
2	0.388	0.388	0.388	0.502	0.707	0.77	0.811	0.845	0.723	0.644	0.69233	0.74067	0.789	0.799	0.71	0.6	0.422	0.381	0.34	0.315	0.308	0.321	0.329	0.333	0.309	0.339	0.334	0.329	0.312	0.299	0.304	0.31	0.297	0.312	0.311	0.348	0.3565	0.365	0.41933	0.47367	0.528	0.595	0.66	0.613	0.558	0.61	0.635	0.66
2	0.426	0.426	0.426	0.549	0.672	0.698	0.7255	0.753	0.727	0.753	0.74167	0.73033	0.719	0.71	0.492	0.415	0.332	0.339	0.346	0.309	0.321	0.325	0.289	0.307	0.287	0.279	0.266	0.253	0.262	0.258	0.246	0.246	0.271	0.299	0.208	0.188	0.2015	0.215	0.21667	0.21833	0.22	0.233	0.265	0.27	0.2935	0.317	0.36	0.403
2	0.473	0.473	0.473	0.547	0.6	0.676	0.59	0.754	0.678	0.797	0.774	0.751	0.728	0.744	0.636	0.517	0.427	0.4205	0.414	0.43	0.378	0.4	0.409	0.43	0.434	0.479	0.4425	0.406	0.411	0.36	0.309	0.335	0.281	0.308	0.335	0.323	0.315	0.223	0.23833	0.25367	0.269	0.197	0.174	0.179	0.188	0.202	0.243	0.284
2	0.47	0.47	0.47	0.523	0.685	0.74333	0.80167	0.86	0.709	0.794	0.774	0.754	0.734	0.744	0.665	0.555	0.454	0.3915	0.329	0.328	0.333	0.325	0.326	0.304	0.329	0.312	0.2995	0.287	0.288	0.261	0.263	0.225	0.276	0.29	0.304	0.31	0.3905	0.471	0.429	0.387	0.345	0.443	0.45	0.462	0.472	0.482	0.55	0.618
2	0.343	0.343	0.343	0.386	0.474	0.489	0.5735	0.658	0.662	0.669	0.658	0.647	0.636	0.601	0.556	0.494	0.392	0.37	0.348	0.363	0.378	0.402	0.41	0.398	0.369	0.529	0.4695	0.41	0.423	0.436	0.449	0.42	0.391	0.431	0.344	0.397	0.343	0.289	0.34333	0.39767	0.452	0.354	0.503	0.456	0.466	0.476	0.514	0.552
2	0.716	0.716	0.716	0.774	0.848	0.8115	0.775	0.833	0.766	0.763	0.76	0.757	0.754	0.744	0.617	0.539	0.402	0.347	0.292	0.2885	0.285	0.268	0.277	0.308	0.284	0.312	0.289	0.266	0.258	0.241	0.224	0.224	0.175	0.175	0.172	0.181	0.199	0.217	0.21667	0.21633	0.216	0.202	0.178	0.176	0.241	0.211	0.366	0.521
2	0.423	0.423	0.423	0.444	0.55	0.582	0.6275	0.673	0.637	0.6205	0.604	0.5875	0.571	0.609	0.509	0.484	0.394	0.3715	0.349	0.338	0.327	0.34	0.284	0.274	0.254	0.289	0.268	0.247	0.24533	0.24367	0.242	0.262	0.282	0.312	0.337	0.345	0.4265	0.508	0.45533	0.40267	0.35	0.206	0.237	0.275	0.311	0.303	0.421	0.539
2	0.576	0.576	0.576	0.708	0.825	0.841	0.8635	0.886	0.752	0.748	0.744	0.74	0.736	0.767	0.634	0.483	0.353	0.3155	0.278	0.274	0.27	0.306	0.323	0.318	0.303	0.328	0.313	0.298	0.273	0.248	0.235	0.2305	0.226	0.255	0.267	0.29	0.24	0.19	0.2185	0.247	0.2755	0.304	0.355	0.36	0.374	0.388	0.452	0.516
2	0.283	0.283	0.283	0.459	0.635	0.708	0.7635	0.819	0.777	0.73875	0.7005	0.66225	0.624	0.693	0.533	0.441	0.347	0.313	0.279	0.255	0.272	0.27	0.252	0.3	0.262	0.272	0.2605	0.249	0.2415	0.234	0.223	0.189	0.226	0.215	0.215	0.232	0.244	0.258	0.25633	0.25467	0.253	0.174	0.19	0.168	0.218	0.176	0.277	0.378
2	0.25	0.25	0.25	0.232	0.257	0.231	0.41033	0.58967	0.769	0.785	0.801	0.817	0.833	0.838	0.791	0.732	0.601	0.5365	0.472	0.452	0.432	0.394	0.388	0.402	0.344	0.326	0.322	0.318	0.315	0.2895	0.264	0.251	0.297	0.3175	0.338	0.313	0.334	0.355	0.37867	0.40233	0.426	0.424	0.478	0.427	0.402	0.468	0.474	0.48
2	0.286	0.286	0.286	0.281	0.471	0.468	0.549	0.63	0.64	0.649	0.658	0.667	0.676	0.714	0.647	0.543	0.375	0.3555	0.336	0.341	0.346	0.344	0.405	0.352	0.333	0.333	0.3275	0.322	0.3405	0.359	0.332	0.31	0.393	0.427	0.324	0.336	0.3415	0.347	0.33467	0.32233	0.31	0.308	0.265	0.203	0.322	0.238	0.183	0.128
2	0.226	0.226	0.226	0.398	0.57	0.624	0.678	0.732	0.786	0.73225	0.6785	0.62475	0.571	0.855	0.812	0.702	0.527	0.436	0.345	0.341	0.321	0.336	0.305	0.362	0.363	0.382	0.364	0.346	0.34033	0.33467	0.329	0.302	0.342	0.339	0.336	0.32	0.325	0.33	0.30633	0.28267	0.259	0.161	0.2	0.204	0.2305	0.257	0.275	0.293
2	0.243	0.243	0.243	0.234	0.293	0.377	0.4405	0.504	0.623	0.694	0.66167	0.62933	0.597	0.609	0.52	0.457	0.424	0.4055	0.387	0.3775	0.368	0.34	0.356	0.375	0.348	0.363	0.354	0.345	0.349	0.3585	0.368	0.381	0.446	0.472	0.498	0.473	0.531	0.589	0.60833	0.62767	0.647	0.639	0.655	0.646	0.629	0.612	0.599	0.586
2	0.315	0.315	0.315	0.545	0.775	0.788	0.833	0.878	0.797	0.7775	0.758	0.7385	0.719	0.699	0.519	0.442	0.37	0.3285	0.287	0.307	0.292	0.29	0.27	0.291	0.269	0.305	0.289	0.273	0.275	0.277	0.259	0.249	0.195	0.196	0.205	0.224	0.1995	0.175	0.18467	0.19433	0.204	0.179	0.184	0.161	0.211	0.208	0.345	0.482
2	0.414	0.414	0.414	0.494	0.744	0.779	0.829	0.879	0.735	0.748	0.761	0.774	0.787	0.801	0.7	0.567	0.405	0.358	0.311	0.306	0.301	0.308	0.29	0.345	0.339	0.309	0.299	0.289	0.313	0.31	0.275	0.282	0.273	0.319	0.268	0.266	0.248	0.23	0.24133	0.25267	0.264	0.238	0.244	0.229	0.283	0.294	0.456	0.618
2	0.429	0.429	0.429	0.488	0.662	0.702	0.72033	0.73867	0.757	0.822	0.80533	0.78867	0.772	0.777	0.641	0.533	0.393	0.3685	0.344	0.319	0.294	0.339	0.312	0.308	0.31	0.31	0.3075	0.305	0.283	0.287	0.268	0.251	0.235	0.237	0.237	0.261	0.26	0.259	0.26275	0.2665	0.27025	0.274	0.289	0.289	0.2725	0.256	0.303	0.35
2	0.55	0.55	0.55	0.705	0.86	0.861	0.885	0.909	0.82	0.80675	0.7935	0.78025	0.767	0.732	0.493	0.419	0.333	0.3025	0.272	0.264	0.266	0.316	0.329	0.308	0.312	0.326	0.3175	0.309	0.3175	0.326	0.293	0.3	0.314	0.227	0.231	0.258	0.2595	0.261	0.26033	0.25967	0.259	0.197	0.224	0.247	0.2925	0.338	0.458	0.578
2	0.26	0.26	0.26	0.326	0.392	0.432	0.525	0.618	0.711	0.69725	0.6835	0.66975	0.656	0.641	0.422	0.355	0.33067	0.30633	0.282	0.293	0.304	0.307	0.322	0.293	0.271	0.303	0.2905	0.278	0.26633	0.25467	0.243	0.208	0.199	0.216	0.223	0.234	0.341	0.448	0.52833	0.60867	0.689	0.691	0.703	0.639	0.6425	0.646	0.503	0.38
2	0.54	0.54	0.54	0.612	0.684	0.727	0.716	0.705	0.694	0.67775	0.6615	0.64525	0.629	0.617	0.538	0.484	0.392	0.345	0.298	0.307	0.31	0.321	0.286	0.286	0.307	0.307	0.2925	0.278	0.281	0.284	0.287	0.266	0.216	0.2135	0.211	0.237	0.251	0.265	0.243	0.221	0.199	0.177	0.206	0.186	0.183	0.18	0.203	0.226
2	0.367	0.367	0.367	0.591	0.815	0.817	0.8555	0.894	0.814	0.80225	0.7905	0.77875	0.767	0.798	0.707	0.596	0.394	0.3505	0.307	0.291	0.336	0.326	0.306	0.295	0.329	0.308	0.312	0.316	0.315	0.314	0.313	0.322	0.317	0.333	0.344	0.341	0.349	0.357	0.31833	0.27967	0.241	0.239	0.241	0.263	0.3045	0.346	0.439	0.532
2	0.164	0.164	0.164	0.199	0.234	0.234	0.3075	0.381	0.492	0.624	0.6105	0.597	0.5835	0.57	0.475	0.413	0.411	0.374	0.337	0.345	0.353	0.365	0.427	0.388	0.369	0.385	0.4205	0.456	0.427	0.468	0.498	0.492	0.646	0.586	0.587	0.58	0.566	0.552	0.564	0.576	0.588	0.237	0.208	0.197	0.193	0.189	0.25	0.323
2	0.418	0.418	0.418	0.434	0.45	0.477	0.557	0.637	0.725	0.72025	0.7155	0.71075	0.706	0.789	0.771	0.732	0.577	0.48	0.383	0.397	0.343	0.358	0.286	0.288	0.285	0.333	0.27	0.207	0.20567	0.20433	0.203	0.205	0.179	0.328	0.26	0.309	0.304	0.299	0.30433	0.30967	0.315	0.267	0.316	0.217	0.258	0.299	0.317	0.335
2	0.47	0.47	0.47	0.571	0.711	0.754	0.7985	0.843	0.708	0.795	0.74667	0.69833	0.65	0.666	0.511	0.438	0.384	0.354	0.324	0.298	0.309	0.325	0.344	0.336	0.342	0.297	0.308	0.319	0.308	0.297	0.286	0.3015	0.317	0.318	0.385	0.347	0.366	0.385	0.43567	0.48633	0.537	0.637	0.619	0.249	0.265	0.205	0.278	0.351
2	0.493	0.493	0.493	0.518	0.543	0.58275	0.6225	0.66225	0.702	0.792	0.72767	0.66333	0.599	0.651	0.497	0.435	0.346	0.323	0.3	0.2835	0.267	0.278	0.276	0.319	0.293	0.318	0.3095	0.301	0.286	0.2805	0.275	0.255	0.174	0.201	0.228	0.218	0.2255	0.233	0.32367	0.41433	0.505	0.779	0.812	0.803	0.8015	0.8	0.795	0.79
2	0.394	0.394	0.394	0.443	0.596	0.614	0.664	0.714	0.764	0.76475	0.7655	0.76625	0.767	0.798	0.739	0.642	0.488	0.4525	0.417	0.4415	0.466	0.415	0.421	0.402	0.415	0.388	0.39	0.392	0.38067	0.36933	0.358	0.369	0.38	0.398	0.416	0.364	0.42	0.476	0.46933	0.46267	0.456	0.486	0.435	0.473	0.461	0.387	0.426	0.465
2	0.212	0.212	0.212	0.45	0.688	0.741	0.797	0.853	0.757	0.762	0.767	0.772	0.777	0.773	0.622	0.496	0.39	0.3595	0.329	0.333	0.328	0.323	0.331	0.294	0.291	0.299	0.288	0.277	0.279	0.312	0.265	0.25	0.258	0.287	0.327	0.309	0.264	0.219	0.224	0.229	0.234	0.204	0.197	0.206	0.1985	0.191	0.238	0.285
2	0.408	0.408	0.408	0.51	0.646	0.723	0.7855	0.848	0.745	0.74425	0.7435	0.74275	0.742	0.753	0.578	0.496	0.374	0.364	0.354	0.3545	0.355	0.324	0.312	0.329	0.286	0.335	0.3245	0.314	0.2925	0.271	0.28	0.248	0.212	0.242	0.28	0.254	0.222	0.19	0.22067	0.25133	0.282	0.192	0.218	0.151	0.249	0.178	0.238	0.298
2	0.281	0.281	0.281	0.38	0.479	0.519	0.581	0.643	0.705	0.776	0.75167	0.72733	0.703	0.732	0.69	0.596	0.478	0.403	0.328	0.317	0.306	0.332	0.306	0.333	0.307	0.34	0.321	0.302	0.29	0.278	0.266	0.277	0.27	0.303	0.295	0.303	0.2795	0.256	0.28067	0.30533	0.33	0.297	0.297	0.297	0.29	0.283	0.214	0.145
2	0.426	0.426	0.426	0.478	0.7	0.761	0.822	0.883	0.782	0.77475	0.7675	0.76025	0.753	0.775	0.677	0.599	0.433	0.3795	0.326	0.291	0.294	0.324	0.333	0.336	0.333	0.322	0.3005	0.279	0.286	0.289	0.292	0.297	0.302	0.3165	0.331	0.333	0.386	0.439	0.39267	0.34633	0.3	0.214	0.257	0.194	0.216	0.238	0.339	0.44
2	0.211	0.211	0.211	0.173	0.169	0.181	0.232	0.303	0.487	0.626	0.65433	0.68267	0.711	0.719	0.657	0.588	0.436	0.379	0.322	0.311	0.314	0.311	0.326	0.291	0.277	0.264	0.2635	0.263	0.254	0.25	0.246	0.237	0.281	0.297	0.313	0.318	0.3925	0.467	0.524	0.581	0.638	0.645	0.668	0.611	0.542	0.576	0.533	0.49
2	0.505	0.505	0.505	0.671	0.837	0.873	0.8915	0.91	0.833	0.81075	0.7885	0.76625	0.744	0.774	0.666	0.532	0.363	0.321	0.279	0.257	0.261	0.251	0.288	0.295	0.293	0.268	0.275	0.282	0.281	0.28	0.276	0.281	0.286	0.286	0.288	0.291	0.261	0.231	0.27767	0.32433	0.371	0.147	0.179	0.212	0.2575	0.303	0.427	0.551
2	0.478	0.478	0.478	0.564	0.65	0.678	0.706	0.734	0.762	0.72625	0.6905	0.65475	0.619	0.677	0.5	0.396	0.354	0.3255	0.297	0.3055	0.314	0.302	0.303	0.328	0.285	0.322	0.3005	0.279	0.272	0.265	0.258	0.249	0.226	0.223	0.22	0.246	0.251	0.256	0.30167	0.34733	0.393	0.721	0.758	0.74	0.7425	0.745	0.75	0.755
2	0.367	0.367	0.367	0.511	0.682	0.707	0.699	0.705	0.693	0.63	0.67033	0.71067	0.751	0.785	0.707	0.61	0.494	0.482	0.47	0.494	0.475	0.451	0.468	0.445	0.47	0.402	0.42	0.438	0.429	0.478	0.438	0.395	0.407	0.46	0.481	0.471	0.508	0.545	0.54333	0.54167	0.54	0.558	0.592	0.609	0.533	0.549	0.537	0.525
2	0.328	0.328	0.328	0.344	0.487	0.539	0.622	0.705	0.753	0.753	0.753	0.753	0.753	0.751	0.708	0.589	0.445	0.389	0.333	0.331	0.347	0.328	0.283	0.285	0.279	0.273	0.2665	0.26	0.254	0.215	0.176	0.1835	0.191	0.1795	0.168	0.203	0.222	0.241	0.22467	0.20833	0.192	0.206	0.212	0.171	0.169	0.167	0.231	0.295
2	0.438	0.438	0.438	0.479	0.656	0.667	0.71133	0.75567	0.8	0.80125	0.8025	0.80375	0.805	0.854	0.814	0.717	0.576	0.504	0.432	0.404	0.392	0.398	0.385	0.313	0.322	0.313	0.31	0.307	0.30433	0.30167	0.299	0.3445	0.39	0.467	0.502	0.5	0.593	0.686	0.702	0.718	0.734	0.743	0.772	0.726	0.614	0.687	0.643	0.599
2	0.522	0.522	0.522	0.571	0.676	0.728	0.759	0.79	0.751	0.739	0.727	0.715	0.703	0.754	0.588	0.499	0.363	0.33	0.297	0.274	0.251	0.27	0.251	0.285	0.27	0.267	0.264	0.261	0.25733	0.25367	0.25	0.2105	0.171	0.189	0.177	0.197	0.196	0.195	0.23267	0.27033	0.308	0.615	0.651	0.635	0.561	0.716	0.728	0.74
2	0.67	0.67	0.67	0.715	0.79	0.81767	0.84533	0.873	0.703	0.68525	0.6675	0.64975	0.632	0.577	0.413	0.375	0.317	0.301	0.285	0.287	0.267	0.278	0.275	0.291	0.27	0.285	0.2805	0.276	0.248	0.2455	0.243	0.205	0.217	0.215	0.251	0.244	0.2675	0.291	0.26267	0.23433	0.206	0.207	0.203	0.212	0.262	0.312	0.518	0.724
2	0.459	0.459	0.459	0.418	0.582	0.62	0.658	0.696	0.721	0.7265	0.732	0.7375	0.743	0.761	0.712	0.605	0.516	0.466	0.416	0.403	0.377	0.4	0.411	0.395	0.388	0.348	0.362	0.376	0.37567	0.37533	0.375	0.4115	0.448	0.48	0.49	0.494	0.5815	0.669	0.65567	0.64233	0.629	0.671	0.681	0.65	0.524	0.59	0.587	0.584
2	0.335	0.335	0.335	0.366	0.622	0.696	0.7605	0.825	0.785	0.775	0.765	0.755	0.745	0.768	0.638	0.538	0.432	0.3765	0.321	0.3065	0.292	0.309	0.321	0.349	0.348	0.314	0.3075	0.301	0.297	0.293	0.289	0.287	0.285	0.302	0.322	0.308	0.305	0.302	0.337	0.372	0.407	0.226	0.288	0.294	0.358	0.411	0.581	0.751
2	0.351	0.351	0.351	0.36	0.629	0.705	0.7575	0.81	0.782	0.7675	0.753	0.7385	0.724	0.764	0.622	0.533	0.418	0.3545	0.291	0.2785	0.266	0.288	0.288	0.345	0.337	0.321	0.3185	0.316	0.281	0.2825	0.284	0.285	0.286	0.262	0.322	0.314	0.337	0.36	0.37433	0.38867	0.403	0.219	0.27	0.305	0.317	0.356	0.538	0.72
2	0.466	0.466	0.466	0.491	0.624	0.671	0.7105	0.75	0.76	0.75175	0.7435	0.73525	0.727	0.718	0.557	0.477	0.35	0.325	0.3	0.273	0.246	0.258	0.241	0.265	0.244	0.253	0.2545	0.256	0.25033	0.24467	0.239	0.215	0.191	0.188	0.189	0.211	0.219	0.227	0.245	0.263	0.281	0.605	0.671	0.682	0.596	0.728	0.767	0.806
2	0.485	0.485	0.485	0.565	0.645	0.657	0.693	0.729	0.765	0.75625	0.7475	0.73875	0.73	0.703	0.514	0.438	0.377	0.3405	0.304	0.339	0.322	0.281	0.241	0.281	0.262	0.249	0.228	0.207	0.2055	0.204	0.183	0.194	0.23	0.235	0.24	0.249	0.258	0.267	0.2915	0.316	0.3405	0.365	0.472	0.384	0.407	0.43	0.393	0.356
2	0.342	0.342	0.342	0.463	0.584	0.647	0.502	0.669	0.433	0.527	0.47533	0.42367	0.372	0.361	0.375	0.34	0.326	0.3485	0.371	0.4035	0.436	0.417	0.507	0.487	0.447	0.4	0.4525	0.505	0.482	0.472	0.483	0.461	0.459	0.467	0.435	0.478	0.494	0.51	0.51733	0.52467	0.532	0.498	0.552	0.385	0.354	0.371	0.345	0.319
2	0.45	0.45	0.45	0.455	0.583	0.659	0.721	0.783	0.762	0.76325	0.7645	0.76575	0.767	0.766	0.717	0.673	0.58	0.5965	0.613	0.631	0.649	0.584	0.628	0.629	0.632	0.508	0.554	0.6	0.59267	0.58533	0.578	0.611	0.644	0.643	0.642	0.643	0.6685	0.694	0.65	0.606	0.562	0.651	0.619	0.609	0.58	0.634	0.569	0.504
2	0.312	0.312	0.312	0.357	0.402	0.473	0.58	0.687	0.646	0.77	0.658	0.546	0.587	0.684	0.515	0.428	0.343	0.3485	0.354	0.351	0.348	0.355	0.278	0.3	0.288	0.304	0.2925	0.281	0.26867	0.25633	0.244	0.259	0.275	0.297	0.304	0.288	0.32	0.352	0.326	0.3	0.398	0.536	0.6	0.536	0.551	0.566	0.535	0.504
2	0.128	0.128	0.128	0.294	0.46	0.499	0.532	0.603	0.674	0.67575	0.6775	0.67925	0.681	0.683	0.702	0.6	0.47	0.4065	0.343	0.3525	0.362	0.355	0.296	0.333	0.372	0.353	0.3485	0.344	0.3705	0.397	0.338	0.329	0.374	0.364	0.287	0.256	0.256	0.256	0.29467	0.33333	0.372	0.659	0.695	0.707	0.7135	0.72	0.712	0.704
2	0.632	0.632	0.632	0.714	0.796	0.79	0.811	0.832	0.776	0.822	0.77067	0.71933	0.668	0.684	0.46	0.378	0.36	0.325	0.29	0.32	0.293	0.278	0.302	0.308	0.299	0.31	0.2945	0.279	0.27333	0.26767	0.262	0.256	0.205	0.205	0.205	0.213	0.204	0.195	0.21467	0.23433	0.254	0.371	0.39	0.388	0.4305	0.473	0.531	0.589
2	0.27	0.27	0.27	0.321	0.372	0.485	0.5545	0.624	0.626	0.452	0.545	0.638	0.731	0.759	0.713	0.614	0.569	0.565	0.561	0.6115	0.662	0.613	0.558	0.521	0.507	0.578	0.569	0.56	0.603	0.6265	0.65	0.549	0.642	0.614	0.529	0.553	0.5455	0.538	0.536	0.534	0.532	0.338	0.37	0.406	0.33	0.376	0.451	0.526
2	0.52	0.52	0.52	0.622	0.795	0.82867	0.86233	0.896	0.793	0.846	0.82433	0.80267	0.781	0.789	0.619	0.492	0.338	0.319	0.3	0.2785	0.257	0.288	0.283	0.305	0.289	0.302	0.2895	0.277	0.275	0.273	0.27	0.208	0.248	0.257	0.293	0.3	0.2425	0.185	0.195	0.205	0.215	0.333	0.405	0.385	0.43	0.475	0.537	0.599
2	0.416	0.416	0.416	0.5	0.693	0.762	0.8125	0.863	0.789	0.76825	0.7475	0.72675	0.706	0.783	0.662	0.526	0.38	0.3555	0.331	0.308	0.31	0.305	0.257	0.269	0.267	0.253	0.246	0.239	0.23467	0.23033	0.226	0.217	0.218	0.235	0.234	0.254	0.27	0.286	0.25233	0.21867	0.185	0.172	0.171	0.186	0.194	0.185	0.297	0.386
2	0.429	0.429	0.429	0.59	0.751	0.753	0.8115	0.87	0.809	0.80075	0.7925	0.78425	0.776	0.772	0.633	0.537	0.405	0.35	0.295	0.295	0.319	0.28	0.295	0.296	0.29	0.308	0.295	0.282	0.281	0.28	0.268	0.231	0.223	0.226	0.226	0.257	0.2285	0.2	0.217	0.234	0.251	0.219	0.263	0.179	0.238	0.297	0.401	0.505
2	0.5	0.5	0.5	0.586	0.743	0.78933	0.83567	0.882	0.779	0.842	0.821	0.8	0.779	0.785	0.641	0.492	0.35	0.3205	0.291	0.3025	0.314	0.309	0.322	0.308	0.28	0.288	0.292	0.296	0.277	0.258	0.232	0.199	0.223	0.243	0.268	0.27	0.243	0.216	0.22267	0.22933	0.236	0.339	0.432	0.407	0.4475	0.488	0.601	0.714
2	0.317	0.317	0.317	0.355	0.547	0.585	0.684	0.7075	0.731	0.852	0.82533	0.79867	0.772	0.767	0.71	0.61	0.475	0.416	0.357	0.3365	0.316	0.336	0.363	0.33	0.292	0.32	0.2995	0.279	0.282	0.275	0.268	0.262	0.256	0.264	0.272	0.316	0.3415	0.367	0.38633	0.40567	0.425	0.195	0.192	0.212	0.264	0.185	0.214	0.243
2	0.294	0.294	0.294	0.402	0.51	0.607	0.577	0.6555	0.734	0.664	0.68833	0.71267	0.737	0.781	0.711	0.628	0.439	0.3765	0.314	0.2965	0.279	0.318	0.321	0.349	0.315	0.333	0.3225	0.312	0.3	0.288	0.276	0.268	0.29	0.321	0.315	0.333	0.313	0.293	0.30767	0.32233	0.337	0.274	0.29	0.288	0.298	0.308	0.191	0.074
2	0.204	0.204	0.204	0.436	0.668	0.731	0.72867	0.72633	0.724	0.804	0.747	0.69	0.633	0.625	0.481	0.417	0.354	0.368	0.382	0.39	0.398	0.339	0.322	0.348	0.3	0.352	0.3365	0.321	0.324	0.302	0.28	0.286	0.308	0.338	0.356	0.346	0.3835	0.421	0.492	0.563	0.634	0.282	0.242	0.275	0.28	0.285	0.393	0.501
2	0.227	0.227	0.227	0.24	0.345	0.387	0.4965	0.606	0.742	0.827	0.8	0.773	0.746	0.77	0.686	0.598	0.471	0.406	0.341	0.317	0.293	0.33	0.333	0.302	0.295	0.303	0.2905	0.278	0.293	0.282	0.26	0.2645	0.269	0.256	0.274	0.29	0.2955	0.301	0.32733	0.35367	0.38	0.149	0.161	0.192	0.192	0.192	0.223	0.254
2	0.372	0.372	0.372	0.527	0.682	0.708	0.74	0.772	0.702	0.756	0.71067	0.66533	0.62	0.677	0.565	0.494	0.373	0.349	0.325	0.327	0.343	0.313	0.311	0.322	0.312	0.333	0.3145	0.296	0.306	0.311	0.297	0.305	0.195	0.19	0.185	0.175	0.1995	0.224	0.22	0.216	0.212	0.225	0.25	0.225	0.279	0.303	0.308	0.313
2	0.268	0.268	0.268	0.474	0.68	0.753	0.797	0.841	0.796	0.7875	0.779	0.7705	0.762	0.755	0.602	0.517	0.377	0.3445	0.312	0.286	0.267	0.282	0.29	0.304	0.285	0.293	0.2875	0.282	0.2795	0.277	0.26	0.246	0.2	0.211	0.223	0.218	0.201	0.184	0.21433	0.24467	0.275	0.179	0.18	0.22	0.235	0.25	0.389	0.528
2	0.327	0.327	0.327	0.347	0.554	0.57	0.667	0.706	0.712	0.72675	0.7415	0.75625	0.771	0.763	0.72	0.67	0.573	0.5405	0.508	0.526	0.544	0.556	0.522	0.497	0.457	0.483	0.478	0.473	0.534	0.519	0.504	0.507	0.51	0.521	0.469	0.434	0.491	0.548	0.55267	0.55733	0.562	0.463	0.518	0.471	0.4605	0.45	0.463	0.476
2	0.368	0.368	0.368	0.382	0.377	0.406	0.41	0.51	0.445	0.48	0.46533	0.45067	0.436	0.451	0.415	0.424	0.395	0.433	0.471	0.5205	0.57	0.531	0.573	0.585	0.586	0.464	0.4865	0.509	0.474	0.448	0.422	0.4	0.411	0.425	0.386	0.378	0.463	0.548	0.55633	0.56467	0.573	0.389	0.339	0.267	0.316	0.289	0.402	0.515
2	0.369	0.369	0.369	0.352	0.416	0.431	0.502	0.573	0.594	0.621	0.60533	0.58967	0.574	0.63	0.541	0.503	0.413	0.425	0.437	0.434	0.453	0.411	0.435	0.419	0.382	0.326	0.3485	0.371	0.332	0.348	0.359	0.318	0.422	0.374	0.442	0.404	0.4635	0.523	0.497	0.471	0.445	0.49	0.505	0.48	0.483	0.486	0.493	0.5
2	0.182	0.182	0.182	0.246	0.31	0.341	0.471	0.601	0.731	0.802	0.75367	0.70533	0.657	0.647	0.476	0.441	0.351	0.3245	0.298	0.314	0.33	0.28	0.322	0.319	0.293	0.322	0.3115	0.301	0.271	0.272	0.273	0.226	0.199	0.234	0.224	0.255	0.2915	0.328	0.37933	0.43067	0.482	0.285	0.3	0.266	0.225	0.184	0.2	0.242
2	0.226	0.226	0.226	0.439	0.652	0.707	0.7865	0.866	0.757	0.849	0.79467	0.74033	0.686	0.764	0.602	0.5	0.366	0.3385	0.311	0.3165	0.322	0.303	0.306	0.32	0.313	0.318	0.3115	0.305	0.288	0.298	0.28	0.261	0.278	0.281	0.286	0.301	0.2845	0.268	0.23967	0.21133	0.183	0.159	0.178	0.179	0.2295	0.28	0.449	0.618
2	0.613	0.613	0.613	0.671	0.819	0.802	0.8505	0.899	0.796	0.835	0.80933	0.78367	0.758	0.752	0.552	0.451	0.364	0.3275	0.291	0.3005	0.31	0.279	0.272	0.276	0.279	0.269	0.2685	0.268	0.253	0.238	0.223	0.206	0.235	0.257	0.266	0.289	0.4015	0.514	0.445	0.376	0.307	0.214	0.225	0.24	0.271	0.294	0.465	0.636
2	0.479	0.479	0.479	0.584	0.736	0.758	0.76467	0.77133	0.778	0.78125	0.7845	0.78775	0.791	0.795	0.725	0.607	0.441	0.385	0.329	0.31	0.291	0.301	0.316	0.311	0.313	0.28	0.2835	0.287	0.26	0.251	0.242	0.2435	0.245	0.2565	0.268	0.269	0.3085	0.348	0.38033	0.41267	0.445	0.413	0.496	0.459	0.411	0.262	0.18	0.098
2	0.35	0.35	0.35	0.347	0.42	0.46633	0.51267	0.559	0.509	0.522	0.51425	0.5065	0.49875	0.491	0.381	0.37	0.371	0.3555	0.34	0.381	0.422	0.396	0.368	0.383	0.354	0.331	0.3175	0.304	0.303	0.295	0.269	0.247	0.331	0.373	0.393	0.387	0.451	0.515	0.532	0.549	0.566	0.583	0.531	0.535	0.493	0.451	0.494	0.514
2	0.451	0.451	0.451	0.548	0.652	0.676	0.7565	0.837	0.782	0.818	0.79167	0.76533	0.739	0.738	0.615	0.504	0.383	0.35	0.317	0.3195	0.322	0.324	0.295	0.294	0.271	0.282	0.2695	0.257	0.237	0.217	0.197	0.2015	0.206	0.193	0.212	0.21	0.2345	0.259	0.264	0.269	0.274	0.191	0.227	0.233	0.271	0.275	0.393	0.511
2	0.428	0.428	0.428	0.615	0.802	0.818	0.8455	0.873	0.788	0.74475	0.7015	0.65825	0.615	0.622	0.413	0.365	0.317	0.293	0.269	0.24	0.261	0.291	0.273	0.31	0.269	0.28	0.2615	0.243	0.241	0.239	0.221	0.213	0.211	0.219	0.223	0.248	0.266	0.318	0.268	0.218	0.168	0.163	0.172	0.169	0.204	0.189	0.284	0.379
2	0.398	0.398	0.398	0.358	0.318	0.363	0.356	0.349	0.566	0.57	0.58867	0.60733	0.626	0.625	0.669	0.571	0.512	0.525	0.538	0.524	0.535	0.537	0.529	0.496	0.49	0.504	0.5085	0.513	0.49	0.4315	0.373	0.411	0.356	0.456	0.392	0.394	0.4415	0.489	0.528	0.567	0.606	0.638	0.616	0.627	0.618	0.609	0.465	0.321
2	0.576	0.576	0.576	0.65	0.8	0.82	0.8535	0.887	0.811	0.8055	0.8	0.7945	0.789	0.798	0.636	0.487	0.352	0.31	0.268	0.2835	0.299	0.298	0.261	0.282	0.281	0.273	0.2775	0.282	0.26167	0.24133	0.221	0.196	0.225	0.333	0.312	0.316	0.3245	0.333	0.321	0.309	0.297	0.2	0.226	0.229	0.252	0.318	0.487	0.656
2	0.223	0.223	0.223	0.356	0.489	0.628	0.6485	0.669	0.749	0.776	0.73467	0.69333	0.652	0.719	0.584	0.457	0.324	0.296	0.268	0.251	0.276	0.279	0.265	0.291	0.297	0.291	0.27	0.249	0.23	0.228	0.226	0.192	0.159	0.162	0.166	0.174	0.1825	0.191	0.18567	0.18033	0.175	0.165	0.235	0.234	0.258	0.282	0.364	0.446
2	0.59	0.59	0.59	0.66	0.819	0.826	0.8645	0.903	0.78	0.831	0.81	0.789	0.768	0.784	0.574	0.447	0.34	0.334	0.328	0.3175	0.307	0.312	0.314	0.337	0.297	0.316	0.319	0.322	0.27	0.218	0.21	0.217	0.249	0.253	0.274	0.281	0.221	0.161	0.17767	0.19433	0.211	0.264	0.323	0.318	0.3465	0.375	0.422	0.469
2	0.398	0.398	0.398	0.39	0.573	0.643	0.7165	0.79	0.758	0.7615	0.765	0.7685	0.772	0.789	0.754	0.708	0.6	0.5375	0.475	0.4255	0.376	0.381	0.372	0.337	0.304	0.395	0.365	0.335	0.34133	0.34767	0.354	0.3735	0.393	0.428	0.421	0.45	0.5105	0.571	0.507	0.443	0.379	0.268	0.289	0.236	0.288	0.273	0.425	0.447
2	0.206	0.206	0.206	0.196	0.147	0.189	0.246	0.193	0.4	0.545	0.563	0.581	0.599	0.612	0.532	0.498	0.387	0.353	0.319	0.351	0.352	0.345	0.34	0.309	0.294	0.305	0.297	0.289	0.296	0.2845	0.273	0.302	0.408	0.401	0.394	0.41	0.495	0.58	0.60633	0.63267	0.659	0.621	0.627	0.567	0.506	0.521	0.508	0.495
2	0.377	0.377	0.377	0.374	0.429	0.489	0.53033	0.57167	0.613	0.644	0.63867	0.63333	0.628	0.654	0.592	0.536	0.472	0.47	0.468	0.467	0.466	0.451	0.41	0.405	0.366	0.356	0.35	0.344	0.34867	0.35333	0.358	0.2845	0.211	0.261	0.252	0.243	0.285	0.327	0.37333	0.41967	0.466	0.563	0.585	0.22	0.259	0.195	0.224	0.253
2	0.522	0.522	0.522	0.646	0.77	0.782	0.8135	0.845	0.761	0.857	0.833	0.809	0.785	0.776	0.58	0.548	0.419	0.404	0.389	0.351	0.401	0.333	0.335	0.335	0.295	0.324	0.337	0.35	0.309	0.3025	0.296	0.329	0.345	0.36	0.378	0.351	0.3915	0.432	0.42033	0.40867	0.397	0.344	0.348	0.312	0.3195	0.327	0.414	0.501
2	0.445	0.445	0.445	0.413	0.616	0.486	0.4795	0.473	0.549	0.525	0.501	0.477	0.453	0.402	0.454	0.436	0.418	0.442	0.466	0.52	0.601	0.564	0.62	0.601	0.634	0.536	0.588	0.64	0.672	0.704	0.736	0.748	0.749	0.727	0.705	0.66	0.5345	0.409	0.371	0.333	0.295	0.257	0.248	0.248	0.2565	0.265	0.252	0.239
2	0.402	0.402	0.402	0.478	0.554	0.591	0.649	0.707	0.676	0.717	0.62267	0.52833	0.434	0.449	0.417	0.402	0.372	0.3705	0.369	0.417	0.433	0.465	0.447	0.466	0.458	0.431	0.428	0.425	0.42033	0.41567	0.411	0.411	0.338	0.386	0.353	0.331	0.3975	0.464	0.46267	0.46133	0.46	0.625	0.648	0.626	0.6495	0.673	0.679	0.685
2	0.296	0.296	0.296	0.464	0.632	0.696	0.76	0.824	0.684	0.758	0.68867	0.61933	0.55	0.539	0.467	0.448	0.337	0.3125	0.288	0.336	0.318	0.33	0.339	0.379	0.349	0.389	0.3675	0.346	0.33967	0.33333	0.327	0.315	0.328	0.359	0.39	0.388	0.42	0.452	0.49067	0.52933	0.568	0.654	0.668	0.638	0.634	0.63	0.619	0.608
2	0.128	0.128	0.128	0.3	0.472	0.5	0.595	0.69	0.728	0.7135	0.699	0.6845	0.67	0.737	0.662	0.592	0.442	0.383	0.324	0.326	0.307	0.314	0.306	0.341	0.321	0.331	0.323	0.315	0.309	0.303	0.282	0.257	0.255	0.203	0.186	0.21	0.19	0.178	0.19033	0.20267	0.215	0.183	0.2	0.176	0.172	0.168	0.175	0.182
2	0.186	0.186	0.186	0.146	0.184	0.167	0.224	0.255	0.519	0.635	0.64967	0.66433	0.679	0.665	0.548	0.477	0.338	0.314	0.29	0.297	0.286	0.291	0.305	0.281	0.252	0.254	0.26	0.266	0.236	0.2355	0.235	0.253	0.338	0.385	0.398	0.383	0.412	0.643	0.673	0.703	0.733	0.679	0.705	0.639	0.5985	0.558	0.531	0.504
2	0.177	0.177	0.177	0.35	0.523	0.586	0.6655	0.745	0.737	0.718	0.699	0.68	0.661	0.789	0.759	0.62	0.439	0.3695	0.3	0.268	0.257	0.273	0.313	0.316	0.3	0.311	0.3015	0.292	0.303	0.302	0.271	0.273	0.279	0.285	0.288	0.256	0.233	0.21	0.22533	0.24067	0.256	0.237	0.265	0.266	0.2505	0.235	0.3	0.365
2	0.286	0.286	0.286	0.39	0.494	0.604	0.6775	0.751	0.782	0.761	0.74	0.719	0.698	0.776	0.693	0.589	0.405	0.349	0.293	0.281	0.272	0.286	0.267	0.274	0.26	0.274	0.26	0.246	0.241	0.236	0.231	0.216	0.158	0.157	0.151	0.181	0.2105	0.24	0.256	0.272	0.288	0.283	0.313	0.298	0.254	0.312	0.331	0.379
2	0.34	0.34	0.34	0.268	0.429	0.487	0.4975	0.508	0.595	0.60925	0.6235	0.63775	0.652	0.709	0.663	0.59	0.542	0.536	0.53	0.5295	0.529	0.541	0.54	0.493	0.439	0.551	0.501	0.451	0.466	0.481	0.471	0.492	0.564	0.534	0.504	0.401	0.369	0.337	0.364	0.391	0.418	0.34	0.315	0.392	0.299	0.375	0.28	0.185
2	0.261	0.261	0.261	0.291	0.366	0.395	0.502	0.609	0.716	0.72625	0.7365	0.74675	0.757	0.743	0.671	0.629	0.499	0.412	0.325	0.295	0.265	0.287	0.271	0.284	0.27	0.26	0.2495	0.239	0.237	0.2285	0.22	0.2	0.206	0.213	0.22	0.224	0.2365	0.249	0.28933	0.32967	0.37	0.45	0.464	0.529	0.437	0.512	0.34	0.168
2	0.289	0.289	0.289	0.258	0.404	0.471	0.538	0.605	0.673	0.756	0.73133	0.70667	0.682	0.726	0.647	0.602	0.499	0.431	0.363	0.39	0.417	0.386	0.348	0.346	0.356	0.384	0.366	0.348	0.35667	0.36533	0.374	0.399	0.456	0.507	0.505	0.5	0.5795	0.659	0.66333	0.66767	0.672	0.647	0.292	0.247	0.254	0.261	0.363	0.438
2	0.43	0.43	0.43	0.504	0.637	0.65233	0.66767	0.683	0.782	0.77125	0.7605	0.74975	0.739	0.766	0.707	0.556	0.403	0.3595	0.316	0.3095	0.303	0.304	0.315	0.316	0.283	0.284	0.283	0.282	0.2885	0.295	0.255	0.247	0.259	0.237	0.215	0.241	0.247	0.253	0.27033	0.28767	0.305	0.301	0.349	0.304	0.304	0.293	0.321	0.349
2	0.486	0.486	0.486	0.559	0.722	0.74433	0.76667	0.789	0.686	0.68225	0.6785	0.67475	0.671	0.645	0.462	0.4	0.33	0.3125	0.295	0.2865	0.278	0.313	0.3	0.32	0.324	0.322	0.3175	0.313	0.3075	0.302	0.255	0.295	0.333	0.339	0.333	0.324	0.4005	0.477	0.4375	0.398	0.3585	0.319	0.303	0.328	0.3225	0.317	0.439	0.477
2	0.314	0.314	0.314	0.455	0.596	0.65933	0.72267	0.786	0.681	0.798	0.76333	0.72867	0.694	0.667	0.49	0.404	0.342	0.316	0.292	0.297	0.319	0.317	0.347	0.333	0.308	0.3	0.2915	0.283	0.261	0.239	0.217	0.2255	0.234	0.267	0.283	0.287	0.2815	0.276	0.27	0.264	0.258	0.226	0.218	0.221	0.234	0.201	0.268	0.335
2	0.544	0.544	0.544	0.553	0.703	0.757	0.768	0.779	0.79	0.784	0.778	0.772	0.766	0.781	0.671	0.53	0.4	0.3585	0.317	0.288	0.259	0.262	0.237	0.288	0.262	0.263	0.2625	0.262	0.267	0.272	0.277	0.249	0.221	0.206	0.22	0.217	0.2245	0.232	0.28767	0.34333	0.399	0.715	0.693	0.729	0.637	0.732	0.732	0.732
2	0.659	0.659	0.659	0.742	0.833	0.838	0.873	0.908	0.789	0.833	0.80767	0.78233	0.757	0.749	0.52	0.426	0.344	0.306	0.268	0.2695	0.271	0.269	0.266	0.294	0.279	0.273	0.2695	0.266	0.25033	0.23467	0.219	0.199	0.223	0.281	0.261	0.294	0.439	0.584	0.485	0.386	0.287	0.215	0.245	0.233	0.262	0.318	0.474	0.63
2	0.452	0.452	0.452	0.458	0.638	0.647	0.6905	0.734	0.762	0.76725	0.7725	0.77775	0.783	0.789	0.696	0.66	0.503	0.508	0.513	0.53	0.547	0.517	0.508	0.408	0.426	0.365	0.393	0.421	0.41067	0.40033	0.39	0.4	0.41	0.436	0.462	0.42	0.5425	0.665	0.659	0.653	0.647	0.642	0.613	0.564	0.565	0.534	0.468	0.402
2	0.279	0.279	0.279	0.356	0.433	0.48575	0.5385	0.59125	0.644	0.63275	0.6215	0.61025	0.599	0.638	0.502	0.426	0.379	0.4105	0.442	0.421	0.45	0.438	0.476	0.402	0.416	0.406	0.413	0.42	0.41633	0.41267	0.409	0.451	0.517	0.54	0.563	0.535	0.588	0.641	0.64333	0.64567	0.648	0.616	0.621	0.551	0.5045	0.458	0.45	0.442
2	0.181	0.181	0.181	0.346	0.511	0.474	0.628	0.782	0.767	0.76925	0.7715	0.77375	0.776	0.82	0.724	0.645	0.468	0.4055	0.343	0.3355	0.328	0.325	0.352	0.34	0.327	0.351	0.3375	0.324	0.31833	0.31267	0.307	0.291	0.271	0.299	0.247	0.256	0.233	0.2	0.207	0.214	0.221	0.202	0.186	0.209	0.213	0.217	0.262	0.307
2	0.385	0.385	0.385	0.433	0.62	0.698	0.7465	0.795	0.74	0.7315	0.723	0.7145	0.706	0.721	0.61	0.512	0.389	0.344	0.299	0.3005	0.302	0.278	0.307	0.281	0.261	0.276	0.268	0.26	0.258	0.256	0.254	0.259	0.264	0.261	0.28	0.252	0.3075	0.363	0.30967	0.25633	0.203	0.195	0.197	0.166	0.236	0.216	0.27	0.324
2	0.354	0.354	0.354	0.46	0.645	0.663	0.708	0.7215	0.735	0.848	0.83	0.812	0.794	0.803	0.758	0.657	0.515	0.419	0.323	0.3295	0.336	0.336	0.339	0.322	0.301	0.314	0.304	0.294	0.297	0.2705	0.244	0.256	0.268	0.268	0.268	0.281	0.2965	0.312	0.31733	0.32267	0.328	0.234	0.21	0.218	0.254	0.204	0.22	0.236
2	0.444	0.444	0.444	0.502	0.671	0.669	0.7565	0.844	0.775	0.814	0.78867	0.76333	0.738	0.736	0.607	0.516	0.393	0.3575	0.322	0.3125	0.303	0.288	0.276	0.285	0.284	0.289	0.2675	0.246	0.226	0.206	0.186	0.183	0.18	0.187	0.193	0.202	0.215	0.228	0.23633	0.24467	0.253	0.197	0.214	0.21	0.256	0.29	0.375	0.46
2	0.199	0.199	0.199	0.33	0.461	0.475	0.5865	0.698	0.732	0.67975	0.6275	0.57525	0.523	0.791	0.745	0.661	0.538	0.442	0.346	0.35	0.306	0.28	0.304	0.327	0.281	0.318	0.306	0.294	0.2975	0.301	0.234	0.245	0.231	0.185	0.214	0.187	0.209	0.231	0.24167	0.25233	0.263	0.242	0.262	0.18	0.1915	0.203	0.315	0.427
2	0.264	0.264	0.264	0.258	0.386	0.423	0.516	0.609	0.713	0.818	0.76733	0.71667	0.666	0.742	0.672	0.542	0.448	0.379	0.31	0.312	0.314	0.339	0.341	0.328	0.314	0.323	0.3025	0.282	0.282	0.281	0.268	0.24	0.311	0.284	0.26	0.286	0.2965	0.307	0.34433	0.38167	0.419	0.145	0.159	0.157	0.1655	0.174	0.219	0.264
2	0.209	0.209	0.209	0.265	0.321	0.42175	0.5225	0.62325	0.724	0.69975	0.6755	0.65125	0.627	0.779	0.726	0.655	0.511	0.442	0.373	0.35	0.343	0.333	0.37	0.36	0.347	0.339	0.333	0.327	0.318	0.309	0.3	0.267	0.294	0.228	0.231	0.268	0.243	0.218	0.23833	0.25867	0.279	0.177	0.234	0.198	0.191	0.184	0.212	0.24
2	0.551	0.551	0.551	0.617	0.649	0.687	0.691	0.695	0.699	0.763	0.73633	0.70967	0.683	0.632	0.503	0.457	0.392	0.3585	0.325	0.3265	0.328	0.35	0.348	0.335	0.339	0.355	0.338	0.321	0.305	0.305	0.287	0.303	0.333	0.333	0.318	0.331	0.3345	0.338	0.409	0.48	0.551	0.633	0.599	0.646	0.6475	0.649	0.686	0.723
2	0.2	0.2	0.2	0.164	0.159	0.164	0.223	0.234	0.456	0.592	0.622	0.652	0.682	0.685	0.621	0.567	0.412	0.366	0.32	0.336	0.341	0.324	0.328	0.294	0.28	0.277	0.271	0.265	0.242	0.234	0.226	0.23	0.237	0.2675	0.298	0.307	0.378	0.449	0.48633	0.52367	0.561	0.618	0.66	0.586	0.551	0.57	0.579	0.588
2	0.272	0.272	0.272	0.473	0.674	0.719	0.73833	0.75767	0.777	0.804	0.73367	0.66333	0.593	0.62	0.436	0.372	0.283	0.2545	0.226	0.257	0.231	0.262	0.282	0.267	0.263	0.24	0.242	0.244	0.24367	0.24333	0.243	0.212	0.205	0.204	0.215	0.218	0.2385	0.259	0.24267	0.22633	0.21	0.173	0.191	0.199	0.215	0.231	0.299	0.367
2	0.3	0.3	0.3	0.388	0.476	0.439	0.502	0.565	0.533	0.588	0.377	0.4105	0.444	0.406	0.417	0.407	0.365	0.3905	0.416	0.473	0.492	0.444	0.466	0.513	0.52	0.479	0.4785	0.478	0.46767	0.45733	0.447	0.425	0.387	0.445	0.44	0.367	0.3665	0.366	0.34667	0.32733	0.308	0.283	0.304	0.288	0.255	0.222	0.247	0.272
2	0.208	0.208	0.208	0.188	0.224	0.2465	0.269	0.317	0.629	0.793	0.78533	0.77767	0.77	0.776	0.584	0.439	0.338	0.3165	0.295	0.287	0.293	0.281	0.319	0.291	0.282	0.277	0.262	0.247	0.252	0.254	0.256	0.249	0.29	0.3095	0.329	0.367	0.4205	0.474	0.54367	0.61333	0.683	0.654	0.685	0.673	0.6575	0.642	0.622	0.602
2	0.523	0.523	0.523	0.588	0.637	0.649	0.717	0.785	0.642	0.59967	0.55733	0.515	0.654	0.653	0.573	0.507	0.455	0.441	0.427	0.472	0.46	0.483	0.453	0.455	0.437	0.39	0.3935	0.397	0.3965	0.396	0.369	0.437	0.467	0.519	0.498	0.498	0.555	0.612	0.64767	0.68333	0.719	0.529	0.642	0.574	0.5595	0.545	0.489	0.433
2	0.287	0.287	0.287	0.324	0.361	0.365	0.4085	0.452	0.566	0.55625	0.5465	0.53675	0.527	0.591	0.525	0.495	0.362	0.364	0.366	0.338	0.354	0.336	0.307	0.266	0.297	0.257	0.267	0.277	0.274	0.271	0.254	0.32	0.345	0.324	0.351	0.353	0.4395	0.526	0.537	0.548	0.559	0.66	0.637	0.612	0.605	0.598	0.584	0.57
2	0.601	0.601	0.601	0.659	0.837	0.85667	0.87633	0.896	0.782	0.826	0.80633	0.78667	0.767	0.779	0.566	0.457	0.338	0.3095	0.281	0.2755	0.27	0.283	0.282	0.296	0.277	0.295	0.2945	0.294	0.286	0.278	0.215	0.192	0.227	0.257	0.261	0.293	0.239	0.185	0.18633	0.18767	0.189	0.392	0.453	0.469	0.5215	0.574	0.644	0.714
2	0.095	0.095	0.095	0.274	0.453	0.488	0.61	0.732	0.761	0.7585	0.756	0.7535	0.751	0.803	0.716	0.618	0.448	0.388	0.328	0.321	0.308	0.31	0.311	0.353	0.317	0.338	0.331	0.324	0.3425	0.361	0.283	0.267	0.284	0.218	0.214	0.215	0.199	0.189	0.19967	0.21033	0.221	0.167	0.181	0.167	0.1665	0.166	0.176	0.186
2	0.361	0.361	0.361	0.399	0.578	0.642	0.7265	0.811	0.739	0.835	0.81633	0.79767	0.779	0.778	0.595	0.488	0.384	0.349	0.314	0.3035	0.293	0.301	0.331	0.326	0.326	0.31	0.3195	0.329	0.311	0.283	0.294	0.304	0.366	0.384	0.411	0.418	0.338	0.258	0.25667	0.25533	0.254	0.203	0.221	0.201	0.245	0.23	0.344	0.458
2	0.479	0.479	0.479	0.481	0.483	0.54225	0.6015	0.66075	0.72	0.783	0.71967	0.65633	0.593	0.653	0.501	0.431	0.348	0.342	0.336	0.309	0.282	0.302	0.284	0.298	0.293	0.311	0.297	0.283	0.278	0.2765	0.275	0.246	0.191	0.1935	0.196	0.212	0.2175	0.223	0.314	0.405	0.496	0.775	0.807	0.782	0.789	0.796	0.783	0.77
2	0.401	0.401	0.401	0.494	0.662	0.641	0.68733	0.73367	0.78	0.77725	0.7745	0.77175	0.769	0.806	0.739	0.625	0.465	0.4025	0.34	0.3075	0.275	0.329	0.337	0.313	0.295	0.306	0.2955	0.285	0.268	0.251	0.234	0.24	0.246	0.2615	0.277	0.28	0.2905	0.301	0.341	0.381	0.421	0.373	0.401	0.387	0.354	0.232	0.161	0.09
2	0.451	0.451	0.451	0.435	0.605	0.633	0.7335	0.834	0.701	0.69425	0.6875	0.68075	0.674	0.682	0.574	0.506	0.412	0.3995	0.387	0.4025	0.418	0.373	0.378	0.422	0.402	0.372	0.3805	0.389	0.3915	0.394	0.394	0.425	0.435	0.459	0.471	0.513	0.5485	0.584	0.58275	0.5815	0.58025	0.579	0.648	0.595	0.529	0.558	0.573	0.588
2	0.554	0.554	0.554	0.57	0.586	0.63	0.681	0.732	0.726	0.7085	0.691	0.6735	0.656	0.601	0.506	0.466	0.486	0.4635	0.441	0.435	0.452	0.453	0.429	0.411	0.362	0.437	0.423	0.409	0.463	0.4435	0.424	0.386	0.44	0.466	0.403	0.462	0.436	0.41	0.47433	0.53867	0.603	0.49	0.601	0.543	0.529	0.515	0.504	0.493
2	0.238	0.238	0.238	0.227	0.302	0.266	0.42167	0.57733	0.733	0.742	0.751	0.76	0.769	0.755	0.712	0.627	0.527	0.441	0.355	0.3525	0.35	0.325	0.346	0.318	0.285	0.285	0.272	0.259	0.249	0.24	0.231	0.208	0.226	0.223	0.22	0.24	0.268	0.296	0.33767	0.37933	0.421	0.446	0.455	0.448	0.392	0.461	0.487	0.513
2	0.423	0.423	0.423	0.511	0.688	0.761	0.77433	0.78767	0.801	0.78675	0.7725	0.75825	0.744	0.797	0.693	0.569	0.397	0.3505	0.304	0.293	0.282	0.312	0.315	0.311	0.287	0.263	0.271	0.279	0.247	0.252	0.257	0.235	0.245	0.24	0.235	0.232	0.23	0.228	0.24467	0.26133	0.278	0.24	0.291	0.265	0.266	0.254	0.234	0.214
2	0.271	0.271	0.271	0.313	0.355	0.429	0.5135	0.598	0.757	0.803	0.75667	0.71033	0.664	0.663	0.485	0.428	0.322	0.305	0.288	0.304	0.292	0.28	0.306	0.281	0.268	0.278	0.248	0.218	0.213	0.202	0.185	0.187	0.172	0.204	0.204	0.206	0.2265	0.247	0.23967	0.23233	0.225	0.398	0.425	0.427	0.505	0.583	0.629	0.675
2	0.362	0.362	0.362	0.333	0.383	0.331	0.407	0.483	0.737	0.71775	0.6985	0.67925	0.66	0.646	0.662	0.652	0.583	0.588	0.593	0.6055	0.618	0.562	0.521	0.589	0.574	0.511	0.514	0.517	0.52	0.523	0.526	0.5375	0.549	0.495	0.465	0.408	0.442	0.476	0.50967	0.54333	0.577	0.6	0.704	0.646	0.58	0.627	0.562	0.497
2	0.479	0.479	0.479	0.556	0.783	0.821	0.8355	0.85	0.712	0.792	0.75733	0.72267	0.688	0.684	0.596	0.545	0.429	0.3875	0.346	0.336	0.333	0.378	0.333	0.307	0.309	0.337	0.322	0.307	0.306	0.305	0.304	0.252	0.2	0.1975	0.195	0.214	0.219	0.224	0.255	0.286	0.317	0.279	0.247	0.176	0.25	0.176	0.265	0.354
2	0.157	0.157	0.157	0.298	0.439	0.492	0.596	0.7	0.804	0.75875	0.7135	0.66825	0.623	0.843	0.756	0.657	0.48	0.4035	0.327	0.293	0.266	0.274	0.283	0.331	0.309	0.329	0.3055	0.282	0.28067	0.27933	0.278	0.267	0.253	0.2705	0.288	0.308	0.315	0.322	0.294	0.266	0.238	0.183	0.182	0.192	0.1805	0.169	0.176	0.183
2	0.317	0.317	0.317	0.505	0.693	0.765	0.801	0.837	0.712	0.6835	0.655	0.6265	0.598	0.723	0.549	0.473	0.359	0.327	0.295	0.244	0.238	0.249	0.279	0.247	0.294	0.276	0.242	0.208	0.222	0.236	0.205	0.33	0.216	0.189	0.183	0.214	0.2095	0.205	0.217	0.229	0.241	0.209	0.324	0.291	0.29	0.289	0.271	0.253
2	0.479	0.479	0.479	0.501	0.711	0.714	0.717	0.432	0.739	0.71967	0.70033	0.681	0.801	0.812	0.778	0.703	0.575	0.4675	0.36	0.332	0.304	0.312	0.292	0.319	0.288	0.276	0.2775	0.279	0.26	0.255	0.25	0.24	0.262	0.2415	0.221	0.214	0.211	0.208	0.26	0.312	0.364	0.276	0.322	0.287	0.266	0.232	0.346	0.46
2	0.45	0.45	0.45	0.509	0.672	0.7	0.5215	0.343	0.749	0.743	0.737	0.731	0.725	0.764	0.714	0.62	0.419	0.3725	0.326	0.331	0.295	0.314	0.335	0.359	0.321	0.34	0.328	0.316	0.317	0.318	0.319	0.312	0.311	0.322	0.339	0.363	0.369	0.375	0.39067	0.40633	0.422	0.442	0.485	0.462	0.45	0.438	0.43	0.422
2	0.345	0.345	0.345	0.378	0.627	0.709	0.7835	0.858	0.744	0.846	0.825	0.804	0.783	0.783	0.609	0.459	0.347	0.3265	0.306	0.297	0.288	0.287	0.304	0.289	0.289	0.3	0.2875	0.275	0.276	0.2685	0.261	0.239	0.144	0.145	0.151	0.161	0.155	0.149	0.178	0.207	0.236	0.533	0.567	0.565	0.6255	0.686	0.722	0.758
2	0.407	0.407	0.407	0.446	0.611	0.665	0.7555	0.846	0.793	0.78325	0.7735	0.76375	0.754	0.802	0.736	0.624	0.426	0.368	0.31	0.309	0.291	0.296	0.267	0.271	0.26	0.248	0.28	0.232	0.22033	0.20867	0.197	0.208	0.172	0.184	0.162	0.192	0.22	0.248	0.26367	0.27933	0.295	0.302	0.272	0.282	0.287	0.293	0.341	0.386
2	0.18	0.18	0.18	0.176	0.169	0.17	0.234	0.286	0.639	0.779	0.77033	0.76167	0.753	0.755	0.563	0.47	0.33	0.309	0.288	0.295	0.293	0.311	0.301	0.288	0.281	0.272	0.2725	0.273	0.275	0.27	0.265	0.26	0.354	0.388	0.436	0.417	0.45	0.633	0.65833	0.68367	0.709	0.636	0.642	0.628	0.606	0.584	0.584	0.584
2	0.305	0.305	0.305	0.328	0.409	0.46767	0.52633	0.585	0.585	0.628	0.637	0.646	0.655	0.664	0.626	0.591	0.51	0.514	0.518	0.526	0.534	0.592	0.574	0.484	0.48	0.482	0.4965	0.511	0.496	0.539	0.5	0.535	0.651	0.663	0.663	0.645	0.6765	0.708	0.69633	0.68467	0.673	0.328	0.268	0.254	0.278	0.302	0.276	0.409
2	0.467	0.467	0.467	0.553	0.728	0.753	0.8095	0.866	0.806	0.78925	0.7725	0.75575	0.739	0.744	0.642	0.518	0.433	0.37	0.307	0.3005	0.294	0.296	0.296	0.295	0.292	0.292	0.2765	0.261	0.24067	0.22033	0.2	0.1965	0.193	0.18	0.177	0.191	0.2375	0.284	0.27367	0.26333	0.253	0.214	0.213	0.219	0.274	0.285	0.375	0.465
2	0.434	0.434	0.434	0.549	0.763	0.819	0.841	0.863	0.73	0.734	0.738	0.742	0.746	0.748	0.658	0.522	0.364	0.3495	0.335	0.326	0.317	0.328	0.32	0.341	0.318	0.323	0.2985	0.274	0.2855	0.297	0.28	0.268	0.193	0.2125	0.232	0.224	0.207	0.19	0.199	0.208	0.217	0.278	0.288	0.3	0.3	0.3	0.339	0.378
2	0.103	0.103	0.103	0.266	0.429	0.448	0.5505	0.653	0.743	0.73575	0.7285	0.72125	0.714	0.756	0.666	0.584	0.434	0.3825	0.331	0.3255	0.32	0.284	0.308	0.328	0.312	0.306	0.3065	0.307	0.299	0.291	0.283	0.263	0.264	0.299	0.205	0.214	0.194	0.206	0.20933	0.21267	0.216	0.175	0.186	0.175	0.169	0.163	0.208	0.253
2	0.462	0.462	0.462	0.548	0.634	0.615	0.64133	0.66767	0.694	0.796	0.72967	0.66333	0.597	0.646	0.5	0.448	0.396	0.4165	0.437	0.485	0.521	0.465	0.441	0.43	0.4	0.431	0.403	0.375	0.35433	0.33367	0.313	0.341	0.39	0.391	0.343	0.327	0.5035	0.68	0.70167	0.72333	0.745	0.691	0.671	0.61	0.573	0.618	0.643	0.668
2	0.378	0.378	0.378	0.492	0.606	0.62	0.68	0.74	0.741	0.777	0.762	0.747	0.732	0.721	0.492	0.418	0.355	0.349	0.343	0.352	0.388	0.345	0.296	0.319	0.327	0.329	0.297	0.265	0.295	0.271	0.253	0.277	0.338	0.372	0.27	0.234	0.3355	0.437	0.39867	0.36033	0.322	0.456	0.419	0.387	0.4455	0.504	0.495	0.486
2	0.223	0.223	0.223	0.25	0.277	0.279	0.36633	0.45367	0.541	0.576	0.58167	0.58733	0.593	0.6	0.632	0.528	0.423	0.4145	0.406	0.39	0.333	0.403	0.37	0.375	0.357	0.328	0.3215	0.315	0.322	0.3285	0.335	0.31	0.273	0.244	0.261	0.268	0.362	0.456	0.47433	0.49267	0.511	0.583	0.616	0.533	0.5295	0.526	0.55	0.574
2	0.202	0.202	0.202	0.282	0.362	0.465	0.5805	0.696	0.749	0.825	0.765	0.705	0.645	0.697	0.555	0.495	0.373	0.3345	0.296	0.285	0.249	0.28	0.272	0.315	0.291	0.274	0.2655	0.257	0.25067	0.24433	0.238	0.214	0.256	0.288	0.293	0.313	0.2605	0.208	0.22167	0.23533	0.249	0.297	0.314	0.368	0.4485	0.529	0.652	0.775
2	0.485	0.485	0.485	0.647	0.809	0.817	0.8485	0.88	0.798	0.75725	0.7165	0.67575	0.635	0.669	0.451	0.389	0.332	0.2995	0.267	0.255	0.261	0.286	0.288	0.314	0.285	0.292	0.2815	0.271	0.2645	0.258	0.246	0.225	0.21	0.243	0.22	0.276	0.267	0.261	0.235	0.209	0.183	0.159	0.182	0.154	0.2	0.19	0.284	0.378
2	0.326	0.326	0.326	0.344	0.362	0.403	0.483	0.563	0.662	0.6485	0.635	0.6215	0.608	0.674	0.636	0.537	0.42	0.3675	0.315	0.313	0.266	0.306	0.3	0.298	0.264	0.293	0.281	0.269	0.2585	0.248	0.234	0.222	0.176	0.194	0.19	0.187	0.182	0.177	0.18067	0.18433	0.188	0.19	0.164	0.198	0.235	0.231	0.288	0.345
2	0.462	0.462	0.462	0.503	0.649	0.722	0.775	0.828	0.771	0.762	0.753	0.744	0.735	0.787	0.683	0.572	0.402	0.3535	0.305	0.305	0.272	0.311	0.292	0.313	0.295	0.288	0.2755	0.263	0.254	0.245	0.236	0.259	0.241	0.258	0.254	0.255	0.3105	0.366	0.412	0.458	0.504	0.162	0.17	0.17	0.1755	0.181	0.257	0.333
2	0.404	0.404	0.404	0.505	0.606	0.63025	0.6545	0.67875	0.703	0.6615	0.62	0.5785	0.537	0.644	0.489	0.411	0.363	0.3505	0.338	0.36	0.305	0.291	0.331	0.333	0.305	0.34	0.322	0.304	0.30367	0.30333	0.303	0.281	0.222	0.2125	0.203	0.218	0.233	0.248	0.34867	0.44933	0.55	0.807	0.807	0.794	0.7955	0.797	0.811	0.825
2	0.387	0.387	0.387	0.402	0.57	0.63	0.6725	0.715	0.698	0.6915	0.685	0.6785	0.672	0.677	0.557	0.507	0.383	0.335	0.287	0.2725	0.258	0.301	0.331	0.294	0.269	0.272	0.2675	0.263	0.25133	0.23967	0.228	0.233	0.271	0.252	0.281	0.275	0.3285	0.382	0.325	0.268	0.211	0.227	0.191	0.229	0.27	0.251	0.344	0.437
2	0.231	0.231	0.231	0.371	0.511	0.591	0.671	0.751	0.693	0.803	0.75767	0.71233	0.667	0.703	0.525	0.438	0.349	0.336	0.323	0.3195	0.316	0.336	0.303	0.371	0.335	0.342	0.343	0.344	0.3355	0.327	0.331	0.341	0.444	0.493	0.466	0.475	0.383	0.291	0.27975	0.2685	0.25725	0.246	0.249	0.217	0.23	0.243	0.312	0.396
2	0.306	0.306	0.306	0.29	0.372	0.415	0.4915	0.568	0.704	0.7	0.696	0.692	0.688	0.688	0.57	0.513	0.398	0.3655	0.333	0.338	0.326	0.333	0.292	0.285	0.269	0.262	0.2655	0.269	0.255	0.213	0.171	0.184	0.197	0.183	0.176	0.202	0.202	0.202	0.21233	0.22267	0.233	0.222	0.222	0.202	0.1725	0.143	0.211	0.279
2	0.287	0.287	0.287	0.508	0.729	0.795	0.834	0.873	0.796	0.785	0.774	0.763	0.752	0.736	0.561	0.48	0.372	0.327	0.282	0.297	0.292	0.304	0.304	0.308	0.305	0.302	0.3005	0.299	0.29	0.281	0.26	0.273	0.208	0.223	0.194	0.228	0.209	0.19	0.19333	0.19667	0.2	0.196	0.184	0.173	0.22	0.231	0.327	0.423
2	0.192	0.192	0.192	0.178	0.155	0.1925	0.23	0.228	0.414	0.55	0.59333	0.63667	0.68	0.722	0.643	0.549	0.39	0.3445	0.299	0.312	0.303	0.328	0.306	0.259	0.247	0.227	0.228	0.229	0.226	0.209	0.192	0.178	0.247	0.267	0.291	0.301	0.291	0.438	0.51367	0.58933	0.665	0.656	0.688	0.624	0.597	0.57	0.6	0.63
2	0.44	0.44	0.44	0.564	0.688	0.67	0.755	0.84	0.732	0.7235	0.715	0.7065	0.698	0.788	0.561	0.484	0.405	0.3885	0.372	0.364	0.396	0.411	0.397	0.359	0.358	0.375	0.382	0.389	0.3855	0.382	0.373	0.371	0.235	0.253	0.268	0.283	0.314	0.419	0.355	0.291	0.227	0.218	0.219	0.181	0.188	0.195	0.25	0.305
2	0.361	0.361	0.361	0.347	0.333	0.32	0.3875	0.455	0.604	0.58575	0.5675	0.54925	0.531	0.57	0.587	0.549	0.5	0.533	0.566	0.564	0.554	0.567	0.576	0.595	0.581	0.556	0.5445	0.533	0.534	0.535	0.595	0.544	0.581	0.523	0.535	0.536	0.5285	0.521	0.51233	0.50367	0.495	0.477	0.575	0.509	0.486	0.463	0.462	0.461
2	0.414	0.414	0.414	0.408	0.471	0.535	0.566	0.597	0.634	0.6215	0.609	0.5965	0.584	0.573	0.505	0.482	0.431	0.444	0.457	0.436	0.463	0.43	0.467	0.453	0.476	0.408	0.4155	0.423	0.40467	0.38633	0.368	0.398	0.446	0.456	0.427	0.437	0.518	0.599	0.599	0.599	0.599	0.603	0.631	0.644	0.533	0.563	0.593	0.558
2	0.288	0.288	0.288	0.436	0.584	0.633	0.687	0.741	0.723	0.738	0.689	0.64	0.591	0.615	0.506	0.456	0.373	0.3325	0.292	0.292	0.322	0.339	0.292	0.31	0.279	0.288	0.28	0.272	0.267	0.262	0.235	0.191	0.182	0.187	0.184	0.192	0.1935	0.195	0.199	0.203	0.207	0.186	0.177	0.186	0.209	0.225	0.223	0.221
2	0.508	0.508	0.508	0.555	0.634	0.74	0.7695	0.799	0.673	0.752	0.73633	0.72067	0.705	0.691	0.51	0.369	0.28	0.261	0.242	0.263	0.299	0.265	0.279	0.299	0.284	0.291	0.2505	0.21	0.21267	0.21533	0.218	0.22	0.317	0.298	0.32	0.374	0.461	0.548	0.50233	0.45667	0.411	0.417	0.405	0.397	0.424	0.436	0.527	0.618
2	0.579	0.579	0.579	0.646	0.826	0.81	0.853	0.896	0.802	0.7905	0.779	0.7675	0.756	0.774	0.592	0.457	0.348	0.3115	0.275	0.272	0.269	0.268	0.271	0.285	0.264	0.28	0.279	0.278	0.25433	0.23067	0.207	0.181	0.234	0.286	0.3	0.322	0.322	0.322	0.302	0.282	0.262	0.2	0.226	0.232	0.283	0.373	0.532	0.691
2	0.404	0.404	0.404	0.435	0.488	0.524	0.5895	0.655	0.556	0.5465	0.537	0.5275	0.518	0.486	0.45	0.426	0.4	0.3775	0.355	0.359	0.363	0.34	0.327	0.374	0.313	0.366	0.3365	0.307	0.31333	0.31967	0.326	0.288	0.384	0.403	0.376	0.381	0.342	0.303	0.494	0.529	0.564	0.376	0.516	0.401	0.4285	0.456	0.481	0.591
2	0.208	0.208	0.208	0.364	0.52	0.63	0.671	0.712	0.735	0.828	0.77767	0.72733	0.677	0.729	0.565	0.451	0.34	0.3175	0.295	0.299	0.303	0.324	0.307	0.312	0.297	0.31	0.288	0.266	0.263	0.241	0.219	0.196	0.173	0.208	0.201	0.209	0.202	0.195	0.20667	0.21833	0.23	0.255	0.305	0.27	0.3095	0.349	0.362	0.375
2	0.321	0.321	0.321	0.441	0.561	0.589	0.606	0.623	0.64	0.65125	0.6625	0.67375	0.685	0.677	0.609	0.574	0.437	0.492	0.547	0.499	0.588	0.504	0.523	0.471	0.504	0.398	0.4245	0.451	0.44133	0.43167	0.422	0.377	0.527	0.435	0.513	0.467	0.5595	0.652	0.64633	0.64067	0.635	0.681	0.688	0.705	0.6515	0.598	0.587	0.56
2	0.433	0.433	0.433	0.474	0.515	0.573	0.625	0.677	0.722	0.712	0.702	0.692	0.682	0.611	0.524	0.514	0.451	0.456	0.461	0.458	0.469	0.497	0.445	0.437	0.401	0.465	0.448	0.431	0.474	0.4495	0.425	0.438	0.472	0.502	0.483	0.505	0.496	0.487	0.52167	0.55633	0.591	0.525	0.594	0.522	0.507	0.492	0.498	0.504
2	0.321	0.321	0.321	0.445	0.569	0.59975	0.6305	0.66125	0.692	0.68925	0.6865	0.68375	0.681	0.676	0.491	0.446	0.337	0.323	0.309	0.279	0.249	0.274	0.267	0.294	0.29	0.296	0.289	0.282	0.2675	0.253	0.249	0.23	0.258	0.284	0.301	0.289	0.3255	0.362	0.32225	0.2825	0.24275	0.203	0.208	0.186	0.216	0.246	0.324	0.412
2	0.3	0.3	0.3	0.29	0.46	0.479	0.5845	0.69	0.728	0.79	0.762	0.734	0.706	0.704	0.559	0.467	0.367	0.3385	0.31	0.316	0.33	0.315	0.32	0.294	0.269	0.281	0.2785	0.276	0.26033	0.24467	0.229	0.247	0.265	0.2775	0.29	0.315	0.3595	0.404	0.46567	0.52733	0.589	0.643	0.679	0.639	0.6	0.677	0.668	0.659
2	0.439	0.439	0.439	0.459	0.663	0.705	0.758	0.811	0.782	0.77875	0.7755	0.77225	0.769	0.795	0.723	0.639	0.479	0.4355	0.392	0.403	0.386	0.383	0.377	0.364	0.324	0.339	0.341	0.343	0.34033	0.33767	0.335	0.367	0.399	0.408	0.437	0.425	0.4945	0.564	0.558	0.552	0.546	0.658	0.664	0.622	0.511	0.555	0.555	0.555
2	0.292	0.292	0.292	0.335	0.486	0.619	0.6875	0.756	0.728	0.7075	0.687	0.6665	0.646	0.696	0.6	0.518	0.393	0.3645	0.336	0.333	0.336	0.331	0.314	0.305	0.297	0.312	0.2925	0.273	0.27467	0.27633	0.278	0.251	0.283	0.269	0.281	0.324	0.3255	0.327	0.35033	0.37367	0.397	0.167	0.184	0.15	0.201	0.17	0.164	0.198
2	0.212	0.212	0.212	0.194	0.22	0.2265	0.233	0.291	0.592	0.732	0.733	0.734	0.735	0.731	0.54	0.415	0.316	0.3115	0.307	0.31	0.328	0.341	0.354	0.3	0.263	0.261	0.2655	0.27	0.27033	0.27067	0.271	0.28	0.336	0.3195	0.303	0.353	0.413	0.473	0.525	0.577	0.629	0.618	0.675	0.635	0.627	0.619	0.586	0.553
2	0.275	0.275	0.275	0.257	0.239	0.26333	0.28767	0.312	0.529	0.677	0.66367	0.65033	0.637	0.687	0.642	0.542	0.495	0.488	0.481	0.4935	0.506	0.495	0.487	0.396	0.372	0.381	0.3645	0.348	0.354	0.322	0.328	0.312	0.44	0.4585	0.477	0.469	0.567	0.665	0.66975	0.6745	0.67925	0.684	0.688	0.628	0.5995	0.571	0.566	0.561
2	0.253	0.253	0.253	0.277	0.416	0.551	0.686	0.759	0.701	0.716	0.731	0.746	0.761	0.788	0.735	0.629	0.485	0.414	0.343	0.338	0.338	0.338	0.358	0.403	0.363	0.389	0.382	0.375	0.3805	0.386	0.345	0.392	0.49	0.536	0.525	0.509	0.561	0.613	0.62067	0.62833	0.636	0.181	0.194	0.192	0.228	0.193	0.271	0.349
2	0.411	0.411	0.411	0.472	0.613	0.698	0.741	0.784	0.729	0.722	0.715	0.708	0.701	0.746	0.626	0.526	0.431	0.409	0.387	0.347	0.383	0.372	0.37	0.281	0.29	0.285	0.2815	0.278	0.26267	0.24733	0.232	0.212	0.259	0.262	0.305	0.325	0.3885	0.452	0.358	0.264	0.17	0.121	0.153	0.147	0.172	0.15	0.216	0.28
2	0.396	0.396	0.396	0.433	0.586	0.624	0.4735	0.323	0.724	0.394	0.487	0.58	0.673	0.708	0.625	0.569	0.457	0.388	0.319	0.336	0.315	0.329	0.323	0.357	0.325	0.357	0.345	0.333	0.331	0.329	0.327	0.31	0.376	0.367	0.378	0.404	0.427	0.45	0.465	0.48	0.495	0.48	0.514	0.426	0.422	0.418	0.443	0.468
2	0.641	0.641	0.641	0.705	0.828	0.842	0.874	0.906	0.815	0.8085	0.802	0.7955	0.789	0.778	0.566	0.432	0.343	0.3165	0.29	0.28	0.27	0.278	0.269	0.285	0.27	0.289	0.2795	0.27	0.244	0.218	0.192	0.203	0.282	0.293	0.296	0.314	0.355	0.396	0.36133	0.32667	0.292	0.2	0.209	0.224	0.253	0.29	0.476	0.662
2	0.494	0.494	0.494	0.615	0.736	0.763	0.76533	0.76767	0.77	0.7375	0.705	0.6725	0.64	0.61	0.419	0.359	0.314	0.2935	0.273	0.275	0.244	0.268	0.264	0.294	0.275	0.267	0.265	0.263	0.25533	0.24767	0.24	0.187	0.175	0.181	0.185	0.187	0.2145	0.242	0.30533	0.36867	0.432	0.7	0.735	0.716	0.734	0.752	0.741	0.742
2	0.348	0.348	0.348	0.371	0.505	0.542	0.593	0.644	0.694	0.679	0.664	0.649	0.634	0.646	0.553	0.462	0.346	0.329	0.312	0.279	0.299	0.307	0.335	0.367	0.346	0.342	0.343	0.344	0.326	0.308	0.29	0.302	0.293	0.377	0.392	0.409	0.469	0.529	0.56433	0.59967	0.635	0.221	0.196	0.225	0.2095	0.194	0.217	0.24
2	0.331	0.331	0.331	0.346	0.486	0.562	0.6825	0.803	0.727	0.834	0.80467	0.77533	0.746	0.756	0.499	0.427	0.345	0.3285	0.312	0.309	0.306	0.289	0.291	0.298	0.278	0.295	0.2815	0.268	0.254	0.2635	0.273	0.263	0.148	0.161	0.163	0.175	0.1715	0.168	0.197	0.226	0.255	0.582	0.617	0.596	0.641	0.686	0.716	0.746
2	0.333	0.333	0.333	0.375	0.559	0.649	0.544	0.5805	0.617	0.741	0.71867	0.69633	0.674	0.672	0.66	0.634	0.497	0.4575	0.418	0.428	0.438	0.415	0.393	0.34	0.285	0.327	0.3295	0.332	0.294	0.3035	0.313	0.351	0.389	0.3845	0.38	0.406	0.452	0.498	0.519	0.54	0.561	0.388	0.405	0.365	0.367	0.411	0.37	0.329
2	0.18	0.18	0.18	0.27	0.36	0.395	0.4665	0.538	0.569	0.59275	0.6165	0.64025	0.664	0.666	0.613	0.545	0.441	0.424	0.407	0.4305	0.454	0.405	0.437	0.392	0.367	0.358	0.368	0.378	0.432	0.3955	0.359	0.354	0.502	0.551	0.394	0.327	0.2945	0.262	0.26667	0.27133	0.276	0.277	0.338	0.34	0.318	0.368	0.461	0.554
2	0.408	0.408	0.408	0.453	0.542	0.62	0.7	0.78	0.767	0.76275	0.7585	0.75425	0.75	0.803	0.67	0.576	0.421	0.3665	0.312	0.305	0.298	0.281	0.285	0.281	0.262	0.271	0.267	0.263	0.23967	0.21633	0.193	0.183	0.178	0.196	0.188	0.206	0.23	0.254	0.25767	0.26133	0.265	0.21	0.234	0.205	0.263	0.29	0.395	0.5
2	0.248	0.248	0.248	0.22	0.213	0.233	0.253	0.354	0.57	0.679	0.69467	0.71033	0.726	0.699	0.576	0.484	0.343	0.3285	0.314	0.292	0.312	0.306	0.345	0.298	0.269	0.279	0.2785	0.278	0.286	0.2715	0.257	0.284	0.401	0.431	0.41	0.398	0.4915	0.585	0.61333	0.64167	0.67	0.604	0.633	0.579	0.484	0.507	0.582	0.657
2	0.185	0.185	0.185	0.19	0.176	0.212	0.248	0.273	0.594	0.762	0.77	0.778	0.786	0.764	0.642	0.527	0.357	0.3245	0.292	0.314	0.314	0.328	0.331	0.288	0.271	0.271	0.268	0.265	0.282	0.2805	0.279	0.251	0.309	0.331	0.36	0.38	0.356	0.504	0.54167	0.57933	0.617	0.61	0.634	0.618	0.5965	0.575	0.592	0.609
2	0.482	0.482	0.482	0.544	0.711	0.763	0.79	0.817	0.754	0.75575	0.7575	0.75925	0.761	0.784	0.665	0.584	0.474	0.492	0.51	0.5355	0.561	0.493	0.539	0.481	0.504	0.355	0.391	0.427	0.41833	0.40967	0.401	0.34	0.46	0.464	0.435	0.408	0.545	0.682	0.611	0.5305	0.45	0.603	0.511	0.576	0.5665	0.557	0.537	0.493
2	0.399	0.399	0.399	0.424	0.564	0.607	0.655	0.703	0.751	0.75125	0.7515	0.75175	0.752	0.806	0.766	0.671	0.537	0.4765	0.416	0.414	0.412	0.405	0.389	0.368	0.335	0.344	0.356	0.368	0.37033	0.37267	0.375	0.4385	0.502	0.54	0.532	0.544	0.5995	0.655	0.678	0.701	0.724	0.727	0.734	0.704	0.703	0.702	0.646	0.59
2	0.248	0.248	0.248	0.453	0.658	0.73	0.779	0.828	0.801	0.7705	0.74	0.7095	0.679	0.742	0.55	0.458	0.357	0.324	0.291	0.28	0.277	0.28	0.271	0.319	0.299	0.29	0.2685	0.247	0.2465	0.246	0.229	0.202	0.202	0.206	0.226	0.227	0.203	0.211	0.20633	0.20167	0.197	0.165	0.172	0.164	0.204	0.191	0.286	0.381
2	0.207	0.207	0.207	0.291	0.375	0.433	0.487	0.541	0.675	0.67325	0.6715	0.66975	0.668	0.682	0.649	0.623	0.49	0.4005	0.311	0.303	0.295	0.312	0.275	0.301	0.29	0.294	0.285	0.276	0.269	0.268	0.243	0.219	0.211	0.239	0.26	0.224	0.216	0.208	0.222	0.236	0.25	0.197	0.145	0.152	0.1735	0.195	0.197	0.199
2	0.329	0.329	0.329	0.438	0.547	0.521	0.579	0.637	0.657	0.737	0.701	0.665	0.629	0.679	0.628	0.539	0.48	0.478	0.476	0.544	0.605	0.481	0.473	0.468	0.518	0.394	0.438	0.482	0.428	0.416	0.424	0.434	0.476	0.48	0.466	0.46	0.539	0.618	0.618	0.618	0.618	0.634	0.55	0.539	0.5365	0.534	0.562	0.59
2	0.207	0.207	0.207	0.365	0.523	0.55	0.61933	0.68867	0.758	0.75	0.742	0.734	0.726	0.788	0.714	0.662	0.539	0.477	0.415	0.453	0.42	0.412	0.379	0.398	0.406	0.395	0.3825	0.37	0.36767	0.36533	0.363	0.36	0.363	0.347	0.331	0.314	0.3425	0.371	0.36933	0.36767	0.366	0.168	0.26	0.21	0.2335	0.257	0.233	0.209
2	0.419	0.419	0.419	0.463	0.602	0.682	0.752	0.822	0.71	0.702	0.694	0.686	0.678	0.709	0.586	0.497	0.408	0.3865	0.365	0.369	0.373	0.32	0.336	0.351	0.342	0.355	0.331	0.307	0.311	0.295	0.276	0.256	0.324	0.333	0.376	0.372	0.435	0.498	0.47	0.442	0.414	0.306	0.393	0.467	0.376	0.385	0.46	0.535
2	0.248	0.248	0.248	0.252	0.305	0.389	0.4785	0.568	0.626	0.60875	0.5915	0.57425	0.557	0.568	0.432	0.394	0.313	0.3	0.287	0.2855	0.284	0.291	0.304	0.285	0.254	0.267	0.253	0.239	0.23533	0.23167	0.228	0.2515	0.275	0.2985	0.322	0.234	0.2185	0.203	0.237	0.271	0.305	0.487	0.239	0.254	0.259	0.251	0.339	0.427
2	0.304	0.304	0.304	0.278	0.265	0.259	0.316	0.373	0.525	0.532	0.539	0.546	0.553	0.543	0.434	0.393	0.331	0.298	0.265	0.2575	0.25	0.271	0.259	0.278	0.269	0.27	0.244	0.218	0.309	0.256	0.203	0.222	0.241	0.185	0.201	0.207	0.2125	0.218	0.227	0.236	0.245	0.242	0.258	0.236	0.24	0.206	0.288	0.37
2	0.312	0.312	0.312	0.471	0.63	0.644	0.7095	0.775	0.789	0.78325	0.7775	0.77175	0.766	0.762	0.671	0.582	0.444	0.425	0.406	0.416	0.391	0.333	0.361	0.352	0.32	0.331	0.337	0.343	0.324	0.305	0.325	0.308	0.331	0.341	0.38	0.359	0.4555	0.552	0.58067	0.60933	0.638	0.48	0.367	0.471	0.4535	0.436	0.518	0.6
2	0.51	0.51	0.51	0.587	0.715	0.797	0.8195	0.842	0.731	0.72825	0.7255	0.72275	0.72	0.744	0.651	0.544	0.429	0.3915	0.354	0.347	0.34	0.31	0.357	0.371	0.358	0.31	0.319	0.328	0.31567	0.30333	0.291	0.2705	0.25	0.249	0.244	0.258	0.275	0.292	0.286	0.28	0.274	0.259	0.261	0.272	0.284	0.285	0.408	0.522
2	0.309	0.309	0.309	0.39	0.586	0.619	0.701	0.708	0.715	0.83	0.80567	0.78133	0.757	0.753	0.688	0.589	0.44	0.3865	0.333	0.3375	0.342	0.325	0.339	0.316	0.309	0.306	0.2985	0.291	0.282	0.2725	0.263	0.2595	0.256	0.273	0.29	0.32	0.33	0.34	0.36267	0.38533	0.408	0.216	0.21	0.214	0.255	0.183	0.203	0.223
2	0.483	0.483	0.483	0.59	0.786	0.763	0.804	0.845	0.739	0.74425	0.7495	0.75475	0.76	0.775	0.621	0.4985	0.376	0.345	0.314	0.31	0.314	0.355	0.312	0.363	0.358	0.355	0.336	0.317	0.3395	0.362	0.309	0.317	0.291	0.324	0.357	0.336	0.3305	0.325	0.28725	0.2495	0.21175	0.174	0.208	0.223	0.2455	0.268	0.309	0.35
2	0.405	0.405	0.405	0.61	0.815	0.838	0.8705	0.903	0.827	0.819	0.811	0.803	0.795	0.795	0.676	0.582	0.418	0.3565	0.295	0.289	0.286	0.314	0.283	0.309	0.313	0.296	0.284	0.272	0.279	0.273	0.258	0.224	0.265	0.264	0.282	0.283	0.318	0.353	0.307	0.261	0.215	0.169	0.207	0.194	0.264	0.321	0.401	0.481
2	0.517	0.517	0.517	0.666	0.815	0.833	0.857	0.881	0.807	0.7765	0.746	0.7155	0.685	0.634	0.427	0.369	0.314	0.2845	0.255	0.245	0.244	0.258	0.288	0.299	0.291	0.299	0.279	0.259	0.263	0.267	0.253	0.235	0.215	0.238	0.243	0.276	0.312	0.348	0.29367	0.23933	0.185	0.167	0.163	0.159	0.196	0.19	0.288	0.386
2	0.325	0.325	0.325	0.368	0.565	0.677	0.7405	0.804	0.769	0.76125	0.7535	0.74575	0.738	0.73	0.545	0.442	0.348	0.32	0.292	0.286	0.277	0.302	0.295	0.288	0.298	0.286	0.274	0.262	0.286	0.26	0.269	0.252	0.328	0.308	0.346	0.341	0.27	0.199	0.21	0.221	0.232	0.167	0.181	0.188	0.2085	0.229	0.345	0.461
2	0.326	0.326	0.326	0.344	0.362	0.403	0.483	0.563	0.662	0.6485	0.635	0.6215	0.608	0.674	0.636	0.537	0.42	0.3675	0.315	0.313	0.266	0.306	0.3	0.298	0.264	0.293	0.281	0.269	0.2585	0.248	0.234	0.222	0.176	0.194	0.19	0.187	0.182	0.177	0.18067	0.18433	0.188	0.19	0.164	0.198	0.235	0.231	0.288	0.345
2	0.385	0.385	0.385	0.44	0.495	0.484	0.5615	0.639	0.681	0.751	0.71833	0.68567	0.653	0.669	0.455	0.422	0.358	0.3595	0.361	0.381	0.402	0.353	0.442	0.43	0.432	0.364	0.394	0.424	0.42033	0.41667	0.413	0.367	0.455	0.366	0.406	0.45	0.5145	0.579	0.58967	0.60033	0.611	0.699	0.712	0.686	0.6945	0.703	0.648	0.593
2	0.215	0.215	0.215	0.182	0.184	0.209	0.234	0.262	0.557	0.722	0.73133	0.74067	0.75	0.724	0.567	0.451	0.346	0.32	0.294	0.305	0.298	0.321	0.331	0.275	0.256	0.256	0.2555	0.255	0.255	0.248	0.241	0.222	0.297	0.331	0.333	0.354	0.369	0.498	0.56733	0.63667	0.706	0.676	0.704	0.702	0.66	0.618	0.641	0.664
2	0.587	0.587	0.587	0.681	0.841	0.853	0.879	0.905	0.807	0.80175	0.7965	0.79125	0.786	0.801	0.634	0.514	0.346	0.3055	0.265	0.262	0.254	0.298	0.312	0.331	0.314	0.311	0.309	0.307	0.3105	0.314	0.29	0.27	0.252	0.247	0.244	0.252	0.25	0.248	0.24	0.232	0.224	0.205	0.236	0.318	0.3225	0.327	0.351	0.375
2	0.499	0.499	0.499	0.528	0.669	0.7	0.742	0.784	0.748	0.7325	0.717	0.7015	0.686	0.743	0.554	0.465	0.351	0.328	0.305	0.294	0.259	0.239	0.23	0.266	0.257	0.244	0.2385	0.233	0.23	0.227	0.224	0.2075	0.191	0.182	0.167	0.192	0.1935	0.195	0.24567	0.29633	0.347	0.617	0.677	0.659	0.559	0.71	0.696	0.726
2	0.358	0.358	0.358	0.359	0.571	0.683	0.739	0.795	0.793	0.781	0.769	0.757	0.745	0.731	0.619	0.53	0.393	0.3495	0.306	0.314	0.322	0.283	0.323	0.331	0.29	0.3	0.293	0.286	0.27833	0.27067	0.263	0.221	0.216	0.271	0.245	0.291	0.324	0.357	0.39433	0.43167	0.469	0.23	0.281	0.267	0.312	0.355	0.498	0.641
2	0.389	0.389	0.389	0.442	0.594	0.67333	0.75267	0.832	0.738	0.794	0.75167	0.70933	0.667	0.629	0.511	0.414	0.394	0.372	0.35	0.352	0.354	0.348	0.331	0.328	0.304	0.335	0.3365	0.338	0.342	0.337	0.344	0.3615	0.379	0.4085	0.438	0.434	0.317	0.2	0.227	0.303	0.379	0.215	0.266	0.297	0.376	0.455	0.598	0.741
2	0.594	0.594	0.594	0.689	0.815	0.867	0.8805	0.894	0.809	0.797	0.785	0.773	0.761	0.76	0.644	0.552	0.411	0.378	0.345	0.302	0.291	0.268	0.27	0.259	0.26	0.337	0.307	0.277	0.3035	0.33	0.258	0.303	0.319	0.296	0.317	0.352	0.25	0.148	0.17233	0.19667	0.221	0.173	0.199	0.272	0.2875	0.303	0.421	0.539
2	0.513	0.513	0.513	0.559	0.731	0.7435	0.756	0.318	0.767	0.70333	0.63967	0.576	0.802	0.808	0.752	0.645	0.45	0.3785	0.307	0.3	0.293	0.306	0.31	0.29	0.259	0.292	0.2885	0.285	0.264	0.2585	0.253	0.243	0.243	0.256	0.269	0.287	0.3045	0.322	0.351	0.38	0.409	0.519	0.5	0.471	0.278	0.23	0.221	0.212
2	0.096	0.096	0.096	0.291	0.486	0.476	0.589	0.702	0.695	0.68475	0.6745	0.66425	0.654	0.741	0.73	0.621	0.443	0.3765	0.31	0.301	0.292	0.308	0.324	0.325	0.33	0.316	0.3065	0.297	0.293	0.316	0.275	0.262	0.271	0.292	0.295	0.277	0.234	0.191	0.20533	0.21967	0.234	0.209	0.224	0.225	0.214	0.203	0.216	0.229
2	0.274	0.274	0.274	0.398	0.522	0.556	0.637	0.718	0.799	0.7385	0.678	0.6175	0.557	0.827	0.754	0.64	0.476	0.445	0.414	0.362	0.363	0.352	0.383	0.344	0.326	0.308	0.2955	0.283	0.279	0.275	0.271	0.285	0.351	0.35	0.349	0.347	0.3795	0.412	0.39933	0.38667	0.374	0.375	0.345	0.342	0.3605	0.379	0.388	0.397
2	0.204	0.204	0.204	0.253	0.302	0.346	0.466	0.586	0.706	0.766	0.727	0.688	0.649	0.618	0.437	0.41	0.362	0.332	0.302	0.316	0.33	0.321	0.33	0.322	0.309	0.321	0.3115	0.302	0.277	0.2815	0.286	0.211	0.215	0.245	0.212	0.25	0.289	0.328	0.359	0.39	0.421	0.259	0.27	0.285	0.268	0.251	0.207	0.292
2	0.261	0.261	0.261	0.43	0.599	0.591	0.636	0.681	0.671	0.776	0.77567	0.77533	0.775	0.806	0.779	0.674	0.547	0.59	0.633	0.633	0.633	0.668	0.592	0.56	0.621	0.519	0.571	0.623	0.624	0.625	0.659	0.6455	0.632	0.65	0.692	0.576	0.542	0.738	0.72267	0.70733	0.692	0.649	0.663	0.66	0.6745	0.689	0.6	0.511
2	0.386	0.386	0.386	0.443	0.647	0.72267	0.79833	0.874	0.789	0.78	0.771	0.762	0.753	0.78	0.671	0.567	0.41	0.358	0.306	0.298	0.281	0.292	0.314	0.314	0.313	0.293	0.276	0.259	0.272	0.2675	0.263	0.281	0.299	0.2975	0.296	0.291	0.3665	0.442	0.37967	0.31733	0.255	0.264	0.249	0.205	0.209	0.213	0.314	0.415
2	0.28	0.28	0.28	0.361	0.442	0.508	0.56	0.612	0.706	0.764	0.719	0.674	0.629	0.715	0.613	0.521	0.42	0.3905	0.361	0.348	0.337	0.318	0.292	0.312	0.269	0.314	0.3	0.286	0.306	0.298	0.284	0.208	0.219	0.178	0.183	0.199	0.2	0.201	0.20667	0.21233	0.218	0.192	0.219	0.213	0.227	0.248	0.257	0.266
2	0.304	0.304	0.304	0.345	0.386	0.491	0.5725	0.654	0.766	0.7555	0.745	0.7345	0.724	0.78	0.719	0.625	0.42	0.37	0.32	0.311	0.307	0.317	0.289	0.291	0.254	0.256	0.2545	0.253	0.234	0.215	0.196	0.202	0.136	0.169	0.173	0.163	0.181	0.199	0.22367	0.24833	0.273	0.258	0.288	0.275	0.253	0.263	0.287	0.339
2	0.205	0.205	0.205	0.179	0.188	0.166	0.208	0.239	0.525	0.687	0.69767	0.70833	0.719	0.698	0.548	0.468	0.328	0.3055	0.283	0.339	0.303	0.3	0.3	0.289	0.277	0.266	0.258	0.25	0.251	0.246	0.241	0.23	0.259	0.281	0.303	0.29	0.355	0.42	0.466	0.512	0.558	0.639	0.649	0.631	0.57	0.61	0.606	0.602
2	0.5	0.5	0.5	0.58	0.726	0.76	0.8145	0.869	0.805	0.838	0.81867	0.79933	0.78	0.766	0.651	0.55	0.394	0.3515	0.309	0.3005	0.292	0.289	0.281	0.281	0.277	0.293	0.2815	0.27	0.24767	0.22533	0.203	0.1945	0.186	0.189	0.208	0.218	0.2355	0.253	0.26133	0.26967	0.278	0.199	0.21	0.206	0.252	0.245	0.327	0.409
2	0.405	0.405	0.405	0.449	0.68	0.626	0.66	0.694	0.659	0.6765	0.694	0.7115	0.729	0.71	0.672	0.603	0.479	0.512	0.545	0.581	0.617	0.599	0.603	0.562	0.601	0.524	0.5455	0.567	0.548	0.58	0.56	0.602	0.599	0.63	0.652	0.573	0.584	0.595	0.60533	0.61567	0.626	0.553	0.595	0.633	0.561	0.591	0.567	0.543
2	0.526	0.526	0.526	0.583	0.671	0.738	0.766	0.794	0.726	0.73325	0.7405	0.74775	0.755	0.789	0.722	0.603	0.488	0.5095	0.531	0.5275	0.524	0.509	0.537	0.581	0.609	0.497	0.5285	0.56	0.5595	0.559	0.532	0.484	0.487	0.472	0.491	0.498	0.515	0.532	0.504	0.476	0.448	0.606	0.596	0.618	0.568	0.577	0.589	0.601
2	0.534	0.534	0.534	0.551	0.734	0.7375	0.741	0.272	0.763	0.738	0.713	0.688	0.798	0.789	0.731	0.602	0.375	0.3225	0.27	0.2675	0.265	0.284	0.283	0.291	0.272	0.282	0.2715	0.261	0.217	0.216	0.215	0.171	0.231	0.243	0.225	0.298	0.299	0.3	0.32267	0.34533	0.368	0.36	0.378	0.314	0.267	0.218	0.234	0.25
2	0.204	0.204	0.204	0.171	0.158	0.178	0.198	0.228	0.504	0.68	0.71267	0.74533	0.778	0.772	0.706	0.624	0.436	0.3825	0.329	0.309	0.333	0.326	0.326	0.273	0.272	0.251	0.2565	0.262	0.249	0.2455	0.242	0.231	0.271	0.314	0.34	0.342	0.345	0.493	0.55033	0.60767	0.665	0.691	0.7	0.684	0.667	0.65	0.675	0.7
2	0.235	0.235	0.235	0.268	0.301	0.354	0.48567	0.61733	0.749	0.837	0.80567	0.77433	0.743	0.788	0.627	0.534	0.423	0.391	0.359	0.331	0.326	0.337	0.356	0.366	0.345	0.364	0.364	0.364	0.342	0.339	0.336	0.2	0.191	0.213	0.236	0.224	0.249	0.274	0.272	0.27	0.268	0.243	0.276	0.217	0.203	0.189	0.216	0.266
2	0.148	0.148	0.148	0.171	0.173	0.18	0.211	0.238	0.555	0.755	0.751	0.747	0.743	0.749	0.657	0.587	0.451	0.3935	0.336	0.343	0.365	0.398	0.456	0.376	0.388	0.401	0.438	0.475	0.503	0.549	0.595	0.597	0.662	0.655	0.645	0.616	0.64	0.67	0.669	0.668	0.667	0.596	0.628	0.591	0.557	0.523	0.477	0.431
2	0.191	0.191	0.191	0.39	0.589	0.61025	0.6315	0.65275	0.674	0.81	0.762	0.714	0.666	0.655	0.486	0.393	0.349	0.322	0.295	0.3085	0.322	0.333	0.322	0.312	0.299	0.332	0.31	0.288	0.2915	0.295	0.251	0.262	0.281	0.31	0.277	0.279	0.264	0.249	0.23525	0.2215	0.20775	0.194	0.157	0.155	0.16	0.165	0.192	0.219
2	0.453	0.453	0.453	0.48	0.604	0.639	0.692	0.745	0.731	0.71675	0.7025	0.68825	0.674	0.689	0.564	0.5	0.407	0.3725	0.338	0.363	0.357	0.335	0.342	0.311	0.319	0.296	0.3045	0.313	0.30767	0.30233	0.297	0.2735	0.25	0.255	0.255	0.272	0.2935	0.315	0.35867	0.40233	0.446	0.611	0.63	0.669	0.543	0.668	0.716	0.721
2	0.413	0.413	0.413	0.562	0.711	0.724	0.755	0.786	0.71	0.728	0.679	0.63	0.581	0.619	0.483	0.429	0.335	0.324	0.313	0.311	0.326	0.347	0.287	0.326	0.3	0.324	0.3175	0.311	0.328	0.333	0.317	0.316	0.222	0.209	0.196	0.186	0.188	0.19	0.204	0.218	0.232	0.267	0.297	0.298	0.323	0.407	0.474	0.541
2	0.407	0.407	0.407	0.46	0.596	0.638	0.68	0.722	0.764	0.76025	0.7565	0.75275	0.749	0.751	0.631	0.515	0.359	0.3375	0.316	0.309	0.302	0.308	0.295	0.289	0.267	0.266	0.2635	0.261	0.251	0.252	0.215	0.246	0.226	0.225	0.224	0.221	0.248	0.275	0.30867	0.34233	0.376	0.312	0.293	0.264	0.304	0.251	0.266	0.281
2	0.502	0.502	0.502	0.489	0.699	0.75067	0.80233	0.854	0.698	0.6975	0.697	0.6965	0.696	0.703	0.574	0.473	0.403	0.408	0.413	0.449	0.488	0.479	0.505	0.549	0.491	0.439	0.491	0.543	0.465	0.479	0.513	0.505	0.672	0.6475	0.623	0.62	0.6875	0.755	0.73933	0.72367	0.708	0.627	0.655	0.656	0.6655	0.675	0.609	0.543
2	0.242	0.242	0.242	0.312	0.382	0.458	0.50467	0.55133	0.598	0.492	0.51633	0.54067	0.565	0.62	0.506	0.469	0.357	0.324	0.291	0.317	0.28	0.288	0.258	0.278	0.269	0.28	0.2495	0.219	0.226	0.2145	0.203	0.215	0.216	0.223	0.216	0.243	0.3205	0.398	0.46767	0.53733	0.607	0.718	0.728	0.745	0.7645	0.784	0.726	0.668
2	0.672	0.672	0.672	0.762	0.869	0.879	0.9	0.921	0.805	0.78625	0.7675	0.74875	0.73	0.674	0.446	0.357	0.314	0.2945	0.275	0.237	0.229	0.272	0.278	0.275	0.281	0.301	0.293	0.285	0.2885	0.292	0.282	0.264	0.221	0.234	0.212	0.255	0.2605	0.266	0.23467	0.20333	0.172	0.189	0.207	0.242	0.278	0.314	0.46	0.606
2	0.257	0.257	0.257	0.483	0.709	0.761	0.8055	0.85	0.74	0.73875	0.7375	0.73625	0.735	0.761	0.633	0.499	0.383	0.3555	0.328	0.343	0.341	0.362	0.366	0.292	0.3	0.266	0.265	0.264	0.266	0.248	0.243	0.219	0.247	0.197	0.26	0.253	0.2455	0.238	0.24	0.242	0.244	0.223	0.26	0.211	0.205	0.199	0.235	0.271
2	0.264	0.264	0.264	0.249	0.308	0.324	0.4225	0.521	0.703	0.83	0.819	0.808	0.797	0.817	0.761	0.659	0.467	0.3905	0.314	0.309	0.312	0.303	0.281	0.284	0.281	0.272	0.267	0.262	0.25	0.277	0.236	0.2165	0.197	0.204	0.197	0.215	0.214	0.213	0.25133	0.28967	0.328	0.569	0.538	0.577	0.6305	0.684	0.7375	0.791
2	0.252	0.252	0.252	0.447	0.642	0.721	0.7875	0.854	0.748	0.855	0.84633	0.83767	0.829	0.839	0.772	0.729	0.567	0.4515	0.336	0.303	0.27	0.279	0.279	0.291	0.289	0.29	0.2805	0.271	0.2695	0.268	0.264	0.2375	0.211	0.198	0.198	0.2	0.195	0.19	0.243	0.296	0.349	0.729	0.777	0.766	0.7825	0.799	0.808	0.817
2	0.353	0.353	0.353	0.407	0.456	0.547	0.571	0.627	0.576	0.58675	0.5975	0.60825	0.619	0.606	0.604	0.581	0.471	0.4575	0.444	0.4175	0.391	0.491	0.456	0.388	0.337	0.337	0.3395	0.342	0.318	0.306	0.294	0.2985	0.303	0.389	0.32	0.355	0.419	0.483	0.48333	0.48367	0.484	0.234	0.212	0.222	0.213	0.204	0.203	0.202
2	0.403	0.403	0.403	0.459	0.58	0.667	0.754	0.841	0.734	0.814	0.79167	0.76933	0.747	0.762	0.647	0.595	0.445	0.4095	0.374	0.3605	0.347	0.389	0.348	0.353	0.353	0.342	0.3325	0.323	0.3065	0.29	0.315	0.281	0.234	0.289	0.28	0.253	0.2595	0.266	0.285	0.304	0.323	0.385	0.364	0.401	0.3985	0.396	0.455	0.514
2	0.565	0.565	0.565	0.619	0.802	0.838	0.8695	0.901	0.796	0.78475	0.7735	0.76225	0.751	0.758	0.562	0.431	0.324	0.2975	0.271	0.269	0.273	0.291	0.296	0.299	0.313	0.277	0.268	0.259	0.284	0.309	0.233	0.223	0.193	0.208	0.207	0.215	0.247	0.279	0.249	0.219	0.189	0.2	0.248	0.25	0.2745	0.299	0.421	0.543
2	0.325	0.325	0.325	0.375	0.561	0.677	0.70667	0.73633	0.766	0.845	0.817	0.789	0.761	0.824	0.779	0.702	0.588	0.523	0.458	0.46	0.462	0.417	0.341	0.339	0.356	0.367	0.3625	0.358	0.349	0.374	0.372	0.381	0.277	0.273	0.264	0.274	0.3005	0.327	0.29567	0.26433	0.233	0.204	0.196	0.173	0.1855	0.198	0.2	0.202
2	0.474	0.474	0.474	0.555	0.573	0.581	0.472	0.733	0.678	0.812	0.80567	0.79933	0.793	0.804	0.789	0.696	0.617	0.6245	0.632	0.612	0.592	0.596	0.591	0.675	0.668	0.577	0.5905	0.604	0.638	0.621	0.604	0.508	0.53	0.5375	0.545	0.55	0.57	0.695	0.64067	0.58633	0.532	0.52	0.544	0.484	0.458	0.462	0.364	0.266
2	0.377	0.377	0.377	0.436	0.69	0.712	0.7835	0.855	0.717	0.7255	0.734	0.7425	0.751	0.78	0.682	0.583	0.403	0.356	0.309	0.3225	0.336	0.312	0.31	0.34	0.32	0.293	0.298	0.303	0.303	0.31	0.271	0.255	0.257	0.338	0.248	0.304	0.257	0.21	0.243	0.276	0.309	0.26	0.285	0.242	0.315	0.328	0.443	0.558
2	0.294	0.294	0.294	0.385	0.476	0.546	0.595	0.644	0.727	0.767	0.72833	0.68967	0.651	0.71	0.57	0.482	0.369	0.3755	0.382	0.32	0.386	0.356	0.327	0.311	0.305	0.291	0.282	0.273	0.284	0.291	0.235	0.239	0.237	0.239	0.238	0.259	0.2905	0.322	0.32567	0.32933	0.333	0.352	0.313	0.376	0.324	0.341	0.374	0.407
2	0.554	0.554	0.554	0.61	0.747	0.774	0.8145	0.855	0.799	0.79325	0.7875	0.78175	0.776	0.758	0.605	0.501	0.358	0.3145	0.271	0.265	0.259	0.278	0.274	0.272	0.26	0.293	0.286	0.279	0.279	0.279	0.279	0.202	0.182	0.199	0.176	0.22	0.243	0.266	0.39733	0.52867	0.66	0.823	0.851	0.839	0.7995	0.76	0.793	0.826
2	0.246	0.246	0.246	0.421	0.596	0.688	0.7395	0.791	0.749	0.717	0.685	0.653	0.621	0.685	0.526	0.426	0.34	0.314	0.288	0.271	0.288	0.294	0.315	0.331	0.308	0.275	0.259	0.243	0.2515	0.26	0.234	0.198	0.193	0.201	0.223	0.226	0.223	0.22	0.219	0.218	0.217	0.179	0.178	0.181	0.224	0.197	0.235	0.273
2	0.391	0.391	0.391	0.42	0.577	0.661	0.752	0.843	0.786	0.78275	0.7795	0.77625	0.773	0.816	0.738	0.632	0.423	0.371	0.319	0.308	0.286	0.306	0.295	0.266	0.262	0.253	0.271	0.235	0.22933	0.22367	0.218	0.197	0.174	0.196	0.186	0.19	0.1945	0.199	0.2265	0.254	0.276	0.228	0.281	0.233	0.259	0.272	0.314	0.347
2	0.467	0.467	0.467	0.651	0.835	0.86	0.8835	0.907	0.819	0.8085	0.798	0.7875	0.777	0.797	0.658	0.516	0.397	0.3365	0.276	0.265	0.254	0.314	0.322	0.315	0.306	0.309	0.308	0.307	0.30733	0.30767	0.308	0.263	0.294	0.306	0.285	0.325	0.2425	0.16	0.169	0.178	0.187	0.147	0.223	0.207	0.243	0.279	0.419	0.559
2	0.115	0.115	0.115	0.281	0.447	0.449	0.581	0.713	0.753	0.74375	0.7345	0.72525	0.716	0.766	0.675	0.605	0.423	0.376	0.329	0.319	0.309	0.317	0.312	0.335	0.32	0.323	0.308	0.293	0.28667	0.28033	0.274	0.267	0.268	0.291	0.216	0.216	0.208	0.159	0.193	0.227	0.261	0.146	0.175	0.177	0.168	0.159	0.208	0.257
2	0.089	0.089	0.089	0.352	0.615	0.684	0.7495	0.815	0.752	0.728	0.704	0.68	0.656	0.73	0.626	0.543	0.428	0.382	0.336	0.349	0.345	0.38	0.393	0.347	0.335	0.36	0.3425	0.325	0.3435	0.362	0.36	0.347	0.434	0.276	0.278	0.273	0.271	0.269	0.27367	0.27833	0.283	0.252	0.238	0.242	0.2465	0.251	0.339	0.427
2	0.316	0.316	0.316	0.294	0.358	0.444	0.532	0.62	0.694	0.781	0.77633	0.77167	0.767	0.76	0.734	0.674	0.565	0.528	0.491	0.504	0.47	0.481	0.438	0.39	0.351	0.385	0.3815	0.378	0.375	0.3435	0.312	0.302	0.292	0.294	0.296	0.302	0.2825	0.263	0.31167	0.36033	0.409	0.218	0.327	0.226	0.24	0.215	0.233	0.251
2	0.28	0.28	0.28	0.323	0.366	0.511	0.607	0.703	0.753	0.795	0.72633	0.65767	0.589	0.614	0.457	0.4	0.329	0.312	0.295	0.299	0.303	0.276	0.265	0.266	0.267	0.269	0.2355	0.202	0.223	0.197	0.188	0.162	0.178	0.1765	0.175	0.192	0.191	0.19	0.18967	0.18933	0.189	0.363	0.409	0.429	0.4755	0.522	0.619	0.716
2	0.22	0.22	0.22	0.2	0.278	0.235	0.34867	0.46233	0.576	0.59925	0.6225	0.64575	0.669	0.67	0.644	0.603	0.492	0.401	0.31	0.298	0.286	0.264	0.273	0.304	0.249	0.245	0.239	0.233	0.228	0.216	0.204	0.208	0.219	0.221	0.223	0.207	0.214	0.221	0.25467	0.28833	0.322	0.42	0.459	0.402	0.405	0.449	0.483	0.517
2	0.097	0.097	0.097	0.275	0.453	0.485	0.6055	0.726	0.76	0.75625	0.7525	0.74875	0.745	0.784	0.685	0.618	0.433	0.3645	0.296	0.341	0.308	0.307	0.291	0.337	0.301	0.321	0.3135	0.306	0.326	0.346	0.282	0.276	0.258	0.218	0.209	0.211	0.2	0.184	0.19833	0.21267	0.227	0.181	0.176	0.183	0.1665	0.15	0.263	0.376
2	0.743	0.743	0.743	0.785	0.827	0.842	0.8555	0.869	0.777	0.836	0.77767	0.71933	0.661	0.75	0.528	0.411	0.332	0.322	0.312	0.309	0.285	0.291	0.319	0.311	0.286	0.309	0.306	0.303	0.306	0.289	0.272	0.251	0.24	0.2545	0.269	0.296	0.324	0.352	0.39633	0.44067	0.485	0.485	0.53	0.492	0.431	0.258	0.255	0.252
2	0.344	0.344	0.344	0.409	0.479	0.4985	0.518	0.584	0.65	0.792	0.77	0.748	0.726	0.725	0.678	0.608	0.47	0.459	0.448	0.4465	0.445	0.519	0.503	0.364	0.391	0.363	0.379	0.395	0.39633	0.39767	0.399	0.404	0.435	0.454	0.452	0.461	0.514	0.567	0.55	0.533	0.516	0.421	0.362	0.296	0.3065	0.317	0.396	0.475
2	0.235	0.235	0.235	0.366	0.497	0.539	0.611	0.683	0.672	0.676	0.629	0.582	0.535	0.502	0.401	0.414	0.337	0.3145	0.292	0.291	0.297	0.312	0.277	0.28	0.274	0.284	0.2795	0.275	0.261	0.248	0.247	0.168	0.189	0.187	0.18	0.185	0.186	0.187	0.187	0.187	0.187	0.178	0.184	0.185	0.203	0.203	0.226	0.249
2	0.633	0.633	0.633	0.729	0.825	0.857	0.8725	0.888	0.768	0.75125	0.7345	0.71775	0.701	0.709	0.564	0.456	0.344	0.322	0.3	0.297	0.282	0.295	0.302	0.284	0.257	0.3	0.282	0.264	0.25967	0.25533	0.251	0.261	0.253	0.2615	0.27	0.292	0.236	0.18	0.18375	0.1875	0.19125	0.195	0.183	0.214	0.247	0.28	0.365	0.45
2	0.354	0.354	0.354	0.363	0.522	0.58633	0.65067	0.715	0.736	0.818	0.80167	0.78533	0.769	0.79	0.648	0.526	0.404	0.3515	0.299	0.2875	0.276	0.301	0.306	0.317	0.304	0.305	0.2975	0.29	0.273	0.275	0.274	0.244	0.269	0.271	0.295	0.302	0.2725	0.243	0.25733	0.27167	0.286	0.218	0.227	0.222	0.2465	0.271	0.364	0.457
2	0.166	0.166	0.166	0.406	0.646	0.712	0.752	0.792	0.718	0.78	0.727	0.674	0.621	0.603	0.52	0.473	0.361	0.3305	0.3	0.293	0.286	0.331	0.352	0.376	0.382	0.428	0.4175	0.407	0.453	0.3875	0.322	0.276	0.23	0.272	0.278	0.265	0.2525	0.24	0.252	0.264	0.276	0.312	0.36	0.352	0.383	0.414	0.493	0.572
2	0.423	0.423	0.423	0.439	0.525	0.61033	0.69567	0.781	0.759	0.841	0.82167	0.80233	0.783	0.783	0.718	0.644	0.497	0.4165	0.336	0.311	0.286	0.323	0.306	0.331	0.289	0.298	0.2895	0.281	0.2775	0.274	0.275	0.216	0.234	0.245	0.22	0.26	0.2425	0.225	0.27133	0.31767	0.364	0.336	0.455	0.444	0.4985	0.553	0.528	0.503
2	0.534	0.534	0.534	0.679	0.824	0.816	0.8465	0.877	0.783	0.7725	0.762	0.7515	0.741	0.751	0.685	0.55	0.426	0.3785	0.331	0.308	0.27	0.318	0.311	0.326	0.283	0.293	0.2915	0.29	0.28567	0.28133	0.277	0.297	0.281	0.333	0.333	0.32	0.247	0.174	0.223	0.272	0.321	0.21	0.31	0.267	0.3095	0.352	0.383	0.414
2	0.474	0.474	0.474	0.415	0.567	0.638	0.709	0.78	0.759	0.827	0.816	0.805	0.794	0.814	0.755	0.672	0.552	0.5075	0.463	0.47	0.477	0.525	0.513	0.417	0.426	0.479	0.4635	0.448	0.4635	0.479	0.442	0.454	0.37	0.45	0.407	0.421	0.4015	0.382	0.42233	0.46267	0.503	0.396	0.394	0.389	0.4595	0.53	0.461	0.392
2	0.53	0.53	0.53	0.554	0.724	0.736	0.748	0.508	0.768	0.72533	0.68267	0.64	0.798	0.806	0.723	0.605	0.418	0.358	0.298	0.2865	0.275	0.309	0.296	0.318	0.298	0.29	0.2835	0.277	0.239	0.2475	0.256	0.217	0.238	0.235	0.227	0.258	0.293	0.328	0.35033	0.37267	0.395	0.364	0.356	0.374	0.261	0.213	0.241	0.269
2	0.333	0.333	0.333	0.521	0.709	0.774	0.8165	0.859	0.806	0.76875	0.7315	0.69425	0.657	0.755	0.55	0.466	0.346	0.3165	0.287	0.274	0.278	0.27	0.286	0.325	0.289	0.264	0.2685	0.273	0.2605	0.248	0.22	0.224	0.219	0.252	0.248	0.239	0.234	0.277	0.25367	0.23033	0.207	0.166	0.166	0.17	0.209	0.202	0.31	0.418
2	0.377	0.377	0.377	0.465	0.65	0.673	0.7605	0.848	0.763	0.76875	0.7745	0.78025	0.786	0.818	0.712	0.608	0.442	0.3865	0.331	0.332	0.333	0.311	0.296	0.301	0.279	0.3	0.2765	0.253	0.25867	0.26433	0.27	0.2745	0.279	0.265	0.296	0.294	0.318	0.342	0.349	0.356	0.363	0.224	0.269	0.215	0.276	0.214	0.255	0.296
2	0.265	0.265	0.265	0.421	0.577	0.639	0.701	0.763	0.624	0.72	0.693	0.666	0.639	0.609	0.492	0.415	0.328	0.338	0.348	0.367	0.386	0.422	0.498	0.4	0.383	0.359	0.3735	0.388	0.417	0.446	0.399	0.397	0.366	0.393	0.349	0.35	0.34	0.33	0.31825	0.3065	0.29475	0.283	0.214	0.214	0.1815	0.149	0.188	0.227
2	0.331	0.331	0.331	0.518	0.705	0.711	0.775	0.839	0.757	0.849	0.80533	0.76167	0.718	0.811	0.688	0.541	0.349	0.316	0.283	0.275	0.267	0.278	0.3	0.316	0.305	0.315	0.291	0.267	0.261	0.247	0.239	0.236	0.191	0.203	0.215	0.222	0.211	0.2	0.26267	0.32533	0.388	0.707	0.748	0.746	0.746	0.746	0.734	0.722
2	0.21	0.21	0.21	0.424	0.638	0.64775	0.6575	0.66725	0.677	0.827	0.79233	0.75767	0.723	0.719	0.554	0.463	0.374	0.335	0.296	0.295	0.294	0.307	0.37	0.335	0.311	0.319	0.3175	0.316	0.3085	0.301	0.291	0.279	0.292	0.322	0.322	0.32	0.3	0.28	0.26125	0.2425	0.22375	0.205	0.181	0.162	0.153	0.144	0.211	0.278
2	0.648	0.648	0.648	0.697	0.786	0.813	0.84	0.867	0.734	0.72175	0.7095	0.69725	0.685	0.658	0.487	0.435	0.331	0.309	0.287	0.284	0.306	0.288	0.288	0.265	0.254	0.273	0.26	0.247	0.246	0.2315	0.217	0.209	0.214	0.238	0.244	0.255	0.2645	0.274	0.25367	0.23333	0.213	0.194	0.203	0.21	0.269	0.328	0.546	0.764
2	0.59	0.59	0.59	0.691	0.792	0.818	0.843	0.868	0.779	0.74275	0.7065	0.67025	0.634	0.627	0.454	0.404	0.359	0.326	0.293	0.31	0.261	0.311	0.276	0.301	0.286	0.303	0.2715	0.24	0.2395	0.239	0.24	0.243	0.216	0.26	0.256	0.265	0.321	0.377	0.323	0.269	0.215	0.176	0.236	0.175	0.206	0.198	0.283	0.368
2	0.243	0.243	0.243	0.333	0.423	0.413	0.4495	0.486	0.595	0.61075	0.6265	0.64225	0.658	0.635	0.604	0.532	0.458	0.4505	0.443	0.478	0.449	0.451	0.415	0.381	0.346	0.408	0.372	0.336	0.369	0.352	0.321	0.336	0.388	0.409	0.407	0.366	0.424	0.482	0.49733	0.51267	0.528	0.521	0.538	0.458	0.445	0.432	0.364	0.296
2	0.145	0.145	0.145	0.388	0.631	0.705	0.752	0.799	0.707	0.69575	0.6845	0.67325	0.662	0.702	0.62	0.5	0.314	0.2805	0.247	0.226	0.245	0.301	0.28	0.328	0.293	0.285	0.2835	0.282	0.2935	0.305	0.27	0.235	0.27	0.271	0.282	0.294	0.2635	0.233	0.254	0.275	0.296	0.379	0.359	0.389	0.398	0.407	0.453	0.499
2	0.42	0.42	0.42	0.597	0.774	0.797	0.8225	0.848	0.761	0.807	0.74833	0.68967	0.631	0.694	0.568	0.448	0.345	0.323	0.301	0.317	0.315	0.312	0.248	0.331	0.278	0.278	0.273	0.268	0.278	0.215	0.195	0.183	0.205	0.2045	0.204	0.228	0.229	0.23	0.22267	0.21533	0.208	0.233	0.294	0.288	0.292	0.362	0.405	0.448
2	0.3	0.3	0.3	0.361	0.422	0.486	0.564	0.642	0.749	0.7455	0.742	0.7385	0.735	0.753	0.76	0.655	0.458	0.3865	0.315	0.333	0.303	0.292	0.288	0.295	0.275	0.285	0.2695	0.254	0.25433	0.25467	0.255	0.234	0.209	0.218	0.227	0.227	0.284	0.341	0.36267	0.38433	0.406	0.386	0.449	0.43	0.382	0.451	0.455	0.452
2	0.111	0.111	0.111	0.338	0.565	0.668	0.738	0.808	0.751	0.7205	0.69	0.6595	0.629	0.781	0.655	0.542	0.388	0.3655	0.343	0.344	0.359	0.348	0.352	0.342	0.29	0.333	0.3155	0.298	0.3015	0.305	0.298	0.312	0.333	0.214	0.262	0.245	0.301	0.357	0.353	0.349	0.345	0.47	0.326	0.405	0.398	0.391	0.511	0.631
2	0.416	0.416	0.416	0.446	0.576	0.623	0.67033	0.71767	0.765	0.76525	0.7655	0.76575	0.766	0.807	0.697	0.636	0.459	0.4035	0.348	0.3645	0.381	0.365	0.332	0.335	0.327	0.289	0.3065	0.324	0.30733	0.29067	0.274	0.2885	0.303	0.304	0.305	0.282	0.374	0.466	0.45467	0.44333	0.432	0.49	0.451	0.488	0.497	0.389	0.39	0.391
2	0.249	0.249	0.249	0.239	0.328	0.324	0.43567	0.54733	0.659	0.68725	0.7155	0.74375	0.772	0.777	0.746	0.7	0.601	0.501	0.401	0.3615	0.322	0.356	0.338	0.321	0.308	0.289	0.289	0.289	0.27	0.251	0.257	0.217	0.234	0.2445	0.255	0.26	0.2595	0.259	0.321	0.383	0.445	0.604	0.665	0.595	0.511	0.626	0.659	0.692
2	0.34	0.34	0.34	0.4245	0.509	0.611	0.7015	0.792	0.726	0.843	0.82467	0.80633	0.788	0.783	0.711	0.571	0.39	0.3595	0.329	0.3255	0.322	0.311	0.296	0.321	0.294	0.313	0.2895	0.266	0.282	0.2705	0.259	0.225	0.191	0.143	0.163	0.174	0.1885	0.203	0.20833	0.21367	0.219	0.432	0.469	0.478	0.507	0.544	0.615	0.686
2	0.264	0.264	0.264	0.285	0.306	0.355	0.44933	0.54367	0.638	0.736	0.68633	0.63667	0.587	0.572	0.419	0.366	0.34	0.3135	0.287	0.3045	0.322	0.322	0.346	0.317	0.332	0.335	0.3305	0.326	0.328	0.3155	0.303	0.243	0.25	0.289	0.265	0.281	0.3645	0.448	0.44767	0.44733	0.447	0.271	0.246	0.264	0.246	0.228	0.283	0.292
2	0.429	0.429	0.429	0.594	0.759	0.809	0.8405	0.872	0.8	0.77475	0.7495	0.72425	0.699	0.653	0.416	0.372	0.32	0.292	0.264	0.265	0.243	0.263	0.275	0.298	0.264	0.278	0.2625	0.247	0.2365	0.226	0.213	0.212	0.214	0.239	0.238	0.239	0.308	0.377	0.32233	0.26767	0.213	0.16	0.158	0.176	0.207	0.203	0.296	0.389
2	0.367	0.367	0.367	0.299	0.492	0.514	0.6035	0.693	0.749	0.74725	0.7455	0.74375	0.742	0.74	0.61	0.54	0.397	0.358	0.319	0.296	0.325	0.276	0.251	0.263	0.239	0.263	0.2535	0.244	0.227	0.1965	0.166	0.162	0.158	0.183	0.185	0.191	0.2435	0.296	0.261	0.226	0.191	0.296	0.211	0.301	0.3155	0.33	0.292	0.254
2	0.372	0.372	0.372	0.402	0.616	0.687	0.746	0.805	0.742	0.73425	0.7265	0.71875	0.711	0.758	0.641	0.536	0.384	0.3515	0.319	0.2985	0.278	0.264	0.27	0.274	0.267	0.257	0.257	0.257	0.24533	0.23367	0.222	0.199	0.255	0.247	0.248	0.277	0.3245	0.372	0.31367	0.25533	0.197	0.18	0.183	0.176	0.216	0.216	0.286	0.356
2	0.579	0.579	0.579	0.647	0.719	0.731	0.72167	0.71233	0.703	0.79	0.771	0.752	0.733	0.764	0.671	0.586	0.462	0.4125	0.363	0.3645	0.366	0.342	0.342	0.326	0.309	0.305	0.2935	0.282	0.301	0.282	0.301	0.28	0.353	0.286	0.241	0.267	0.291	0.315	0.373	0.431	0.489	0.624	0.636	0.669	0.6885	0.708	0.708	0.708
2	0.281	0.281	0.281	0.311	0.341	0.427	0.5345	0.642	0.721	0.842	0.81933	0.79667	0.774	0.798	0.621	0.525	0.388	0.3465	0.305	0.302	0.283	0.297	0.301	0.319	0.294	0.268	0.267	0.266	0.253	0.271	0.267	0.24	0.213	0.218	0.186	0.207	0.206	0.205	0.233	0.261	0.289	0.385	0.481	0.448	0.507	0.566	0.656	0.746
2	0.187	0.187	0.187	0.191	0.199	0.211	0.275	0.326	0.594	0.728	0.74067	0.75333	0.766	0.747	0.567	0.482	0.351	0.3195	0.288	0.306	0.336	0.31	0.346	0.31	0.298	0.305	0.2945	0.284	0.277	0.268	0.259	0.304	0.478	0.475	0.472	0.447	0.589	0.731	0.74	0.749	0.758	0.662	0.683	0.534	0.443	0.407	0.377	0.347
2	0.198	0.198	0.198	0.464	0.73	0.783	0.8175	0.852	0.728	0.697	0.666	0.635	0.604	0.744	0.619	0.507	0.375	0.3305	0.286	0.295	0.294	0.29	0.29	0.308	0.308	0.296	0.2825	0.269	0.273	0.277	0.241	0.236	0.252	0.264	0.264	0.288	0.287	0.336	0.363	0.39	0.417	0.486	0.448	0.423	0.412	0.401	0.409	0.417
2	0.355	0.355	0.355	0.508	0.661	0.694	0.7525	0.811	0.704	0.787	0.756	0.725	0.694	0.651	0.509	0.411	0.368	0.34	0.312	0.2795	0.247	0.255	0.295	0.312	0.283	0.292	0.2885	0.285	0.2815	0.278	0.248	0.2575	0.267	0.248	0.205	0.191	0.1905	0.19	0.236	0.282	0.328	0.704	0.767	0.767	0.778	0.789	0.797	0.805
2	0.517	0.517	0.517	0.632	0.747	0.777	0.7345	0.692	0.759	0.758	0.757	0.756	0.755	0.779	0.661	0.552	0.392	0.3525	0.313	0.328	0.294	0.317	0.294	0.31	0.293	0.288	0.2885	0.289	0.29	0.291	0.27	0.279	0.222	0.2225	0.223	0.232	0.2455	0.259	0.237	0.215	0.193	0.171	0.173	0.207	0.195	0.183	0.176	0.169
2	0.411	0.411	0.411	0.459	0.639	0.70433	0.76967	0.835	0.702	0.771	0.70867	0.64633	0.584	0.567	0.451	0.456	0.358	0.333	0.308	0.343	0.323	0.326	0.329	0.376	0.343	0.356	0.3445	0.333	0.326	0.319	0.312	0.307	0.303	0.3385	0.374	0.377	0.4015	0.426	0.46667	0.50733	0.548	0.66	0.715	0.702	0.6915	0.681	0.691	0.701
2	0.32	0.32	0.32	0.31	0.427	0.467	0.4435	0.42	0.734	0.7545	0.775	0.7955	0.816	0.818	0.814	0.751	0.649	0.5915	0.534	0.48	0.426	0.514	0.461	0.424	0.404	0.453	0.449	0.445	0.461	0.492	0.448	0.521	0.455	0.4485	0.442	0.429	0.4965	0.564	0.50667	0.44933	0.392	0.36	0.222	0.387	0.36	0.333	0.268	0.203
2	0.347	0.347	0.347	0.359	0.354	0.416	0.454	0.492	0.396	0.41533	0.43467	0.454	0.304	0.282	0.329	0.325	0.402	0.43	0.458	0.517	0.525	0.498	0.461	0.407	0.335	0.409	0.351	0.293	0.273	0.253	0.233	0.22	0.189	0.211	0.19	0.206	0.2405	0.275	0.276	0.277	0.278	0.331	0.375	0.282	0.304	0.326	0.303	0.29
2	0.341	0.341	0.341	0.478	0.615	0.696	0.764	0.832	0.798	0.76925	0.7405	0.71175	0.683	0.758	0.552	0.461	0.351	0.3255	0.3	0.269	0.265	0.27	0.27	0.307	0.289	0.294	0.273	0.252	0.249	0.246	0.226	0.224	0.219	0.226	0.24	0.257	0.256	0.26	0.238	0.216	0.194	0.156	0.177	0.164	0.196	0.189	0.292	0.395
2	0.621	0.621	0.621	0.666	0.812	0.822	0.862	0.902	0.809	0.837	0.818	0.799	0.78	0.77	0.572	0.452	0.335	0.3055	0.276	0.2735	0.271	0.278	0.272	0.261	0.255	0.272	0.261	0.25	0.23967	0.22933	0.219	0.181	0.264	0.306	0.259	0.26	0.3015	0.343	0.313	0.283	0.253	0.197	0.223	0.236	0.275	0.317	0.477	0.637
2	0.194	0.194	0.194	0.341	0.488	0.588	0.6675	0.747	0.725	0.818	0.716	0.614	0.662	0.735	0.534	0.437	0.34	0.327	0.314	0.315	0.316	0.328	0.276	0.288	0.282	0.285	0.271	0.257	0.26133	0.26567	0.27	0.236	0.247	0.273	0.248	0.268	0.27	0.248	0.27033	0.29267	0.315	0.394	0.427	0.402	0.432	0.462	0.489	0.516
2	0.426	0.426	0.426	0.549	0.672	0.702	0.747	0.792	0.712	0.743	0.69033	0.63767	0.585	0.67	0.552	0.451	0.36	0.345	0.33	0.324	0.351	0.343	0.296	0.333	0.326	0.319	0.316	0.313	0.301	0.307	0.311	0.331	0.203	0.196	0.189	0.206	0.211	0.216	0.21833	0.22067	0.223	0.231	0.269	0.294	0.291	0.298	0.391	0.484
2	0.293	0.293	0.293	0.347	0.525	0.554	0.6305	0.707	0.741	0.71725	0.6935	0.66975	0.646	0.788	0.759	0.635	0.449	0.38	0.311	0.309	0.303	0.302	0.303	0.303	0.301	0.311	0.2945	0.278	0.296	0.282	0.255	0.275	0.272	0.289	0.308	0.275	0.24	0.205	0.23	0.255	0.28	0.426	0.471	0.472	0.5085	0.545	0.619	0.693
2	0.528	0.528	0.528	0.575	0.796	0.827	0.856	0.885	0.771	0.7605	0.75	0.7395	0.729	0.731	0.634	0.538	0.433	0.362	0.291	0.284	0.277	0.279	0.311	0.295	0.285	0.309	0.3105	0.312	0.29433	0.27667	0.259	0.241	0.223	0.233	0.24	0.268	0.258	0.248	0.24633	0.24467	0.243	0.176	0.203	0.171	0.251	0.265	0.426	0.548
2	0.381	0.381	0.381	0.525	0.669	0.698	0.736	0.774	0.7	0.721	0.669	0.617	0.565	0.56	0.469	0.419	0.352	0.325	0.298	0.287	0.282	0.308	0.265	0.296	0.286	0.286	0.2785	0.271	0.267	0.256	0.233	0.182	0.192	0.18	0.187	0.2	0.179	0.158	0.171	0.184	0.197	0.166	0.197	0.19	0.22	0.198	0.226	0.254
2	0.562	0.562	0.562	0.583	0.724	0.75667	0.78933	0.822	0.756	0.827	0.797	0.767	0.737	0.719	0.646	0.589	0.471	0.45	0.429	0.438	0.426	0.413	0.45	0.385	0.4	0.402	0.393	0.384	0.358	0.3335	0.309	0.34	0.345	0.35	0.401	0.39	0.5245	0.659	0.57133	0.48367	0.396	0.306	0.399	0.36	0.391	0.422	0.487	0.552
2	0.408	0.408	0.408	0.503	0.598	0.691	0.733	0.775	0.709	0.662	0.615	0.568	0.556	0.594	0.456	0.422	0.333	0.3225	0.312	0.319	0.328	0.343	0.361	0.351	0.284	0.299	0.289	0.279	0.2725	0.266	0.271	0.273	0.274	0.269	0.272	0.307	0.303	0.432	0.41167	0.39133	0.371	0.357	0.476	0.403	0.396	0.392	0.451	0.51
2	0.736	0.736	0.736	0.779	0.841	0.809	0.777	0.91	0.751	0.74075	0.7305	0.72025	0.71	0.646	0.465	0.413	0.329	0.3	0.271	0.2815	0.292	0.296	0.325	0.31	0.279	0.292	0.287	0.282	0.258	0.255	0.252	0.255	0.25	0.25	0.28	0.291	0.268	0.286	0.267	0.248	0.229	0.196	0.2	0.181	0.239	0.223	0.285	0.347
2	0.286	0.286	0.286	0.506	0.726	0.731	0.736	0.741	0.746	0.814	0.77567	0.73733	0.699	0.724	0.566	0.487	0.358	0.332	0.306	0.309	0.279	0.32	0.348	0.337	0.335	0.352	0.35	0.348	0.3305	0.313	0.314	0.279	0.283	0.3055	0.328	0.32	0.3335	0.347	0.3945	0.442	0.4895	0.537	0.502	0.475	0.439	0.403	0.306	0.209
2	0.343	0.343	0.343	0.356	0.593	0.698	0.752	0.806	0.749	0.72725	0.7055	0.68375	0.662	0.692	0.59	0.514	0.381	0.341	0.301	0.321	0.301	0.311	0.301	0.277	0.287	0.276	0.273	0.27	0.266	0.262	0.258	0.24	0.254	0.273	0.267	0.275	0.304	0.333	0.422	0.445	0.468	0.197	0.231	0.205	0.228	0.201	0.23	0.253
2	0.45	0.45	0.45	0.524	0.661	0.704	0.7605	0.817	0.777	0.805	0.77667	0.74833	0.72	0.724	0.55	0.481	0.386	0.345	0.304	0.3005	0.297	0.307	0.299	0.299	0.277	0.277	0.273	0.269	0.24467	0.22033	0.196	0.1935	0.191	0.189	0.204	0.214	0.2245	0.235	0.24467	0.25433	0.264	0.211	0.219	0.216	0.248	0.266	0.387	0.508
2	0.209	0.209	0.209	0.371	0.533	0.624	0.6935	0.763	0.762	0.835	0.778	0.721	0.664	0.686	0.513	0.427	0.311	0.2975	0.284	0.268	0.267	0.272	0.293	0.307	0.265	0.3	0.289	0.278	0.26833	0.25867	0.249	0.228	0.181	0.215	0.211	0.21	0.203	0.196	0.2	0.204	0.208	0.169	0.19	0.195	0.1925	0.19	0.276	0.362
2	0.423	0.423	0.423	0.472	0.681	0.723	0.765	0.807	0.786	0.7755	0.765	0.7545	0.744	0.78	0.698	0.581	0.421	0.3745	0.328	0.3155	0.303	0.317	0.304	0.31	0.298	0.292	0.287	0.282	0.282	0.282	0.257	0.244	0.286	0.2545	0.223	0.229	0.2285	0.228	0.24867	0.26933	0.29	0.276	0.312	0.26	0.278	0.262	0.252	0.242
2	0.09	0.09	0.09	0.273	0.456	0.5415	0.627	0.7125	0.798	0.775	0.752	0.729	0.706	0.832	0.784	0.651	0.48	0.4045	0.329	0.333	0.27	0.26	0.299	0.33	0.303	0.289	0.2975	0.306	0.295	0.284	0.273	0.24	0.261	0.2725	0.284	0.277	0.2835	0.29	0.26067	0.23133	0.202	0.218	0.23	0.21	0.1885	0.167	0.182	0.197
2	0.223	0.223	0.223	0.285	0.347	0.382	0.5015	0.621	0.705	0.698	0.691	0.684	0.677	0.753	0.568	0.465	0.357	0.3495	0.342	0.317	0.292	0.299	0.273	0.294	0.291	0.319	0.2995	0.28	0.251	0.237	0.21	0.214	0.207	0.219	0.215	0.218	0.2085	0.199	0.24533	0.29167	0.338	0.672	0.714	0.729	0.62	0.735	0.758	0.781
2	0.22	0.22	0.22	0.361	0.502	0.56375	0.6255	0.68725	0.749	0.72875	0.7085	0.68825	0.668	0.812	0.705	0.628	0.468	0.4345	0.401	0.378	0.374	0.405	0.365	0.326	0.347	0.327	0.322	0.317	0.30833	0.29967	0.291	0.266	0.296	0.3035	0.311	0.355	0.379	0.403	0.38667	0.37033	0.354	0.339	0.305	0.321	0.321	0.321	0.337	0.353
2	0.564	0.564	0.564	0.65	0.791	0.838	0.8625	0.887	0.81	0.7985	0.787	0.7755	0.764	0.749	0.599	0.517	0.363	0.334	0.305	0.26	0.281	0.279	0.283	0.301	0.275	0.287	0.289	0.291	0.3005	0.31	0.26	0.273	0.264	0.256	0.238	0.281	0.3055	0.33	0.40533	0.48067	0.556	0.145	0.215	0.2	0.209	0.218	0.319	0.42
2	0.393	0.393	0.393	0.432	0.631	0.722	0.798	0.874	0.791	0.761	0.731	0.701	0.671	0.672	0.515	0.45	0.401	0.353	0.305	0.3105	0.316	0.329	0.329	0.305	0.311	0.327	0.317	0.307	0.28867	0.27033	0.252	0.335	0.418	0.44	0.462	0.421	0.5285	0.636	0.53033	0.42467	0.319	0.226	0.226	0.22	0.272	0.233	0.314	0.395
2	0.411	0.411	0.411	0.482	0.63	0.668	0.68133	0.69467	0.708	0.788	0.75867	0.72933	0.7	0.75	0.626	0.518	0.395	0.379	0.363	0.3705	0.378	0.336	0.313	0.359	0.355	0.328	0.327	0.326	0.326	0.339	0.328	0.299	0.296	0.296	0.289	0.287	0.356	0.425	0.43125	0.4375	0.44375	0.45	0.42	0.457	0.4415	0.426	0.425	0.424
2	0.334	0.334	0.334	0.524	0.714	0.722	0.7555	0.789	0.729	0.778	0.738	0.698	0.658	0.72	0.567	0.467	0.365	0.36	0.355	0.317	0.326	0.363	0.329	0.359	0.331	0.341	0.3305	0.32	0.362	0.326	0.308	0.223	0.243	0.23	0.2	0.221	0.2185	0.216	0.22533	0.23467	0.244	0.256	0.276	0.269	0.292	0.24	0.311	0.382
2	0.362	0.362	0.362	0.514	0.666	0.687	0.761	0.835	0.772	0.685	0.69467	0.70433	0.714	0.797	0.678	0.524	0.372	0.3485	0.325	0.314	0.303	0.302	0.322	0.312	0.307	0.307	0.303	0.299	0.305	0.335	0.261	0.283	0.279	0.311	0.295	0.316	0.253	0.19	0.18067	0.17133	0.162	0.118	0.138	0.155	0.1905	0.226	0.337	0.448
2	0.405	0.405	0.405	0.485	0.687	0.63	0.667	0.6845	0.702	0.829	0.813	0.797	0.781	0.766	0.724	0.634	0.483	0.417	0.351	0.356	0.361	0.389	0.401	0.372	0.329	0.33	0.33	0.33	0.296	0.3045	0.313	0.318	0.323	0.326	0.329	0.329	0.4165	0.504	0.49567	0.48733	0.479	0.436	0.367	0.364	0.394	0.382	0.411	0.44
2	0.676	0.676	0.676	0.736	0.851	0.822	0.867	0.912	0.804	0.841	0.817	0.793	0.769	0.756	0.515	0.443	0.337	0.3005	0.264	0.2625	0.261	0.288	0.267	0.292	0.26	0.271	0.267	0.263	0.245	0.227	0.209	0.211	0.223	0.27	0.277	0.299	0.4415	0.584	0.509	0.434	0.359	0.212	0.213	0.211	0.261	0.284	0.448	0.612
2	0.342	0.342	0.342	0.408	0.636	0.733	0.789	0.845	0.742	0.845	0.829	0.813	0.797	0.791	0.671	0.518	0.375	0.345	0.315	0.321	0.288	0.322	0.3	0.31	0.287	0.294	0.2795	0.265	0.277	0.2735	0.27	0.257	0.166	0.159	0.146	0.194	0.1765	0.159	0.191	0.223	0.255	0.543	0.567	0.556	0.6045	0.653	0.703	0.753
2	0.528	0.528	0.528	0.614	0.784	0.833	0.8615	0.89	0.776	0.858	0.83467	0.81133	0.788	0.814	0.71	0.575	0.418	0.3755	0.333	0.318	0.303	0.328	0.286	0.325	0.304	0.285	0.2795	0.274	0.291	0.299	0.277	0.316	0.254	0.2765	0.299	0.296	0.261	0.226	0.239	0.252	0.265	0.195	0.222	0.253	0.266	0.279	0.388	0.497
2	0.33	0.33	0.33	0.49	0.65	0.724	0.774	0.824	0.759	0.811	0.753	0.695	0.637	0.629	0.452	0.372	0.303	0.287	0.271	0.262	0.272	0.275	0.282	0.304	0.282	0.215	0.2135	0.212	0.205	0.198	0.191	0.158	0.175	0.187	0.173	0.19	0.185	0.18	0.22533	0.27067	0.316	0.577	0.628	0.622	0.6585	0.695	0.704	0.713
2	0.215	0.215	0.215	0.324	0.433	0.511	0.589	0.667	0.745	0.7295	0.714	0.6985	0.683	0.819	0.723	0.632	0.492	0.451	0.41	0.397	0.341	0.345	0.356	0.387	0.34	0.378	0.3785	0.379	0.36433	0.34967	0.335	0.319	0.38	0.255	0.281	0.264	0.277	0.313	0.30767	0.30233	0.297	0.206	0.256	0.285	0.268	0.251	0.285	0.319
2	0.392	0.392	0.392	0.391	0.564	0.652	0.7425	0.833	0.796	0.786	0.776	0.766	0.756	0.791	0.711	0.576	0.417	0.361	0.305	0.303	0.292	0.306	0.281	0.272	0.245	0.271	0.262	0.245	0.241	0.237	0.233	0.219	0.19	0.186	0.184	0.203	0.209	0.215	0.2245	0.234	0.273	0.261	0.264	0.269	0.258	0.243	0.261	0.32
2	0.435	0.435	0.435	0.514	0.593	0.63425	0.6755	0.71675	0.758	0.837	0.77867	0.72033	0.662	0.758	0.627	0.487	0.395	0.3545	0.314	0.288	0.262	0.291	0.28	0.309	0.304	0.317	0.304	0.291	0.28533	0.27967	0.274	0.282	0.185	0.1965	0.208	0.206	0.2175	0.229	0.31433	0.39967	0.485	0.761	0.796	0.79	0.794	0.798	0.786	0.774
2	0.362	0.362	0.362	0.515	0.668	0.72367	0.77933	0.835	0.776	0.76775	0.7595	0.75125	0.743	0.805	0.698	0.593	0.438	0.389	0.34	0.32	0.3	0.298	0.308	0.3	0.302	0.283	0.282	0.281	0.27167	0.26233	0.253	0.236	0.179	0.173	0.182	0.198	0.1965	0.195	0.20833	0.22167	0.235	0.189	0.201	0.175	0.219	0.2	0.258	0.328
2	0.581	0.581	0.581	0.67	0.841	0.862	0.883	0.904	0.779	0.838	0.82	0.802	0.784	0.799	0.625	0.481	0.331	0.301	0.271	0.2755	0.28	0.281	0.292	0.297	0.311	0.303	0.293	0.283	0.286	0.289	0.233	0.227	0.243	0.268	0.286	0.312	0.2295	0.147	0.15333	0.15967	0.166	0.327	0.383	0.377	0.42	0.463	0.568	0.673
2	0.28	0.28	0.28	0.373	0.466	0.49667	0.52733	0.558	0.664	0.658	0.652	0.646	0.64	0.688	0.54	0.47	0.385	0.36	0.335	0.376	0.362	0.368	0.372	0.395	0.337	0.346	0.3405	0.335	0.31733	0.29967	0.282	0.263	0.289	0.3315	0.374	0.375	0.4845	0.594	0.61633	0.63867	0.661	0.646	0.635	0.458	0.375	0.292	0.232	0.172
2	0.461	0.461	0.461	0.547	0.745	0.811	0.857	0.903	0.771	0.7525	0.734	0.7155	0.697	0.731	0.588	0.485	0.429	0.385	0.341	0.292	0.371	0.373	0.321	0.354	0.329	0.324	0.321	0.318	0.354	0.294	0.338	0.354	0.407	0.4175	0.428	0.452	0.5365	0.621	0.53733	0.45367	0.37	0.216	0.247	0.291	0.2845	0.278	0.328	0.378
2	0.336	0.336	0.336	0.333	0.484	0.521	0.617	0.713	0.714	0.844	0.83133	0.81867	0.806	0.842	0.75	0.654	0.521	0.4415	0.362	0.359	0.336	0.356	0.344	0.349	0.291	0.338	0.329	0.32	0.311	0.31	0.283	0.2595	0.236	0.271	0.273	0.279	0.2875	0.296	0.40567	0.51533	0.625	0.771	0.825	0.848	0.829	0.81	0.791	0.772
2	0.296	0.296	0.296	0.353	0.41	0.476	0.4995	0.523	0.571	0.5895	0.608	0.6265	0.645	0.73	0.767	0.73	0.61	0.648	0.686	0.644	0.69	0.647	0.6325	0.618	0.648	0.629	0.618	0.607	0.616	0.607	0.598	0.588	0.679	0.675	0.671	0.624	0.659	0.694	0.67467	0.65533	0.636	0.63	0.647	0.649	0.66	0.671	0.547	0.544
2	0.296	0.296	0.296	0.271	0.481	0.514	0.563	0.612	0.661	0.65375	0.6465	0.63925	0.632	0.699	0.581	0.504	0.422	0.4135	0.405	0.4145	0.424	0.389	0.444	0.449	0.429	0.398	0.4215	0.445	0.42733	0.40967	0.392	0.4105	0.429	0.442	0.455	0.404	0.4615	0.519	0.522	0.525	0.528	0.522	0.516	0.502	0.424	0.443	0.449	0.455
2	0.401	0.401	0.401	0.599	0.797	0.808	0.836	0.864	0.811	0.7935	0.776	0.7585	0.741	0.774	0.606	0.49	0.38	0.3675	0.355	0.336	0.371	0.336	0.374	0.381	0.375	0.33	0.331	0.332	0.3145	0.297	0.284	0.265	0.301	0.287	0.315	0.282	0.384	0.486	0.48367	0.48133	0.479	0.389	0.258	0.294	0.375	0.362	0.358	0.354
2	0.346	0.346	0.346	0.516	0.705	0.769	0.815	0.854	0.721	0.697	0.72767	0.75833	0.789	0.816	0.717	0.601	0.44	0.39	0.34	0.34	0.326	0.316	0.342	0.354	0.343	0.348	0.3325	0.317	0.316	0.298	0.327	0.304	0.299	0.356	0.339	0.339	0.324	0.309	0.35333	0.39767	0.442	0.515	0.538	0.532	0.467	0.502	0.533	0.564
2	0.404	0.404	0.404	0.472	0.681	0.761	0.8035	0.846	0.741	0.68667	0.63233	0.578	0.564	0.6	0.437	0.386	0.324	0.305	0.286	0.289	0.295	0.286	0.291	0.311	0.267	0.264	0.2465	0.229	0.2375	0.246	0.234	0.246	0.207	0.237	0.231	0.256	0.261	0.255	0.23533	0.21567	0.196	0.168	0.178	0.161	0.176	0.148	0.235	0.322
2	0.218	0.218	0.218	0.288	0.358	0.378	0.5175	0.657	0.752	0.701	0.65	0.599	0.548	0.788	0.706	0.639	0.481	0.427	0.373	0.351	0.333	0.328	0.33	0.344	0.339	0.338	0.3385	0.339	0.3225	0.306	0.285	0.287	0.318	0.281	0.236	0.232	0.281	0.33	0.32933	0.32867	0.328	0.329	0.272	0.304	0.3135	0.323	0.366	0.409
2	0.589	0.589	0.589	0.672	0.837	0.855	0.873	0.891	0.78	0.827	0.804	0.781	0.758	0.782	0.582	0.461	0.36	0.333	0.306	0.288	0.27	0.261	0.275	0.312	0.277	0.288	0.2905	0.293	0.2755	0.258	0.227	0.202	0.219	0.253	0.27	0.285	0.2325	0.18	0.19533	0.21067	0.226	0.444	0.522	0.501	0.5665	0.632	0.694	0.756
2	0.281	0.281	0.281	0.333	0.401	0.403	0.405	0.51	0.624	0.682	0.69767	0.71333	0.729	0.7	0.737	0.638	0.521	0.485	0.449	0.4815	0.514	0.479	0.486	0.532	0.495	0.434	0.456	0.478	0.47167	0.46533	0.459	0.375	0.417	0.3505	0.284	0.291	0.2995	0.308	0.28967	0.27133	0.253	0.238	0.285	0.266	0.304	0.321	0.425	0.529
2	0.212	0.212	0.212	0.373	0.534	0.587	0.6575	0.728	0.699	0.735	0.685	0.635	0.585	0.628	0.494	0.438	0.371	0.333	0.295	0.291	0.286	0.297	0.265	0.305	0.284	0.284	0.272	0.26	0.251	0.242	0.239	0.191	0.175	0.193	0.182	0.202	0.19	0.178	0.19067	0.20333	0.216	0.177	0.216	0.175	0.219	0.204	0.225	0.246
2	0.519	0.519	0.519	0.62	0.741	0.776	0.835	0.894	0.807	0.79725	0.7875	0.77775	0.768	0.783	0.634	0.549	0.391	0.334	0.277	0.2765	0.276	0.261	0.269	0.257	0.221	0.279	0.2535	0.228	0.21067	0.19333	0.176	0.1855	0.195	0.189	0.209	0.218	0.2385	0.259	0.27333	0.28767	0.302	0.231	0.231	0.23	0.268	0.286	0.413	0.54
2	0.63	0.63	0.63	0.71	0.79	0.77	0.788	0.806	0.729	0.791	0.74367	0.69633	0.649	0.692	0.479	0.391	0.35	0.3465	0.343	0.331	0.35	0.31	0.307	0.343	0.343	0.344	0.321	0.298	0.28867	0.27933	0.27	0.272	0.234	0.2305	0.227	0.238	0.2195	0.201	0.214	0.227	0.24	0.438	0.514	0.521	0.5725	0.624	0.686	0.748
2	0.351	0.351	0.351	0.351	0.351	0.314	0.3535	0.393	0.531	0.50675	0.4825	0.45825	0.434	0.436	0.448	0.39	0.371	0.352	0.333	0.426	0.423	0.393	0.435	0.416	0.434	0.433	0.4595	0.486	0.459	0.432	0.449	0.454	0.521	0.542	0.484	0.465	0.549	0.633	0.616	0.599	0.582	0.496	0.529	0.437	0.435	0.433	0.482	0.531
2	0.188	0.188	0.188	0.179	0.173	0.1985	0.224	0.257	0.531	0.703	0.722	0.741	0.76	0.759	0.61	0.507	0.363	0.3295	0.296	0.304	0.291	0.326	0.305	0.275	0.265	0.245	0.258	0.271	0.257	0.255	0.253	0.255	0.346	0.387	0.372	0.38	0.385	0.559	0.592	0.625	0.658	0.648	0.677	0.654	0.6335	0.613	0.605	0.597
2	0.289	0.289	0.289	0.506	0.723	0.779	0.817	0.855	0.778	0.7675	0.757	0.7465	0.736	0.718	0.568	0.488	0.377	0.34	0.303	0.304	0.285	0.279	0.287	0.297	0.285	0.298	0.288	0.278	0.2715	0.265	0.256	0.245	0.195	0.204	0.204	0.224	0.1945	0.165	0.182	0.199	0.216	0.197	0.181	0.188	0.211	0.243	0.339	0.435
2	0.318	0.318	0.318	0.335	0.352	0.40225	0.4525	0.50275	0.553	0.57275	0.5925	0.61225	0.632	0.671	0.552	0.483	0.392	0.349	0.306	0.324	0.342	0.361	0.34	0.351	0.311	0.343	0.32	0.297	0.2735	0.25	0.281	0.246	0.295	0.299	0.341	0.329	0.4335	0.538	0.478	0.418	0.358	0.298	0.329	0.313	0.3145	0.316	0.455	0.479
2	0.39	0.39	0.39	0.421	0.573	0.669	0.712	0.755	0.695	0.792	0.76133	0.73067	0.7	0.708	0.571	0.463	0.383	0.3595	0.336	0.323	0.305	0.275	0.31	0.316	0.274	0.296	0.277	0.258	0.25067	0.24333	0.236	0.261	0.286	0.2965	0.307	0.328	0.3565	0.385	0.42333	0.46167	0.5	0.508	0.193	0.2	0.252	0.184	0.265	0.346
2	0.493	0.493	0.493	0.555	0.725	0.753	0.8115	0.87	0.816	0.80925	0.8025	0.79575	0.789	0.791	0.684	0.585	0.41	0.3595	0.309	0.2905	0.272	0.304	0.275	0.276	0.288	0.293	0.283	0.273	0.25533	0.23767	0.22	0.2195	0.219	0.194	0.215	0.251	0.3295	0.408	0.354	0.3	0.246	0.254	0.231	0.183	0.255	0.264	0.352	0.44
2	0.265	0.265	0.265	0.408	0.551	0.61	0.575	0.6565	0.738	0.751	0.747	0.743	0.739	0.801	0.712	0.626	0.458	0.381	0.304	0.2935	0.283	0.311	0.287	0.359	0.352	0.325	0.321	0.317	0.31333	0.30967	0.306	0.277	0.301	0.34	0.302	0.339	0.3045	0.27	0.29233	0.31467	0.337	0.33	0.354	0.318	0.3195	0.321	0.205	0.089
2	0.253	0.253	0.253	0.444	0.635	0.676	0.74	0.804	0.72	0.834	0.7255	0.617	0.635	0.731	0.547	0.436	0.302	0.283	0.264	0.2625	0.261	0.26	0.34	0.351	0.312	0.341	0.33	0.319	0.312	0.255	0.198	0.1995	0.201	0.194	0.206	0.213	0.228	0.197	0.20633	0.21567	0.225	0.375	0.418	0.428	0.4885	0.549	0.608	0.667
2	0.227	0.227	0.227	0.453	0.679	0.715	0.7505	0.786	0.737	0.791	0.74233	0.69367	0.645	0.661	0.522	0.467	0.361	0.329	0.297	0.298	0.312	0.307	0.301	0.319	0.298	0.321	0.304	0.287	0.285	0.282	0.28	0.282	0.215	0.234	0.215	0.213	0.2145	0.216	0.22	0.224	0.228	0.225	0.242	0.244	0.253	0.28	0.311	0.342
2	0.587	0.587	0.587	0.602	0.784	0.81467	0.84533	0.876	0.775	0.7825	0.79	0.7975	0.805	0.797	0.727	0.591	0.408	0.348	0.288	0.279	0.293	0.321	0.305	0.312	0.282	0.319	0.2945	0.27	0.303	0.272	0.241	0.262	0.211	0.255	0.256	0.265	0.2635	0.262	0.29167	0.32133	0.351	0.409	0.411	0.37	0.256	0.22	0.198	0.176
2	0.462	0.462	0.462	0.526	0.701	0.778	0.829	0.88	0.79	0.77975	0.7695	0.75925	0.749	0.764	0.664	0.567	0.425	0.366	0.307	0.312	0.299	0.316	0.31	0.325	0.3	0.305	0.2895	0.274	0.281	0.267	0.253	0.244	0.235	0.246	0.257	0.283	0.298	0.313	0.28967	0.26633	0.243	0.219	0.212	0.211	0.2175	0.224	0.303	0.382
2	0.153	0.153	0.153	0.266	0.379	0.428	0.513	0.598	0.709	0.695	0.681	0.667	0.653	0.72	0.649	0.571	0.448	0.377	0.306	0.309	0.312	0.291	0.294	0.313	0.289	0.294	0.2915	0.289	0.299	0.309	0.276	0.249	0.264	0.277	0.21	0.211	0.197	0.183	0.186	0.189	0.192	0.192	0.187	0.162	0.1755	0.189	0.19	0.191
2	0.273	0.273	0.273	0.482	0.691	0.749	0.74567	0.74233	0.739	0.824	0.776	0.728	0.68	0.654	0.489	0.393	0.35	0.338	0.326	0.309	0.292	0.282	0.287	0.349	0.317	0.316	0.3055	0.295	0.307	0.279	0.284	0.264	0.338	0.333	0.344	0.382	0.4455	0.509	0.53533	0.56167	0.588	0.186	0.258	0.205	0.1725	0.14	0.304	0.468
2	0.222	0.222	0.222	0.333	0.444	0.45	0.626	0.682	0.692	0.645	0.6275	0.61	0.624	0.601	0.48	0.417	0.356	0.335	0.314	0.309	0.304	0.333	0.346	0.325	0.276	0.311	0.3155	0.32	0.31033	0.30067	0.291	0.344	0.397	0.438	0.459	0.444	0.443	0.664	0.66533	0.66667	0.668	0.61	0.633	0.646	0.6005	0.555	0.537	0.519
2	0.388	0.388	0.388	0.43	0.624	0.661	0.7325	0.804	0.784	0.78625	0.7885	0.79075	0.793	0.8	0.705	0.607	0.444	0.381	0.318	0.3095	0.301	0.286	0.305	0.28	0.261	0.265	0.2625	0.26	0.295	0.2665	0.238	0.241	0.244	0.237	0.247	0.234	0.267	0.3	0.32867	0.35733	0.386	0.378	0.378	0.408	0.374	0.24	0.162	0.084
2	0.459	0.459	0.459	0.459	0.519	0.517	0.612	0.707	0.705	0.815	0.794	0.773	0.752	0.751	0.651	0.559	0.424	0.3945	0.365	0.358	0.351	0.312	0.3	0.323	0.292	0.301	0.3	0.299	0.29367	0.28833	0.283	0.291	0.299	0.2905	0.282	0.343	0.4935	0.644	0.53967	0.43533	0.331	0.219	0.242	0.199	0.252	0.227	0.22	0.213
2	0.382	0.382	0.382	0.425	0.579	0.695	0.692	0.689	0.686	0.67925	0.6725	0.66575	0.659	0.7	0.593	0.483	0.358	0.3315	0.305	0.326	0.309	0.348	0.336	0.378	0.347	0.375	0.3575	0.34	0.363	0.386	0.409	0.346	0.45	0.465	0.439	0.504	0.5375	0.571	0.57533	0.57967	0.584	0.195	0.193	0.186	0.1835	0.181	0.167	0.153
2	0.362	0.362	0.362	0.491	0.62	0.71	0.7445	0.779	0.759	0.809	0.445	0.5365	0.628	0.648	0.503	0.44	0.356	0.321	0.286	0.3	0.287	0.276	0.308	0.307	0.302	0.305	0.2995	0.294	0.28867	0.28333	0.278	0.273	0.226	0.262	0.231	0.251	0.2135	0.176	0.191	0.206	0.221	0.142	0.181	0.156	0.1685	0.181	0.228	0.275
2	0.176	0.176	0.176	0.291	0.406	0.403	0.4615	0.52	0.42	0.563	0.56433	0.56567	0.567	0.641	0.642	0.563	0.589	0.6145	0.64	0.641	0.636	0.652	0.593	0.425	0.497	0.464	0.4635	0.463	0.49	0.578	0.547	0.583	0.619	0.645	0.609	0.635	0.6115	0.588	0.59767	0.60733	0.617	0.594	0.603	0.589	0.479	0.527	0.553	0.579
2	0.364	0.364	0.364	0.386	0.517	0.536	0.582	0.628	0.69	0.69925	0.7085	0.71775	0.727	0.775	0.71	0.627	0.542	0.5085	0.475	0.503	0.466	0.5	0.489	0.409	0.396	0.508	0.4785	0.449	0.457	0.465	0.473	0.504	0.424	0.479	0.414	0.466	0.463	0.46	0.598	0.5265	0.455	0.411	0.434	0.433	0.401	0.358	0.362	0.462
2	0.249	0.249	0.249	0.481	0.713	0.763	0.8	0.837	0.753	0.862	0.80467	0.74733	0.69	0.761	0.579	0.459	0.316	0.2905	0.265	0.259	0.253	0.269	0.319	0.355	0.304	0.322	0.309	0.296	0.33	0.2775	0.225	0.2125	0.2	0.23	0.207	0.225	0.218	0.211	0.21067	0.21033	0.21	0.402	0.485	0.464	0.534	0.604	0.663	0.722
2	0.349	0.349	0.349	0.502	0.655	0.706	0.737	0.768	0.736	0.748	0.70933	0.67067	0.632	0.647	0.477	0.413	0.33	0.301	0.272	0.27	0.265	0.284	0.298	0.315	0.305	0.293	0.2635	0.234	0.21933	0.20467	0.19	0.212	0.212	0.191	0.193	0.229	0.2115	0.194	0.22767	0.26133	0.295	0.552	0.594	0.596	0.6495	0.703	0.73	0.757
2	0.556	0.556	0.556	0.638	0.81	0.806	0.833	0.86	0.743	0.73775	0.7325	0.72725	0.722	0.749	0.666	0.539	0.388	0.3565	0.325	0.319	0.313	0.316	0.314	0.347	0.321	0.325	0.3245	0.324	0.3145	0.305	0.308	0.302	0.211	0.2225	0.234	0.206	0.1835	0.161	0.172	0.183	0.194	0.205	0.222	0.255	0.272	0.289	0.417	0.545
2	0.473	0.473	0.473	0.512	0.675	0.746	0.8	0.854	0.809	0.7985	0.788	0.7775	0.767	0.817	0.763	0.674	0.519	0.4575	0.396	0.3915	0.387	0.362	0.369	0.352	0.335	0.356	0.356	0.356	0.358	0.36	0.362	0.319	0.276	0.211	0.208	0.217	0.316	0.415	0.397	0.379	0.361	0.388	0.314	0.329	0.345	0.32	0.431	0.455
2	0.466	0.466	0.466	0.486	0.651	0.709	0.7835	0.858	0.796	0.7755	0.755	0.7345	0.714	0.768	0.653	0.568	0.421	0.3555	0.29	0.288	0.271	0.292	0.31	0.285	0.257	0.272	0.2625	0.253	0.23	0.207	0.184	0.204	0.199	0.141	0.143	0.128	0.1335	0.139	0.14467	0.15033	0.156	0.132	0.167	0.15	0.185	0.2	0.303	0.382
2	0.24	0.24	0.24	0.285	0.253	0.269	0.33033	0.39167	0.453	0.504	0.493	0.482	0.471	0.525	0.489	0.429	0.419	0.3745	0.33	0.353	0.281	0.31	0.318	0.291	0.266	0.365	0.334	0.303	0.309	0.315	0.296	0.314	0.302	0.2955	0.289	0.318	0.2765	0.235	0.26533	0.29567	0.326	0.254	0.294	0.271	0.274	0.277	0.309	0.341
2	0.248	0.248	0.248	0.455	0.662	0.743	0.786	0.829	0.723	0.6985	0.674	0.6495	0.625	0.74	0.563	0.468	0.35	0.328	0.306	0.289	0.287	0.311	0.287	0.311	0.277	0.284	0.2695	0.255	0.2485	0.242	0.246	0.322	0.175	0.205	0.232	0.22	0.232	0.199	0.21433	0.22967	0.245	0.243	0.269	0.274	0.2695	0.265	0.323	0.381
2	0.259	0.259	0.259	0.463	0.667	0.698	0.747	0.796	0.712	0.751	0.7	0.649	0.598	0.61	0.475	0.424	0.346	0.3195	0.293	0.285	0.294	0.281	0.26	0.267	0.261	0.277	0.2685	0.26	0.265	0.231	0.228	0.196	0.201	0.182	0.18	0.199	0.1945	0.19	0.191	0.192	0.193	0.173	0.198	0.204	0.239	0.208	0.223	0.238
2	0.247	0.247	0.247	0.213	0.262	0.328	0.44333	0.55867	0.674	0.761	0.73167	0.70233	0.673	0.694	0.581	0.518	0.42	0.3815	0.343	0.3495	0.356	0.329	0.345	0.37	0.311	0.354	0.34	0.326	0.38	0.3565	0.333	0.346	0.381	0.395	0.409	0.429	0.4815	0.534	0.56867	0.60333	0.638	0.659	0.666	0.627	0.618	0.609	0.596	0.583
2	0.209	0.209	0.209	0.389	0.569	0.605	0.638	0.671	0.741	0.7165	0.692	0.6675	0.643	0.713	0.616	0.478	0.341	0.3045	0.268	0.261	0.265	0.268	0.258	0.267	0.26	0.263	0.2505	0.238	0.247	0.256	0.227	0.225	0.221	0.238	0.229	0.26	0.237	0.214	0.24567	0.27733	0.309	0.412	0.452	0.449	0.468	0.487	0.565	0.643
2	0.182	0.182	0.182	0.36	0.538	0.607	0.662	0.717	0.724	0.702	0.68	0.658	0.636	0.789	0.763	0.657	0.456	0.3875	0.319	0.273	0.309	0.303	0.281	0.344	0.312	0.33	0.3145	0.299	0.311	0.302	0.287	0.273	0.275	0.322	0.304	0.268	0.2365	0.205	0.21833	0.23167	0.245	0.219	0.26	0.26	0.255	0.25	0.252	0.254
2	0.445	0.445	0.445	0.59	0.735	0.741	0.7875	0.834	0.791	0.768	0.745	0.722	0.699	0.684	0.572	0.548	0.503	0.4545	0.406	0.425	0.398	0.41	0.414	0.4	0.399	0.427	0.399	0.371	0.394	0.417	0.424	0.498	0.434	0.508	0.489	0.536	0.582	0.628	0.60133	0.57467	0.548	0.379	0.415	0.393	0.41	0.427	0.387	0.347
2	0.347	0.347	0.347	0.544	0.741	0.778	0.8095	0.841	0.781	0.774	0.767	0.76	0.753	0.731	0.561	0.486	0.356	0.3235	0.291	0.298	0.312	0.316	0.273	0.288	0.295	0.283	0.274	0.265	0.273	0.281	0.271	0.244	0.191	0.207	0.242	0.213	0.233	0.253	0.26667	0.28033	0.294	0.389	0.39	0.398	0.374	0.429	0.537	0.645
2	0.463	0.463	0.463	0.57	0.677	0.695	0.7505	0.806	0.726	0.6945	0.663	0.6315	0.6	0.744	0.592	0.489	0.405	0.391	0.377	0.377	0.339	0.348	0.354	0.344	0.308	0.333	0.328	0.323	0.322	0.321	0.321	0.325	0.248	0.241	0.29	0.264	0.2885	0.313	0.32933	0.34567	0.362	0.363	0.352	0.336	0.306	0.276	0.248	0.22
2	0.458	0.458	0.458	0.517	0.701	0.75333	0.80567	0.858	0.81	0.80525	0.8005	0.79575	0.791	0.793	0.729	0.602	0.438	0.377	0.316	0.316	0.303	0.296	0.32	0.298	0.299	0.293	0.283	0.273	0.272	0.271	0.274	0.247	0.27	0.243	0.216	0.237	0.242	0.247	0.27467	0.30233	0.33	0.317	0.333	0.302	0.288	0.274	0.296	0.318
2	0.443	0.443	0.443	0.578	0.713	0.716	0.7805	0.845	0.733	0.825	0.78833	0.75167	0.715	0.724	0.568	0.405	0.338	0.3115	0.285	0.254	0.223	0.246	0.307	0.301	0.306	0.327	0.325	0.323	0.313	0.303	0.312	0.3225	0.333	0.341	0.298	0.316	0.3505	0.385	0.465	0.545	0.625	0.651	0.701	0.709	0.715	0.721	0.768	0.815
2	0.392	0.392	0.392	0.418	0.562	0.629	0.6865	0.744	0.684	0.768	0.742	0.716	0.69	0.7	0.594	0.505	0.404	0.3955	0.387	0.387	0.371	0.382	0.329	0.343	0.331	0.288	0.2955	0.303	0.295	0.2875	0.28	0.2505	0.221	0.22	0.219	0.225	0.2685	0.312	0.32067	0.32933	0.338	0.364	0.348	0.32	0.326	0.359	0.358	0.357
2	0.451	0.451	0.451	0.559	0.667	0.732	0.7835	0.835	0.804	0.865	0.808	0.751	0.694	0.713	0.512	0.427	0.314	0.2885	0.263	0.265	0.248	0.245	0.261	0.285	0.268	0.286	0.277	0.268	0.25867	0.24933	0.24	0.216	0.262	0.263	0.265	0.28	0.3235	0.367	0.40533	0.44367	0.482	0.629	0.652	0.621	0.6405	0.66	0.64	0.62
2	0.526	0.526	0.526	0.592	0.798	0.803	0.8375	0.872	0.808	0.803	0.798	0.793	0.788	0.783	0.622	0.49	0.371	0.319	0.267	0.266	0.265	0.272	0.266	0.31	0.295	0.282	0.273	0.264	0.279	0.236	0.193	0.1955	0.198	0.282	0.288	0.317	0.3115	0.306	0.28867	0.27133	0.254	0.199	0.218	0.233	0.256	0.232	0.377	0.522
2	0.273	0.273	0.273	0.258	0.243	0.27667	0.31033	0.344	0.408	0.432	0.42625	0.4205	0.41475	0.409	0.391	0.352	0.327	0.3225	0.318	0.3385	0.359	0.392	0.421	0.358	0.379	0.441	0.4445	0.448	0.462	0.485	0.508	0.61	0.694	0.686	0.678	0.635	0.6	0.565	0.551	0.537	0.523	0.233	0.198	0.184	0.1725	0.161	0.224	0.312
2	0.454	0.454	0.454	0.459	0.617	0.704	0.738	0.772	0.675	0.66175	0.6485	0.63525	0.622	0.614	0.489	0.443	0.362	0.3445	0.327	0.327	0.327	0.327	0.299	0.279	0.243	0.273	0.276	0.279	0.26967	0.26033	0.251	0.233	0.279	0.271	0.31	0.296	0.247	0.198	0.21167	0.22533	0.239	0.21	0.204	0.24	0.235	0.23	0.32	0.347
2	0.326	0.326	0.326	0.468	0.61	0.587	0.63133	0.67567	0.72	0.715	0.71	0.705	0.7	0.744	0.638	0.564	0.435	0.4085	0.382	0.407	0.346	0.366	0.378	0.397	0.392	0.383	0.3865	0.39	0.39367	0.39733	0.401	0.366	0.427	0.425	0.471	0.425	0.499	0.573	0.60567	0.63833	0.671	0.57	0.478	0.445	0.445	0.445	0.3	0.155
2	0.503	0.503	0.503	0.651	0.799	0.813	0.836	0.859	0.754	0.825	0.797	0.769	0.741	0.713	0.488	0.378	0.337	0.3375	0.338	0.321	0.302	0.288	0.302	0.318	0.301	0.289	0.2725	0.256	0.294	0.275	0.256	0.242	0.214	0.238	0.192	0.225	0.2235	0.222	0.228	0.234	0.24	0.256	0.247	0.29	0.309	0.36	0.386	0.412
2	0.222	0.222	0.222	0.343	0.464	0.525	0.62	0.715	0.756	0.74975	0.7435	0.73725	0.731	0.789	0.713	0.63	0.482	0.427	0.372	0.3725	0.373	0.355	0.339	0.352	0.347	0.348	0.332	0.316	0.30767	0.29933	0.291	0.268	0.281	0.328	0.311	0.254	0.268	0.288	0.301	0.314	0.327	0.225	0.249	0.277	0.267	0.257	0.21	0.163
2	0.168	0.168	0.168	0.168	0.175	0.192	0.245	0.302	0.621	0.779	0.77133	0.76367	0.756	0.729	0.556	0.433	0.315	0.297	0.279	0.302	0.287	0.32	0.341	0.285	0.275	0.269	0.2745	0.28	0.264	0.2575	0.251	0.251	0.308	0.353	0.375	0.391	0.388	0.587	0.639	0.691	0.743	0.711	0.725	0.702	0.673	0.644	0.612	0.58
2	0.302	0.302	0.302	0.349	0.518	0.526	0.626	0.662	0.698	0.708	0.718	0.728	0.738	0.723	0.634	0.522	0.417	0.3795	0.342	0.352	0.362	0.366	0.348	0.318	0.27	0.293	0.2935	0.294	0.28	0.267	0.254	0.274	0.294	0.3005	0.307	0.337	0.35	0.363	0.40333	0.44367	0.484	0.228	0.242	0.214	0.273	0.183	0.214	0.245
2	0.52	0.52	0.52	0.575	0.63	0.647	0.672	0.697	0.698	0.789	0.756	0.723	0.69	0.733	0.593	0.533	0.454	0.423	0.392	0.32	0.248	0.268	0.234	0.267	0.26	0.272	0.253	0.234	0.247	0.229	0.211	0.22	0.256	0.247	0.238	0.256	0.3225	0.389	0.458	0.527	0.596	0.678	0.7	0.667	0.652	0.637	0.636	0.635
2	0.32	0.32	0.32	0.388	0.596	0.6175	0.639	0.568	0.708	0.845	0.82667	0.80833	0.79	0.804	0.723	0.665	0.517	0.4215	0.326	0.32	0.314	0.329	0.338	0.329	0.318	0.333	0.3405	0.348	0.32733	0.30667	0.286	0.294	0.3	0.203	0.182	0.215	0.211	0.207	0.21867	0.23033	0.242	0.211	0.181	0.186	0.2065	0.227	0.22	0.213
2	0.251	0.251	0.251	0.257	0.304	0.19	0.32667	0.46333	0.6	0.728	0.70767	0.68733	0.667	0.679	0.697	0.601	0.448	0.394	0.34	0.322	0.333	0.313	0.285	0.3	0.272	0.303	0.2945	0.286	0.273	0.26	0.247	0.225	0.23	0.2265	0.223	0.221	0.2185	0.216	0.22867	0.24133	0.254	0.201	0.205	0.202	0.195	0.188	0.22	0.252
2	0.429	0.429	0.429	0.489	0.679	0.701	0.73467	0.76833	0.802	0.796	0.79	0.784	0.778	0.797	0.691	0.576	0.417	0.372	0.327	0.3055	0.284	0.325	0.288	0.298	0.252	0.283	0.2785	0.274	0.267	0.26	0.253	0.2515	0.25	0.26	0.27	0.288	0.3215	0.355	0.37333	0.39167	0.41	0.374	0.449	0.388	0.375	0.25	0.198	0.146
2	0.461	0.461	0.461	0.544	0.716	0.769	0.76433	0.75967	0.755	0.824	0.789	0.754	0.719	0.754	0.724	0.621	0.531	0.4885	0.446	0.4325	0.419	0.388	0.374	0.344	0.347	0.374	0.3575	0.341	0.3475	0.354	0.32	0.313	0.28	0.297	0.278	0.309	0.3255	0.342	0.321	0.3	0.279	0.252	0.239	0.258	0.2535	0.249	0.248	0.247
2	0.381	0.381	0.381	0.409	0.596	0.689	0.71167	0.73433	0.757	0.838	0.82467	0.81133	0.798	0.849	0.807	0.746	0.605	0.5325	0.46	0.426	0.392	0.384	0.306	0.341	0.327	0.339	0.3275	0.316	0.305	0.309	0.299	0.329	0.255	0.254	0.241	0.271	0.2645	0.258	0.243	0.228	0.213	0.218	0.188	0.202	0.1985	0.195	0.2	0.205
2	0.661	0.661	0.661	0.704	0.776	0.802	0.828	0.854	0.731	0.7285	0.726	0.7235	0.721	0.7	0.524	0.438	0.345	0.318	0.291	0.284	0.279	0.289	0.264	0.289	0.261	0.268	0.2685	0.269	0.252	0.2385	0.225	0.229	0.23	0.23	0.249	0.268	0.296	0.324	0.28633	0.24867	0.211	0.195	0.2	0.19	0.239	0.288	0.513	0.738
2	0.414	0.414	0.414	0.614	0.814	0.843	0.8635	0.884	0.808	0.79275	0.7775	0.76225	0.747	0.751	0.647	0.525	0.365	0.322	0.279	0.26	0.256	0.285	0.306	0.309	0.293	0.292	0.2875	0.283	0.28467	0.28633	0.288	0.276	0.259	0.26	0.291	0.298	0.284	0.27	0.29433	0.31867	0.343	0.153	0.21	0.211	0.2605	0.31	0.407	0.504
2	0.571	0.571	0.571	0.65	0.799	0.824	0.864	0.904	0.773	0.416	0.53667	0.65733	0.778	0.795	0.673	0.523	0.342	0.322	0.302	0.301	0.3	0.307	0.318	0.328	0.324	0.316	0.315	0.314	0.2785	0.243	0.226	0.218	0.239	0.251	0.272	0.295	0.234	0.173	0.19775	0.2225	0.24725	0.272	0.312	0.309	0.3275	0.346	0.427	0.508
2	0.491	0.491	0.491	0.584	0.796	0.85	0.8665	0.883	0.762	0.74875	0.7355	0.72225	0.709	0.695	0.651	0.549	0.427	0.372	0.317	0.3165	0.316	0.271	0.245	0.295	0.287	0.283	0.271	0.259	0.2635	0.268	0.26	0.211	0.202	0.199	0.189	0.264	0.231	0.198	0.20167	0.20533	0.209	0.201	0.206	0.158	0.227	0.207	0.252	0.297
2	0.436	0.436	0.436	0.527	0.618	0.625	0.667	0.709	0.758	0.7545	0.751	0.7475	0.744	0.736	0.652	0.616	0.495	0.5095	0.524	0.538	0.58	0.514	0.572	0.511	0.582	0.457	0.492	0.527	0.53833	0.54967	0.561	0.503	0.627	0.555	0.585	0.528	0.6275	0.727	0.68133	0.63567	0.59	0.712	0.69	0.647	0.636	0.625	0.585	0.545
2	0.495	0.495	0.495	0.53	0.718	0.744	0.798	0.852	0.767	0.706	0.645	0.584	0.761	0.737	0.632	0.5	0.388	0.3295	0.271	0.264	0.271	0.275	0.261	0.296	0.271	0.289	0.2655	0.242	0.2585	0.275	0.246	0.264	0.239	0.267	0.245	0.28	0.315	0.35	0.409	0.468	0.527	0.159	0.178	0.185	0.208	0.231	0.333	0.435
2	0.431	0.431	0.431	0.453	0.509	0.527	0.545	0.626	0.621	0.635	0.564	0.493	0.422	0.419	0.305	0.303	0.267	0.2485	0.23	0.221	0.18	0.265	0.223	0.267	0.235	0.281	0.27	0.259	0.233	0.2245	0.216	0.1955	0.175	0.203	0.227	0.226	0.232	0.221	0.228	0.235	0.242	0.208	0.203	0.195	0.203	0.211	0.232	0.253
2	0.513	0.513	0.513	0.68	0.847	0.858	0.8795	0.901	0.811	0.78975	0.7685	0.74725	0.726	0.693	0.485	0.399	0.33	0.3045	0.279	0.255	0.273	0.284	0.305	0.306	0.294	0.314	0.2995	0.285	0.2935	0.302	0.301	0.306	0.261	0.243	0.235	0.256	0.2555	0.255	0.232	0.209	0.186	0.189	0.244	0.25	0.3045	0.359	0.549	0.739
2	0.539	0.539	0.539	0.611	0.732	0.758	0.804	0.85	0.737	0.724	0.72633	0.72867	0.731	0.748	0.584	0.45	0.33	0.3145	0.299	0.2955	0.292	0.291	0.317	0.343	0.314	0.342	0.3155	0.289	0.2525	0.216	0.194	0.201	0.212	0.25	0.246	0.266	0.204	0.142	0.157	0.172	0.187	0.19	0.234	0.204	0.2335	0.263	0.346	0.429
2	0.439	0.439	0.439	0.529	0.736	0.774	0.8165	0.859	0.806	0.801	0.796	0.791	0.786	0.818	0.664	0.573	0.41	0.3545	0.299	0.287	0.275	0.276	0.297	0.292	0.274	0.259	0.249	0.239	0.26	0.2375	0.215	0.219	0.223	0.229	0.237	0.249	0.335	0.421	0.421	0.421	0.421	0.463	0.479	0.496	0.414	0.262	0.218	0.174
2	0.222	0.222	0.222	0.329	0.436	0.498	0.56567	0.63333	0.701	0.70025	0.6995	0.69875	0.698	0.677	0.446	0.377	0.34033	0.30367	0.267	0.2855	0.304	0.331	0.347	0.316	0.286	0.315	0.2995	0.284	0.2795	0.275	0.268	0.176	0.223	0.249	0.255	0.274	0.3915	0.509	0.534	0.559	0.584	0.602	0.581	0.575	0.581	0.587	0.523	0.398
2	0.185	0.185	0.185	0.17	0.182	0.2165	0.251	0.275	0.591	0.756	0.752	0.748	0.744	0.749	0.576	0.468	0.316	0.3015	0.287	0.299	0.301	0.326	0.323	0.27	0.273	0.268	0.263	0.258	0.318	0.2885	0.259	0.235	0.314	0.33	0.346	0.351	0.4295	0.508	0.558	0.608	0.658	0.669	0.693	0.684	0.656	0.628	0.627	0.626
2	0.415	0.415	0.415	0.432	0.543	0.613	0.67	0.727	0.692	0.685	0.678	0.671	0.664	0.722	0.602	0.565	0.464	0.451	0.438	0.416	0.409	0.411	0.344	0.298	0.295	0.263	0.264	0.265	0.25833	0.25167	0.245	0.24	0.307	0.333	0.392	0.36	0.4715	0.583	0.224	0.2015	0.179	0.167	0.172	0.165	0.203	0.189	0.258	0.295
2	0.374	0.374	0.374	0.353	0.446	0.468	0.4725	0.477	0.633	0.755	0.75833	0.76167	0.765	0.787	0.758	0.691	0.651	0.6325	0.614	0.616	0.66	0.617	0.628	0.582	0.519	0.589	0.5755	0.562	0.61	0.613	0.551	0.605	0.659	0.583	0.525	0.553	0.562	0.571	0.57067	0.57033	0.57	0.61	0.635	0.662	0.6685	0.675	0.6815	0.688
2	0.488	0.488	0.488	0.561	0.758	0.766	0.8245	0.883	0.813	0.86	0.83733	0.81467	0.792	0.796	0.725	0.592	0.429	0.364	0.299	0.2985	0.298	0.296	0.299	0.295	0.291	0.293	0.281	0.269	0.24267	0.21633	0.19	0.1905	0.191	0.182	0.189	0.222	0.2425	0.263	0.26633	0.26967	0.273	0.199	0.21	0.199	0.246	0.237	0.339	0.441
2	0.362	0.362	0.362	0.378	0.519	0.61	0.667	0.724	0.707	0.69725	0.6875	0.67775	0.668	0.687	0.6	0.523	0.393	0.3575	0.322	0.322	0.293	0.291	0.316	0.269	0.251	0.249	0.2485	0.248	0.246	0.244	0.242	0.249	0.241	0.287	0.284	0.308	0.3345	0.361	0.299	0.237	0.175	0.142	0.184	0.165	0.213	0.194	0.282	0.37
2	0.292	0.292	0.292	0.455	0.618	0.697	0.758	0.819	0.776	0.744	0.712	0.68	0.648	0.739	0.569	0.512	0.371	0.3535	0.336	0.29	0.33	0.327	0.352	0.324	0.308	0.352	0.3395	0.327	0.3255	0.324	0.311	0.318	0.331	0.234	0.239	0.243	0.241	0.239	0.24633	0.25367	0.261	0.199	0.208	0.226	0.2365	0.247	0.315	0.383
2	0.669	0.669	0.669	0.739	0.841	0.842	0.8775	0.913	0.799	0.828	0.80967	0.79133	0.773	0.766	0.543	0.397	0.322	0.3135	0.305	0.275	0.245	0.297	0.271	0.298	0.273	0.27	0.268	0.266	0.25067	0.23533	0.22	0.21	0.239	0.269	0.277	0.277	0.3835	0.49	0.43767	0.38533	0.333	0.21	0.23	0.227	0.259	0.299	0.477	0.655
2	0.553	0.553	0.553	0.689	0.825	0.873	0.8795	0.886	0.818	0.807	0.796	0.785	0.774	0.818	0.634	0.518	0.402	0.3475	0.293	0.294	0.307	0.292	0.265	0.301	0.277	0.297	0.2925	0.288	0.291	0.294	0.297	0.295	0.262	0.2605	0.259	0.298	0.254	0.21	0.1955	0.181	0.1665	0.152	0.193	0.205	0.262	0.319	0.419	0.519
2	0.578	0.578	0.578	0.665	0.825	0.843	0.873	0.903	0.774	0.428	0.545	0.662	0.779	0.796	0.625	0.501	0.332	0.3115	0.291	0.279	0.267	0.275	0.31	0.324	0.289	0.3	0.282	0.264	0.2485	0.233	0.224	0.226	0.23	0.264	0.282	0.284	0.2345	0.185	0.21425	0.2435	0.27275	0.302	0.348	0.332	0.359	0.386	0.497	0.608
2	0.371	0.371	0.371	0.438	0.601	0.706	0.758	0.81	0.716	0.69725	0.6785	0.65975	0.641	0.729	0.594	0.48	0.366	0.337	0.308	0.306	0.307	0.292	0.275	0.275	0.248	0.262	0.2625	0.263	0.246	0.229	0.212	0.233	0.264	0.23	0.24	0.241	0.259	0.277	0.241	0.205	0.169	0.154	0.152	0.15	0.18	0.184	0.302	0.354
2	0.238	0.238	0.238	0.333	0.428	0.455	0.516	0.577	0.681	0.7015	0.722	0.7425	0.763	0.772	0.693	0.578	0.427	0.427	0.427	0.376	0.388	0.395	0.373	0.316	0.3	0.306	0.305	0.304	0.318	0.315	0.276	0.288	0.302	0.333	0.319	0.312	0.3675	0.423	0.45433	0.48567	0.517	0.59	0.613	0.597	0.5365	0.476	0.527	0.578
2	0.61	0.61	0.61	0.705	0.8	0.786	0.8145	0.843	0.754	0.822	0.763	0.704	0.645	0.687	0.44	0.372	0.34	0.3295	0.319	0.341	0.331	0.278	0.28	0.285	0.266	0.263	0.2525	0.242	0.23333	0.22467	0.216	0.216	0.195	0.215	0.235	0.258	0.2985	0.339	0.39633	0.45367	0.511	0.542	0.545	0.545	0.488	0.183	0.189	0.195
2	0.31	0.31	0.31	0.272	0.353	0.377	0.393	0.4815	0.57	0.54725	0.5245	0.50175	0.479	0.471	0.451	0.395	0.356	0.371	0.386	0.3965	0.407	0.47	0.456	0.508	0.519	0.477	0.548	0.619	0.61133	0.60367	0.596	0.59	0.604	0.566	0.448	0.316	0.323	0.33	0.35467	0.37933	0.404	0.625	0.701	0.689	0.6865	0.684	0.68	0.676
2	0.329	0.329	0.329	0.359	0.483	0.592	0.67	0.748	0.626	0.5935	0.561	0.5285	0.496	0.456	0.393	0.392	0.342	0.289	0.236	0.231	0.226	0.268	0.213	0.238	0.208	0.262	0.2425	0.223	0.21933	0.21567	0.212	0.189	0.166	0.223	0.196	0.234	0.2925	0.351	0.38733	0.42367	0.46	0.64	0.636	0.616	0.6345	0.653	0.681	0.731
2	0.296	0.296	0.296	0.412	0.528	0.5715	0.615	0.73	0.643	0.778	0.751	0.724	0.697	0.7	0.541	0.451	0.419	0.3985	0.378	0.418	0.452	0.432	0.458	0.516	0.485	0.332	0.3015	0.271	0.28667	0.30233	0.318	0.317	0.316	0.355	0.363	0.388	0.4025	0.417	0.412	0.407	0.402	0.441	0.481	0.472	0.411	0.428	0.464	0.5
2	0.501	0.501	0.501	0.53	0.64	0.714	0.735	0.756	0.751	0.74675	0.7425	0.73825	0.734	0.739	0.581	0.488	0.343	0.315	0.287	0.2665	0.246	0.265	0.268	0.279	0.251	0.264	0.2585	0.253	0.254	0.255	0.256	0.2255	0.195	0.192	0.201	0.213	0.211	0.209	0.25367	0.29833	0.343	0.672	0.728	0.739	0.7615	0.784	0.788	0.792
2	0.354	0.354	0.354	0.34	0.565	0.648	0.7205	0.793	0.746	0.773	0.75625	0.7395	0.72275	0.706	0.575	0.534	0.359	0.3055	0.252	0.28	0.284	0.255	0.276	0.264	0.263	0.307	0.2865	0.266	0.26733	0.26867	0.27	0.236	0.257	0.237	0.274	0.275	0.312	0.349	0.37633	0.40367	0.431	0.457	0.478	0.455	0.414	0.452	0.431	0.421
2	0.205	0.205	0.205	0.42	0.635	0.669	0.7385	0.808	0.747	0.7135	0.68	0.6465	0.613	0.706	0.537	0.451	0.346	0.3225	0.299	0.27	0.303	0.307	0.293	0.304	0.294	0.289	0.285	0.281	0.2785	0.276	0.253	0.249	0.22	0.23	0.216	0.268	0.25	0.232	0.27967	0.32733	0.375	0.331	0.353	0.362	0.3535	0.345	0.414	0.483
2	0.411	0.411	0.411	0.43	0.469	0.52233	0.57567	0.629	0.606	0.683	0.662	0.641	0.62	0.599	0.513	0.444	0.381	0.3865	0.392	0.39	0.388	0.325	0.325	0.305	0.29	0.309	0.299	0.289	0.282	0.263	0.251	0.239	0.35	0.401	0.434	0.419	0.542	0.665	0.69	0.715	0.74	0.765	0.751	0.716	0.687	0.658	0.654	0.66
2	0.399	0.399	0.399	0.523	0.647	0.715	0.773	0.831	0.762	0.734	0.706	0.678	0.65	0.721	0.493	0.413	0.349	0.3275	0.306	0.29	0.312	0.286	0.327	0.347	0.312	0.325	0.328	0.331	0.324	0.317	0.3	0.281	0.331	0.247	0.231	0.244	0.252	0.26	0.259	0.258	0.257	0.192	0.227	0.205	0.224	0.243	0.314	0.385
2	0.558	0.558	0.558	0.704	0.85	0.863	0.885	0.907	0.825	0.80325	0.7815	0.75975	0.738	0.738	0.526	0.427	0.34	0.304	0.268	0.261	0.25	0.277	0.254	0.277	0.286	0.295	0.274	0.253	0.267	0.281	0.249	0.188	0.267	0.237	0.286	0.278	0.2585	0.239	0.28367	0.32833	0.373	0.152	0.19	0.228	0.285	0.342	0.521	0.7
2	0.456	0.456	0.456	0.521	0.641	0.704	0.76	0.816	0.771	0.75125	0.7315	0.71175	0.692	0.684	0.58	0.506	0.413	0.359	0.305	0.3135	0.322	0.296	0.302	0.263	0.275	0.289	0.279	0.269	0.247	0.225	0.203	0.1935	0.184	0.187	0.201	0.187	0.1985	0.21	0.22467	0.23933	0.254	0.215	0.196	0.24	0.238	0.292	0.402	0.512
2	0.584	0.584	0.584	0.704	0.824	0.823	0.8505	0.878	0.796	0.78425	0.7725	0.76075	0.749	0.748	0.538	0.419	0.314	0.283	0.252	0.239	0.258	0.261	0.222	0.266	0.255	0.256	0.2515	0.247	0.245	0.243	0.253	0.211	0.212	0.263	0.287	0.292	0.2695	0.247	0.26367	0.28033	0.297	0.233	0.263	0.254	0.278	0.241	0.243	0.245
2	0.206	0.206	0.206	0.439	0.672	0.756	0.7825	0.809	0.767	0.75125	0.7355	0.71975	0.704	0.709	0.575	0.512	0.383	0.3465	0.31	0.325	0.318	0.311	0.289	0.301	0.297	0.296	0.286	0.276	0.26833	0.26067	0.253	0.266	0.208	0.218	0.229	0.223	0.233	0.243	0.25067	0.25833	0.266	0.26	0.221	0.192	0.204	0.216	0.343	0.47
2	0.501	0.501	0.501	0.66	0.819	0.827	0.8675	0.908	0.812	0.81125	0.8105	0.80975	0.809	0.809	0.694	0.565	0.391	0.3375	0.284	0.265	0.23	0.276	0.295	0.321	0.303	0.324	0.3085	0.293	0.2995	0.306	0.289	0.246	0.297	0.281	0.327	0.33	0.37	0.41	0.44533	0.48067	0.516	0.181	0.215	0.225	0.248	0.265	0.353	0.441
2	0.427	0.427	0.427	0.557	0.687	0.70633	0.72567	0.745	0.776	0.7605	0.745	0.7295	0.714	0.775	0.689	0.572	0.437	0.414	0.391	0.347	0.303	0.318	0.317	0.308	0.28	0.295	0.292	0.289	0.27833	0.26767	0.257	0.254	0.171	0.169	0.175	0.187	0.2055	0.224	0.22033	0.21667	0.213	0.175	0.17	0.187	0.202	0.216	0.289	0.354
2	0.284	0.284	0.284	0.274	0.264	0.354	0.384	0.414	0.537	0.59	0.57733	0.56467	0.552	0.569	0.496	0.456	0.371	0.327	0.283	0.291	0.279	0.286	0.254	0.278	0.259	0.277	0.259	0.241	0.246	0.223	0.227	0.183	0.182	0.173	0.185	0.191	0.184	0.177	0.18467	0.19233	0.2	0.167	0.212	0.193	0.23	0.209	0.237	0.265
2	0.361	0.361	0.361	0.414	0.5	0.4975	0.495	0.528	0.561	0.721	0.69033	0.65967	0.629	0.603	0.572	0.52	0.487	0.5075	0.528	0.541	0.554	0.592	0.601	0.55	0.558	0.614	0.5965	0.579	0.56933	0.55967	0.55	0.513	0.533	0.481	0.403	0.435	0.4965	0.558	0.53933	0.52067	0.502	0.424	0.491	0.426	0.4085	0.391	0.295	0.199
2	0.35	0.35	0.35	0.383	0.516	0.547	0.58267	0.61833	0.654	0.65675	0.6595	0.66225	0.665	0.625	0.547	0.455	0.381	0.375	0.369	0.365	0.329	0.352	0.35	0.388	0.352	0.387	0.358	0.329	0.32433	0.31967	0.315	0.377	0.389	0.449	0.422	0.446	0.4775	0.509	0.54033	0.57167	0.603	0.637	0.635	0.538	0.471	0.404	0.339	0.274
2	0.642	0.642	0.642	0.717	0.792	0.781	0.7955	0.81	0.733	0.807	0.758	0.709	0.66	0.695	0.497	0.403	0.364	0.3525	0.341	0.348	0.323	0.322	0.333	0.339	0.339	0.335	0.33	0.325	0.31967	0.31433	0.309	0.252	0.243	0.231	0.219	0.223	0.219	0.215	0.23533	0.25567	0.276	0.409	0.438	0.434	0.4755	0.517	0.567	0.617
2	0.451	0.451	0.451	0.583	0.715	0.747	0.758	0.769	0.78	0.75525	0.7305	0.70575	0.681	0.687	0.509	0.418	0.338	0.308	0.278	0.2645	0.251	0.264	0.257	0.273	0.27	0.281	0.2755	0.27	0.26	0.25	0.24	0.205	0.206	0.198	0.233	0.197	0.216	0.235	0.3695	0.504	0.6385	0.773	0.789	0.789	0.792	0.795	0.778	0.761
2	0.283	0.283	0.283	0.44	0.597	0.631	0.6995	0.768	0.749	0.809	0.439	0.5325	0.626	0.661	0.473	0.403	0.324	0.307	0.29	0.306	0.301	0.299	0.277	0.315	0.286	0.313	0.2995	0.286	0.285	0.284	0.283	0.244	0.238	0.27	0.215	0.247	0.2445	0.242	0.245	0.248	0.251	0.177	0.187	0.158	0.179	0.2	0.234	0.268
2	0.426	0.426	0.426	0.586	0.746	0.779	0.8235	0.868	0.788	0.77025	0.7525	0.73475	0.717	0.649	0.452	0.389	0.326	0.301	0.276	0.249	0.274	0.285	0.292	0.322	0.297	0.285	0.277	0.269	0.259	0.249	0.223	0.203	0.187	0.215	0.208	0.23	0.224	0.218	0.22067	0.22333	0.226	0.197	0.191	0.177	0.218	0.191	0.302	0.413
2	0.358	0.358	0.358	0.438	0.588	0.571	0.554	0.524	0.674	0.792	0.77267	0.75333	0.734	0.724	0.677	0.56	0.463	0.403	0.343	0.326	0.309	0.321	0.314	0.337	0.323	0.329	0.3185	0.308	0.304	0.3	0.296	0.314	0.308	0.193	0.197	0.244	0.2235	0.203	0.22767	0.25233	0.277	0.223	0.155	0.204	0.1935	0.183	0.291	0.399
2	0.716	0.716	0.716	0.775	0.831	0.85167	0.87233	0.893	0.753	0.7595	0.766	0.7725	0.779	0.764	0.612	0.536	0.355	0.313	0.271	0.2765	0.282	0.268	0.3	0.316	0.285	0.255	0.2475	0.24	0.225	0.2225	0.22	0.221	0.225	0.215	0.231	0.248	0.27	0.214	0.21333	0.21267	0.212	0.207	0.185	0.19	0.222	0.254	0.402	0.55
2	0.469	0.469	0.469	0.582	0.695	0.748	0.785	0.822	0.797	0.84	0.79267	0.74533	0.698	0.709	0.508	0.407	0.298	0.283	0.268	0.249	0.261	0.264	0.275	0.302	0.273	0.27	0.263	0.256	0.259	0.245	0.231	0.179	0.248	0.251	0.288	0.284	0.3195	0.355	0.42267	0.49033	0.558	0.733	0.733	0.719	0.715	0.711	0.671	0.631
2	0.259	0.259	0.259	0.388	0.517	0.457	0.693	0.75	0.67	0.527	0.5785	0.63	0.687	0.672	0.518	0.436	0.325	0.3245	0.324	0.333	0.33	0.318	0.352	0.333	0.307	0.321	0.3145	0.308	0.29767	0.28733	0.277	0.304	0.331	0.385	0.381	0.4	0.512	0.624	0.63867	0.65333	0.668	0.664	0.686	0.674	0.655	0.636	0.608	0.58
2	0.179	0.179	0.179	0.355	0.531	0.636	0.715	0.794	0.77	0.847	0.79433	0.74167	0.689	0.772	0.568	0.467	0.336	0.3	0.264	0.2625	0.261	0.273	0.313	0.326	0.315	0.309	0.3005	0.292	0.286	0.274	0.198	0.193	0.188	0.187	0.202	0.224	0.2095	0.195	0.20333	0.21167	0.22	0.31	0.355	0.336	0.3495	0.363	0.417	0.471
2	0.478	0.478	0.478	0.572	0.665	0.736	0.7485	0.761	0.748	0.73875	0.7295	0.72025	0.711	0.744	0.628	0.526	0.38	0.354	0.328	0.323	0.314	0.308	0.295	0.304	0.293	0.316	0.3015	0.287	0.291	0.2935	0.296	0.243	0.235	0.229	0.223	0.234	0.2435	0.253	0.259	0.265	0.271	0.277	0.328	0.3	0.287	0.274	0.314	0.354
2	0.551	0.551	0.551	0.571	0.591	0.611	0.681	0.751	0.718	0.652	0.60133	0.55067	0.5	0.547	0.441	0.392	0.364	0.355	0.346	0.39	0.377	0.394	0.374	0.335	0.306	0.329	0.3305	0.332	0.317	0.302	0.287	0.285	0.284	0.31	0.324	0.316	0.4155	0.515	0.52133	0.52767	0.534	0.508	0.554	0.502	0.477	0.452	0.493	0.534
2	0.228	0.228	0.228	0.45	0.672	0.723	0.779	0.835	0.729	0.7055	0.682	0.6585	0.635	0.76	0.688	0.554	0.385	0.3475	0.31	0.264	0.287	0.316	0.29	0.306	0.286	0.296	0.2805	0.265	0.2565	0.248	0.249	0.33	0.235	0.226	0.249	0.257	0.2475	0.238	0.24033	0.24267	0.245	0.286	0.295	0.282	0.276	0.27	0.309	0.348
2	0.222	0.222	0.222	0.295	0.368	0.522	0.624	0.726	0.79	0.839	0.78467	0.73033	0.676	0.698	0.535	0.464	0.378	0.348	0.318	0.302	0.277	0.293	0.276	0.301	0.281	0.283	0.2455	0.208	0.20267	0.19733	0.192	0.207	0.195	0.191	0.187	0.195	0.2035	0.212	0.218	0.224	0.23	0.335	0.439	0.413	0.4695	0.526	0.617	0.708
2	0.615	0.615	0.615	0.698	0.823	0.838	0.86	0.882	0.78	0.76125	0.7425	0.72375	0.705	0.665	0.457	0.385	0.307	0.2975	0.288	0.277	0.272	0.302	0.308	0.333	0.29	0.31	0.305	0.3	0.3085	0.317	0.288	0.25	0.295	0.246	0.246	0.273	0.2505	0.228	0.20733	0.18667	0.166	0.177	0.239	0.226	0.265	0.304	0.508	0.712
2	0.347	0.347	0.347	0.386	0.476	0.506	0.535	0.598	0.636	0.72	0.70567	0.69133	0.677	0.676	0.625	0.586	0.526	0.5265	0.527	0.516	0.505	0.526	0.507	0.476	0.439	0.483	0.463	0.443	0.481	0.459	0.437	0.458	0.44	0.447	0.412	0.426	0.4335	0.441	0.49467	0.54833	0.602	0.292	0.371	0.215	0.271	0.173	0.278	0.383
2	0.685	0.685	0.685	0.729	0.773	0.695	0.68467	0.67433	0.664	0.766	0.71633	0.66667	0.617	0.667	0.476	0.423	0.367	0.3675	0.368	0.465	0.477	0.439	0.39	0.38	0.377	0.363	0.352	0.341	0.342	0.343	0.344	0.325	0.327	0.35	0.283	0.284	0.3825	0.481	0.50067	0.52033	0.54	0.712	0.707	0.699	0.634	0.726	0.771	0.816
2	0.468	0.468	0.468	0.512	0.726	0.75967	0.79333	0.827	0.761	0.75075	0.7405	0.73025	0.72	0.721	0.561	0.467	0.379	0.349	0.319	0.308	0.297	0.329	0.294	0.319	0.307	0.28	0.28	0.28	0.27567	0.27133	0.267	0.258	0.299	0.322	0.319	0.371	0.44	0.509	0.44767	0.38633	0.325	0.292	0.278	0.299	0.3115	0.324	0.421	0.518
2	0.3	0.3	0.3	0.3	0.331	0.393	0.506	0.619	0.719	0.846	0.82733	0.80867	0.79	0.832	0.733	0.638	0.471	0.39	0.309	0.296	0.276	0.282	0.287	0.301	0.287	0.272	0.2705	0.269	0.264	0.279	0.264	0.241	0.218	0.218	0.207	0.219	0.2145	0.21	0.24833	0.28667	0.325	0.42	0.483	0.458	0.492	0.526	0.56	0.594
2	0.387	0.387	0.387	0.465	0.656	0.726	0.801	0.876	0.791	0.7955	0.8	0.8045	0.809	0.8	0.735	0.632	0.455	0.3955	0.336	0.325	0.314	0.318	0.295	0.305	0.274	0.306	0.2875	0.269	0.26533	0.26167	0.258	0.2625	0.267	0.246	0.269	0.279	0.2935	0.308	0.32533	0.34267	0.36	0.242	0.198	0.251	0.297	0.244	0.203	0.162
2	0.357	0.357	0.357	0.341	0.404	0.423	0.51033	0.59767	0.685	0.748	0.73067	0.71333	0.696	0.719	0.642	0.547	0.446	0.3875	0.329	0.327	0.352	0.333	0.312	0.295	0.286	0.302	0.285	0.268	0.26767	0.26733	0.267	0.28	0.293	0.302	0.294	0.299	0.3435	0.388	0.415	0.442	0.469	0.515	0.527	0.514	0.432	0.469	0.516	0.563
2	0.378	0.378	0.378	0.576	0.774	0.752	0.73	0.692	0.654	0.834	0.778	0.722	0.666	0.644	0.465	0.415	0.353	0.327	0.301	0.297	0.293	0.315	0.342	0.322	0.309	0.335	0.32	0.305	0.3075	0.31	0.287	0.288	0.27	0.294	0.313	0.319	0.2745	0.23	0.26233	0.29467	0.327	0.174	0.171	0.158	0.196	0.157	0.222	0.287
2	0.336	0.336	0.336	0.345	0.564	0.661	0.7375	0.814	0.779	0.78025	0.7815	0.78275	0.784	0.775	0.576	0.479	0.346	0.311	0.276	0.284	0.271	0.258	0.28	0.309	0.306	0.305	0.2925	0.28	0.292	0.28	0.249	0.264	0.292	0.304	0.288	0.297	0.25	0.203	0.22033	0.23767	0.255	0.186	0.219	0.208	0.2365	0.265	0.351	0.437
2	0.13	0.13	0.13	0.365	0.6	0.715	0.777	0.839	0.777	0.748	0.719	0.69	0.661	0.764	0.656	0.555	0.432	0.38	0.328	0.32	0.357	0.333	0.372	0.313	0.32	0.346	0.331	0.316	0.3205	0.325	0.295	0.28	0.349	0.227	0.235	0.247	0.2475	0.248	0.247	0.246	0.245	0.196	0.247	0.214	0.226	0.238	0.333	0.428
2	0.41	0.41	0.41	0.46	0.682	0.716	0.783	0.85	0.758	0.74525	0.7325	0.71975	0.707	0.702	0.54	0.445	0.362	0.3305	0.299	0.286	0.273	0.287	0.287	0.296	0.264	0.279	0.2565	0.234	0.23567	0.23733	0.239	0.227	0.233	0.234	0.226	0.236	0.218	0.2	0.275	0.272	0.269	0.228	0.228	0.194	0.223	0.252	0.282	0.32
2	0.383	0.383	0.383	0.432	0.487	0.577	0.6175	0.658	0.602	0.6025	0.603	0.6035	0.604	0.624	0.539	0.534	0.41	0.384	0.358	0.394	0.395	0.369	0.383	0.305	0.303	0.318	0.329	0.34	0.315	0.29	0.265	0.256	0.335	0.341	0.337	0.337	0.432	0.527	0.47833	0.42967	0.381	0.214	0.219	0.186	0.204	0.207	0.27	0.333
2	0.188	0.188	0.188	0.446	0.704	0.753	0.807	0.861	0.783	0.79	0.797	0.804	0.811	0.803	0.699	0.517	0.385	0.3555	0.326	0.331	0.322	0.317	0.336	0.302	0.283	0.295	0.297	0.299	0.269	0.268	0.263	0.236	0.252	0.266	0.282	0.287	0.239	0.191	0.207	0.223	0.239	0.216	0.21	0.213	0.1935	0.174	0.208	0.242
2	0.314	0.314	0.314	0.394	0.474	0.579	0.656	0.733	0.759	0.75375	0.7485	0.74325	0.738	0.801	0.748	0.681	0.463	0.3945	0.326	0.355	0.318	0.328	0.314	0.294	0.302	0.29	0.284	0.278	0.272	0.266	0.26	0.249	0.199	0.205	0.212	0.217	0.248	0.279	0.309	0.339	0.369	0.377	0.408	0.429	0.355	0.392	0.441	0.459
2	0.407	0.407	0.407	0.445	0.613	0.705	0.7535	0.802	0.725	0.71475	0.7045	0.69425	0.684	0.709	0.546	0.479	0.396	0.3625	0.329	0.324	0.346	0.336	0.276	0.303	0.308	0.288	0.288	0.288	0.279	0.27	0.261	0.248	0.295	0.302	0.346	0.318	0.385	0.452	0.36233	0.27267	0.183	0.147	0.147	0.143	0.171	0.172	0.266	0.359
2	0.29	0.29	0.29	0.364	0.438	0.424	0.503	0.582	0.661	0.6685	0.676	0.6835	0.691	0.758	0.685	0.6225	0.56	0.5475	0.535	0.5245	0.514	0.49	0.443	0.436	0.417	0.437	0.422	0.407	0.409	0.401	0.352	0.339	0.414	0.46	0.493	0.447	0.5675	0.688	0.68733	0.68667	0.686	0.495	0.468	0.463	0.4405	0.418	0.41	0.402
2	0.44	0.44	0.44	0.47	0.648	0.66	0.726	0.792	0.791	0.83	0.816	0.802	0.788	0.79	0.721	0.606	0.446	0.4055	0.365	0.352	0.339	0.31	0.317	0.326	0.321	0.307	0.2965	0.286	0.25333	0.22067	0.188	0.1895	0.191	0.201	0.216	0.217	0.2645	0.312	0.30233	0.29267	0.283	0.199	0.193	0.207	0.25	0.241	0.309	0.377
2	0.477	0.477	0.477	0.45	0.423	0.557	0.532	0.677	0.527	0.72	0.66533	0.61067	0.556	0.616	0.442	0.431	0.323	0.3415	0.36	0.3445	0.329	0.368	0.313	0.333	0.339	0.379	0.3405	0.302	0.387	0.331	0.282	0.284	0.276	0.292	0.343	0.29	0.2795	0.269	0.30667	0.34433	0.382	0.134	0.211	0.22	0.225	0.17	0.257	0.344
2	0.339	0.339	0.339	0.504	0.669	0.716	0.7805	0.845	0.768	0.71267	0.65733	0.602	0.624	0.697	0.486	0.46	0.348	0.3155	0.283	0.319	0.256	0.287	0.304	0.299	0.29	0.238	0.247	0.256	0.2505	0.245	0.229	0.211	0.226	0.219	0.248	0.258	0.241	0.296	0.26967	0.24333	0.217	0.175	0.186	0.17	0.25	0.19	0.232	0.274
2	0.28	0.28	0.28	0.29	0.3	0.365	0.469	0.573	0.673	0.778	0.71133	0.64467	0.578	0.646	0.515	0.469	0.392	0.3715	0.351	0.299	0.317	0.311	0.321	0.324	0.32	0.349	0.3145	0.28	0.28633	0.29267	0.299	0.317	0.28	0.336	0.251	0.3	0.2455	0.191	0.18225	0.1735	0.16475	0.156	0.236	0.27	0.293	0.316	0.519	0.722
2	0.338	0.338	0.338	0.392	0.598	0.68	0.7345	0.789	0.751	0.802	0.78867	0.77533	0.762	0.786	0.731	0.604	0.461	0.388	0.315	0.3115	0.308	0.281	0.293	0.326	0.32	0.32	0.311	0.302	0.29733	0.29267	0.288	0.259	0.208	0.2	0.187	0.207	0.186	0.165	0.184	0.203	0.222	0.323	0.395	0.377	0.4305	0.484	0.556	0.628
2	0.424	0.424	0.424	0.431	0.475	0.507	0.534	0.561	0.588	0.727	0.716	0.705	0.694	0.713	0.564	0.504	0.458	0.4535	0.449	0.444	0.447	0.438	0.404	0.392	0.345	0.339	0.334	0.329	0.331	0.381	0.351	0.346	0.404	0.455	0.477	0.464	0.5595	0.655	0.66733	0.67967	0.692	0.682	0.716	0.661	0.627	0.593	0.556	0.519
2	0.401	0.401	0.401	0.477	0.646	0.68	0.71933	0.75867	0.798	0.79775	0.7975	0.79725	0.797	0.826	0.734	0.614	0.446	0.381	0.316	0.3	0.284	0.296	0.32	0.307	0.291	0.302	0.29	0.278	0.26967	0.26133	0.253	0.258	0.263	0.2675	0.272	0.268	0.281	0.294	0.31933	0.34467	0.37	0.351	0.342	0.358	0.362	0.255	0.216	0.177
2	0.257	0.257	0.257	0.267	0.331	0.36	0.49967	0.63933	0.779	0.7865	0.794	0.8015	0.809	0.835	0.731	0.641	0.46	0.3915	0.323	0.3175	0.312	0.328	0.325	0.333	0.306	0.296	0.2835	0.271	0.272	0.273	0.257	0.243	0.243	0.2635	0.284	0.279	0.291	0.303	0.35167	0.40033	0.449	0.68	0.663	0.622	0.56	0.678	0.686	0.694
2	0.271	0.271	0.271	0.275	0.386	0.392	0.4835	0.575	0.658	0.769	0.74767	0.72633	0.705	0.708	0.635	0.578	0.426	0.3855	0.345	0.333	0.328	0.329	0.299	0.307	0.275	0.289	0.2725	0.256	0.23233	0.20867	0.185	0.174	0.183	0.1885	0.194	0.189	0.208	0.227	0.23733	0.24767	0.258	0.192	0.195	0.171	0.214	0.219	0.255	0.291
2	0.302	0.302	0.302	0.529	0.756	0.813	0.8405	0.868	0.759	0.7295	0.7	0.6705	0.641	0.729	0.571	0.483	0.356	0.3385	0.321	0.296	0.287	0.319	0.286	0.32	0.294	0.307	0.2915	0.276	0.275	0.274	0.264	0.259	0.229	0.254	0.262	0.26	0.254	0.248	0.28633	0.32467	0.363	0.456	0.427	0.477	0.457	0.437	0.496	0.555
2	0.399	0.399	0.399	0.449	0.561	0.575	0.6675	0.76	0.619	0.6035	0.588	0.5725	0.557	0.572	0.463	0.433	0.41	0.4295	0.449	0.4175	0.386	0.442	0.41	0.458	0.453	0.598	0.5955	0.593	0.6535	0.714	0.728	0.598	0.389	0.312	0.306	0.31	0.2555	0.201	0.23125	0.2615	0.29175	0.322	0.375	0.358	0.359	0.465	0.541	0.617
2	0.314	0.314	0.314	0.479	0.644	0.677	0.704	0.731	0.758	0.802	0.74133	0.68067	0.62	0.605	0.432	0.376	0.295	0.2895	0.284	0.266	0.287	0.271	0.26	0.289	0.25	0.295	0.2615	0.228	0.225	0.222	0.219	0.189	0.212	0.244	0.263	0.273	0.2625	0.252	0.27233	0.29267	0.313	0.242	0.32	0.3	0.261	0.303	0.333	0.363
2	0.455	0.455	0.455	0.521	0.698	0.756	0.806	0.856	0.777	0.776	0.775	0.774	0.773	0.772	0.674	0.568	0.423	0.364	0.305	0.297	0.276	0.293	0.291	0.301	0.27	0.279	0.279	0.279	0.26533	0.25167	0.238	0.214	0.225	0.152	0.154	0.178	0.181	0.184	0.18733	0.19067	0.194	0.155	0.17	0.155	0.2	0.222	0.296	0.415
2	0.434	0.434	0.434	0.472	0.676	0.587	0.6995	0.812	0.716	0.853	0.835	0.817	0.799	0.812	0.784	0.689	0.499	0.419	0.339	0.3165	0.294	0.311	0.335	0.353	0.325	0.335	0.3375	0.34	0.335	0.33	0.325	0.2875	0.25	0.243	0.236	0.271	0.3325	0.394	0.35067	0.30733	0.264	0.146	0.189	0.163	0.214	0.174	0.249	0.324
2	0.224	0.224	0.224	0.372	0.52	0.499	0.5905	0.682	0.681	0.567	0.58233	0.59767	0.613	0.676	0.487	0.423	0.349	0.35	0.351	0.3615	0.372	0.338	0.373	0.37	0.407	0.381	0.3755	0.37	0.348	0.398	0.364	0.393	0.396	0.447	0.387	0.39	0.4655	0.541	0.485	0.429	0.373	0.291	0.268	0.282	0.2975	0.313	0.419	0.525
2	0.117	0.117	0.117	0.294	0.471	0.476	0.5775	0.679	0.754	0.73725	0.7205	0.70375	0.687	0.754	0.659	0.576	0.434	0.381	0.328	0.3295	0.331	0.296	0.323	0.318	0.309	0.288	0.2935	0.299	0.29133	0.28367	0.276	0.276	0.272	0.283	0.214	0.206	0.195	0.184	0.198	0.212	0.226	0.16	0.188	0.177	0.16	0.143	0.188	0.233
2	0.453	0.453	0.453	0.629	0.805	0.852	0.88	0.908	0.813	0.805	0.797	0.789	0.781	0.771	0.696	0.573	0.378	0.325	0.272	0.285	0.281	0.264	0.282	0.303	0.274	0.264	0.284	0.304	0.29133	0.27867	0.266	0.261	0.285	0.252	0.285	0.294	0.232	0.17	0.18567	0.20133	0.217	0.17	0.203	0.173	0.217	0.261	0.33	0.399
2	0.157	0.157	0.157	0.297	0.437	0.497	0.5845	0.672	0.693	0.6905	0.688	0.6855	0.683	0.785	0.719	0.599	0.444	0.3795	0.315	0.303	0.291	0.273	0.324	0.324	0.304	0.326	0.3155	0.305	0.33	0.337	0.298	0.331	0.325	0.336	0.384	0.297	0.269	0.241	0.239	0.237	0.235	0.286	0.259	0.231	0.2275	0.224	0.211	0.198
2	0.441	0.441	0.441	0.608	0.775	0.828	0.8515	0.875	0.797	0.78725	0.7775	0.76775	0.758	0.778	0.632	0.504	0.367	0.323	0.279	0.286	0.297	0.258	0.296	0.31	0.31	0.293	0.2945	0.296	0.292	0.288	0.268	0.271	0.304	0.288	0.311	0.314	0.3405	0.367	0.368	0.369	0.37	0.255	0.298	0.315	0.336	0.357	0.46	0.563
2	0.517	0.517	0.517	0.624	0.731	0.703	0.72467	0.74633	0.768	0.73825	0.7085	0.67875	0.649	0.599	0.431	0.372	0.311	0.2925	0.274	0.265	0.256	0.257	0.25	0.272	0.26	0.284	0.272	0.26	0.252	0.244	0.236	0.201	0.186	0.173	0.178	0.193	0.2195	0.246	0.31667	0.38733	0.458	0.667	0.725	0.686	0.7115	0.737	0.708	0.718
2	0.413	0.413	0.413	0.459	0.505	0.539	0.588	0.637	0.646	0.63325	0.6205	0.60775	0.595	0.71	0.675	0.587	0.441	0.399	0.357	0.37	0.424	0.359	0.381	0.383	0.383	0.335	0.329	0.323	0.3225	0.322	0.273	0.287	0.381	0.366	0.372	0.341	0.344	0.542	0.55267	0.56333	0.574	0.689	0.721	0.683	0.6895	0.696	0.685	0.674
2	0.403	0.403	0.403	0.465	0.667	0.761	0.8105	0.86	0.772	0.77175	0.7715	0.77125	0.771	0.817	0.788	0.688	0.547	0.4625	0.378	0.337	0.296	0.317	0.313	0.307	0.301	0.296	0.2875	0.279	0.29067	0.30233	0.314	0.2945	0.275	0.329	0.355	0.353	0.441	0.529	0.46367	0.39833	0.333	0.225	0.271	0.22	0.278	0.303	0.412	0.463
2	0.479	0.479	0.479	0.575	0.697	0.754	0.7695	0.785	0.76	0.754	0.748	0.742	0.736	0.76	0.599	0.479	0.374	0.3635	0.353	0.318	0.348	0.311	0.339	0.351	0.357	0.345	0.343	0.341	0.349	0.336	0.323	0.306	0.289	0.279	0.26	0.26	0.2995	0.339	0.3375	0.336	0.3345	0.333	0.349	0.396	0.385	0.374	0.4	0.426
2	0.554	0.554	0.554	0.568	0.66	0.668	0.7	0.732	0.712	0.70625	0.7005	0.69475	0.689	0.716	0.676	0.613	0.506	0.454	0.402	0.397	0.392	0.381	0.353	0.366	0.341	0.341	0.347	0.353	0.33867	0.32433	0.31	0.292	0.201	0.191	0.188	0.217	0.2385	0.26	0.25767	0.25533	0.253	0.181	0.199	0.177	0.2045	0.232	0.325	0.387
2	0.536	0.536	0.536	0.61	0.684	0.645	0.68133	0.71767	0.754	0.72675	0.6995	0.67225	0.645	0.642	0.462	0.393	0.329	0.315	0.301	0.274	0.247	0.261	0.258	0.283	0.286	0.276	0.2715	0.267	0.25633	0.24567	0.235	0.194	0.182	0.182	0.29	0.214	0.232	0.25	0.32667	0.40333	0.48	0.76	0.78	0.772	0.7795	0.787	0.784	0.781
2	0.433	0.433	0.433	0.467	0.646	0.66	0.717	0.774	0.727	0.72375	0.7205	0.71725	0.714	0.75	0.656	0.558	0.468	0.4185	0.369	0.3755	0.382	0.401	0.42	0.341	0.33	0.325	0.3325	0.34	0.33667	0.33333	0.33	0.39	0.45	0.41	0.462	0.455	0.511	0.567	0.57233	0.57767	0.583	0.608	0.65	0.593	0.493	0.544	0.51	0.512
2	0.368	0.368	0.368	0.427	0.526	0.59	0.6285	0.667	0.627	0.62175	0.6165	0.61125	0.606	0.664	0.583	0.497	0.42	0.3925	0.365	0.403	0.441	0.45	0.51	0.455	0.439	0.333	0.339	0.345	0.33567	0.32633	0.317	0.301	0.366	0.357	0.354	0.341	0.3855	0.43	0.47	0.51	0.55	0.209	0.199	0.206	0.231	0.23	0.336	0.442
2	0.361	0.361	0.361	0.383	0.598	0.67667	0.75533	0.834	0.764	0.7475	0.731	0.7145	0.698	0.682	0.486	0.421	0.344	0.318	0.292	0.271	0.281	0.271	0.279	0.287	0.269	0.281	0.2675	0.254	0.257	0.26	0.226	0.244	0.251	0.275	0.249	0.336	0.3625	0.389	0.454	0.519	0.584	0.625	0.651	0.588	0.565	0.542	0.567	0.592
2	0.208	0.208	0.208	0.188	0.236	0.169	0.233	0.3625	0.492	0.668	0.678	0.688	0.698	0.703	0.653	0.599	0.502	0.482	0.462	0.474	0.489	0.433	0.464	0.413	0.416	0.407	0.3995	0.392	0.389	0.386	0.372	0.342	0.512	0.5	0.488	0.488	0.552	0.616	0.63567	0.65533	0.675	0.663	0.695	0.691	0.639	0.587	0.596	0.605
2	0.495	0.495	0.495	0.566	0.637	0.654	0.688	0.722	0.718	0.764	0.75033	0.73667	0.723	0.754	0.679	0.592	0.507	0.475	0.443	0.379	0.315	0.318	0.266	0.289	0.261	0.288	0.274	0.26	0.278	0.273	0.268	0.28	0.282	0.2975	0.313	0.314	0.395	0.476	0.54733	0.61867	0.69	0.704	0.716	0.689	0.6715	0.654	0.643	0.632
2	0.42	0.42	0.42	0.438	0.667	0.675	0.741	0.807	0.754	0.73825	0.7225	0.70675	0.691	0.724	0.622	0.511	0.418	0.395	0.372	0.3745	0.377	0.363	0.374	0.329	0.321	0.333	0.3305	0.328	0.316	0.316	0.316	0.275	0.274	0.305	0.29	0.315	0.3465	0.378	0.434	0.49	0.546	0.531	0.623	0.561	0.545	0.529	0.558	0.629
2	0.351	0.351	0.351	0.571	0.791	0.826	0.8565	0.887	0.814	0.7995	0.785	0.7705	0.756	0.744	0.552	0.46	0.37	0.326	0.282	0.286	0.267	0.336	0.331	0.316	0.314	0.296	0.305	0.314	0.2995	0.285	0.268	0.251	0.222	0.226	0.237	0.206	0.201	0.196	0.19833	0.20067	0.203	0.272	0.2	0.213	0.248	0.261	0.413	0.565
2	0.343	0.343	0.343	0.397	0.593	0.697	0.762	0.827	0.764	0.743	0.722	0.701	0.68	0.714	0.609	0.518	0.405	0.356	0.307	0.318	0.303	0.323	0.298	0.315	0.297	0.299	0.2815	0.264	0.272	0.28	0.288	0.272	0.265	0.268	0.293	0.294	0.317	0.34	0.375	0.396	0.417	0.196	0.185	0.203	0.217	0.189	0.217	0.238
2	0.589	0.589	0.589	0.617	0.78	0.81567	0.85133	0.887	0.748	0.811	0.79433	0.77767	0.761	0.755	0.621	0.479	0.326	0.3075	0.289	0.2835	0.278	0.263	0.29	0.331	0.282	0.311	0.3045	0.298	0.262	0.226	0.208	0.2	0.206	0.249	0.243	0.258	0.2115	0.165	0.17467	0.18433	0.194	0.164	0.254	0.229	0.258	0.287	0.347	0.407
2	0.688	0.688	0.688	0.74	0.83	0.847	0.864	0.881	0.741	0.73275	0.7245	0.71625	0.708	0.665	0.508	0.424	0.343	0.322	0.301	0.285	0.313	0.309	0.288	0.307	0.275	0.28	0.2765	0.273	0.248	0.2415	0.235	0.241	0.242	0.243	0.241	0.255	0.2895	0.324	0.28467	0.24533	0.206	0.207	0.201	0.19	0.237	0.284	0.471	0.658
2	0.35	0.35	0.35	0.34	0.556	0.672	0.7425	0.813	0.754	0.73675	0.7195	0.70225	0.685	0.726	0.601	0.506	0.387	0.3495	0.312	0.306	0.298	0.313	0.298	0.298	0.281	0.286	0.2835	0.281	0.277	0.273	0.269	0.232	0.244	0.241	0.255	0.281	0.3085	0.336	0.376	0.406	0.436	0.218	0.203	0.2	0.2085	0.217	0.213	0.244
2	0.263	0.263	0.263	0.296	0.372	0.409	0.517	0.625	0.712	0.817	0.76933	0.72167	0.674	0.745	0.658	0.569	0.463	0.3935	0.324	0.333	0.342	0.319	0.339	0.332	0.322	0.322	0.318	0.314	0.302	0.286	0.282	0.262	0.268	0.3	0.289	0.308	0.3495	0.391	0.40767	0.42433	0.441	0.143	0.163	0.158	0.1695	0.181	0.202	0.223
2	0.355	0.355	0.355	0.425	0.495	0.573	0.541	0.632	0.723	0.825	0.79367	0.76233	0.731	0.761	0.675	0.616	0.485	0.446	0.407	0.3975	0.388	0.406	0.391	0.394	0.381	0.402	0.4075	0.413	0.40433	0.39567	0.387	0.373	0.43	0.428	0.421	0.407	0.4275	0.448	0.45567	0.46333	0.471	0.43	0.471	0.485	0.4635	0.442	0.398	0.354
2	0.406	0.406	0.406	0.437	0.662	0.714	0.73133	0.74867	0.766	0.851	0.814	0.777	0.74	0.798	0.726	0.66	0.51	0.461	0.412	0.395	0.378	0.393	0.389	0.359	0.341	0.333	0.344	0.355	0.319	0.337	0.331	0.309	0.285	0.265	0.273	0.261	0.303	0.345	0.31733	0.28967	0.262	0.225	0.224	0.219	0.2045	0.19	0.221	0.252
2	0.168	0.168	0.168	0.167	0.179	0.187	0.253	0.279	0.506	0.667	0.68633	0.70567	0.725	0.736	0.657	0.575	0.403	0.359	0.315	0.331	0.314	0.323	0.32	0.28	0.289	0.262	0.2575	0.253	0.254	0.2355	0.217	0.212	0.214	0.282	0.263	0.293	0.3485	0.404	0.44633	0.48867	0.531	0.579	0.612	0.526	0.49	0.454	0.476	0.498
2	0.25	0.25	0.25	0.264	0.38	0.482	0.626	0.77	0.79	0.857	0.801	0.745	0.689	0.734	0.598	0.529	0.411	0.3625	0.314	0.301	0.304	0.299	0.315	0.342	0.299	0.307	0.2935	0.28	0.269	0.258	0.247	0.254	0.269	0.306	0.293	0.31	0.2695	0.229	0.222	0.215	0.208	0.284	0.329	0.336	0.379	0.422	0.54	0.658
2	0.356	0.356	0.356	0.42	0.484	0.567	0.6595	0.752	0.717	0.807	0.769	0.731	0.693	0.753	0.58	0.476	0.347	0.3565	0.366	0.3685	0.371	0.362	0.311	0.375	0.348	0.402	0.3815	0.361	0.362	0.434	0.393	0.385	0.419	0.449	0.37	0.435	0.335	0.235	0.23433	0.23367	0.233	0.21	0.197	0.279	0.2905	0.302	0.421	0.54
2	0.361	0.361	0.361	0.371	0.518	0.602	0.668	0.734	0.713	0.826	0.812	0.798	0.784	0.813	0.779	0.68	0.515	0.449	0.383	0.388	0.393	0.364	0.416	0.42	0.41	0.382	0.3895	0.397	0.3735	0.35	0.35	0.375	0.456	0.466	0.482	0.48	0.571	0.662	0.66167	0.66133	0.661	0.649	0.63	0.617	0.597	0.561	0.556	0.551
2	0.333	0.333	0.333	0.372	0.609	0.679	0.762	0.845	0.735	0.841	0.82167	0.80233	0.783	0.766	0.585	0.459	0.355	0.3395	0.324	0.315	0.306	0.295	0.3	0.322	0.302	0.292	0.286	0.28	0.264	0.267	0.27	0.244	0.147	0.146	0.165	0.168	0.1695	0.171	0.189	0.207	0.225	0.55	0.583	0.569	0.626	0.683	0.693	0.703
2	0.487	0.487	0.487	0.54	0.593	0.615	0.6395	0.664	0.642	0.60775	0.5735	0.53925	0.505	0.622	0.587	0.582	0.451	0.4405	0.43	0.426	0.423	0.401	0.446	0.432	0.463	0.473	0.4605	0.448	0.393	0.3985	0.404	0.462	0.373	0.352	0.344	0.38	0.4635	0.547	0.57633	0.60567	0.635	0.571	0.605	0.575	0.533	0.491	0.442	0.393
2	0.531	0.531	0.531	0.645	0.759	0.769	0.8055	0.842	0.757	0.7565	0.756	0.7555	0.755	0.75	0.556	0.464	0.338	0.3265	0.315	0.289	0.298	0.283	0.265	0.294	0.275	0.269	0.2725	0.276	0.27033	0.26467	0.259	0.245	0.218	0.268	0.268	0.302	0.2645	0.227	0.24767	0.26833	0.289	0.224	0.266	0.255	0.253	0.251	0.249	0.247
2	0.458	0.458	0.458	0.536	0.565	0.648	0.686	0.724	0.662	0.654	0.646	0.638	0.63	0.608	0.472	0.436	0.355	0.3575	0.36	0.339	0.318	0.294	0.315	0.308	0.306	0.314	0.3185	0.323	0.312	0.301	0.29	0.287	0.284	0.238	0.216	0.246	0.2845	0.323	0.36633	0.40967	0.453	0.705	0.697	0.694	0.695	0.696	0.733	0.77
2	0.376	0.376	0.376	0.444	0.512	0.652	0.736	0.82	0.75	0.69033	0.63067	0.571	0.63	0.68	0.49	0.386	0.33	0.31	0.29	0.264	0.3	0.286	0.302	0.326	0.294	0.3	0.281	0.262	0.258	0.254	0.24	0.216	0.201	0.243	0.232	0.243	0.237	0.231	0.22367	0.21633	0.209	0.178	0.264	0.199	0.207	0.2	0.2	0.2
2	0.403	0.403	0.403	0.415	0.549	0.643	0.701	0.759	0.735	0.7225	0.71	0.6975	0.685	0.731	0.568	0.478	0.39	0.351	0.312	0.306	0.302	0.316	0.286	0.298	0.277	0.262	0.248	0.234	0.23333	0.23267	0.232	0.227	0.276	0.257	0.264	0.262	0.299	0.336	0.27933	0.22267	0.166	0.15	0.146	0.17	0.18	0.181	0.283	0.362
2	0.225	0.225	0.225	0.355	0.485	0.553	0.578	0.603	0.622	0.387	0.45767	0.52833	0.599	0.601	0.49	0.393	0.324	0.324	0.324	0.349	0.391	0.351	0.329	0.288	0.269	0.264	0.256	0.248	0.259	0.2395	0.22	0.222	0.215	0.235	0.211	0.247	0.24	0.233	0.27633	0.31967	0.363	0.265	0.318	0.284	0.353	0.422	0.453	0.484
2	0.43	0.43	0.43	0.447	0.566	0.535	0.541	0.611	0.573	0.65	0.64633	0.64267	0.639	0.653	0.611	0.531	0.385	0.3625	0.34	0.369	0.333	0.435	0.446	0.368	0.356	0.354	0.3705	0.387	0.373	0.4095	0.446	0.492	0.597	0.565	0.533	0.565	0.527	0.489	0.50167	0.51433	0.527	0.444	0.475	0.576	0.475	0.514	0.337	0.16
2	0.444	0.444	0.444	0.624	0.804	0.841	0.87	0.899	0.793	0.786	0.779	0.772	0.765	0.788	0.718	0.571	0.426	0.3535	0.281	0.285	0.261	0.274	0.265	0.285	0.283	0.296	0.287	0.278	0.262	0.246	0.23	0.258	0.27	0.322	0.306	0.287	0.2145	0.142	0.15733	0.17267	0.188	0.126	0.157	0.172	0.1775	0.183	0.265	0.347
2	0.494	0.494	0.494	0.63	0.766	0.825	0.849	0.873	0.807	0.7865	0.766	0.7455	0.725	0.707	0.539	0.477	0.335	0.3175	0.3	0.261	0.283	0.283	0.291	0.283	0.301	0.266	0.2615	0.257	0.245	0.233	0.249	0.199	0.212	0.215	0.282	0.284	0.366	0.448	0.38333	0.31867	0.254	0.2	0.245	0.34	0.305	0.313	0.455	0.597
2	0.57	0.57	0.57	0.614	0.782	0.816	0.8605	0.905	0.81	0.8055	0.801	0.7965	0.792	0.786	0.665	0.528	0.357	0.322	0.287	0.281	0.275	0.288	0.266	0.298	0.306	0.282	0.2695	0.257	0.24233	0.22767	0.213	0.198	0.187	0.329	0.314	0.304	0.3075	0.311	0.29333	0.27567	0.258	0.207	0.225	0.231	0.248	0.3	0.435	0.57
2	0.463	0.463	0.463	0.487	0.62	0.666	0.7145	0.763	0.731	0.7246	0.7182	0.7118	0.7054	0.699	0.583	0.509	0.403	0.3475	0.292	0.297	0.298	0.292	0.28	0.242	0.234	0.271	0.259	0.247	0.24633	0.24567	0.245	0.211	0.278	0.253	0.282	0.307	0.2405	0.174	0.17833	0.18267	0.187	0.173	0.157	0.165	0.209	0.162	0.233	0.325
2	0.173	0.173	0.173	0.298	0.423	0.428	0.553	0.678	0.76	0.753	0.746	0.739	0.732	0.769	0.68	0.617	0.438	0.3785	0.319	0.3195	0.32	0.3	0.287	0.322	0.282	0.304	0.2965	0.289	0.29	0.291	0.266	0.248	0.262	0.293	0.205	0.211	0.194	0.194	0.199	0.204	0.209	0.169	0.173	0.178	0.1715	0.165	0.185	0.205
2	0.357	0.357	0.357	0.38	0.576	0.649	0.5815	0.514	0.774	0.7795	0.785	0.7905	0.796	0.816	0.784	0.694	0.576	0.506	0.436	0.376	0.361	0.326	0.358	0.323	0.29	0.309	0.288	0.267	0.294	0.309	0.28	0.253	0.235	0.2465	0.258	0.23	0.2605	0.291	0.28833	0.28567	0.283	0.271	0.274	0.28	0.2695	0.259	0.23	0.201
2	0.463	0.463	0.463	0.488	0.587	0.632	0.6735	0.715	0.697	0.6795	0.662	0.6445	0.627	0.665	0.529	0.471	0.387	0.36	0.333	0.378	0.345	0.37	0.223	0.258	0.241	0.247	0.235	0.223	0.22167	0.22033	0.219	0.247	0.275	0.298	0.305	0.333	0.4335	0.534	0.48333	0.43267	0.382	0.412	0.379	0.417	0.399	0.452	0.559	0.574
2	0.663	0.663	0.663	0.719	0.849	0.833	0.8725	0.912	0.804	0.84	0.82067	0.80133	0.782	0.771	0.603	0.473	0.333	0.3075	0.282	0.274	0.266	0.291	0.267	0.294	0.262	0.28	0.27	0.26	0.24767	0.23533	0.223	0.196	0.251	0.295	0.31	0.326	0.4775	0.629	0.547	0.465	0.383	0.195	0.23	0.217	0.262	0.272	0.413	0.554
2	0.398	0.398	0.398	0.483	0.407	0.395	0.383	0.532	0.59	0.695	0.68267	0.67033	0.658	0.653	0.632	0.591	0.524	0.5245	0.525	0.554	0.597	0.502	0.562	0.432	0.387	0.374	0.377	0.38	0.364	0.383	0.402	0.376	0.502	0.52	0.458	0.459	0.479	0.528	0.566	0.604	0.642	0.502	0.602	0.639	0.547	0.638	0.553	0.468
2	0.543	0.543	0.543	0.636	0.729	0.745	0.747	0.749	0.751	0.745	0.739	0.733	0.727	0.733	0.602	0.486	0.376	0.3495	0.323	0.307	0.31	0.325	0.312	0.317	0.31	0.301	0.2885	0.276	0.287	0.298	0.267	0.277	0.222	0.2375	0.253	0.253	0.263	0.273	0.2505	0.228	0.2055	0.183	0.2	0.168	0.182	0.196	0.208	0.22
2	0.41	0.41	0.41	0.583	0.756	0.783	0.826	0.869	0.756	0.72425	0.6925	0.66075	0.629	0.558	0.392	0.36	0.317	0.3065	0.296	0.27	0.285	0.292	0.267	0.327	0.266	0.272	0.259	0.246	0.242	0.238	0.211	0.206	0.226	0.223	0.239	0.258	0.284	0.31	0.26633	0.22267	0.179	0.164	0.169	0.178	0.194	0.17	0.275	0.38
2	0.468	0.468	0.468	0.489	0.604	0.647	0.69	0.733	0.62	0.626	0.612	0.598	0.584	0.613	0.484	0.406	0.352	0.349	0.346	0.351	0.356	0.331	0.358	0.364	0.366	0.305	0.33	0.355	0.328	0.301	0.306	0.276	0.379	0.414	0.391	0.348	0.4425	0.537	0.54467	0.55233	0.56	0.496	0.53	0.509	0.512	0.515	0.526	0.537
2	0.369	0.369	0.369	0.459	0.549	0.598	0.64467	0.69133	0.738	0.8	0.743	0.686	0.629	0.722	0.581	0.491	0.43	0.416	0.402	0.399	0.456	0.397	0.416	0.394	0.428	0.409	0.3785	0.348	0.31133	0.27467	0.238	0.308	0.315	0.333	0.303	0.324	0.383	0.442	0.48267	0.52333	0.564	0.54	0.587	0.582	0.5605	0.539	0.543	0.547
2	0.383	0.383	0.383	0.396	0.495	0.623	0.6585	0.694	0.686	0.6895	0.693	0.6965	0.7	0.749	0.695	0.634	0.528	0.518	0.508	0.499	0.482	0.459	0.432	0.352	0.345	0.316	0.309	0.302	0.293	0.284	0.275	0.262	0.345	0.37	0.378	0.375	0.3	0.225	0.22233	0.21967	0.217	0.138	0.174	0.158	0.188	0.166	0.234	0.286
2	0.256	0.256	0.256	0.439	0.622	0.687	0.769	0.851	0.781	0.859	0.81533	0.77167	0.728	0.812	0.621	0.47	0.355	0.337	0.319	0.298	0.277	0.284	0.296	0.307	0.295	0.286	0.2725	0.259	0.256	0.255	0.233	0.216	0.234	0.245	0.238	0.266	0.228	0.19	0.18667	0.18333	0.18	0.15	0.159	0.162	0.2185	0.275	0.424	0.573
2	0.278	0.278	0.278	0.266	0.342	0.421	0.529	0.637	0.736	0.7375	0.739	0.7405	0.742	0.764	0.592	0.49	0.36	0.328	0.296	0.328	0.336	0.287	0.321	0.296	0.272	0.267	0.267	0.267	0.253	0.239	0.225	0.2415	0.258	0.271	0.284	0.284	0.3345	0.385	0.42333	0.46167	0.5	0.54	0.599	0.611	0.542	0.618	0.623	0.628
2	0.283	0.283	0.283	0.307	0.401	0.432	0.5105	0.589	0.648	0.719	0.688	0.657	0.626	0.587	0.485	0.421	0.358	0.339	0.32	0.321	0.323	0.306	0.278	0.276	0.266	0.273	0.265	0.257	0.23467	0.21233	0.19	0.21	0.198	0.217	0.206	0.243	0.239	0.235	0.24167	0.24833	0.255	0.223	0.234	0.194	0.199	0.204	0.224	0.244
2	0.433	0.433	0.433	0.505	0.671	0.734	0.7855	0.837	0.775	0.716	0.657	0.598	0.629	0.717	0.508	0.429	0.335	0.314	0.293	0.305	0.281	0.296	0.296	0.314	0.273	0.26	0.255	0.25	0.2405	0.231	0.227	0.206	0.226	0.213	0.22	0.243	0.236	0.216	0.20167	0.18733	0.173	0.123	0.165	0.133	0.181	0.134	0.22	0.306
2	0.415	0.415	0.415	0.445	0.656	0.688	0.756	0.824	0.767	0.7615	0.756	0.7505	0.745	0.77	0.671	0.593	0.46	0.403	0.346	0.378	0.377	0.372	0.369	0.347	0.347	0.366	0.355	0.344	0.34167	0.33933	0.337	0.3515	0.366	0.435	0.407	0.433	0.502	0.571	0.584	0.597	0.61	0.693	0.699	0.689	0.566	0.616	0.597	0.578
2	0.203	0.203	0.203	0.155	0.156	0.193	0.211	0.263	0.569	0.756	0.75067	0.74533	0.74	0.764	0.593	0.492	0.349	0.329	0.309	0.338	0.339	0.341	0.378	0.32	0.323	0.311	0.323	0.335	0.343	0.349	0.355	0.394	0.565	0.576	0.565	0.558	0.575	0.665	0.661	0.657	0.653	0.555	0.584	0.549	0.5245	0.5	0.454	0.408
2	0.222	0.222	0.222	0.317	0.412	0.453	0.48167	0.51033	0.539	0.528	0.49733	0.46667	0.436	0.575	0.489	0.442	0.375	0.3505	0.326	0.343	0.343	0.348	0.315	0.298	0.275	0.276	0.25	0.224	0.234	0.204	0.174	0.236	0.208	0.309	0.289	0.291	0.3345	0.378	0.415	0.452	0.489	0.557	0.522	0.519	0.507	0.495	0.537	0.579
2	0.205	0.205	0.205	0.366	0.527	0.587	0.6415	0.696	0.707	0.735	0.675	0.615	0.555	0.581	0.437	0.386	0.321	0.3035	0.286	0.281	0.278	0.285	0.272	0.27	0.264	0.277	0.267	0.257	0.271	0.24	0.236	0.235	0.189	0.194	0.187	0.2	0.191	0.182	0.18633	0.19067	0.195	0.192	0.239	0.22	0.242	0.237	0.248	0.259
2	0.337	0.337	0.337	0.484	0.631	0.65125	0.6715	0.69175	0.712	0.69975	0.6875	0.67525	0.663	0.722	0.549	0.484	0.375	0.3595	0.344	0.346	0.329	0.352	0.336	0.374	0.343	0.352	0.3435	0.335	0.32233	0.30967	0.297	0.296	0.345	0.397	0.381	0.403	0.4475	0.492	0.516	0.54	0.564	0.558	0.555	0.444	0.364	0.284	0.222	0.16
2	0.317	0.317	0.317	0.345	0.423	0.442	0.552	0.662	0.741	0.814	0.79667	0.77933	0.762	0.754	0.69	0.603	0.491	0.417	0.343	0.328	0.322	0.293	0.281	0.298	0.299	0.282	0.275	0.268	0.257	0.2485	0.24	0.2215	0.203	0.2075	0.212	0.206	0.2085	0.211	0.221	0.231	0.241	0.234	0.187	0.188	0.245	0.186	0.247	0.308
2	0.484	0.484	0.484	0.581	0.763	0.821	0.8565	0.892	0.775	0.72033	0.66567	0.611	0.772	0.805	0.601	0.488	0.363	0.3295	0.296	0.285	0.271	0.271	0.296	0.305	0.309	0.296	0.2955	0.295	0.2965	0.298	0.282	0.266	0.255	0.271	0.304	0.309	0.308	0.307	0.33067	0.35433	0.378	0.17	0.216	0.19	0.2355	0.281	0.41	0.539
2	0.312	0.312	0.312	0.299	0.418	0.442	0.545	0.648	0.751	0.851	0.81567	0.78033	0.745	0.802	0.721	0.598	0.432	0.375	0.318	0.326	0.333	0.316	0.329	0.296	0.274	0.277	0.268	0.259	0.24567	0.23233	0.219	0.224	0.229	0.2325	0.236	0.261	0.2735	0.286	0.318	0.35	0.382	0.392	0.427	0.411	0.4165	0.422	0.43	0.438
2	0.507	0.507	0.507	0.575	0.66	0.742	0.75567	0.76933	0.783	0.773	0.763	0.753	0.743	0.775	0.584	0.506	0.41	0.41	0.41	0.371	0.332	0.359	0.337	0.327	0.352	0.292	0.31	0.328	0.31767	0.30733	0.297	0.2905	0.284	0.26	0.282	0.281	0.3115	0.342	0.353	0.364	0.375	0.548	0.615	0.536	0.518	0.58	0.524	0.468
2	0.491	0.491	0.491	0.551	0.744	0.776	0.8205	0.865	0.758	0.725	0.7235	0.722	0.7205	0.719	0.618	0.531	0.375	0.33	0.285	0.311	0.323	0.302	0.331	0.278	0.27	0.282	0.2725	0.263	0.24767	0.23233	0.217	0.214	0.251	0.179	0.15	0.161	0.1695	0.178	0.177	0.176	0.175	0.168	0.177	0.177	0.206	0.21	0.269	0.408
2	0.546	0.546	0.546	0.643	0.74	0.749	0.7805	0.812	0.73	0.792	0.73933	0.68667	0.634	0.633	0.435	0.378	0.332	0.3355	0.339	0.327	0.383	0.294	0.284	0.301	0.298	0.312	0.284	0.256	0.256	0.256	0.256	0.199	0.207	0.215	0.223	0.221	0.1975	0.174	0.203	0.232	0.261	0.369	0.428	0.401	0.4495	0.498	0.566	0.634
2	0.444	0.444	0.444	0.599	0.754	0.81	0.83	0.85	0.758	0.7475	0.737	0.7265	0.716	0.734	0.642	0.579	0.402	0.345	0.288	0.262	0.297	0.285	0.275	0.314	0.309	0.308	0.2975	0.287	0.28	0.273	0.266	0.266	0.299	0.2865	0.274	0.292	0.234	0.176	0.1745	0.173	0.1715	0.17	0.19	0.168	0.2075	0.247	0.351	0.455
2	0.411	0.411	0.411	0.491	0.669	0.715	0.76	0.805	0.761	0.667	0.646	0.625	0.604	0.661	0.447	0.4	0.343	0.31	0.277	0.289	0.288	0.317	0.296	0.341	0.309	0.265	0.2595	0.254	0.2425	0.231	0.204	0.206	0.18	0.218	0.205	0.221	0.2175	0.214	0.21267	0.21133	0.21	0.15	0.178	0.162	0.226	0.228	0.294	0.36
2	0.368	0.368	0.368	0.388	0.529	0.628	0.7	0.772	0.722	0.746	0.76167	0.77733	0.793	0.812	0.733	0.632	0.49	0.3995	0.309	0.309	0.25	0.282	0.275	0.316	0.27	0.301	0.292	0.283	0.275	0.267	0.259	0.252	0.278	0.284	0.29	0.301	0.255	0.209	0.22333	0.23767	0.252	0.195	0.218	0.196	0.235	0.223	0.344	0.465
2	0.223	0.223	0.223	0.33	0.437	0.546	0.5955	0.645	0.617	0.641	0.59767	0.55433	0.511	0.509	0.422	0.382	0.342	0.305	0.268	0.262	0.271	0.264	0.257	0.291	0.275	0.27	0.2555	0.241	0.2395	0.238	0.234	0.202	0.184	0.187	0.204	0.194	0.1855	0.177	0.179	0.181	0.183	0.175	0.202	0.19	0.211	0.198	0.223	0.248
2	0.233	0.233	0.233	0.45	0.667	0.688	0.709	0.73	0.751	0.841	0.79467	0.74833	0.702	0.755	0.602	0.507	0.366	0.3455	0.325	0.327	0.302	0.305	0.316	0.333	0.288	0.328	0.3225	0.317	0.31167	0.30633	0.301	0.262	0.267	0.2765	0.286	0.301	0.343	0.385	0.4205	0.456	0.4915	0.527	0.508	0.498	0.451	0.404	0.388	0.372
2	0.273	0.273	0.273	0.447	0.621	0.666	0.711	0.6945	0.678	0.833	0.797	0.761	0.725	0.685	0.541	0.458	0.353	0.329	0.305	0.304	0.303	0.311	0.3	0.316	0.305	0.32	0.3065	0.293	0.314	0.294	0.287	0.279	0.294	0.319	0.322	0.322	0.3065	0.291	0.31	0.329	0.348	0.165	0.189	0.167	0.18	0.178	0.225	0.272
2	0.289	0.289	0.289	0.469	0.649	0.718	0.7905	0.863	0.754	0.861	0.79733	0.73367	0.67	0.73	0.548	0.43	0.346	0.325	0.304	0.297	0.288	0.291	0.345	0.354	0.324	0.368	0.353	0.338	0.329	0.39	0.3	0.275	0.3	0.311	0.333	0.341	0.3685	0.396	0.31567	0.23533	0.155	0.161	0.192	0.22	0.238	0.256	0.365	0.474
2	0.255	0.255	0.255	0.374	0.493	0.53	0.59567	0.66133	0.727	0.703	0.714	0.725	0.736	0.773	0.706	0.626	0.481	0.388	0.295	0.301	0.307	0.318	0.321	0.347	0.309	0.342	0.327	0.312	0.30567	0.29933	0.293	0.26	0.297	0.316	0.304	0.304	0.2875	0.271	0.29167	0.31233	0.333	0.296	0.369	0.348	0.3385	0.329	0.191	0.053
2	0.461	0.461	0.461	0.564	0.699	0.766	0.807	0.848	0.749	0.69267	0.63633	0.58	0.612	0.701	0.481	0.424	0.351	0.312	0.273	0.257	0.267	0.286	0.305	0.281	0.283	0.315	0.291	0.267	0.2545	0.242	0.236	0.213	0.188	0.241	0.204	0.244	0.2365	0.229	0.20733	0.18567	0.164	0.123	0.181	0.171	0.198	0.151	0.252	0.353
2	0.311	0.311	0.311	0.397	0.483	0.524	0.426	0.328	0.673	0.732	0.72025	0.7085	0.69675	0.685	0.644	0.554	0.409	0.3725	0.336	0.321	0.306	0.319	0.324	0.306	0.3	0.327	0.3115	0.296	0.319	0.313	0.272	0.292	0.288	0.325	0.362	0.377	0.443	0.509	0.54567	0.58233	0.619	0.232	0.233	0.217	0.196	0.175	0.323	0.416
2	0.362	0.362	0.362	0.439	0.561	0.65267	0.74433	0.836	0.737	0.72225	0.7075	0.69275	0.678	0.682	0.57	0.524	0.473	0.4445	0.416	0.425	0.384	0.453	0.458	0.392	0.404	0.474	0.4745	0.475	0.505	0.43	0.46	0.495	0.556	0.5535	0.551	0.576	0.6265	0.677	0.66733	0.65767	0.648	0.54	0.567	0.512	0.462	0.412	0.433	0.454
2	0.498	0.498	0.498	0.583	0.74	0.81	0.8415	0.873	0.772	0.71933	0.66667	0.614	0.777	0.781	0.696	0.584	0.401	0.3425	0.284	0.3	0.312	0.275	0.272	0.316	0.314	0.318	0.2965	0.275	0.279	0.283	0.276	0.24	0.255	0.257	0.253	0.306	0.31	0.314	0.341	0.368	0.395	0.186	0.214	0.2	0.227	0.254	0.344	0.434
2	0.32	0.32	0.32	0.342	0.487	0.587	0.6575	0.728	0.715	0.70075	0.6865	0.67225	0.658	0.694	0.577	0.511	0.39	0.3615	0.333	0.331	0.32	0.307	0.309	0.278	0.268	0.303	0.2825	0.262	0.25833	0.25467	0.251	0.227	0.238	0.235	0.24	0.312	0.303	0.294	0.466	0.4785	0.491	0.247	0.197	0.247	0.2415	0.236	0.274	0.264
2	0.485	0.485	0.485	0.559	0.682	0.757	0.786	0.815	0.681	0.794	0.778	0.762	0.746	0.733	0.614	0.538	0.423	0.3695	0.316	0.337	0.358	0.345	0.302	0.305	0.3	0.296	0.2855	0.275	0.2745	0.274	0.268	0.225	0.23	0.226	0.22	0.239	0.2005	0.162	0.21067	0.25933	0.308	0.331	0.386	0.437	0.4295	0.422	0.535	0.648
2	0.37	0.37	0.37	0.556	0.742	0.773	0.809	0.845	0.796	0.7835	0.771	0.7585	0.746	0.733	0.58	0.486	0.366	0.3245	0.283	0.304	0.286	0.315	0.286	0.288	0.307	0.287	0.2835	0.28	0.267	0.254	0.253	0.276	0.18	0.211	0.252	0.224	0.2215	0.219	0.241	0.263	0.285	0.424	0.395	0.409	0.431	0.483	0.548	0.613
2	0.164	0.164	0.164	0.291	0.418	0.451	0.5595	0.668	0.721	0.82	0.79133	0.76267	0.734	0.742	0.68	0.569	0.421	0.368	0.315	0.306	0.292	0.254	0.257	0.281	0.251	0.273	0.2575	0.242	0.241	0.249	0.224	0.203	0.21	0.189	0.223	0.241	0.237	0.233	0.23333	0.23367	0.234	0.171	0.203	0.148	0.1615	0.175	0.202	0.229
2	0.369	0.369	0.369	0.393	0.491	0.519	0.6005	0.682	0.669	0.6305	0.592	0.5535	0.515	0.524	0.388	0.395	0.333	0.3275	0.322	0.338	0.333	0.348	0.353	0.35	0.375	0.329	0.308	0.287	0.2845	0.282	0.244	0.242	0.282	0.268	0.298	0.263	0.3745	0.486	0.42067	0.35533	0.29	0.331	0.315	0.328	0.372	0.312	0.395	0.478
2	0.211	0.211	0.211	0.296	0.381	0.543	0.6575	0.772	0.795	0.811	0.74267	0.67433	0.606	0.582	0.434	0.386	0.323	0.307	0.291	0.285	0.282	0.285	0.281	0.285	0.279	0.286	0.2435	0.201	0.19067	0.18033	0.17	0.113	0.17	0.184	0.198	0.188	0.191	0.194	0.20167	0.20933	0.217	0.384	0.467	0.448	0.5095	0.571	0.671	0.771
2	0.715	0.715	0.715	0.729	0.743	0.781	0.8145	0.848	0.642	0.764	0.74833	0.73267	0.717	0.764	0.5	0.462	0.371	0.3125	0.254	0.31	0.338	0.319	0.325	0.348	0.328	0.307	0.306	0.305	0.312	0.319	0.271	0.326	0.381	0.381	0.364	0.358	0.5015	0.645	0.68	0.6295	0.579	0.665	0.688	0.674	0.659	0.644	0.621	0.598
2	0.203	0.203	0.203	0.366	0.529	0.589	0.6565	0.724	0.675	0.672	0.625	0.578	0.531	0.537	0.434	0.402	0.346	0.3185	0.291	0.3	0.286	0.308	0.273	0.295	0.287	0.281	0.267	0.253	0.282	0.259	0.232	0.186	0.208	0.182	0.18	0.195	0.1785	0.162	0.176	0.19	0.204	0.164	0.184	0.163	0.208	0.199	0.218	0.237
2	0.393	0.393	0.393	0.524	0.655	0.714	0.769	0.824	0.757	0.73425	0.7115	0.68875	0.666	0.8	0.7	0.554	0.426	0.3995	0.373	0.377	0.357	0.342	0.35	0.344	0.335	0.346	0.3425	0.339	0.339	0.333	0.327	0.333	0.231	0.248	0.267	0.272	0.3305	0.389	0.41233	0.43567	0.459	0.453	0.468	0.42	0.3925	0.365	0.362	0.359
2	0.266	0.266	0.266	0.307	0.348	0.366	0.44767	0.52933	0.611	0.69	0.67833	0.66667	0.655	0.721	0.674	0.55	0.459	0.4515	0.444	0.445	0.431	0.408	0.379	0.416	0.455	0.338	0.3785	0.419	0.377	0.412	0.447	0.413	0.341	0.356	0.333	0.324	0.431	0.538	0.5	0.462	0.424	0.569	0.547	0.514	0.494	0.474	0.429	0.384
2	0.381	0.381	0.381	0.45	0.623	0.733	0.8045	0.876	0.782	0.7585	0.735	0.7115	0.688	0.692	0.562	0.465	0.395	0.346	0.297	0.3005	0.304	0.302	0.321	0.327	0.32	0.327	0.307	0.287	0.284	0.281	0.278	0.319	0.36	0.379	0.398	0.41	0.513	0.616	0.527	0.438	0.349	0.241	0.234	0.236	0.272	0.216	0.346	0.476
2	0.345	0.345	0.345	0.492	0.639	0.70567	0.77233	0.839	0.774	0.76375	0.7535	0.74325	0.733	0.793	0.693	0.565	0.414	0.3715	0.329	0.3065	0.284	0.31	0.281	0.29	0.287	0.297	0.287	0.277	0.269	0.261	0.253	0.243	0.15	0.195	0.185	0.183	0.211	0.239	0.244	0.249	0.254	0.179	0.2	0.196	0.231	0.216	0.302	0.368
2	0.419	0.419	0.419	0.472	0.625	0.659	0.737	0.815	0.821	0.82275	0.8245	0.82625	0.828	0.842	0.791	0.677	0.503	0.4215	0.34	0.3115	0.283	0.288	0.323	0.317	0.315	0.301	0.2925	0.284	0.27367	0.26333	0.253	0.271	0.289	0.313	0.263	0.311	0.3635	0.416	0.40133	0.38667	0.372	0.464	0.407	0.412	0.457	0.358	0.319	0.28
2	0.359	0.359	0.359	0.526	0.693	0.693	0.693	0.693	0.693	0.68975	0.6865	0.68325	0.68	0.685	0.479	0.426	0.347	0.324	0.301	0.287	0.273	0.303	0.3	0.329	0.316	0.333	0.313	0.293	0.2985	0.304	0.266	0.278	0.26	0.289	0.295	0.325	0.3035	0.282	0.259	0.236	0.213	0.19	0.2	0.186	0.231	0.276	0.419	0.506
2	0.262	0.262	0.262	0.448	0.634	0.723	0.7775	0.832	0.767	0.70967	0.65233	0.595	0.623	0.692	0.477	0.421	0.33	0.312	0.294	0.305	0.294	0.306	0.294	0.314	0.264	0.243	0.243	0.243	0.2525	0.262	0.215	0.193	0.187	0.223	0.216	0.232	0.233	0.247	0.22567	0.20433	0.183	0.144	0.137	0.191	0.225	0.154	0.165	0.176
2	0.28	0.28	0.28	0.263	0.326	0.339	0.3955	0.452	0.568	0.598	0.57267	0.54733	0.522	0.456	0.413	0.364	0.325	0.3045	0.284	0.283	0.27	0.279	0.237	0.261	0.23	0.241	0.2315	0.222	0.20733	0.19267	0.178	0.18	0.178	0.183	0.173	0.195	0.201	0.207	0.214	0.221	0.228	0.206	0.192	0.2	0.201	0.202	0.186	0.17
2	0.315	0.315	0.315	0.489	0.663	0.725	0.7865	0.848	0.786	0.754	0.722	0.69	0.658	0.712	0.548	0.475	0.381	0.3435	0.306	0.284	0.286	0.327	0.304	0.317	0.277	0.293	0.271	0.249	0.2535	0.258	0.253	0.214	0.222	0.242	0.231	0.259	0.2735	0.288	0.257	0.226	0.195	0.193	0.185	0.188	0.215	0.161	0.291	0.421
2	0.309	0.309	0.309	0.487	0.665	0.727	0.7885	0.85	0.743	0.71525	0.6875	0.65975	0.632	0.764	0.579	0.479	0.342	0.3105	0.279	0.271	0.26	0.293	0.308	0.336	0.323	0.311	0.2865	0.262	0.2625	0.263	0.253	0.234	0.227	0.241	0.246	0.26	0.259	0.258	0.25867	0.25933	0.26	0.285	0.297	0.31	0.317	0.324	0.304	0.284
2	0.187	0.187	0.187	0.376	0.565	0.656	0.7505	0.845	0.796	0.7985	0.801	0.8035	0.806	0.788	0.649	0.513	0.391	0.342	0.293	0.297	0.294	0.259	0.293	0.301	0.294	0.307	0.301	0.295	0.278	0.273	0.268	0.264	0.252	0.284	0.287	0.298	0.254	0.21	0.224	0.238	0.252	0.193	0.173	0.221	0.246	0.271	0.34	0.409
2	0.366	0.366	0.366	0.576	0.787	0.814	0.831	0.883	0.731	0.725	0.74733	0.76967	0.792	0.821	0.722	0.6	0.426	0.3785	0.331	0.322	0.317	0.322	0.345	0.328	0.328	0.31	0.2995	0.289	0.321	0.28	0.284	0.272	0.264	0.296	0.292	0.316	0.301	0.286	0.31867	0.35133	0.384	0.391	0.473	0.469	0.436	0.444	0.489	0.534
2	0.254	0.254	0.254	0.388	0.522	0.552	0.721	0.812	0.717	0.644	0.6485	0.653	0.711	0.687	0.524	0.432	0.364	0.3415	0.319	0.321	0.312	0.349	0.371	0.321	0.297	0.3	0.299	0.298	0.29033	0.28267	0.275	0.317	0.359	0.39	0.43	0.426	0.433	0.663	0.67633	0.68967	0.703	0.671	0.693	0.664	0.6375	0.611	0.578	0.545
[truncated: 22,662 more rows]
