# Supplementary material for: ELM-KL-LSTM: a robust and general incremental learning method for efficient classification of time series data
Source: PeerJ Comput Sci. 2023 Dec 21;9:e1732. doi: 10.7717/peerj-cs.1732 (PMC10773756; doi:10.7717/peerj-cs.1732)
Supplement: Supplemental Information 2 [file peerj-cs-09-1732-s002.zip › raw_data/CROP/CROP7200_TEST_norm_random.csv]

0	1	2	3	4	5	6	7	8	9	10	11	12	13	14	15	16	17	18	19	20	21	22	23	24	25	26	27	28	29	30	31	32	33	34	35	36	37	38	39	40	41	42	43	44	45	46	47	48
0.552	0.552	0.552	0.616	0.68	0.691	0.66067	0.63033	0.6	0.728	0.691	0.654	0.617	0.653	0.685	0.63	0.58	0.5845	0.589	0.577	0.593	0.547	0.536	0.527	0.519	0.52	0.499	0.478	0.4845	0.491	0.471	0.472	0.561	0.595	0.609	0.576	0.6465	0.717	0.73967	0.76233	0.785	0.701	0.698	0.731	0.7225	0.714	0.736	0.729	6
0.198	0.198	0.198	0.197	0.196	0.169	0.217	0.265	0.303	0.329	0.37467	0.42033	0.466	0.494	0.493	0.45	0.384	0.369	0.354	0.384	0.369	0.335	0.3	0.295	0.272	0.312	0.292	0.272	0.26233	0.25267	0.243	0.218	0.273	0.291	0.174	0.197	0.194	0.191	0.223	0.255	0.287	0.399	0.446	0.413	0.4205	0.428	0.283	0.138	19
0.508	0.508	0.508	0.614	0.735	0.763	0.8015	0.84	0.791	0.78	0.769	0.758	0.747	0.73	0.552	0.457	0.352	0.351	0.35	0.317	0.284	0.281	0.303	0.331	0.291	0.305	0.303	0.301	0.27	0.2365	0.203	0.2145	0.226	0.328	0.314	0.326	0.343	0.36	0.35033	0.34067	0.331	0.37	0.373	0.328	0.36	0.268	0.269	0.27	2
0.388	0.388	0.388	0.409	0.43	0.514	0.502	0.49	0.594	0.742	0.73467	0.72733	0.72	0.739	0.742	0.656	0.642	0.6685	0.695	0.703	0.711	0.693	0.714	0.669	0.694	0.672	0.677	0.682	0.681	0.6975	0.714	0.688	0.783	0.757	0.731	0.653	0.718	0.746	0.736	0.726	0.716	0.679	0.727	0.713	0.609	0.665	0.632	0.599	7
0.158	0.158	0.158	0.145	0.132	0.15	0.211	0.272	0.282	0.196	0.19433	0.19267	0.191	0.141	0.149	0.184	0.18	0.139	0.098	0.174	0.162	0.149	0.17	0.172	0.199	0.161	0.1535	0.146	0.18	0.1495	0.119	0.107	0.102	0.151	0.135	0.11	0.129	0.148	0.14267	0.13733	0.132	0.119	0.157	0.16	0.1325	0.105	0.183	0.261	22
0.286	0.286	0.286	0.279	0.292	0.338	0.355	0.372	0.285	0.208	0.2775	0.347	0.207	0.17	0.261	0.338	0.399	0.4825	0.566	0.584	0.555	0.528	0.54	0.488	0.426	0.493	0.4085	0.324	0.28233	0.24067	0.199	0.155	0.169	0.179	0.173	0.207	0.208	0.209	0.215	0.221	0.227	0.216	0.223	0.209	0.195	0.181	0.241	0.301	14
0.293	0.293	0.293	0.29	0.287	0.31	0.3675	0.425	0.319	0.285	0.27933	0.27367	0.268	0.199	0.212	0.259	0.253	0.2305	0.208	0.242	0.24	0.24	0.25	0.26	0.218	0.232	0.271	0.31	0.2745	0.239	0.273	0.168	0.161	0.185	0.174	0.207	0.3035	0.4	0.262	0.3235	0.385	0.391	0.333	0.263	0.29	0.317	0.393	0.469	4
0.338	0.338	0.338	0.305	0.214	0.29	0.284	0.278	0.55	0.462	0.50433	0.54667	0.589	0.566	0.671	0.598	0.627	0.5755	0.524	0.529	0.59	0.519	0.481	0.537	0.494	0.621	0.552	0.483	0.653	0.592	0.541	0.618	0.695	0.61	0.571	0.608	0.611	0.614	0.615	0.616	0.617	0.588	0.538	0.425	0.459	0.493	0.175	-0.143	11
0.272	0.272	0.272	0.245	0.218	0.21	0.282	0.354	0.271	0.26025	0.2495	0.23875	0.228	0.207	0.221	0.316	0.357	0.438	0.519	0.6235	0.728	0.749	0.78	0.775	0.801	0.76	0.771	0.782	0.803	0.784	0.785	0.788	0.788	0.778	0.751	0.713	0.6455	0.578	0.46667	0.35533	0.244	0.187	0.177	0.248	0.2205	0.193	0.262	0.331	1
0.547	0.547	0.547	0.544	0.654	0.622	0.65467	0.68733	0.72	0.811	0.80433	0.79767	0.791	0.781	0.801	0.755	0.688	0.7205	0.753	0.7435	0.734	0.747	0.732	0.714	0.681	0.651	0.6735	0.696	0.702	0.721	0.72	0.707	0.755	0.712	0.708	0.713	0.7305	0.748	0.7465	0.745	0.7435	0.742	0.77	0.764	0.7365	0.709	0.692	0.675	8
0.533	0.533	0.533	0.533	0.644	0.612	0.6765	0.741	0.603	0.688	0.70867	0.72933	0.75	0.77	0.712	0.588	0.452	0.4105	0.369	0.3985	0.428	0.398	0.348	0.358	0.369	0.301	0.3025	0.304	0.268	0.232	0.237	0.248	0.286	0.313	0.312	0.326	0.4485	0.571	0.608	0.645	0.682	0.718	0.789	0.715	0.609	0.633	0.663	0.693	9
0.467	0.467	0.467	0.529	0.591	0.553	0.575	0.624	0.486	0.50167	0.51733	0.533	0.464	0.439	0.404	0.384	0.363	0.3535	0.344	0.346	0.377	0.355	0.348	0.347	0.306	0.31	0.317	0.324	0.31733	0.31067	0.304	0.35	0.396	0.403	0.369	0.449	0.422	0.533	0.54267	0.55233	0.562	0.591	0.631	0.661	0.68	0.699	0.674	0.649	5
0.47	0.47	0.47	0.531	0.592	0.595	0.665	0.735	0.755	0.816	0.78233	0.74867	0.715	0.717	0.603	0.517	0.362	0.3365	0.311	0.326	0.357	0.345	0.326	0.331	0.324	0.329	0.3195	0.31	0.305	0.288	0.271	0.278	0.315	0.348	0.373	0.364	0.5185	0.673	0.7	0.727	0.754	0.758	0.762	0.725	0.7075	0.69	0.658	0.626	12
0.225	0.225	0.225	0.223	0.217	0.231	0.2585	0.286	0.251	0.203	0.20267	0.20233	0.202	0.162	0.184	0.219	0.259	0.348	0.437	0.5065	0.576	0.585	0.561	0.78	0.824	0.806	0.8172	0.8284	0.8396	0.8508	0.862	0.853	0.812	0.704	0.601	0.49	0.3985	0.307	0.29533	0.28367	0.272	0.319	0.321	0.319	0.3235	0.328	0.396	0.398	10
0.476	0.476	0.476	0.488	0.564	0.6	0.64267	0.68533	0.728	0.72875	0.7295	0.73025	0.731	0.736	0.554	0.479	0.435	0.4195	0.404	0.401	0.464	0.452	0.451	0.421	0.395	0.391	0.387	0.383	0.3465	0.31	0.311	0.316	0.355	0.364	0.373	0.399	0.532	0.665	0.68575	0.7065	0.72725	0.748	0.751	0.758	0.743	0.728	0.709	0.69	9
0.371	0.371	0.371	0.306	0.241	0.328	0.4005	0.473	0.441	0.536	0.52	0.504	0.488	0.454	0.411	0.413	0.382	0.384	0.386	0.3675	0.349	0.569	0.486	0.495	0.404	0.504	0.487	0.47	0.451	0.432	0.413	0.4595	0.506	0.541	0.562	0.503	0.455	0.407	0.40967	0.41233	0.415	0.369	0.416	0.5	0.4115	0.323	0.394	0.465	11
0.578	0.578	0.578	0.616	0.617	0.594	0.60033	0.60667	0.613	0.6255	0.638	0.6505	0.663	0.741	0.732	0.696	0.641	0.657	0.673	0.705	0.707	0.707	0.691	0.653	0.675	0.656	0.662	0.668	0.684	0.692	0.7	0.684	0.722	0.725	0.702	0.673	0.679	0.741	0.737	0.733	0.729	0.708	0.72	0.737	0.725	0.713	0.682	0.651	16
0.317	0.317	0.317	0.306	0.344	0.37633	0.40867	0.441	0.542	0.459	0.376	0.293	0.21	0.2	0.191	0.23	0.224	0.2415	0.259	0.271	0.27	0.308	0.445	0.61	0.712	0.711	0.737	0.763	0.778	0.764	0.739	0.727	0.725	0.697	0.669	0.624	0.6255	0.627	0.564	0.501	0.438	0.504	0.483	0.44	0.406	0.372	0.355	0.338	15
0.331	0.331	0.331	0.37	0.413	0.411	0.4545	0.498	0.527	0.541	0.555	0.569	0.583	0.628	0.606	0.549	0.5	0.501	0.502	0.478	0.563	0.519	0.554	0.636	0.596	0.516	0.562	0.608	0.6185	0.629	0.575	0.573	0.648	0.637	0.61	0.591	0.5835	0.576	0.5515	0.527	0.5025	0.478	0.556	0.549	0.496	0.443	0.419	0.395	9
0.277	0.277	0.277	0.2	0.284	0.317	0.3095	0.302	0.435	0.44075	0.4465	0.45225	0.458	0.526	0.519	0.477	0.461	0.457	0.453	0.4515	0.45	0.459	0.503	0.484	0.482	0.508	0.51	0.512	0.48733	0.46267	0.438	0.488	0.622	0.577	0.532	0.507	0.492	0.477	0.51433	0.55167	0.589	0.515	0.571	0.569	0.5485	0.528	0.395	0.262	11
0.341	0.341	0.341	0.357	0.373	0.404	0.51333	0.62267	0.732	0.74675	0.7615	0.77625	0.791	0.838	0.838	0.79	0.737	0.7625	0.788	0.8025	0.817	0.796	0.802	0.781	0.805	0.777	0.79	0.803	0.789	0.807	0.829	0.806	0.832	0.821	0.81	0.781	0.791	0.789	0.72	0.651	0.582	0.465	0.504	0.478	0.4645	0.451	0.407	0.363	21
0.199	0.199	0.199	0.214	0.229	0.259	0.29933	0.33967	0.38	0.3975	0.415	0.4325	0.45	0.44	0.397	0.351	0.318	0.287	0.256	0.277	0.251	0.282	0.244	0.277	0.239	0.276	0.255	0.234	0.2385	0.243	0.202	0.19	0.251	0.26	0.248	0.256	0.303	0.35	0.41767	0.48533	0.553	0.637	0.628	0.644	0.6365	0.629	0.619	0.643	20
0.249	0.249	0.249	0.261	0.237	0.222	0.241	0.26	0.253	0.26775	0.2825	0.29725	0.312	0.339	0.487	0.554	0.619	0.6955	0.772	0.794	0.816	0.819	0.824	0.788	0.792	0.771	0.776	0.781	0.78633	0.79167	0.797	0.803	0.202	0.182	0.194	0.182	0.2	0.218	0.2125	0.207	0.2015	0.196	0.186	0.181	0.209	0.237	0.356	0.475	18
0.096	0.096	0.096	0.063	0.179	0.044	0.285	0.196	0.343	0.46	0.41233	0.36467	0.317	0.421	0.315	0.337	0.274	0.302	0.33	0.346	0.307	0.392	0.36	0.354	0.296	0.287	0.3285	0.37	0.276	0.3275	0.379	0.397	0.361	0.302	0.242	0.328	0.2685	0.209	0.221	0.233	0.245	0.175	0.219	0.262	0.365	0.228	0.268	0.308	4
0.154	0.154	0.154	0.038	0.106	0.131	0.2625	0.394	0.283	0.257	0.22633	0.19567	0.165	0.225	0.197	0.164	0.117	0.1235	0.13	0.159	0.188	0.196	0.169	0.237	0.235	0.169	0.157	0.145	0.138	0.131	0.097	0.065	0.065	0.124	0.129	0.235	0.1175	0	0.051667	0.10333	0.155	0.065	0.056	-0.038	-0.0385	-0.039	-0.034	-0.029	23
-0.035	-0.035	-0.035	0.16	0.355	0.304	0.33767	0.37133	0.405	0.297	0.29167	0.28633	0.281	0.325	0.329	0.355	0.313	0.311	0.309	0.268	0.313	0.327	0.32	0.365	0.239	0.283	0.2955	0.308	0.296	0.284	0.31	0.243	0.308	0.266	0.307	0.345	0.4075	0.47	0.40467	0.33933	0.274	0.426	0.352	0.515	0.3975	0.28	0.521	0.762	3
0.151	0.151	0.151	0.2	0.249	0.22	0.31267	0.40533	0.498	0.556	0.57667	0.59733	0.618	0.632	0.537	0.458	0.343	0.337	0.331	0.333	0.346	0.317	0.322	0.309	0.297	0.307	0.301	0.295	0.2915	0.288	0.269	0.259	0.311	0.323	0.361	0.316	0.392	0.468	0.503	0.538	0.573	0.616	0.633	0.641	0.6305	0.62	0.589	0.596	20
0.475	0.475	0.475	0.462	0.573	0.61333	0.65367	0.694	0.612	0.56275	0.5135	0.46425	0.415	0.42	0.41	0.396	0.382	0.385	0.388	0.404	0.417	0.411	0.393	0.426	0.362	0.397	0.3815	0.366	0.35367	0.34133	0.329	0.306	0.407	0.431	0.455	0.478	0.5875	0.697	0.72933	0.76167	0.794	0.759	0.787	0.768	0.7515	0.735	0.714	0.693	9
0.491	0.491	0.491	0.442	0.393	0.401	0.4435	0.486	0.304	0.269	0.258	0.247	0.236	0.216	0.232	0.256	0.308	0.3875	0.467	0.504	0.504	0.468	0.462	0.389	0.339	0.311	0.2975	0.284	0.274	0.259	0.244	0.24	0.245	0.261	0.251	0.234	0.3215	0.409	0.35775	0.3065	0.25525	0.204	0.226	0.211	0.2105	0.21	0.27	0.33	14
0.243	0.243	0.243	0.24	0.215	0.23933	0.26367	0.288	0.315	0.303	0.291	0.279	0.267	0.265	0.36	0.521	0.571	0.649	0.727	0.7455	0.764	0.735	0.774	0.759	0.775	0.756	0.7645	0.773	0.77733	0.78167	0.786	0.786	0.26	0.2735	0.287	0.322	0.3615	0.401	0.364	0.327	0.29	0.272	0.247	0.309	0.284	0.331	0.37	0.409	18
0.274	0.274	0.274	0.249	0.224	0.302	0.326	0.35	0.313	0.34975	0.3865	0.42325	0.46	0.529	0.542	0.509	0.474	0.481	0.488	0.491	0.481	0.433	0.407	0.375	0.37	0.381	0.38	0.379	0.3635	0.348	0.345	0.35	0.434	0.429	0.383	0.443	0.514	0.585	0.588	0.591	0.594	0.547	0.566	0.453	0.393	0.276	0.159	0.042	19
0.571	0.571	0.571	0.592	0.627	0.591	0.6125	0.634	0.626	0.576	0.60467	0.63333	0.662	0.725	0.734	0.668	0.62	0.642	0.664	0.654	0.681	0.651	0.642	0.632	0.64	0.625	0.624	0.623	0.663	0.655	0.647	0.653	0.678	0.713	0.657	0.652	0.643	0.673	0.68533	0.69767	0.71	0.664	0.715	0.724	0.7245	0.725	0.675	0.625	16
0.39	0.39	0.39	0.409	0.428	0.444	0.51	0.576	0.682	0.733	0.70867	0.68433	0.66	0.729	0.676	0.637	0.529	0.5375	0.546	0.482	0.559	0.504	0.479	0.473	0.435	0.424	0.406	0.388	0.384	0.38	0.361	0.363	0.342	0.353	0.364	0.346	0.4075	0.469	0.50167	0.53433	0.567	0.594	0.617	0.597	0.548	0.561	0.52	0.479	8
0.28	0.28	0.28	0.394	0.508	0.432	0.4985	0.565	0.518	0.529	0.377	0.399	0.421	0.379	0.358	0.384	0.362	0.3815	0.401	0.506	0.528	0.462	0.518	0.546	0.614	0.508	0.499	0.49	0.50767	0.52533	0.543	0.55	0.508	0.495	0.481	0.415	0.3795	0.344	0.33933	0.33467	0.33	0.291	0.328	0.258	0.2605	0.263	0.285	0.307	2
0.57	0.57	0.57	0.662	0.754	0.781	0.74667	0.71233	0.678	0.79	0.762	0.734	0.706	0.728	0.529	0.381	0.333	0.285	0.237	0.2515	0.266	0.278	0.271	0.287	0.274	0.293	0.2795	0.266	0.253	0.24	0.217	0.203	0.197	0.211	0.21	0.225	0.2645	0.304	0.26833	0.23267	0.197	0.228	0.258	0.267	0.308	0.349	0.5	0.651	17
0.315	0.315	0.315	0.261	0.273	0.3	0.327	0.354	0.316	0.285	0.254	0.223	0.192	0.195	0.279	0.349	0.446	0.5505	0.655	0.69	0.701	0.709	0.637	0.558	0.479	0.455	0.408	0.361	0.323	0.274	0.225	0.193	0.17	0.184	0.219	0.218	0.209	0.249	0.227	0.205	0.183	0.16	0.193	0.199	0.2525	0.306	0.468	0.63	14
0.491	0.491	0.491	0.654	0.817	0.826	0.853	0.88	0.794	0.7605	0.727	0.6935	0.66	0.639	0.425	0.371	0.306	0.274	0.242	0.266	0.243	0.257	0.271	0.319	0.269	0.277	0.263	0.249	0.245	0.241	0.231	0.209	0.214	0.243	0.246	0.252	0.3015	0.351	0.28867	0.22633	0.164	0.141	0.165	0.162	0.201	0.18	0.284	0.388	2
0.198	0.198	0.198	0.181	0.17	0.164	0.178	0.192	0.228	0.207	0.21633	0.22567	0.235	0.236	0.365	0.421	0.482	0.5805	0.679	0.728	0.777	0.772	0.805	0.776	0.778	0.76	0.7745	0.789	0.753	0.812	0.797	0.776	0.759	0.695	0.626	0.546	0.4595	0.373	0.34575	0.3185	0.29125	0.264	0.308	0.252	0.2415	0.231	0.229	0.227	1
0.259	0.259	0.259	0.266	0.337	0.325	0.419	0.513	0.635	0.798	0.775	0.752	0.729	0.736	0.537	0.464	0.369	0.3675	0.366	0.347	0.328	0.331	0.306	0.315	0.299	0.32	0.309	0.298	0.29167	0.28533	0.279	0.2895	0.3	0.369	0.327	0.356	0.454	0.552	0.42867	0.30533	0.182	0.195	0.191	0.169	0.209	0.159	0.263	0.367	19
0.441	0.441	0.441	0.392	0.343	0.333	0.45167	0.57033	0.689	0.7065	0.724	0.7415	0.759	0.807	0.813	0.761	0.689	0.72	0.751	0.759	0.767	0.753	0.749	0.729	0.744	0.735	0.7445	0.754	0.739	0.748	0.757	0.759	0.815	0.793	0.771	0.746	0.718	0.735	0.69267	0.65033	0.608	0.476	0.495	0.503	0.486	0.469	0.459	0.449	21
-0.024	-0.024	-0.024	-0.088	-0.152	-0.061	-0.0625	-0.064	0.13	-0.156	-0.084333	-0.012667	0.059	0	-0.118	0.043	0.102	0.0635	0.025	0.038	0.075	0.125	0.056	0.195	0.103	0.113	0.1175	0.122	0.126	0.049	0.012	0.079	-0.057	0.045	-0.009	0.101	0.0395	-0.022	0.038	0.098	0.158	0.138	0.077	0.08	0.108	0.136	0.071	0.006	24
0.34	0.34	0.34	0.263	0.346	0.289	0.34067	0.39233	0.444	0.384	0.38733	0.39067	0.394	0.354	0.35	0.32	0.331	0.3065	0.282	0.2745	0.267	0.281	0.266	0.288	0.307	0.28	0.283	0.286	0.23	0.255	0.195	0.154	0.221	0.251	0.281	0.259	0.3125	0.366	0.3945	0.423	0.4515	0.48	0.344	0.447	0.414	0.381	0.49	0.599	3
0.617	0.617	0.617	0.698	0.796	0.829	0.774	0.719	0.711	0.71375	0.7165	0.71925	0.722	0.773	0.727	0.674	0.574	0.5265	0.479	0.4845	0.49	0.433	0.396	0.38	0.344	0.36	0.3535	0.347	0.332	0.317	0.302	0.271	0.353	0.402	0.417	0.391	0.533	0.675	0.714	0.753	0.792	0.83	0.817	0.819	0.8035	0.788	0.769	0.75	12
0.51	0.51	0.51	0.617	0.606	0.662	0.6845	0.707	0.545	0.651	0.62667	0.60233	0.578	0.579	0.51	0.485	0.447	0.464	0.481	0.4975	0.514	0.484	0.465	0.417	0.453	0.503	0.5015	0.5	0.49767	0.49533	0.493	0.47	0.548	0.51	0.548	0.554	0.553	0.552	0.60367	0.65533	0.707	0.588	0.669	0.605	0.501	0.598	0.574	0.55	6
0.578	0.578	0.578	0.651	0.653	0.61	0.60833	0.60667	0.605	0.6185	0.632	0.6455	0.659	0.69	0.724	0.652	0.614	0.626	0.638	0.667	0.699	0.646	0.673	0.662	0.668	0.652	0.67	0.688	0.69	0.692	0.694	0.718	0.73	0.717	0.698	0.698	0.674	0.733	0.726	0.719	0.712	0.696	0.732	0.733	0.739	0.745	0.703	0.661	13
0.18	0.18	0.18	0.207	0.234	0.311	0.39267	0.47433	0.556	0.412	0.35933	0.30667	0.254	0.219	0.199	0.21	0.253	0.291	0.329	0.416	0.503	0.569	0.645	0.694	0.729	0.724	0.702	0.68	0.717	0.7005	0.684	0.636	0.619	0.609	0.55	0.554	0.5745	0.595	0.61367	0.63233	0.651	0.562	0.557	0.431	0.374	0.317	0.309	0.313	15
0.451	0.451	0.451	0.433	0.484	0.511	0.59	0.669	0.599	0.253	0.28033	0.30767	0.335	0.4	0.377	0.386	0.427	0.5255	0.624	0.704	0.744	0.744	0.774	0.752	0.753	0.775	0.7775	0.78	0.755	0.73	0.765	0.695	0.701	0.677	0.68	0.622	0.655	0.688	0.64133	0.59467	0.548	0.665	0.601	0.518	0.525	0.468	0.427	0.386	18
0.693	0.693	0.693	0.675	0.657	0.612	0.613	0.614	0.615	0.672	0.66633	0.66067	0.655	0.712	0.713	0.675	0.632	0.644	0.656	0.6625	0.669	0.664	0.663	0.638	0.661	0.641	0.645	0.649	0.684	0.68	0.676	0.69	0.726	0.739	0.719	0.672	0.682	0.772	0.76933	0.76667	0.764	0.721	0.759	0.772	0.7675	0.763	0.74	0.717	13
0.536	0.536	0.536	0.585	0.634	0.654	0.6495	0.645	0.742	0.806	0.73033	0.65467	0.579	0.654	0.609	0.574	0.483	0.487	0.491	0.508	0.487	0.428	0.337	0.339	0.343	0.329	0.3165	0.304	0.294	0.284	0.274	0.259	0.295	0.331	0.338	0.354	0.4585	0.563	0.61767	0.67233	0.727	0.774	0.78	0.773	0.7475	0.722	0.692	0.662	19
0.289	0.289	0.289	0.268	0.247	0.243	0.2895	0.336	0.493	0.668	0.681	0.694	0.707	0.741	0.577	0.552	0.534	0.553	0.572	0.594	0.603	0.59	0.552	0.535	0.533	0.509	0.522	0.535	0.5335	0.532	0.507	0.472	0.511	0.508	0.533	0.474	0.5405	0.607	0.61367	0.62033	0.627	0.614	0.635	0.64	0.612	0.584	0.541	0.498	6
0.537	0.537	0.537	0.557	0.577	0.582	0.5645	0.547	0.639	0.652	0.665	0.678	0.691	0.737	0.74	0.733	0.674	0.7075	0.741	0.722	0.776	0.733	0.752	0.74	0.738	0.721	0.732	0.743	0.737	0.731	0.725	0.752	0.755	0.748	0.741	0.742	0.753	0.764	0.76267	0.76133	0.76	0.741	0.745	0.77	0.726	0.682	0.656	0.63	7
0.524	0.524	0.524	0.617	0.71	0.731	0.781	0.831	0.701	0.607	0.61867	0.63033	0.642	0.633	0.529	0.463	0.414	0.4015	0.389	0.413	0.4	0.378	0.389	0.39	0.383	0.374	0.366	0.358	0.329	0.3135	0.298	0.295	0.319	0.319	0.289	0.329	0.4135	0.498	0.55933	0.62067	0.682	0.728	0.724	0.717	0.705	0.693	0.638	0.583	6
-0.145	-0.145	-0.145	-0.123	-0.101	-0.046	-0.054	-0.062	0.11	-0.078	-0.040667	-0.0033333	0.034	-0.021	-0.104	0.045	0.08	0.0655	0.051	0.081	0.044	0.121	0.013	0.074	0.064	0.098	0.0775	0.057	0.07	0.0545	0.039	0.026	-0.235	0.085	0.07	0.021	-0.024	-0.069	-0.046	-0.023	0	0.029	0	0.008	0.0225	0.037	0.048	0.059	24
0.254	0.254	0.254	0.227	0.2	0.367	0.441	0.54	0.417	0.4485	0.48	0.5115	0.543	0.5	0.451	0.296	0.459	0.4325	0.406	0.445	0.225	0.302	0.186	0.306	0.412	0.391	0.369	0.347	0.32	0.265	0.21	0.377	0.544	0.347	0.525	0.457	0.435	0.476	0.46733	0.45867	0.45	0.504	0.543	0.402	0.394	0.386	0.286	0.186	11
0.307	0.307	0.307	0.246	0.271	0.234	0.263	0.292	0.273	0.33	0.31367	0.29733	0.281	0.29	0.381	0.458	0.486	0.578	0.67	0.692	0.741	0.75	0.762	0.748	0.731	0.724	0.7225	0.721	0.72533	0.72967	0.734	0.715	0.257	0.292	0.268	0.294	0.2905	0.287	0.322	0.357	0.392	0.453	0.477	0.455	0.439	0.498	0.571	0.644	18
0.191	0.191	0.191	0.072	0.08	0.106	0.251	0.396	0.278	0.254	0.22867	0.20333	0.178	0.213	0.135	0.153	0.121	0.099	0.077	0.1205	0.164	0.241	0.165	0.221	0.171	0.174	0.164	0.154	0.1525	0.151	0.046	0.04	-0.051	0.079	0.116	0.186	0.106	0.026	0.056	0.086	0.116	-0.041	0.044	0	0.0475	0.095	-0.023	-0.141	23
0.345	0.345	0.345	0.375	0.405	0.48	0.443	0.5615	0.68	0.787	0.77167	0.75633	0.741	0.786	0.748	0.689	0.643	0.666	0.689	0.6855	0.682	0.666	0.693	0.604	0.612	0.697	0.6825	0.668	0.655	0.642	0.629	0.673	0.689	0.677	0.676	0.605	0.6205	0.636	0.63467	0.63333	0.632	0.594	0.628	0.662	0.6265	0.591	0.454	0.317	8
0.358	0.358	0.358	0.413	0.468	0.467	0.50233	0.53767	0.573	0.724	0.72767	0.73133	0.735	0.775	0.755	0.707	0.594	0.645	0.696	0.697	0.698	0.683	0.698	0.671	0.68	0.638	0.6315	0.625	0.62433	0.62367	0.623	0.643	0.725	0.658	0.712	0.678	0.701	0.724	0.724	0.724	0.724	0.686	0.675	0.661	0.6515	0.642	0.558	0.547	5
0.55	0.55	0.55	0.574	0.677	0.726	0.745	0.7435	0.742	0.849	0.81967	0.79033	0.761	0.737	0.452	0.375	0.335	0.3085	0.282	0.288	0.309	0.312	0.314	0.298	0.291	0.307	0.309	0.311	0.30167	0.29233	0.283	0.278	0.413	0.419	0.399	0.418	0.58	0.742	0.77033	0.79867	0.827	0.747	0.795	0.575	0.448	0.48	0.579	0.678	6
0.377	0.377	0.377	0.459	0.565	0.589	0.613	0.707	0.7	0.81	0.80267	0.79533	0.788	0.807	0.723	0.643	0.528	0.518	0.508	0.493	0.503	0.502	0.486	0.461	0.42	0.453	0.425	0.397	0.453	0.413	0.368	0.418	0.468	0.473	0.492	0.509	0.6115	0.714	0.73933	0.76467	0.79	0.701	0.727	0.683	0.625	0.671	0.648	0.625	9
0.596	0.596	0.596	0.663	0.641	0.634	0.6455	0.657	0.599	0.707	0.69467	0.68233	0.67	0.72	0.712	0.66	0.612	0.63	0.648	0.656	0.656	0.633	0.647	0.621	0.637	0.641	0.6565	0.672	0.663	0.665	0.667	0.717	0.729	0.73	0.689	0.664	0.681	0.73	0.721	0.712	0.703	0.701	0.727	0.728	0.721	0.714	0.686	0.658	16
0.397	0.397	0.397	0.377	0.357	0.361	0.47767	0.59433	0.711	0.72225	0.7335	0.74475	0.756	0.81	0.827	0.777	0.713	0.742	0.771	0.773	0.775	0.776	0.783	0.757	0.751	0.762	0.762	0.762	0.757	0.79	0.782	0.787	0.794	0.784	0.774	0.733	0.759	0.785	0.73067	0.67633	0.622	0.422	0.451	0.414	0.429	0.444	0.431	0.418	21
0.438	0.438	0.438	0.507	0.535	0.503	0.515	0.527	0.571	0.647	0.62233	0.59767	0.573	0.619	0.54	0.499	0.39	0.3495	0.309	0.319	0.329	0.326	0.336	0.32	0.297	0.329	0.3085	0.288	0.309	0.33	0.266	0.257	0.303	0.3155	0.328	0.341	0.3765	0.412	0.36833	0.32467	0.281	0.197	0.212	0.188	0.181	0.174	0.284	0.394	9
0.445	0.445	0.445	0.389	0.432	0.369	0.443	0.398	0.463	0.45367	0.44433	0.435	0.325	0.307	0.295	0.289	0.285	0.2725	0.26	0.238	0.193	0.261	0.265	0.276	0.235	0.306	0.304	0.302	0.221	0.272	0.323	0.368	0.413	0.381	0.337	0.311	0.356	0.401	0.393	0.385	0.377	0.408	0.391	0.545	0.484	0.521	0.545	0.569	4
0.46	0.46	0.46	0.459	0.62	0.665	0.71	0.755	0.741	0.7395	0.738	0.7365	0.735	0.748	0.567	0.449	0.32	0.292	0.264	0.288	0.324	0.326	0.303	0.309	0.294	0.31	0.3025	0.295	0.285	0.267	0.272	0.298	0.394	0.437	0.415	0.408	0.574	0.74	0.736	0.732	0.728	0.343	0.338	0.312	0.3105	0.309	0.217	0.125	17
0.212	0.212	0.212	0.333	0.454	0.569	0.615	0.661	0.696	0.6895	0.683	0.6765	0.67	0.778	0.598	0.493	0.346	0.307	0.268	0.261	0.268	0.263	0.28	0.319	0.297	0.288	0.278	0.268	0.26433	0.26067	0.257	0.254	0.244	0.268	0.278	0.286	0.301	0.339	0.38133	0.42367	0.466	0.534	0.543	0.515	0.483	0.531	0.593	0.655	2
0.351	0.351	0.351	0.506	0.661	0.659	0.7185	0.778	0.678	0.6865	0.695	0.7035	0.712	0.775	0.758	0.703	0.694	0.711	0.728	0.722	0.757	0.733	0.74	0.695	0.704	0.691	0.7055	0.72	0.697	0.709	0.7	0.713	0.744	0.721	0.734	0.701	0.705	0.819	0.77667	0.73433	0.692	0.722	0.768	0.805	0.807	0.809	0.745	0.681	13
0.669	0.669	0.669	0.727	0.785	0.803	0.789	0.775	0.761	0.754	0.747	0.74	0.733	0.746	0.605	0.454	0.295	0.2575	0.22	0.2195	0.219	0.226	0.225	0.239	0.256	0.238	0.236	0.234	0.22167	0.20933	0.197	0.195	0.208	0.194	0.184	0.214	0.206	0.198	0.224	0.25	0.276	0.288	0.26	0.213	0.24	0.207	0.262	0.317	17
0.555	0.555	0.555	0.638	0.721	0.78	0.691	0.834	0.65	0.796	0.77433	0.75267	0.731	0.72	0.458	0.344	0.292	0.2595	0.227	0.2305	0.234	0.242	0.242	0.256	0.243	0.252	0.2405	0.229	0.246	0.2265	0.207	0.223	0.17	0.18	0.184	0.198	0.219	0.24	0.23233	0.22467	0.217	0.323	0.335	0.362	0.386	0.432	0.589	0.746	17
0.463	0.463	0.463	0.47	0.49	0.488	0.54867	0.60933	0.67	0.732	0.74267	0.75333	0.764	0.771	0.772	0.731	0.673	0.6865	0.7	0.7055	0.711	0.711	0.681	0.635	0.634	0.628	0.619	0.61	0.608	0.607	0.547	0.581	0.604	0.615	0.626	0.588	0.6335	0.679	0.68525	0.6915	0.69775	0.704	0.7	0.667	0.662	0.657	0.592	0.527	16
0.359	0.359	0.359	0.459	0.593	0.65433	0.71567	0.777	0.683	0.807	0.72233	0.63767	0.553	0.481	0.32	0.307	0.309	0.3265	0.344	0.368	0.317	0.299	0.338	0.322	0.325	0.312	0.3015	0.291	0.313	0.303	0.293	0.255	0.316	0.348	0.38	0.401	0.496	0.591	0.47933	0.36767	0.256	0.241	0.255	0.223	0.2415	0.26	0.306	0.352	19
0.318	0.318	0.318	0.285	0.3	0.33833	0.37667	0.415	0.488	0.42225	0.3565	0.29075	0.225	0.206	0.196	0.221	0.271	0.263	0.255	0.244	0.234	0.258	0.377	0.505	0.544	0.635	0.6675	0.7	0.729	0.772	0.76	0.746	0.75	0.724	0.698	0.655	0.669	0.683	0.61667	0.55033	0.484	0.444	0.514	0.427	0.3925	0.358	0.322	0.286	15
0.524	0.524	0.524	0.574	0.635	0.592	0.617	0.642	0.667	0.67575	0.6845	0.69325	0.702	0.692	0.689	0.675	0.601	0.633	0.665	0.647	0.629	0.644	0.626	0.628	0.654	0.622	0.6445	0.667	0.569	0.471	0.66	0.659	0.733	0.703	0.673	0.679	0.642	0.736	0.74267	0.74933	0.756	0.752	0.771	0.8	0.767	0.734	0.688	0.642	16
0.569	0.569	0.569	0.625	0.668	0.65	0.676	0.835	0.716	0.817	0.778	0.739	0.7	0.707	0.637	0.595	0.53	0.532	0.534	0.502	0.503	0.505	0.495	0.492	0.464	0.549	0.5015	0.454	0.44667	0.43933	0.432	0.473	0.449	0.425	0.41	0.386	0.436	0.486	0.52	0.554	0.588	0.547	0.586	0.589	0.472	0.525	0.478	0.431	12
0.341	0.341	0.341	0.397	0.453	0.373	0.389	0.405	0.454	0.528	0.48467	0.44133	0.398	0.436	0.412	0.344	0.365	0.3605	0.356	0.38	0.408	0.398	0.396	0.425	0.366	0.396	0.397	0.398	0.38467	0.37133	0.358	0.347	0.339	0.353	0.306	0.311	0.373	0.435	0.42167	0.40833	0.395	0.325	0.379	0.379	0.377	0.375	0.377	0.379	3
0.172	0.172	0.172	0.108	0.192	0.164	0.21433	0.26467	0.315	0.294	0.273	0.252	0.231	0.207	0.228	0.222	0.249	0.2135	0.178	0.221	0.198	0.212	0.2	0.237	0.239	0.214	0.2105	0.207	0.2025	0.198	0.189	0.172	0.153	0.201	0.249	0.16	0.225	0.29	0.26725	0.2445	0.22175	0.199	0.188	0.269	0.2255	0.182	0.111	0.04	3
0.352	0.352	0.352	0.342	0.401	0.381	0.34	0.299	0.258	0.154	0.2185	0.283	0.201	0.16	0.181	0.219	0.232	0.269	0.306	0.352	0.417	0.449	0.634	0.691	0.738	0.717	0.7445	0.772	0.778	0.7835	0.789	0.786	0.768	0.726	0.688	0.634	0.5505	0.467	0.44833	0.42967	0.411	0.498	0.533	0.551	0.5545	0.558	0.567	0.576	15
0.266	0.266	0.266	0.243	0.286	0.294	0.346	0.398	0.615	0.759	0.74767	0.73633	0.725	0.733	0.553	0.473	0.37	0.329	0.288	0.299	0.31	0.28	0.316	0.308	0.28	0.288	0.2935	0.299	0.29267	0.28633	0.28	0.296	0.312	0.348	0.34	0.382	0.4025	0.423	0.34833	0.27367	0.199	0.147	0.168	0.157	0.19	0.142	0.247	0.352	19
0.273	0.273	0.273	0.333	0.393	0.348	0.36667	0.38533	0.404	0.433	0.41433	0.39567	0.377	0.357	0.323	0.306	0.357	0.3235	0.29	0.329	0.267	0.301	0.291	0.316	0.284	0.385	0.3755	0.366	0.386	0.406	0.373	0.372	0.483	0.465	0.41	0.452	0.4955	0.539	0.53833	0.53767	0.537	0.6	0.658	0.576	0.4515	0.327	0.429	0.531	3
0.363	0.363	0.363	0.415	0.379	0.449	0.4335	0.418	0.358	0.329	0.335	0.341	0.347	0.395	0.467	0.47	0.447	0.4845	0.522	0.526	0.514	0.574	0.516	0.459	0.46	0.571	0.55	0.529	0.519	0.479	0.474	0.549	0.535	0.517	0.487	0.421	0.428	0.435	0.46433	0.49367	0.523	0.283	0.396	0.422	0.392	0.362	0.345	0.328	5
0.376	0.376	0.376	0.588	0.8	0.787	0.8295	0.872	0.778	0.735	0.692	0.649	0.606	0.588	0.409	0.422	0.317	0.3035	0.29	0.288	0.285	0.292	0.292	0.316	0.298	0.289	0.2795	0.27	0.2725	0.275	0.247	0.233	0.187	0.191	0.216	0.203	0.1765	0.15	0.17033	0.19067	0.211	0.174	0.181	0.178	0.211	0.19	0.318	0.446	19
0.588	0.588	0.588	0.648	0.708	0.771	0.791	0.811	0.702	0.703	0.704	0.705	0.706	0.758	0.71	0.658	0.579	0.607	0.635	0.641	0.667	0.654	0.64	0.665	0.638	0.612	0.612	0.612	0.643	0.674	0.688	0.7	0.699	0.687	0.671	0.637	0.6975	0.758	0.72933	0.70067	0.672	0.708	0.679	0.694	0.528	0.695	0.613	0.531	13
0.617	0.617	0.617	0.594	0.701	0.734	0.715	0.696	0.677	0.68875	0.7005	0.71225	0.724	0.764	0.719	0.6825	0.646	0.6895	0.733	0.669	0.704	0.7	0.696	0.675	0.712	0.669	0.678	0.687	0.695	0.703	0.683	0.719	0.71	0.7025	0.695	0.717	0.746	0.775	0.776	0.777	0.778	0.779	0.78	0.795	0.65	0.738	0.686	0.634	5
0.555	0.555	0.555	0.577	0.579	0.597	0.60533	0.61367	0.622	0.63325	0.6445	0.65575	0.667	0.741	0.721	0.7	0.632	0.645	0.658	0.68	0.683	0.685	0.663	0.64	0.646	0.663	0.656	0.649	0.65733	0.66567	0.674	0.695	0.693	0.714	0.672	0.648	0.661	0.713	0.71633	0.71967	0.723	0.687	0.728	0.733	0.7115	0.69	0.685	0.68	13
0.216	0.216	0.216	0.218	0.22	0.252	0.284	0.316	0.348	0.404	0.46	0.516	0.572	0.668	0.771	0.774	0.738	0.778	0.818	0.82	0.831	0.817	0.812	0.785	0.792	0.763	0.756	0.749	0.71433	0.67967	0.645	0.587	0.493	0.4725	0.452	0.437	0.445	0.453	0.393	0.333	0.273	0.23	0.278	0.292	0.2655	0.239	0.263	0.287	14
0.194	0.194	0.194	0.242	0.29	0.31167	0.33333	0.355	0.296	0.321	0.30267	0.28433	0.266	0.244	0.276	0.325	0.386	0.4725	0.559	0.6365	0.714	0.711	0.777	0.734	0.759	0.77	0.781	0.792	0.784	0.763	0.737	0.76	0.768	0.716	0.664	0.551	0.423	0.295	0.29467	0.29433	0.294	0.223	0.244	0.193	0.243	0.293	0.508	0.723	1
0.102	0.102	0.102	0.349	0.596	0.672	0.7095	0.747	0.721	0.703	0.685	0.667	0.649	0.684	0.51	0.426	0.325	0.3235	0.322	0.279	0.301	0.27	0.291	0.33	0.282	0.314	0.2875	0.261	0.2905	0.32	0.269	0.288	0.299	0.323	0.308	0.315	0.326	0.28	0.302	0.324	0.346	0.294	0.389	0.349	0.301	0.326	0.409	0.492	2
0.702	0.702	0.702	0.751	0.825	0.84133	0.85767	0.874	0.483	0.383	0.32767	0.27233	0.217	0.193	0.215	0.2275	0.24	0.269	0.298	0.3265	0.355	0.422	0.554	0.578	0.536	0.55	0.5135	0.477	0.434	0.383	0.309	0.204	0.205	0.241	0.238	0.259	0.225	0.191	0.20233	0.21367	0.225	0.229	0.279	0.262	0.2935	0.325	0.481	0.637	14
0.155	0.155	0.155	0.149	0.143	0.181	0.2245	0.268	0.269	0.143	0.15067	0.15833	0.166	0.155	0.162	0.178	0.187	0.188	0.189	0.163	0.145	0.17	0.182	0.168	0.179	0.184	0.189	0.194	0.215	0.179	0.143	0.17	0.149	0.153	0.179	0.19	0.169	0.148	0.176	0.204	0.232	0.169	0.176	0.179	0.1625	0.146	0.169	0.192	22
0.314	0.314	0.314	0.108	-0.142	-0.087	0.038667	0.16433	0.29	0.25525	0.2205	0.18575	0.151	0.373	0.161	0.1945	0.228	0.189	0.15	0.174	0.115	0.186	0.25	0.31	0.379	0.165	0.2	0.235	0.237	0.239	0.036	-0.02	0.225	0.2705	0.316	0.303	0.413	0.523	0.51925	0.5155	0.51175	0.508	0.507	0.622	0.542	0.567	0.6	0.633	24
0.221	0.221	0.221	0.138	0.075	0.217	0.324	0.431	0.388	0.354	0.33133	0.30867	0.286	0.238	0.278	0.226	0.223	0.179	0.135	0.1635	0.192	0.25	0.138	0.179	0.203	0.291	0.2565	0.222	0.2615	0.301	0.115	0.206	0.054	0.22	0.258	0.257	0.101	-0.055	0.031667	0.11833	0.205	0.246	-0.038	0.222	0.1535	0.085	0.108	0.131	23
0.2	0.2	0.2	0.033	0.05	0.126	0.261	0.396	0.302	0.268	0.249	0.23	0.211	0.296	0.144	0.129	0.129	0.126	0.123	0.1455	0.168	0.189	0.065	0.2	0.212	0.196	0.142	0.088	0.1255	0.163	0.135	0.058	0.028	0.084	0.191	0.245	0.1225	0	0.045333	0.090667	0.136	-0.041	-0.012	-0.013	0.0115	0.036	-0.021	-0.078	23
0.437	0.437	0.437	0.519	0.554	0.522	0.579	0.636	0.698	0.7145	0.731	0.7475	0.764	0.758	0.76	0.725	0.657	0.6385	0.62	0.6555	0.691	0.69	0.667	0.632	0.612	0.652	0.6525	0.653	0.673	0.693	0.688	0.701	0.71	0.6835	0.657	0.629	0.664	0.699	0.69767	0.69633	0.695	0.69	0.707	0.732	0.547	0.65	0.485	0.32	13
0.491	0.491	0.491	0.47	0.477	0.398	0.38767	0.37733	0.367	0.39325	0.4195	0.44575	0.472	0.469	0.448	0.402	0.418	0.414	0.41	0.4035	0.397	0.438	0.416	0.329	0.286	0.381	0.3425	0.304	0.3315	0.359	0.28	0.329	0.296	0.302	0.308	0.335	0.273	0.211	0.28067	0.35033	0.42	0.207	0.297	0.212	0.1485	0.085	0.188	0.291	5
0.534	0.534	0.534	0.605	0.586	0.677	0.648	0.747	0.632	0.794	0.78467	0.77533	0.766	0.807	0.811	0.735	0.667	0.694	0.721	0.717	0.713	0.75	0.738	0.701	0.696	0.67	0.6675	0.665	0.639	0.676	0.713	0.728	0.743	0.737	0.707	0.655	0.72	0.785	0.76033	0.73567	0.711	0.692	0.582	0.645	0.578	0.635	0.596	0.557	13
0.407	0.407	0.407	0.42	0.433	0.444	0.50067	0.55733	0.614	0.763	0.75733	0.75167	0.746	0.781	0.764	0.715	0.653	0.6765	0.7	0.693	0.716	0.706	0.695	0.67	0.696	0.678	0.6915	0.705	0.699	0.693	0.72	0.696	0.717	0.706	0.68	0.706	0.7065	0.707	0.71733	0.72767	0.738	0.645	0.687	0.711	0.6735	0.636	0.581	0.526	7
0.188	0.188	0.188	0.207	0.226	0.247	0.36033	0.47367	0.587	0.311	0.29167	0.27233	0.253	0.222	0.212	0.226	0.237	0.2415	0.246	0.3085	0.371	0.389	0.492	0.524	0.501	0.52	0.4965	0.473	0.478	0.448	0.418	0.472	0.535	0.54	0.471	0.475	0.555	0.635	0.66733	0.69967	0.732	0.773	0.799	0.747	0.654	0.561	0.444	0.398	15
0.337	0.337	0.337	0.381	0.422	0.389	0.4355	0.482	0.537	0.539	0.541	0.543	0.545	0.584	0.623	0.5895	0.556	0.5665	0.577	0.622	0.692	0.639	0.731	0.685	0.713	0.625	0.657	0.689	0.685	0.681	0.703	0.685	0.714	0.6895	0.665	0.593	0.5445	0.496	0.464	0.432	0.4	0.368	0.462	0.464	0.4145	0.365	0.409	0.453	15
0.329	0.329	0.329	0.284	0.239	0.186	0.273	0.36	0.324	0.255	0.26133	0.26767	0.274	0.192	0.232	0.27	0.341	0.28	0.219	0.301	0.236	0.213	0.204	0.223	0.323	0.356	0.2735	0.191	0.188	0.185	0.182	0.197	0.19	0.206	0.211	0.209	0.2385	0.268	0.27867	0.28933	0.3	0.244	0.271	0.233	0.287	0.341	0.265	0.189	22
0.36	0.36	0.36	0.357	0.377	0.34	0.3505	0.361	0.408	0.3925	0.377	0.3615	0.346	0.356	0.311	0.337	0.319	0.324	0.329	0.287	0.289	0.299	0.329	0.3	0.285	0.331	0.298	0.265	0.27	0.287	0.292	0.271	0.273	0.283	0.321	0.313	0.294	0.3	0.33667	0.37333	0.41	0.341	0.455	0.404	0.376	0.348	0.324	0.3	3
0.201	0.201	0.201	0.192	0.183	0.21	0.2515	0.293	0.289	0.221	0.23	0.239	0.248	0.191	0.242	0.18	0.227	0.204	0.181	0.227	0.195	0.194	0.191	0.219	0.176	0.209	0.1965	0.184	0.206	0.185	0.164	0.16	0.235	0.171	0.154	0.177	0.1885	0.2	0.218	0.236	0.254	0.167	0.191	0.182	0.169	0.156	0.152	0.148	22
0.529	0.529	0.529	0.588	0.603	0.643	0.63967	0.63633	0.633	0.64375	0.6545	0.66525	0.676	0.722	0.729	0.674	0.618	0.64	0.662	0.658	0.626	0.634	0.64	0.623	0.633	0.6	0.6115	0.623	0.62233	0.62167	0.621	0.62	0.662	0.677	0.635	0.639	0.624	0.717	0.728	0.739	0.75	0.704	0.709	0.725	0.7065	0.688	0.644	0.6	16
0.361	0.361	0.361	0.393	0.333	0.349	0.365	0.381	0.286	0.213	0.211	0.209	0.207	0.198	0.218	0.248	0.286	0.357	0.428	0.567	0.662	0.725	0.796	0.79	0.754	0.748	0.761	0.774	0.78233	0.79067	0.799	0.773	0.747	0.677	0.608	0.523	0.4375	0.352	0.347	0.342	0.337	0.349	0.283	0.257	0.296	0.297	0.243	0.189	1
0.531	0.531	0.531	0.605	0.714	0.723	0.745	0.767	0.549	0.602	0.60133	0.60067	0.6	0.62	0.597	0.568	0.51	0.4755	0.441	0.469	0.489	0.46	0.482	0.525	0.525	0.458	0.4655	0.473	0.459	0.445	0.47	0.4845	0.499	0.498	0.497	0.493	0.544	0.595	0.62233	0.64967	0.677	0.68	0.743	0.708	0.665	0.622	0.667	0.712	6
0.71	0.71	0.71	0.317	-0.076	0.132	0.0705	0.009	0.402	0.16	0.24333	0.32667	0.41	0.368	0.22	0.19	0.273	0.194	0.115	0.1365	0.158	0.211	0.312	0.37	0.326	0.213	0.25	0.287	0.257	0.315	0.286	0.3315	0.377	0.394	0.291	0.28	0.347	0.603	0.52667	0.45033	0.374	0.504	0.386	0.479	0.568	0.511	0.508	0.505	11
0.258	0.258	0.258	0.339	0.42	0.634	0.6705	0.707	0.749	0.797	0.756	0.715	0.674	0.726	0.534	0.432	0.324	0.3	0.276	0.286	0.281	0.29	0.287	0.272	0.279	0.267	0.233	0.199	0.20667	0.21433	0.222	0.211	0.206	0.196	0.181	0.191	0.196	0.201	0.1935	0.186	0.248	0.332	0.413	0.392	0.461	0.53	0.634	0.738	2
0.152	0.152	0.152	0.029	-0.094	-0.016	0.092	0.2	0.25	0.234	0.258	0.282	0.306	0.364	0.425	0.317	0.373	0.4025	0.432	0.4455	0.459	0.498	0.464	0.455	0.425	0.439	0.3755	0.312	0.26567	0.21933	0.173	0.203	0.143	0.305	0.328	0.309	0.109	-0.091	-0.044667	0.0016667	0.048	-0.01	-0.041	-0.081	0.071	-0.044	-0.099	-0.154	11
0.261	0.261	0.261	0.378	0.495	0.563	0.6025	0.642	0.567	0.693	0.68967	0.68633	0.683	0.675	0.647	0.596	0.562	0.5875	0.613	0.518	0.637	0.628	0.595	0.59	0.582	0.535	0.5565	0.578	0.6	0.622	0.638	0.663	0.688	0.631	0.648	0.604	0.6345	0.665	0.644	0.623	0.602	0.671	0.692	0.702	0.6785	0.655	0.515	0.375	5
0.269	0.269	0.269	0.268	0.288	0.315	0.33233	0.34967	0.367	0.351	0.335	0.319	0.303	0.279	0.247	0.247	0.283	0.29	0.297	0.2365	0.176	0.259	0.264	0.238	0.193	0.305	0.2615	0.218	0.21067	0.20333	0.196	0.2355	0.275	0.321	0.215	0.305	0.296	0.287	0.34467	0.40233	0.46	0.475	0.432	0.553	0.4595	0.366	0.383	0.4	22
0.361	0.361	0.361	0.438	0.43	0.48967	0.54933	0.609	0.562	0.5775	0.593	0.6085	0.624	0.699	0.663	0.653	0.538	0.5345	0.531	0.598	0.539	0.557	0.509	0.543	0.593	0.566	0.5665	0.567	0.58067	0.59433	0.608	0.541	0.556	0.597	0.638	0.562	0.5785	0.595	0.601	0.607	0.613	0.613	0.589	0.5	0.5185	0.537	0.469	0.401	11
0.405	0.405	0.405	0.352	0.41	0.401	0.4435	0.486	0.635	0.6465	0.658	0.6695	0.681	0.749	0.732	0.652	0.615	0.6135	0.612	0.632	0.646	0.624	0.646	0.631	0.632	0.605	0.608	0.611	0.669	0.661	0.657	0.66	0.663	0.655	0.643	0.636	0.666	0.696	0.67933	0.66267	0.646	0.682	0.652	0.679	0.525	0.616	0.541	0.466	7
0.27	0.27	0.27	0.254	0.238	0.256	0.331	0.406	0.263	0.238	0.22733	0.21667	0.206	0.161	0.278	0.344	0.361	0.48	0.599	0.652	0.73	0.755	0.785	0.756	0.783	0.74	0.7555	0.771	0.78067	0.79033	0.8	0.803	0.802	0.703	0.707	0.613	0.523	0.433	0.38933	0.34567	0.302	0.399	0.409	0.389	0.369	0.349	0.371	0.393	1
0.313	0.313	0.313	0.353	0.445	0.415	0.45467	0.49433	0.534	0.572	0.547	0.522	0.513	0.644	0.59	0.519	0.464	0.48	0.496	0.479	0.51	0.47	0.411	0.396	0.407	0.464	0.452	0.44	0.457	0.3665	0.276	0.365	0.476	0.503	0.412	0.473	0.4595	0.446	0.492	0.538	0.584	0.553	0.615	0.63	0.5955	0.561	0.514	0.467	9
0.426	0.426	0.426	0.492	0.568	0.602	0.6805	0.759	0.682	0.7005	0.719	0.7375	0.756	0.8	0.784	0.716	0.667	0.6705	0.674	0.6805	0.687	0.668	0.673	0.635	0.635	0.655	0.6515	0.648	0.6595	0.671	0.688	0.706	0.732	0.6835	0.635	0.642	0.691	0.74	0.72433	0.70867	0.693	0.625	0.622	0.608	0.511	0.646	0.552	0.458	13
0.204	0.204	0.204	0.237	0.27	0.273	0.517	0.605	0.479	0.47225	0.4655	0.45875	0.452	0.328	0.508	0.441	0.431	0.3965	0.362	0.369	0.096	0.231	0.193	0.277	0.519	0.342	0.402	0.462	0.348	0.376	0.404	0.52	0.636	0.402	0.44	0.437	0.455	0.46	0.47333	0.48667	0.5	0.463	0.486	0.314	0.301	0.288	0.366	0.444	11
0.315	0.315	0.315	0.299	0.248	0.269	0.30067	0.33233	0.364	0.421	0.40933	0.39767	0.386	0.39	0.497	0.429	0.431	0.5075	0.584	0.624	0.65	0.683	0.747	0.758	0.768	0.769	0.7735	0.778	0.78733	0.79667	0.806	0.798	0.595	0.61	0.626	0.545	0.594	0.643	0.581	0.519	0.457	0.424	0.404	0.451	0.377	0.4005	0.424	0.4475	18
0.616	0.616	0.616	0.626	0.755	0.8	0.845	0.89	0.786	0.7365	0.687	0.6375	0.588	0.527	0.39	0.383	0.269	0.263	0.257	0.255	0.26	0.275	0.277	0.285	0.295	0.278	0.2755	0.273	0.249	0.289	0.255	0.24	0.219	0.23	0.241	0.249	0.236	0.223	0.261	0.299	0.337	0.556	0.602	0.608	0.634	0.66	0.658	0.656	19
0.247	0.247	0.247	0.231	0.215	0.206	0.21	0.214	0.284	0.277	0.27	0.263	0.256	0.242	0.302	0.279	0.319	0.3695	0.42	0.467	0.455	0.416	0.432	0.362	0.341	0.364	0.3205	0.277	0.25033	0.22367	0.197	0.186	0.199	0.189	0.206	0.182	0.205	0.228	0.234	0.24	0.246	0.21	0.262	0.277	0.3445	0.412	0.603	0.794	14
0.44	0.44	0.44	0.495	0.55	0.574	0.61733	0.66067	0.704	0.6555	0.607	0.5585	0.51	0.528	0.503	0.475	0.446	0.445	0.444	0.451	0.458	0.443	0.44	0.439	0.425	0.434	0.4355	0.437	0.448	0.4145	0.381	0.379	0.443	0.432	0.384	0.434	0.456	0.478	0.49133	0.50467	0.518	0.5	0.509	0.518	0.539	0.56	0.533	0.506	6
0.441	0.441	0.441	0.392	0.343	0.333	0.45167	0.57033	0.689	0.7065	0.724	0.7415	0.759	0.807	0.813	0.761	0.689	0.72	0.751	0.759	0.767	0.753	0.749	0.729	0.744	0.735	0.7445	0.754	0.739	0.748	0.757	0.759	0.815	0.793	0.771	0.746	0.718	0.735	0.69267	0.65033	0.608	0.476	0.495	0.503	0.486	0.469	0.459	0.449	21
0.401	0.401	0.401	0.357	0.542	0.57733	0.61267	0.648	0.696	0.7005	0.705	0.7095	0.714	0.743	0.675	0.621	0.538	0.5595	0.581	0.553	0.525	0.544	0.532	0.513	0.502	0.568	0.537	0.506	0.573	0.5215	0.47	0.497	0.5	0.545	0.505	0.543	0.623	0.703	0.639	0.575	0.511	0.429	0.4	0.425	0.51	0.595	0.517	0.439	9
0.253	0.253	0.253	0.24	0.227	0.277	0.3475	0.418	0.521	0.57	0.55	0.53	0.531	0.61	0.492	0.429	0.374	0.3655	0.357	0.405	0.418	0.423	0.487	0.449	0.396	0.532	0.5425	0.553	0.524	0.558	0.592	0.643	0.274	0.333	0.319	0.31	0.3255	0.341	0.35667	0.37233	0.388	0.404	0.472	0.407	0.415	0.423	0.159	-0.105	18
0.456	0.456	0.456	0.43	0.403	0.486	0.569	0.652	0.556	0.701	0.67	0.639	0.608	0.614	0.647	0.579	0.508	0.5295	0.551	0.566	0.543	0.511	0.543	0.566	0.558	0.556	0.5115	0.467	0.46167	0.45633	0.451	0.421	0.475	0.444	0.487	0.474	0.5995	0.725	0.72633	0.72767	0.729	0.598	0.581	0.608	0.521	0.522	0.523	0.524	5
0.288	0.288	0.288	0.255	0.303	0.3	0.336	0.372	0.281	0.218	0.21375	0.2095	0.20525	0.201	0.213	0.242	0.287	0.3095	0.332	0.3775	0.423	0.441	0.468	0.602	0.515	0.602	0.644	0.686	0.72	0.73	0.712	0.726	0.761	0.736	0.683	0.611	0.4935	0.376	0.382	0.388	0.394	0.245	0.185	0.186	0.178	0.17	0.26	0.331	10
0.25	0.25	0.25	0.198	0.251	0.221	0.229	0.237	0.235	0.24025	0.2455	0.25075	0.256	0.296	0.477	0.612	0.674	0.7195	0.765	0.785	0.805	0.803	0.808	0.786	0.789	0.766	0.768	0.77	0.78	0.79	0.8	0.791	0.173	0.16	0.149	0.161	0.179	0.197	0.21333	0.22967	0.246	0.321	0.348	0.342	0.3915	0.441	0.505	0.569	18
0.303	0.303	0.303	0.412	0.521	0.46	0.5365	0.613	0.594	0.61225	0.6305	0.64875	0.667	0.728	0.729	0.713	0.655	0.65	0.645	0.681	0.707	0.682	0.69	0.64	0.676	0.682	0.687	0.692	0.6865	0.681	0.717	0.68	0.576	0.65	0.581	0.542	0.573	0.604	0.57733	0.55067	0.524	0.64	0.508	0.622	0.6065	0.591	0.492	0.393	13
0.343	0.343	0.343	0.404	0.555	0.62533	0.69567	0.766	0.671	0.795	0.71733	0.63967	0.562	0.485	0.301	0.308	0.321	0.3115	0.302	0.306	0.26	0.277	0.306	0.3	0.289	0.306	0.2935	0.281	0.292	0.279	0.266	0.252	0.329	0.35	0.371	0.375	0.4645	0.554	0.45033	0.34667	0.243	0.219	0.231	0.173	0.1935	0.214	0.269	0.324	19
0.461	0.461	0.461	0.433	0.467	0.459	0.47233	0.48567	0.499	0.48775	0.4765	0.46525	0.454	0.33	0.357	0.349	0.345	0.338	0.331	0.397	0.463	0.408	0.451	0.423	0.394	0.314	0.363	0.412	0.425	0.438	0.464	0.446	0.514	0.467	0.42	0.374	0.4375	0.501	0.495	0.489	0.483	0.542	0.472	0.471	0.495	0.519	0.519	0.519	4
0.081	0.081	0.081	0.312	0.543	0.625	0.6765	0.728	0.707	0.68	0.653	0.626	0.599	0.643	0.446	0.383	0.32	0.3175	0.315	0.307	0.307	0.326	0.303	0.31	0.31	0.3	0.293	0.286	0.28	0.274	0.242	0.239	0.236	0.317	0.269	0.298	0.316	0.242	0.267	0.292	0.317	0.262	0.314	0.314	0.312	0.341	0.293	0.245	2
0.262	0.262	0.262	0.17	0.233	0.167	0.191	0.248	0.282	0.29633	0.31067	0.325	0.185	0.202	0.248	0.314	0.404	0.508	0.612	0.674	0.736	0.749	0.79	0.782	0.789	0.771	0.7705	0.77	0.789	0.764	0.739	0.717	0.695	0.692	0.659	0.631	0.6725	0.714	0.674	0.634	0.594	0.254	0.274	0.186	0.272	0.215	0.253	0.291	15
-0.058	-0.058	-0.058	-0.053	-0.048	-0.084	-0.0475	-0.011	0.158	0.042	0.084	0.126	0.168	-0.119	0.03	0.011	0.13	0.0625	-0.005	-0.039	0.084	0.008	-0.021	0.048	0	0.121	0.0725	0.024	0.052	0.0065	-0.039	-0.013	-0.175	0	-0.028	-0.024	-0.154	-0.284	-0.187	-0.09	0.007	0.09	-0.029	-0.064	-0.06	-0.056	0.119	0.294	23
0.328	0.328	0.328	0.325	0.385	0.374	0.36033	0.34667	0.333	0.222	0.236	0.25	0.264	0.247	0.241	0.237	0.273	0.35	0.427	0.495	0.567	0.635	0.692	0.578	0.505	0.58	0.5415	0.503	0.465	0.427	0.389	0.355	0.248	0.26	0.286	0.288	0.308	0.328	0.353	0.378	0.403	0.218	0.239	0.261	0.2315	0.202	0.254	0.306	14
0.593	0.593	0.593	0.622	0.626	0.63	0.631	0.632	0.618	0.728	0.71267	0.69733	0.682	0.726	0.715	0.662	0.617	0.6365	0.656	0.631	0.674	0.638	0.645	0.631	0.642	0.617	0.625	0.633	0.636	0.6435	0.651	0.673	0.685	0.682	0.677	0.69	0.638	0.708	0.70833	0.70867	0.709	0.679	0.714	0.713	0.71	0.707	0.697	0.687	16
0.299	0.299	0.299	0.274	0.218	0.231	0.244	0.257	0.307	0.3195	0.332	0.3445	0.357	0.423	0.621	0.667	0.685	0.7305	0.776	0.76	0.809	0.791	0.771	0.749	0.77	0.752	0.756	0.76	0.76433	0.76867	0.773	0.78	0.206	0.196	0.202	0.216	0.2055	0.195	0.20033	0.20567	0.211	0.179	0.178	0.173	0.221	0.172	0.207	0.242	18
0.249	0.249	0.249	0.25	0.176	0.154	0.18267	0.21133	0.24	0.216	0.21733	0.21867	0.22	0.214	0.344	0.322	0.432	0.5135	0.595	0.688	0.716	0.75	0.791	0.794	0.809	0.788	0.788	0.788	0.794	0.8	0.806	0.799	0.293	0.28	0.277	0.311	0.336	0.361	0.32467	0.28833	0.252	0.22	0.198	0.179	0.281	0.2635	0.246	0.2285	18
0.578	0.578	0.578	0.613	0.624	0.596	0.599	0.602	0.626	0.694	0.67767	0.66133	0.645	0.692	0.698	0.65	0.599	0.618	0.637	0.62	0.653	0.612	0.638	0.623	0.644	0.614	0.614	0.614	0.625	0.638	0.651	0.68	0.677	0.685	0.649	0.697	0.621	0.677	0.68033	0.68367	0.687	0.678	0.689	0.683	0.6835	0.684	0.69	0.696	16
0.38	0.38	0.38	0.226	0.072	0.214	0.248	0.282	0.316	0.32	0.3825	0.445	0.442	0.487	0.509	0.476	0.432	0.417	0.402	0.428	0.43	0.399	0.318	0.347	0.316	0.322	0.3085	0.295	0.333	0.301	0.269	0.24	0.361	0.361	0.265	0.257	0.219	0.181	0.17667	0.17233	0.168	0.155	0.187	0.22	0.215	0.21	0.193	0.176	19
0.544	0.544	0.544	0.575	0.614	0.575	0.59333	0.61167	0.63	0.6405	0.651	0.6615	0.672	0.744	0.722	0.689	0.639	0.651	0.663	0.698	0.669	0.663	0.667	0.641	0.644	0.644	0.6475	0.651	0.661	0.653	0.645	0.649	0.688	0.678	0.67	0.621	0.602	0.7	0.70567	0.71133	0.717	0.65	0.717	0.753	0.735	0.717	0.66	0.603	16
0.453	0.453	0.453	0.507	0.561	0.575	0.589	0.603	0.617	0.6005	0.584	0.5675	0.551	0.536	0.434	0.396	0.332	0.343	0.354	0.39	0.366	0.37	0.355	0.359	0.362	0.349	0.336	0.323	0.315	0.307	0.281	0.273	0.36	0.414	0.389	0.401	0.4665	0.532	0.56775	0.6035	0.63925	0.675	0.676	0.671	0.6375	0.604	0.537	0.47	9
0.435	0.435	0.435	0.546	0.574	0.595	0.62567	0.65633	0.687	0.70075	0.7145	0.72825	0.742	0.771	0.732	0.658	0.584	0.613	0.642	0.65	0.682	0.656	0.657	0.649	0.66	0.635	0.648	0.661	0.642	0.64	0.62	0.631	0.654	0.651	0.648	0.656	0.7025	0.749	0.732	0.715	0.698	0.681	0.699	0.671	0.537	0.645	0.574	0.503	8
0.419	0.419	0.419	0.41	0.495	0.466	0.474	0.482	0.497	0.439	0.46733	0.49567	0.524	0.399	0.391	0.371	0.36	0.363	0.366	0.345	0.324	0.381	0.342	0.342	0.301	0.354	0.332	0.31	0.328	0.3095	0.291	0.368	0.354	0.392	0.35	0.343	0.292	0.241	0.32033	0.39967	0.479	0.315	0.383	0.395	0.263	0.291	0.297	0.303	5
0.413	0.413	0.413	0.415	0.458	0.4875	0.517	0.612	0.637	0.772	0.771	0.77	0.769	0.763	0.708	0.622	0.524	0.5225	0.521	0.537	0.527	0.503	0.476	0.455	0.41	0.432	0.432	0.432	0.4035	0.375	0.273	0.321	0.369	0.405	0.41	0.446	0.5585	0.671	0.69533	0.71967	0.744	0.754	0.779	0.757	0.7435	0.73	0.699	0.668	9
0.212	0.212	0.212	0.24	0.231	0.253	0.275	0.3115	0.348	0.351	0.32433	0.29767	0.271	0.32	0.316	0.375	0.342	0.421	0.5	0.55	0.6	0.633	0.711	0.738	0.753	0.732	0.752	0.772	0.78767	0.80333	0.819	0.76	0.809	0.747	0.749	0.705	0.715	0.747	0.63	0.513	0.396	0.315	0.312	0.277	0.2575	0.238	0.254	0.27	1
0.37	0.37	0.37	0.383	0.396	0.393	0.41733	0.44167	0.466	0.445	0.424	0.403	0.382	0.363	0.316	0.314	0.27	0.2095	0.149	0.176	0.171	0.156	0.204	0.217	0.184	0.238	0.245	0.252	0.234	0.216	0.198	0.246	0.204	0.253	0.211	0.223	0.2555	0.288	0.32467	0.36133	0.398	0.355	0.426	0.362	0.3975	0.433	0.487	0.541	4
0.62	0.62	0.62	0.654	0.639	0.636	0.62833	0.62067	0.613	0.626	0.639	0.652	0.665	0.739	0.733	0.673	0.639	0.648	0.657	0.695	0.696	0.692	0.697	0.687	0.692	0.668	0.6755	0.683	0.72	0.7295	0.739	0.73	0.751	0.757	0.721	0.701	0.717	0.753	0.74567	0.73833	0.731	0.731	0.736	0.755	0.7465	0.738	0.721	0.704	13
0.631	0.631	0.631	0.653	0.675	0.71	0.6995	0.689	0.649	0.753	0.72233	0.69167	0.661	0.731	0.736	0.698	0.615	0.65	0.685	0.685	0.706	0.717	0.718	0.693	0.72	0.656	0.692	0.728	0.73467	0.74133	0.748	0.763	0.811	0.738	0.752	0.725	0.759	0.793	0.77967	0.76633	0.753	0.826	0.764	0.785	0.7675	0.75	0.672	0.594	16
0.515	0.515	0.515	0.439	0.363	0.457	0.4785	0.5	0.5	0.583	0.56867	0.55433	0.54	0.565	0.541	0.497	0.439	0.503	0.47	0.486	0.502	0.483	0.465	0.487	0.449	0.476	0.481	0.486	0.4915	0.497	0.502	0.508	0.487	0.546	0.456	0.46	0.5195	0.579	0.593	0.607	0.621	0.612	0.551	0.496	0.4675	0.439	0.445	0.451	5
0.171	0.171	0.171	0.226	0.281	0.319	0.3085	0.298	0.388	0.396	0.37667	0.35733	0.338	0.329	0.288	0.312	0.284	0.284	0.284	0.266	0.31	0.32	0.255	0.336	0.336	0.272	0.2835	0.295	0.2795	0.264	0.313	0.289	0.265	0.259	0.285	0.301	0.3205	0.34	0.304	0.3225	0.341	0.285	0.296	0.265	0.2705	0.276	0.317	0.358	3
-0.145	-0.145	-0.145	-0.123	-0.101	-0.046	-0.054	-0.062	0.11	-0.078	-0.040667	-0.0033333	0.034	-0.021	-0.104	0.045	0.08	0.0655	0.051	0.081	0.044	0.121	0.013	0.074	0.064	0.098	0.0775	0.057	0.07	0.0545	0.039	0.026	-0.235	0.085	0.07	0.021	-0.024	-0.069	-0.046	-0.023	0	0.029	0	0.008	0.0225	0.037	0.048	0.059	24
0.396	0.396	0.396	0.36	0.392	0.443	0.4755	0.508	0.699	0.6945	0.69	0.6855	0.681	0.715	0.777	0.698	0.665	0.6785	0.692	0.6945	0.697	0.678	0.696	0.643	0.619	0.732	0.7085	0.685	0.677	0.669	0.661	0.727	0.705	0.667	0.656	0.656	0.658	0.66	0.66667	0.67333	0.68	0.536	0.58	0.548	0.502	0.456	0.46	0.503	21
0.39	0.39	0.39	0.371	0.437	0.46	0.442	0.528	0.624	0.768	0.76467	0.76133	0.758	0.797	0.757	0.695	0.642	0.652	0.662	0.681	0.7	0.706	0.692	0.649	0.644	0.668	0.67	0.672	0.707	0.6995	0.692	0.699	0.706	0.712	0.657	0.634	0.6815	0.729	0.72467	0.72033	0.716	0.682	0.663	0.677	0.613	0.684	0.63	0.576	7
0.503	0.503	0.503	0.538	0.651	0.70733	0.76367	0.82	0.748	0.7095	0.671	0.6325	0.594	0.564	0.412	0.369	0.272	0.2475	0.223	0.248	0.263	0.263	0.305	0.304	0.301	0.292	0.2895	0.287	0.296	0.278	0.264	0.285	0.218	0.247	0.276	0.302	0.2795	0.257	0.34067	0.42433	0.508	0.547	0.613	0.589	0.6105	0.632	0.685	0.738	19
0.259	0.259	0.259	0.226	0.233	0.227	0.235	0.243	0.238	0.244	0.25	0.256	0.262	0.299	0.492	0.576	0.672	0.722	0.772	0.794	0.816	0.819	0.813	0.785	0.794	0.766	0.7705	0.775	0.78367	0.79233	0.801	0.802	0.169	0.168	0.155	0.167	0.183	0.199	0.21033	0.22167	0.233	0.323	0.345	0.342	0.379	0.416	0.528	0.64	18
0.583	0.583	0.583	0.632	0.733	0.776	0.819	0.862	0.783	0.736	0.689	0.642	0.595	0.556	0.435	0.417	0.302	0.28	0.258	0.2885	0.319	0.331	0.34	0.343	0.337	0.322	0.324	0.326	0.337	0.286	0.286	0.272	0.237	0.2435	0.25	0.27	0.2745	0.279	0.33033	0.38167	0.433	0.436	0.463	0.462	0.4835	0.505	0.587	0.669	19
0.2	0.2	0.2	0.189	0.178	0.197	0.254	0.311	0.34	0.251	0.23767	0.22433	0.211	0.21	0.155	0.199	0.196	0.1875	0.179	0.1875	0.196	0.169	0.194	0.22	0.204	0.237	0.2425	0.248	0.229	0.21	0.247	0.2305	0.214	0.24	0.205	0.188	0.2265	0.265	0.25467	0.24433	0.234	0.209	0.196	0.179	0.2	0.221	0.242	0.263	22
0.153	0.153	0.153	0.119	0	0.014	0.139	0.264	0.264	0.222	0.248	0.274	0.3	0.304	0.224	0.224	0.176	0.1905	0.205	0.28	0.319	0.283	0.257	0.329	0.373	0.322	0.312	0.302	0.2325	0.163	0.222	0.241	0.197	0.296	0.318	0.282	0.2425	0.203	0.218	0.233	0.248	0.01	0.077	0	-0.0145	-0.029	0.115	0.259	23
0.217	0.217	0.217	0.239	0.227	0.211	0.2395	0.268	0.246	0.266	0.286	0.306	0.326	0.345	0.543	0.636	0.678	0.7305	0.783	0.8015	0.82	0.814	0.821	0.793	0.793	0.77	0.7755	0.781	0.78767	0.79433	0.801	0.802	0.198	0.181	0.177	0.181	0.192	0.203	0.19925	0.1955	0.19175	0.188	0.191	0.197	0.224	0.251	0.364	0.477	18
0.237	0.237	0.237	0.25	0.209	0.309	0.2965	0.284	0.372	0.3485	0.325	0.3015	0.278	0.244	0.246	0.212	0.248	0.2275	0.207	0.229	0.222	0.185	0.186	0.207	0.193	0.227	0.1955	0.164	0.186	0.163	0.195	0.15	0.175	0.204	0.228	0.217	0.201	0.153	0.227	0.301	0.375	0.204	0.273	0.138	0.1805	0.223	0.179	0.135	3
0.243	0.243	0.243	0.064	-0.115	-0.048	-0.0165	0.015	0.201	0.073	0.12733	0.18167	0.236	0.244	0.215	0.214	0.245	0.2455	0.246	0.182	0.279	0.345	0.258	0.309	0.229	0.243	0.29	0.337	0.289	0.276	0.065	0.325	0.172	0.27	0.258	0.306	0.2885	0.271	0.30167	0.33233	0.363	0.404	0.277	0.317	0.3395	0.362	0.319	0.276	24
0.569	0.569	0.569	0.615	0.752	0.789	0.8165	0.844	0.797	0.7875	0.778	0.7685	0.759	0.776	0.615	0.515	0.365	0.316	0.267	0.267	0.267	0.278	0.271	0.286	0.263	0.28	0.267	0.254	0.24833	0.24267	0.237	0.185	0.182	0.193	0.18	0.21	0.246	0.282	0.407	0.532	0.657	0.809	0.844	0.827	0.78	0.733	0.794	0.855	2
0.546	0.546	0.546	0.664	0.782	0.778	0.8085	0.839	0.751	0.831	0.78033	0.72967	0.679	0.734	0.527	0.421	0.354	0.339	0.324	0.321	0.317	0.292	0.3	0.283	0.261	0.274	0.2705	0.267	0.256	0.245	0.247	0.211	0.237	0.276	0.251	0.27	0.296	0.322	0.364	0.406	0.448	0.454	0.481	0.456	0.407	0.159	0.19	0.221	2
0.368	0.368	0.368	0.314	0.26	0.197	0.25967	0.32233	0.385	0.428	0.41133	0.39467	0.378	0.315	0.391	0.418	0.442	0.5555	0.669	0.712	0.72	0.738	0.741	0.76	0.78	0.761	0.7715	0.782	0.78733	0.79267	0.798	0.769	0.69	0.615	0.558	0.566	0.568	0.57	0.55733	0.54467	0.532	0.527	0.511	0.504	0.4445	0.385	0.35	0.315	10
0.395	0.395	0.395	0.41	0.119	0.261	0.341	0.421	0.525	0.642	0.612	0.582	0.552	0.598	0.471	0.512	0.443	0.3115	0.18	0.269	0.189	0.27	0.345	0.269	0.265	0.309	0.3145	0.32	0.32333	0.32667	0.33	0.299	0.152	0.293	0.341	0.244	0.3205	0.397	0.415	0.433	0.451	0.494	0.514	0.407	0.449	0.52	0.383	0.246	11
0.624	0.624	0.624	0.673	0.764	0.752	0.8085	0.865	0.772	0.79	0.66233	0.53467	0.407	0.426	0.509	0.537	0.478	0.4725	0.467	0.4805	0.494	0.484	0.44	0.384	0.352	0.362	0.3475	0.333	0.31033	0.28767	0.265	0.277	0.437	0.477	0.428	0.426	0.5925	0.759	0.77433	0.78967	0.805	0.786	0.815	0.767	0.672	0.737	0.746	0.755	12
0.264	0.264	0.264	0.351	0.438	0.446	0.48567	0.52533	0.565	0.686	0.671	0.656	0.641	0.668	0.683	0.664	0.576	0.602	0.628	0.603	0.663	0.608	0.612	0.617	0.627	0.613	0.624	0.635	0.6355	0.636	0.592	0.608	0.622	0.647	0.667	0.632	0.6485	0.665	0.66433	0.66367	0.663	0.602	0.633	0.642	0.634	0.626	0.53	0.434	16
0.212	0.212	0.212	0.143	0.213	0.087	0.227	0.367	0.333	0.259	0.254	0.249	0.244	0.242	0.208	0.169	0.203	0.136	0.069	0.125	0.181	0.228	0.146	0.177	0.19	0.236	0.195	0.154	0.1485	0.143	0.157	0.148	0.048	0.157	0.217	0.146	-0.0145	-0.175	-0.026333	0.12233	0.271	0.093	0.06	-0.043	-0.0025	0.038	-0.037	-0.112	23
0.403	0.403	0.403	0.368	0.442	0.452	0.476	0.5	0.73	0.74225	0.7545	0.76675	0.779	0.816	0.821	0.725	0.702	0.731	0.76	0.768	0.776	0.76	0.776	0.726	0.767	0.735	0.7455	0.756	0.76267	0.76933	0.776	0.773	0.789	0.753	0.744	0.697	0.7395	0.782	0.77433	0.76667	0.759	0.675	0.703	0.684	0.5605	0.437	0.463	0.488	21
0.206	0.206	0.206	0.185	0.183	0.184	0.21233	0.24067	0.269	0.226	0.21933	0.21267	0.206	0.187	0.179	0.217	0.227	0.2625	0.298	0.3445	0.391	0.447	0.508	0.585	0.66	0.708	0.701	0.694	0.721	0.748	0.754	0.726	0.698	0.6055	0.513	0.442	0.4635	0.485	0.46633	0.44767	0.429	0.226	0.218	0.191	0.246	0.181	0.266	0.351	10
0.487	0.487	0.487	0.459	0.504	0.54633	0.58867	0.631	0.731	0.74075	0.7505	0.76025	0.77	0.776	0.546	0.434	0.364	0.3685	0.373	0.38	0.432	0.444	0.436	0.407	0.387	0.408	0.3955	0.383	0.368	0.331	0.325	0.327	0.462	0.4635	0.465	0.453	0.581	0.709	0.724	0.739	0.754	0.743	0.758	0.729	0.6985	0.668	0.643	0.618	12
0.221	0.221	0.221	0.12	0.149	0.209	0.2115	0.214	0.309	0.308	0.307	0.306	0.305	0.151	0.28	0.204	0.163	0.1745	0.186	0.212	0.155	0.252	0.248	0.259	0.203	0.252	0.2325	0.213	0.20767	0.20233	0.197	0.136	0.108	0.11	0.147	0.195	0.288	0.381	0.28967	0.19833	0.107	0.388	0.006	0.368	0.366	0.364	0.333	0.302	4
0.55	0.55	0.55	0.552	0.554	0.56	0.57333	0.58667	0.6	0.647	0.634	0.621	0.608	0.659	0.613	0.525	0.522	0.542	0.562	0.58	0.594	0.535	0.592	0.519	0.502	0.525	0.5185	0.512	0.49667	0.48133	0.466	0.42	0.504	0.558	0.458	0.484	0.5645	0.645	0.63667	0.62833	0.62	0.629	0.589	0.533	0.538	0.543	0.618	0.693	12
0.181	0.181	0.181	0.081	0.012	0.151	0.2795	0.408	0.287	0.339	0.28733	0.23567	0.184	0.255	0.125	0.127	0.107	0.094	0.081	0.1365	0.192	0.239	0.124	0.184	0.203	0.144	0.159	0.174	0.1615	0.149	0.061	0.081	0.035	0.124	0.204	0.266	0.1685	0.071	0.096667	0.12233	0.148	0.093	0.068	0.118	0.09	0.062	-0.035	-0.132	23
0.291	0.291	0.291	0.333	0.48	0.555	0.63	0.705	0.656	0.635	0.614	0.593	0.572	0.536	0.429	0.406	0.314	0.2885	0.263	0.264	0.265	0.279	0.283	0.263	0.269	0.269	0.258	0.247	0.24	0.233	0.208	0.232	0.23	0.2405	0.251	0.265	0.2455	0.226	0.23967	0.25333	0.267	0.256	0.195	0.244	0.2375	0.231	0.34	0.449	2
0.22	0.22	0.22	0.2	0.186	0.16	0.202	0.244	0.286	0.206	0.21167	0.21733	0.223	0.223	0.219	0.261	0.306	0.361	0.416	0.4445	0.473	0.545	0.579	0.697	0.67	0.74	0.747	0.754	0.805	0.801	0.797	0.834	0.725	0.634	0.543	0.514	0.4975	0.481	0.41925	0.3575	0.29575	0.234	0.242	0.208	0.2135	0.219	0.198	0.177	10
0.221	0.221	0.221	0.08	0.121	0.144	0.2875	0.431	0.296	0.217	0.222	0.227	0.232	0.231	0.125	0.125	0.151	0.105	0.059	0.1115	0.164	0.241	0.16	0.255	0.236	0.163	0.1405	0.118	0.1305	0.143	0.095	0.059	0.022	0.137	0.165	0.234	0.117	0	0.035667	0.071333	0.107	0.065	0.031	-0.038	-0.0255	-0.013	-0.111	-0.209	23
0.263	0.263	0.263	0.396	0.529	0.55625	0.5835	0.61075	0.638	0.63075	0.6235	0.61625	0.609	0.592	0.489	0.403	0.374	0.3415	0.309	0.316	0.323	0.338	0.329	0.343	0.305	0.336	0.3225	0.309	0.2885	0.268	0.273	0.253	0.269	0.311	0.308	0.331	0.433	0.535	0.59833	0.66167	0.725	0.76	0.757	0.736	0.714	0.692	0.675	0.678	9
0.266	0.266	0.266	0.325	0.384	0.378	0.34133	0.30467	0.268	0.21	0.22167	0.23333	0.245	0.192	0.183	0.199	0.214	0.2375	0.261	0.335	0.371	0.411	0.516	0.535	0.538	0.541	0.517	0.493	0.464	0.459	0.454	0.385	0.375	0.318	0.306	0.348	0.3475	0.347	0.39433	0.44167	0.489	0.178	0.238	0.183	0.165	0.147	0.316	0.485	14
0.398	0.398	0.398	0.464	0.465	0.52567	0.58633	0.647	0.618	0.633	0.6	0.567	0.534	0.588	0.383	0.382	0.346	0.3355	0.325	0.224	0.242	0.249	0.251	0.276	0.232	0.259	0.241	0.223	0.22233	0.22167	0.221	0.157	0.234	0.219	0.266	0.283	0.3905	0.498	0.42767	0.35733	0.287	0.297	0.346	0.342	0.363	0.384	0.39	0.396	19
0.187	0.187	0.187	0.195	0.203	0.176	0.27	0.364	0.458	0.498	0.50133	0.50467	0.508	0.52	0.418	0.376	0.311	0.303	0.295	0.322	0.331	0.313	0.283	0.28	0.256	0.295	0.279	0.263	0.2575	0.252	0.227	0.217	0.23	0.265	0.283	0.288	0.372	0.456	0.50967	0.56333	0.617	0.657	0.684	0.658	0.6545	0.651	0.629	0.608	20
0.581	0.581	0.581	0.654	0.803	0.7955	0.788	0.283	0.765	0.7545	0.744	0.7335	0.723	0.691	0.412	0.38	0.364	0.3235	0.283	0.272	0.261	0.295	0.289	0.303	0.291	0.302	0.284	0.266	0.288	0.223	0.158	0.183	0.177	0.208	0.22	0.233	0.231	0.404	0.34933	0.29467	0.24	0.25	0.261	0.233	0.285	0.305	0.458	0.611	19
0.228	0.228	0.228	0.222	0.23	0.234	0.257	0.28	0.251	0.181	0.192	0.203	0.214	0.188	0.192	0.212	0.297	0.3515	0.406	0.4585	0.511	0.575	0.671	0.781	0.815	0.807	0.8176	0.8282	0.8388	0.8494	0.86	0.853	0.834	0.782	0.657	0.567	0.447	0.327	0.30967	0.29233	0.275	0.319	0.324	0.321	0.3195	0.318	0.364	0.413	10
0.201	0.201	0.201	0.225	0.249	0.297	0.363	0.429	0.342	0.3395	0.337	0.3345	0.332	0.329	0.374	0.356	0.379	0.4465	0.514	0.537	0.666	0.662	0.717	0.742	0.748	0.65	0.7005	0.751	0.687	0.754	0.765	0.729	0.782	0.729	0.73	0.669	0.6075	0.546	0.468	0.39	0.312	0.218	0.179	0.197	0.1975	0.198	0.228	0.258	2
0.607	0.607	0.607	0.318	0.029	0.289	0.276	0.263	0.531	0.562	0.57	0.578	0.586	0.586	0.586	0.547	0.401	0.3775	0.354	0.38	0.481	0.402	0.444	0.529	0.524	0.294	0.4055	0.517	0.403	0.484	0.474	0.468	0.462	0.384	0.419	0.383	0.4875	0.592	0.534	0.476	0.418	0.569	0.509	0.532	0.516	0.5	0.465	0.43	11
0.303	0.303	0.303	0.379	0.449	0.246	0.37367	0.50133	0.629	0.711	0.69367	0.67633	0.659	0.686	0.646	0.654	0.589	0.6085	0.628	0.569	0.63	0.599	0.606	0.624	0.627	0.634	0.638	0.642	0.633	0.624	0.648	0.648	0.733	0.71	0.687	0.605	0.6115	0.618	0.60967	0.60133	0.593	0.438	0.558	0.491	0.4525	0.414	0.411	0.408	10
0.201	0.201	0.201	0.213	0.235	0.262	0.304	0.346	0.71	0.71025	0.7105	0.71075	0.711	0.705	0.469	0.4075	0.346	0.306	0.266	0.226	0.225	0.249	0.238	0.242	0.219	0.241	0.2175	0.194	0.195	0.196	0.194	0.173	0.183	0.212	0.199	0.195	0.1975	0.2	0.2035	0.207	0.2105	0.214	0.197	0.203	0.191	0.179	0.234	0.289	20
0.548	0.548	0.548	0.605	0.695	0.632	0.685	0.738	0.696	0.709	0.722	0.735	0.748	0.772	0.764	0.729	0.66	0.664	0.668	0.6755	0.683	0.693	0.699	0.664	0.674	0.653	0.6605	0.668	0.6865	0.705	0.705	0.748	0.743	0.719	0.695	0.7	0.7265	0.753	0.73267	0.71233	0.692	0.737	0.714	0.646	0.555	0.667	0.676	0.685	13
0.267	0.267	0.267	0.235	0.27	0.289	0.321	0.353	0.287	0.226	0.22367	0.22133	0.219	0.183	0.187	0.199	0.234	0.2375	0.241	0.2575	0.274	0.294	0.337	0.367	0.345	0.387	0.37533	0.36367	0.352	0.317	0.282	0.3	0.329	0.319	0.325	0.332	0.3875	0.443	0.47867	0.51433	0.55	0.319	0.312	0.273	0.2645	0.256	0.245	0.296	14
0.327	0.327	0.327	0.292	0.257	0.256	0.304	0.352	0.4	0.42	0.3765	0.333	0.2895	0.246	0.3	0.351	0.452	0.5405	0.629	0.673	0.717	0.744	0.72	0.702	0.751	0.754	0.7475	0.741	0.767	0.77	0.773	0.792	0.656	0.5875	0.519	0.521	0.556	0.591	0.531	0.471	0.411	0.48	0.476	0.461	0.483	0.505	0.572	0.639	10
0.242	0.242	0.242	0.192	0.218	0.279	0.261	0.243	0.305	0.195	0.208	0.221	0.234	0.234	0.238	0.249	0.212	0.208	0.204	0.184	0.18	0.21	0.216	0.26	0.156	0.149	0.189	0.229	0.21367	0.19833	0.183	0.2	0.193	0.205	0.168	0.213	0.21	0.207	0.219	0.231	0.243	0.153	0.18	0.169	0.1665	0.164	0.204	0.244	22
-0.063	-0.063	-0.063	-0.085	-0.107	-0.077	-0.059	-0.041	0.116	-0.141	-0.089	-0.037	0.015	-0.075	-0.095	-0.033	0.066	0.0475	0.029	0.041	0.059	0.094	0.057	0.099	0.016	0.08	0.051	0.022	0.106	0.0355	-0.035	0.043	-0.045	0.113	0.06	0.006	-0.1185	-0.243	-0.12133	0.00033333	0.122	0.148	-0.015	0.023	0.0025	-0.018	0.082	0.182	24
0.44	0.44	0.44	0.413	0.435	0.474	0.5245	0.575	0.733	0.74125	0.7495	0.75775	0.766	0.777	0.808	0.742	0.684	0.7185	0.753	0.7635	0.774	0.764	0.743	0.733	0.742	0.722	0.7295	0.737	0.74833	0.75967	0.771	0.801	0.831	0.768	0.762	0.761	0.7675	0.774	0.76467	0.75533	0.746	0.707	0.69	0.68	0.5765	0.473	0.457	0.484	21
0.328	0.328	0.328	0.3	0.31	0.309	0.3585	0.408	0.313	0.28825	0.2635	0.23875	0.214	0.184	0.249	0.291	0.382	0.468	0.554	0.626	0.708	0.701	0.726	0.696	0.715	0.675	0.662	0.649	0.62333	0.59767	0.572	0.535	0.498	0.477	0.471	0.459	0.516	0.573	0.57567	0.57833	0.581	0.593	0.56	0.505	0.39	0.372	0.346	0.396	14
0.435	0.435	0.435	0.382	0.422	0.495	0.5235	0.552	0.619	0.606	0.593	0.58	0.567	0.59	0.4	0.376	0.411	0.3925	0.374	0.323	0.429	0.437	0.393	0.414	0.348	0.416	0.3785	0.341	0.33833	0.33567	0.333	0.4195	0.506	0.472	0.438	0.493	0.436	0.379	0.46267	0.54633	0.63	0.513	0.648	0.69	0.566	0.589	0.576	0.563	9
0.229	0.229	0.229	0.271	0.313	0.238	0.269	0.3	0.331	0.33725	0.3435	0.34975	0.356	0.339	0.295	0.28	0.285	0.288	0.291	0.248	0.31	0.277	0.311	0.331	0.323	0.263	0.279	0.295	0.28833	0.28167	0.275	0.24	0.209	0.275	0.314	0.271	0.27	0.269	0.267	0.265	0.263	0.158	0.151	0.203	0.226	0.195	0.173	0.151	3
0.088	0.088	0.088	0.108	0.128	0.117	0.136	0.155	0.245	0.147	0.15033	0.15367	0.157	0.114	0.103	0.178	0.198	0.1835	0.169	0.142	0.153	0.138	0.154	0.155	0.165	0.18	0.1545	0.129	0.16	0.1345	0.109	0.091	0.103	0.139	0.127	0.132	0.127	0.122	0.15733	0.19267	0.228	0.129	0.172	0.168	0.1625	0.157	0.141	0.125	22
0.456	0.456	0.456	0.507	0.558	0.58	0.60467	0.62933	0.654	0.462	0.43167	0.40133	0.371	0.347	0.316	0.337	0.323	0.326	0.329	0.3335	0.338	0.351	0.361	0.358	0.34	0.355	0.338	0.321	0.311	0.301	0.291	0.254	0.277	0.307	0.318	0.3	0.369	0.438	0.48567	0.53333	0.581	0.689	0.688	0.655	0.6485	0.642	0.633	0.654	9
0.465	0.465	0.465	0.524	0.583	0.649	0.6645	0.68	0.703	0.642	0.426	0.5045	0.583	0.62	0.561	0.56	0.486	0.5295	0.573	0.474	0.498	0.508	0.529	0.492	0.467	0.514	0.4815	0.449	0.43433	0.41967	0.405	0.384	0.437	0.477	0.488	0.434	0.4895	0.545	0.59133	0.63767	0.684	0.714	0.688	0.677	0.65	0.623	0.562	0.501	12
0.346	0.346	0.346	0.377	0.362	0.374	0.463	0.552	0.641	0.65275	0.6645	0.67625	0.688	0.654	0.641	0.672	0.556	0.5915	0.627	0.642	0.657	0.617	0.657	0.637	0.665	0.545	0.613	0.681	0.6705	0.66	0.601	0.599	0.688	0.656	0.624	0.562	0.571	0.58	0.577	0.574	0.571	0.463	0.59	0.569	0.51	0.451	0.337	0.223	21
0.257	0.257	0.257	0.134	0.134	0.236	0.318	0.4	0.306	0.226	0.24333	0.26067	0.278	0.297	0.184	0.13	0.117	0.099	0.081	0.117	0.153	0.194	0.16	0.191	0.106	0.169	0.171	0.173	0.197	0.221	0.208	0.077	-0.046	0.157	0.167	0.167	0.0835	0	0.043	0.086	0.129	0.156	0.023	0.012	0.019	0.026	0.041	0.056	23
0.173	0.173	0.173	0.1	0.119	0.126	0.261	0.396	0.289	0.257	0.23333	0.20967	0.186	0.253	0.172	0.13	0.138	0.116	0.094	0.1525	0.211	0.189	0.13	0.253	0.157	0.192	0.1455	0.099	0.1135	0.128	0.096	0.126	-0.035	0.116	0.165	0.245	0.089	-0.067	0.011	0.089	0.167	-0.013	-0.034	0.012	0	-0.012	-0.068	-0.124	23
0.547	0.547	0.547	0.56	0.738	0.7495	0.761	0.489	0.782	0.7635	0.745	0.7265	0.708	0.644	0.427	0.412	0.357	0.3145	0.272	0.275	0.278	0.279	0.273	0.266	0.247	0.289	0.271	0.253	0.252	0.241	0.23	0.145	0.184	0.187	0.174	0.193	0.342	0.491	0.41467	0.33833	0.262	0.22	0.198	0.209	0.272	0.27	0.41	0.55	19
0.553	0.553	0.553	0.637	0.721	0.739	0.74633	0.75367	0.761	0.395	0.45567	0.51633	0.577	0.625	0.657	0.577	0.473	0.5015	0.53	0.545	0.519	0.497	0.465	0.416	0.406	0.361	0.3675	0.374	0.35	0.326	0.302	0.291	0.336	0.39	0.367	0.36	0.528	0.696	0.72267	0.74933	0.776	0.752	0.734	0.707	0.66	0.613	0.63	0.647	9
0.243	0.243	0.243	0.266	0.289	0.277	0.313	0.349	0.353	0.361	0.34433	0.32767	0.311	0.319	0.33	0.352	0.403	0.434	0.465	0.536	0.607	0.563	0.662	0.686	0.666	0.633	0.659	0.685	0.579	0.612	0.669	0.616	0.563	0.475	0.402	0.442	0.473	0.504	0.51067	0.51733	0.524	0.491	0.512	0.433	0.363	0.398	0.385	0.372	18
0.371	0.371	0.371	0.521	0.671	0.712	0.758	0.804	0.746	0.743	0.67133	0.59967	0.528	0.543	0.38	0.353	0.317	0.289	0.261	0.255	0.292	0.296	0.289	0.308	0.284	0.296	0.3	0.304	0.297	0.295	0.293	0.333	0.367	0.3785	0.39	0.41	0.324	0.238	0.23833	0.23867	0.239	0.223	0.265	0.27	0.272	0.319	0.329	0.339	19
0.642	0.642	0.642	0.704	0.766	0.796	0.819	0.842	0.743	0.734	0.725	0.716	0.707	0.727	0.541	0.409	0.312	0.2635	0.215	0.226	0.237	0.247	0.251	0.272	0.229	0.243	0.236	0.229	0.22833	0.22767	0.227	0.205	0.213	0.24	0.258	0.277	0.3085	0.34	0.36767	0.39533	0.423	0.349	0.206	0.191	0.195	0.181	0.235	0.289	17
0.223	0.223	0.223	0.26	0.312	0.279	0.37833	0.47767	0.577	0.59875	0.6205	0.64225	0.664	0.726	0.656	0.588	0.462	0.476	0.49	0.434	0.416	0.407	0.399	0.476	0.537	0.58	0.6285	0.677	0.737	0.773	0.809	0.819	0.836	0.819	0.799	0.763	0.78	0.533	0.511	0.489	0.467	0.374	0.408	0.38	0.3995	0.419	0.366	0.313	20
0.588	0.588	0.588	0.616	0.677	0.636	0.632	0.628	0.624	0.63825	0.6525	0.66675	0.681	0.741	0.746	0.696	0.631	0.6455	0.66	0.694	0.7	0.693	0.694	0.655	0.681	0.679	0.683	0.687	0.69667	0.70633	0.716	0.71	0.713	0.751	0.712	0.685	0.695	0.758	0.75633	0.75467	0.753	0.716	0.728	0.743	0.7335	0.724	0.703	0.682	16
0.514	0.514	0.514	0.552	0.603	0.59	0.617	0.644	0.671	0.68975	0.7085	0.72725	0.746	0.781	0.761	0.67	0.702	0.7025	0.703	0.693	0.683	0.712	0.676	0.644	0.618	0.67	0.654	0.638	0.6075	0.577	0.709	0.68	0.75	0.719	0.688	0.681	0.644	0.741	0.74733	0.75367	0.76	0.768	0.734	0.739	0.72	0.701	0.513	0.325	16
0.417	0.417	0.417	0.44	0.384	0.464	0.482	0.5	0.687	0.70925	0.7315	0.75375	0.776	0.809	0.809	0.713	0.682	0.722	0.762	0.7725	0.783	0.746	0.759	0.759	0.762	0.708	0.717	0.726	0.789	0.765	0.785	0.767	0.816	0.786	0.782	0.77	0.7905	0.811	0.796	0.781	0.766	0.79	0.794	0.766	0.703	0.751	0.694	0.637	7
0.627	0.627	0.627	0.662	0.799	0.805	0.8275	0.85	0.682	0.796	0.76867	0.74133	0.714	0.703	0.352	0.281	0.265	0.2405	0.216	0.234	0.252	0.26	0.25	0.271	0.251	0.266	0.253	0.24	0.22367	0.20733	0.191	0.202	0.213	0.248	0.255	0.214	0.213	0.219	0.21633	0.21367	0.211	0.19	0.193	0.192	0.232	0.243	0.388	0.533	17
0.228	0.228	0.228	0.19	0.155	0.175	0.182	0.189	0.235	0.229	0.223	0.217	0.211	0.24	0.317	0.407	0.492	0.6195	0.747	0.7795	0.812	0.816	0.823	0.803	0.81	0.792	0.7975	0.803	0.81	0.817	0.807	0.802	0.797	0.759	0.728	0.676	0.5765	0.477	0.426	0.375	0.324	0.273	0.303	0.273	0.271	0.246	0.26	0.274	1
0.2	0.2	0.2	0.143	0.196	0.172	0.2945	0.417	0.336	0.257	0.232	0.207	0.182	0.278	0.074	0.176	0.21	0.1415	0.073	0.0955	0.118	0.196	0.127	0.254	0.161	0.132	0.141	0.15	0.1305	0.111	0.07	0.111	0.035	0.116	0.165	0.223	0.097	-0.029	0.072667	0.17433	0.276	0.132	0.205	0.2	0.1785	0.157	-0.065	-0.287	23
0.39	0.39	0.39	0.563	0.736	0.77	0.8065	0.843	0.757	0.723	0.66733	0.61167	0.556	0.545	0.401	0.376	0.315	0.2885	0.262	0.272	0.253	0.289	0.269	0.305	0.294	0.307	0.2975	0.288	0.315	0.297	0.309	0.324	0.38	0.3985	0.417	0.403	0.307	0.211	0.21933	0.22767	0.236	0.25	0.297	0.285	0.308	0.352	0.411	0.47	19
0.424	0.424	0.424	0.431	0.545	0.488	0.525	0.562	0.599	0.613	0.627	0.641	0.655	0.674	0.659	0.631	0.592	0.614	0.636	0.629	0.64	0.628	0.615	0.611	0.593	0.597	0.592	0.587	0.5785	0.57	0.582	0.528	0.617	0.624	0.586	0.539	0.6075	0.676	0.645	0.614	0.583	0.552	0.662	0.628	0.575	0.522	0.618	0.714	16
0.347	0.347	0.347	0.349	0.321	0.348	0.43767	0.52733	0.617	0.743	0.71833	0.69367	0.669	0.733	0.729	0.655	0.627	0.626	0.625	0.628	0.631	0.687	0.664	0.632	0.634	0.662	0.6535	0.645	0.68	0.655	0.63	0.633	0.673	0.657	0.641	0.626	0.639	0.652	0.6235	0.595	0.5665	0.538	0.573	0.573	0.53	0.487	0.457	0.427	21
0.224	0.224	0.224	0.19	0.192	0.20367	0.21533	0.227	0.278	0.213	0.19467	0.17633	0.158	0.176	0.115	0.106	0.176	0.1725	0.169	0.156	0.143	0.193	0.14	0.176	0.163	0.186	0.1855	0.185	0.16067	0.13633	0.112	0.143	0.141	0.126	0.205	0.119	0.1525	0.186	0.20933	0.23267	0.256	0.228	0.201	0.154	0.144	0.134	0.247	0.302	22
0.26	0.26	0.26	0.166	0.144	0.191	0.163	0.135	0.243	0.2495	0.256	0.2625	0.269	0.255	0.273	0.289	0.266	0.263	0.26	0.254	0.248	0.25	0.23	0.202	0.209	0.214	0.2155	0.217	0.228	0.239	0.22	0.211	0.176	0.199	0.164	0.172	0.138	0.104	0.158	0.212	0.266	0.13	0.217	0.184	0.183	0.176	0.204	0.232	4
0.211	0.211	0.211	0.2	0.22	0.199	0.23433	0.26967	0.305	0.24	0.24967	0.25933	0.269	0.242	0.259	0.277	0.279	0.312	0.345	0.403	0.461	0.483	0.531	0.621	0.704	0.702	0.728	0.754	0.775	0.796	0.818	0.8225	0.827	0.753	0.679	0.604	0.5465	0.489	0.47333	0.45767	0.442	0.253	0.243	0.229	0.252	0.22	0.256	0.292	10
0.194	0.194	0.194	0.172	0.15	0.16775	0.1855	0.20325	0.221	0.189	0.18667	0.18433	0.182	0.172	0.203	0.241	0.303	0.446	0.589	0.6665	0.744	0.749	0.819	0.837	0.844	0.818	0.8305	0.843	0.8545	0.866	0.824	0.805	0.548	0.519	0.47	0.483	0.472	0.461	0.39933	0.33767	0.276	0.34	0.373	0.327	0.247	0.167	0.171	0.175	10
0.199	0.199	0.199	0.197	0.208	0.239	0.27	0.301	0.236	0.267	0.246	0.225	0.204	0.214	0.3	0.36	0.47	0.5975	0.725	0.77	0.823	0.82	0.823	0.819	0.823	0.81133	0.79967	0.788	0.80267	0.81733	0.832	0.813	0.823	0.7985	0.774	0.744	0.6685	0.593	0.5185	0.444	0.3695	0.295	0.341	0.294	0.269	0.244	0.207	0.17	11
0.35	0.35	0.35	0.361	0.397	0.456	0.443	0.524	0.275	0.235	0.22033	0.20567	0.191	0.186	0.215	0.213	0.286	0.363	0.44	0.5015	0.563	0.62	0.697	0.74	0.764	0.743	0.771	0.799	0.802	0.781	0.76	0.736	0.741	0.683	0.653	0.607	0.6105	0.614	0.57433	0.53467	0.495	0.214	0.201	0.162	0.225	0.174	0.257	0.34	15
0.515	0.515	0.515	0.569	0.714	0.757	0.76567	0.77433	0.783	0.77275	0.7625	0.75225	0.742	0.746	0.545	0.46	0.363	0.318	0.273	0.2695	0.266	0.278	0.266	0.321	0.327	0.369	0.3805	0.392	0.44067	0.48933	0.538	0.204	0.18	0.201	0.184	0.214	0.238	0.262	0.41467	0.56733	0.72	0.836	0.85	0.839	0.773	0.707	0.747	0.787	18
0.067	0.067	0.067	-0.085	-0.019	0.031	0.045	0.059	0.333	0.37	0.338	0.306	0.274	0.182	0.259	0.317	0.33	0.363	0.396	0.445	0.494	0.493	0.524	0.483	0.465	0.29	0.251	0.212	0.16467	0.11733	0.07	0.119	0.13	0.292	0.264	0.271	0.089	-0.093	-0.023667	0.045667	0.115	0.262	-0.047	0.026	0.102	-0.052	0.011	0.074	11
0.719	0.719	0.719	0.577	0.435	0.556	0.5875	0.619	0.442	0.458	0.441	0.424	0.407	0.396	0.32	0.344	0.353	0.3335	0.314	0.342	0.286	0.278	0.268	0.294	0.257	0.326	0.306	0.286	0.368	0.272	0.248	0.377	0.297	0.376	0.327	0.358	0.29	0.222	0.319	0.416	0.513	0.121	0.309	0.262	0.2565	0.251	0.161	0.071	4
0.204	0.204	0.204	0.221	0.238	0.209	0.2375	0.266	0.273	0.244	0.25033	0.25667	0.263	0.238	0.308	0.358	0.396	0.546	0.696	0.712	0.764	0.773	0.801	0.779	0.791	0.766	0.771	0.776	0.78267	0.78933	0.796	0.795	0.782	0.729	0.698	0.628	0.5315	0.435	0.426	0.417	0.408	0.35	0.374	0.353	0.2875	0.222	0.241	0.26	1
0.29	0.29	0.29	0.396	0.502	0.628	0.564	0.681	0.618	0.772	0.74333	0.71467	0.686	0.686	0.526	0.397	0.374	0.3105	0.247	0.277	0.307	0.295	0.287	0.321	0.339	0.306	0.2895	0.273	0.306	0.2915	0.277	0.261	0.246	0.218	0.272	0.291	0.334	0.377	0.354	0.331	0.308	0.438	0.418	0.444	0.449	0.508	0.583	0.658	17
0.376	0.376	0.376	0.35	0.414	0.37	0.47	0.57	0.289	0.29825	0.3075	0.31675	0.326	0.35	0.573	0.642	0.685	0.731	0.777	0.7885	0.8	0.8	0.81	0.768	0.788	0.766	0.7705	0.775	0.77533	0.77567	0.776	0.761	0.206	0.204	0.19	0.2	0.211	0.222	0.22933	0.23667	0.244	0.21	0.199	0.2	0.256	0.284	0.424	0.564	18
0.251	0.251	0.251	0.259	0.287	0.256	0.3215	0.387	0.372	0.305	0.30867	0.31233	0.316	0.32	0.313	0.333	0.318	0.28	0.242	0.241	0.24	0.238	0.268	0.269	0.261	0.282	0.272	0.262	0.248	0.234	0.22	0.26	0.3	0.271	0.27	0.271	0.34	0.409	0.44467	0.48033	0.516	0.583	0.59	0.485	0.5165	0.548	0.535	0.522	20
0.229	0.229	0.229	0.102	0.149	0.069	0.225	0.381	0.338	0.281	0.25133	0.22167	0.192	0.231	0.15	0.148	0.14	0.097	0.054	0.1285	0.203	0.228	0.218	0.215	0.203	0.144	0.1815	0.219	0.189	0.159	0.156	0.098	-0.011	0.125	0.216	0.278	0.139	0	0.048333	0.096667	0.145	0.117	0.077	-0.024	-0.024	-0.024	-0.011	0.002	23
0.196	0.196	0.196	0.197	0.191	0.2015	0.212	0.252	0.227	0.312	0.278	0.244	0.21	0.202	0.267	0.35	0.435	0.5785	0.722	0.752	0.804	0.82	0.82	0.816	0.818	0.80833	0.79867	0.789	0.8	0.811	0.822	0.811	0.817	0.8015	0.786	0.748	0.6605	0.573	0.5155	0.458	0.4005	0.343	0.35	0.308	0.2695	0.231	0.196	0.161	11
0.406	0.406	0.406	0.367	0.409	0.385	0.4705	0.556	0.278	0.29075	0.3035	0.31625	0.329	0.357	0.535	0.622	0.66	0.71	0.76	0.786	0.812	0.804	0.806	0.773	0.795	0.768	0.773	0.778	0.784	0.79	0.796	0.796	0.198	0.211	0.19	0.21	0.2095	0.209	0.219	0.229	0.239	0.193	0.209	0.212	0.26	0.279	0.442	0.605	18
0.285	0.285	0.285	0.211	0.137	0.119	0.15	0.181	0.277	0.199	0.19867	0.19833	0.198	0.201	0.267	0.341	0.406	0.5035	0.601	0.647	0.693	0.721	0.774	0.782	0.786	0.761	0.765	0.769	0.77667	0.78433	0.792	0.776	0.775	0.756	0.71	0.666	0.632	0.598	0.569	0.54	0.511	0.381	0.389	0.311	0.303	0.292	0.272	0.252	1
0.418	0.418	0.418	0.419	0.477	0.488	0.54067	0.59333	0.646	0.751	0.745	0.739	0.733	0.751	0.568	0.537	0.506	0.5015	0.497	0.5115	0.526	0.526	0.497	0.474	0.46	0.437	0.4415	0.446	0.42	0.394	0.368	0.3895	0.411	0.4365	0.462	0.429	0.516	0.603	0.63933	0.67567	0.712	0.674	0.729	0.675	0.609	0.613	0.606	0.599	6
0.361	0.361	0.361	0.393	0.237	0.315	0.34233	0.36967	0.397	0.305	0.30533	0.30567	0.306	0.28	0.251	0.237	0.237	0.182	0.127	0.157	0.14	0.192	0.15	0.175	0.135	0.148	0.131	0.114	0.114	0.114	0.114	0.113	0.165	0.163	0.178	0.214	0.2335	0.253	0.333	0.413	0.493	0.491	0.47	0.506	0.4635	0.421	0.602	0.783	4
0.297	0.297	0.297	0.263	0.229	0.233	0.27333	0.31367	0.354	0.3455	0.337	0.3285	0.32	0.215	0.273	0.318	0.279	0.2825	0.286	0.244	0.283	0.229	0.288	0.314	0.289	0.256	0.2485	0.241	0.25033	0.25967	0.269	0.217	0.256	0.273	0.293	0.294	0.2785	0.263	0.275	0.287	0.299	0.179	0.187	0.217	0.233	0.226	0.209	0.192	3
0.163	0.163	0.163	0.091	0.033	0.135	0.2575	0.38	0.387	0.255	0.24333	0.23167	0.22	0.244	0.098	0.258	0.211	0.163	0.115	0.191	0.267	0.262	0.161	0.254	0.211	0.171	0.2095	0.248	0.2155	0.183	0.115	0.146	0.073	0.129	0.191	0.188	0.0425	-0.103	-0.036667	0.029667	0.096	0.133	-0.024	-0.302	-0.1265	0.049	-0.011	-0.071	23
0.456	0.456	0.456	0.526	0.521	0.537	0.54067	0.54433	0.548	0.552	0.556	0.56	0.564	0.638	0.628	0.572	0.564	0.561	0.558	0.573	0.578	0.595	0.572	0.527	0.529	0.53	0.522	0.514	0.5125	0.511	0.547	0.582	0.507	0.5135	0.52	0.526	0.5645	0.603	0.603	0.603	0.603	0.603	0.624	0.571	0.5705	0.57	0.502	0.434	3
0.465	0.465	0.465	0.518	0.571	0.577	0.593	0.65	0.554	0.503	0.452	0.401	0.207	0.256	0.242	0.283	0.329	0.314	0.299	0.327	0.304	0.339	0.265	0.307	0.263	0.264	0.258	0.252	0.24433	0.23667	0.229	0.212	0.195	0.217	0.237	0.25	0.197	0.183	0.23633	0.28967	0.343	0.21	0.222	0.188	0.1335	0.079	0.138	0.197	4
0.252	0.252	0.252	0.241	0.214	0.265	0.27867	0.29233	0.306	0.252	0.26233	0.27267	0.283	0.23	0.253	0.293	0.359	0.4375	0.516	0.561	0.583	0.665	0.738	0.74	0.772	0.75	0.7505	0.751	0.76667	0.78233	0.798	0.798	0.793	0.799	0.754	0.721	0.682	0.643	0.541	0.439	0.337	0.363	0.349	0.313	0.326	0.32	0.277	0.234	1
0.587	0.587	0.587	0.63	0.777	0.7775	0.778	0.744	0.767	0.7445	0.722	0.6995	0.677	0.624	0.385	0.344	0.313	0.3085	0.304	0.2865	0.269	0.292	0.29	0.288	0.277	0.279	0.2765	0.274	0.244	0.233	0.222	0.147	0.135	0.185	0.176	0.201	0.173	0.3	0.27667	0.25333	0.23	0.191	0.214	0.19	0.28	0.287	0.425	0.563	19
0.145	0.145	0.145	0.176	-0.098	-0.132	-0.008	0.116	0.24	0.20575	0.1715	0.13725	0.103	-0.029	-0.033	0.087	0.207	0.0805	-0.046	0.007	0.016	-0.063	0.153	0.048	0.091	0.185	0.0885	-0.008	0.03	0.068	-0.036	-0.005	-0.021	0.0355	0.092	-0.052	-0.0555	-0.059	0.01475	0.0885	0.16225	0.236	0.274	0.16	0.38	0.277	0.345	0.413	24
0.224	0.224	0.224	0.208	0.24	0.168	0.211	0.254	0.297	0.221	0.22367	0.22633	0.229	0.19	0.226	0.271	0.316	0.364	0.412	0.481	0.519	0.567	0.649	0.751	0.778	0.791	0.8125	0.834	0.846	0.861	0.856	0.863	0.837	0.789	0.741	0.653	0.561	0.469	0.40067	0.33233	0.264	0.235	0.214	0.241	0.2325	0.224	0.149	0.074	10
0.43	0.43	0.43	0.413	0.438	0.502	0.5395	0.577	0.716	0.73175	0.7475	0.76325	0.779	0.796	0.823	0.756	0.689	0.715	0.741	0.7495	0.758	0.724	0.732	0.735	0.755	0.707	0.719	0.731	0.72967	0.72833	0.727	0.7415	0.756	0.719	0.727	0.687	0.722	0.757	0.745	0.733	0.721	0.663	0.65	0.634	0.5605	0.487	0.491	0.482	21
0.553	0.553	0.553	0.589	0.625	0.61	0.61967	0.62933	0.639	0.651	0.663	0.675	0.687	0.745	0.774	0.73	0.681	0.708	0.735	0.7385	0.742	0.737	0.691	0.701	0.692	0.721	0.7135	0.706	0.733	0.7525	0.772	0.746	0.776	0.761	0.746	0.72	0.732	0.807	0.79633	0.78567	0.775	0.703	0.735	0.742	0.7315	0.721	0.706	0.691	13
0.037	0.037	0.037	-0.041	-0.119	0.034	0.224	0.081	0.264	0.313	0.29133	0.26967	0.248	0.13	0.106	0.1	0.249	0.24	0.231	0.217	0.203	0.25	0.248	0.395	0.287	0.344	0.278	0.212	0.24233	0.27267	0.303	0.268	0.323	0.246	0.274	0.37	0.3875	0.405	0.381	0.357	0.333	0.333	0.173	0.097	0.267	0.192	0.132	0.072	11
0.232	0.232	0.232	0.22	0.212	0.254	0.2775	0.301	0.261	0.21	0.20633	0.20267	0.199	0.177	0.174	0.21	0.286	0.392	0.498	0.552	0.606	0.647	0.7265	0.806	0.826	0.808	0.8186	0.8292	0.8398	0.8504	0.861	0.852	0.807	0.6765	0.546	0.468	0.384	0.3	0.28667	0.27333	0.26	0.313	0.318	0.294	0.2975	0.301	0.325	0.355	10
0.544	0.544	0.544	0.571	0.582	0.579	0.5925	0.606	0.641	0.722	0.697	0.672	0.647	0.738	0.72	0.684	0.638	0.6545	0.671	0.67	0.669	0.638	0.669	0.641	0.625	0.626	0.635	0.644	0.642	0.64	0.638	0.677	0.674	0.668	0.655	0.663	0.655	0.704	0.71067	0.71733	0.724	0.687	0.72	0.717	0.7085	0.7	0.7	0.7	16
0.323	0.323	0.323	0.331	0.388	0.436	0.484	0.532	0.537	0.45675	0.3765	0.29625	0.216	0.2	0.192	0.192	0.241	0.236	0.231	0.269	0.266	0.274	0.413	0.615	0.646	0.662	0.69	0.718	0.719	0.743	0.727	0.726	0.709	0.6775	0.646	0.601	0.6035	0.606	0.531	0.456	0.381	0.46	0.458	0.388	0.3635	0.339	0.343	0.347	15
0.447	0.447	0.447	0.469	0.642	0.676	0.70667	0.73733	0.768	0.763	0.758	0.753	0.748	0.797	0.741	0.632	0.475	0.396	0.317	0.325	0.333	0.283	0.302	0.303	0.321	0.278	0.29	0.302	0.292	0.282	0.272	0.271	0.27	0.289	0.308	0.3	0.372	0.444	0.45733	0.47067	0.484	0.553	0.558	0.616	0.529	0.445	0.396	0.347	2
0.579	0.579	0.579	0.574	0.628	0.613	0.624	0.735	0.648	0.761	0.72567	0.69033	0.655	0.646	0.55	0.515	0.472	0.4465	0.421	0.434	0.467	0.429	0.455	0.47	0.443	0.391	0.406	0.421	0.42067	0.42033	0.42	0.392	0.372	0.375	0.408	0.414	0.451	0.488	0.514	0.54	0.566	0.557	0.556	0.523	0.458	0.486	0.425	0.364	12
0.3	0.3	0.3	0.3	0.43	0.407	0.4745	0.542	0.254	0.225	0.211	0.197	0.183	0.15	0.181	0.208	0.311	0.4515	0.592	0.639	0.74	0.752	0.73	0.654	0.597	0.666	0.664	0.662	0.592	0.522	0.472	0.4925	0.513	0.482	0.413	0.424	0.5255	0.627	0.481	0.335	0.189	0.162	0.179	0.179	0.219	0.262	0.383	0.504	14
0.467	0.467	0.467	0.5	0.582	0.561	0.559	0.688	0.687	0.834	0.829	0.824	0.819	0.817	0.703	0.621	0.524	0.5065	0.489	0.5175	0.546	0.492	0.449	0.422	0.38	0.407	0.3855	0.364	0.352	0.34	0.328	0.392	0.456	0.459	0.433	0.429	0.5865	0.744	0.77667	0.80933	0.842	0.851	0.855	0.814	0.714	0.75	0.695	0.64	6
-0.007	-0.007	-0.007	0.012	0.031	0.059	0.11	0.161	0.212	0.196	0.19633	0.19667	0.197	0.069	0.059	0.183	0.212	0.208	0.204	0.168	0.228	0.275	0.284	0.227	0.252	0.345	0.2795	0.214	0.20033	0.18667	0.173	0.2	0.144	0.216	0.189	0.233	0.126	0.019	0.070333	0.12167	0.173	0.126	0.056	0.03	-0.078	-0.186	0.128	0.442	11
0.144	0.144	0.144	0.213	0.282	0.299	0.324	0.349	0.352	0.436	0.52	0.604	0.688	0.696	0.745	0.709	0.625	0.6005	0.576	0.582	0.538	0.487	0.394	0.358	0.329	0.36	0.3525	0.345	0.35	0.282	0.25	0.263	0.277	0.297	0.327	0.34	0.436	0.532	0.54933	0.56667	0.584	0.579	0.583	0.551	0.494	0.324	0.154	-0.016	19
0.388	0.388	0.388	0.417	0.446	0.46867	0.49133	0.514	0.587	0.664	0.671	0.678	0.685	0.764	0.744	0.704	0.637	0.684	0.731	0.719	0.746	0.745	0.758	0.734	0.713	0.711	0.7195	0.728	0.739	0.75	0.761	0.74	0.777	0.764	0.751	0.755	0.772	0.789	0.77067	0.75233	0.734	0.673	0.733	0.699	0.7035	0.708	0.689	0.67	7
0.45	0.45	0.45	0.462	0.49	0.466	0.53433	0.60267	0.671	0.693	0.715	0.737	0.759	0.725	0.733	0.734	0.679	0.717	0.755	0.7575	0.76	0.756	0.76	0.76	0.757	0.733	0.7345	0.736	0.6815	0.627	0.758	0.714	0.762	0.7515	0.741	0.74	0.732	0.749	0.745	0.741	0.737	0.637	0.638	0.615	0.5245	0.434	0.496	0.558	7
0.402	0.402	0.402	0.451	0.559	0.559	0.637	0.715	0.713	0.649	0.585	0.521	0.457	0.446	0.406	0.412	0.369	0.357	0.345	0.368	0.344	0.382	0.372	0.411	0.371	0.402	0.3995	0.397	0.441	0.408	0.438	0.395	0.43	0.462	0.426	0.418	0.392	0.366	0.44267	0.51933	0.596	0.505	0.596	0.51	0.448	0.386	0.289	0.192	9
0.283	0.283	0.283	0.284	0.26	0.277	0.294	0.311	0.314	0.327	0.34	0.353	0.366	0.406	0.589	0.639	0.681	0.722	0.763	0.78	0.786	0.767	0.777	0.762	0.771	0.754	0.7495	0.745	0.75067	0.75633	0.762	0.763	0.211	0.194	0.206	0.234	0.2365	0.239	0.23433	0.22967	0.225	0.194	0.233	0.241	0.275	0.255	0.256	0.257	18
0.709	0.709	0.709	0.745	0.785	0.816	0.817	0.818	0.743	0.744	0.745	0.746	0.747	0.758	0.635	0.51	0.358	0.307	0.256	0.2595	0.263	0.253	0.257	0.268	0.248	0.278	0.2615	0.245	0.241	0.237	0.233	0.211	0.193	0.261	0.234	0.255	0.2805	0.306	0.35133	0.39667	0.442	0.372	0.249	0.186	0.182	0.178	0.216	0.305	17
0.224	0.224	0.224	0.224	0.223	0.188	0.222	0.256	0.29	0.27575	0.2615	0.24725	0.233	0.228	0.229	0.285	0.309	0.376	0.443	0.592	0.639	0.645	0.745	0.755	0.74	0.801	0.814	0.827	0.83	0.863	0.845	0.86	0.816	0.731	0.646	0.551	0.505	0.459	0.40567	0.35233	0.299	0.262	0.258	0.206	0.236	0.19	0.286	0.382	10
0.349	0.349	0.349	0.367	0.385	0.44475	0.5045	0.56425	0.624	0.64525	0.6665	0.68775	0.709	0.733	0.696	0.653	0.54	0.567	0.594	0.5905	0.587	0.571	0.561	0.537	0.54	0.483	0.468	0.453	0.469	0.485	0.458	0.465	0.489	0.478	0.509	0.496	0.541	0.586	0.61067	0.63533	0.66	0.687	0.695	0.657	0.651	0.645	0.62	0.61	8
0.251	0.251	0.251	0.388	0.28	0.32133	0.36267	0.404	0.385	0.382	0.36433	0.34667	0.329	0.345	0.313	0.324	0.335	0.3095	0.284	0.283	0.282	0.277	0.318	0.263	0.214	0.31	0.2675	0.225	0.2395	0.254	0.265	0.252	0.239	0.258	0.249	0.271	0.196	0.121	0.21533	0.30967	0.404	0.159	0.273	0.223	0.158	0.093	-0.035	-0.163	3
0.616	0.616	0.616	0.629	0.691	0.729	0.756	0.783	0.742	0.752	0.733	0.714	0.695	0.698	0.547	0.468	0.368	0.3295	0.291	0.299	0.306	0.289	0.296	0.318	0.267	0.32	0.3075	0.295	0.312	0.325	0.282	0.28	0.368	0.376	0.393	0.363	0.545	0.727	0.71667	0.70633	0.696	0.326	0.387	0.298	0.2915	0.285	0.294	0.303	17
0.4	0.4	0.4	0.396	0.462	0.436	0.471	0.506	0.66	0.623	0.66433	0.70567	0.747	0.772	0.787	0.728	0.672	0.672	0.672	0.711	0.736	0.711	0.72	0.691	0.728	0.688	0.703	0.718	0.717	0.716	0.747	0.742	0.737	0.737	0.709	0.707	0.7375	0.768	0.753	0.738	0.723	0.718	0.734	0.725	0.7095	0.694	0.612	0.53	7
0.398	0.398	0.398	0.413	0.39	0.398	0.451	0.504	0.254	0.201	0.19933	0.19767	0.196	0.16	0.237	0.27	0.304	0.36	0.416	0.463	0.51	0.511	0.578	0.693	0.743	0.725	0.737	0.749	0.699	0.716	0.719	0.667	0.697	0.712	0.734	0.676	0.7095	0.743	0.7	0.657	0.614	0.685	0.697	0.609	0.4685	0.328	0.345	0.362	15
0.504	0.504	0.504	0.52	0.536	0.551	0.523	0.658	0.592	0.721	0.71333	0.70567	0.698	0.72	0.595	0.496	0.355	0.3485	0.342	0.348	0.354	0.34	0.324	0.322	0.286	0.318	0.304	0.29	0.305	0.289	0.273	0.288	0.31	0.354	0.361	0.363	0.48	0.597	0.63767	0.67833	0.719	0.718	0.735	0.729	0.682	0.688	0.661	0.634	9
0.212	0.212	0.212	0.2	0.199	0.192	0.369	0.546	0.723	0.734	0.745	0.756	0.767	0.75	0.52	0.4	0.349	0.2905	0.232	0.235	0.213	0.223	0.233	0.248	0.218	0.24	0.2245	0.209	0.19	0.211	0.17	0.151	0.174	0.1875	0.201	0.201	0.222	0.185	0.196	0.207	0.218	0.229	0.2	0.174	0.1815	0.189	0.265	0.341	20
0.194	0.194	0.194	0.257	0.32	0.262	0.29267	0.32333	0.354	0.3455	0.337	0.3285	0.32	0.226	0.196	0.267	0.226	0.2145	0.203	0.235	0.217	0.236	0.241	0.254	0.266	0.246	0.2425	0.239	0.23	0.221	0.212	0.193	0.202	0.269	0.302	0.234	0.2315	0.229	0.24633	0.26367	0.281	0.216	0.363	0.364	0.275	0.394	0.309	0.224	5
0.241	0.241	0.241	0.255	0.269	0.187	0.30267	0.41833	0.534	0.658	0.64333	0.62867	0.614	0.62	0.588	0.586	0.455	0.502	0.549	0.509	0.544	0.552	0.577	0.579	0.53	0.52	0.521	0.522	0.5315	0.541	0.484	0.515	0.623	0.566	0.639	0.547	0.6235	0.7	0.678	0.656	0.634	0.6	0.637	0.674	0.631	0.588	0.536	0.496	20
0.34	0.34	0.34	0.508	0.676	0.598	0.6355	0.673	0.605	0.692	0.68533	0.67867	0.672	0.625	0.605	0.557	0.522	0.533	0.544	0.523	0.572	0.546	0.544	0.598	0.613	0.482	0.514	0.546	0.559	0.572	0.584	0.593	0.617	0.608	0.628	0.567	0.622	0.677	0.65033	0.62367	0.597	0.714	0.731	0.75	0.7365	0.723	0.698	0.673	5
0.357	0.357	0.357	0.533	0.709	0.747	0.775	0.803	0.729	0.758	0.723	0.688	0.653	0.705	0.558	0.477	0.389	0.3535	0.318	0.327	0.317	0.305	0.296	0.3	0.311	0.313	0.297	0.281	0.299	0.289	0.287	0.282	0.295	0.313	0.331	0.327	0.3915	0.456	0.51167	0.56733	0.623	0.658	0.672	0.636	0.583	0.619	0.567	0.515	2
-0.069	-0.069	-0.069	-0.081	-0.093	-0.076	-0.089	-0.102	0.107	-0.071	-0.030667	0.0096667	0.05	-0.127	-0.127	0.033	0.099	0.055	0.011	0.031	0.095	0.056	0.013	0.176	0.081	0.12	0.1095	0.099	0.042	0.038	0.034	-0.017	-0.126	0.055	0.007	0.059	-0.01	-0.079	-0.034	0.011	0.056	0.058	0.119	0.01	0.056	0.102	0.036	-0.03	24
0.294	0.294	0.294	0.316	0.338	0.329	0.459	0.589	0.719	0.73325	0.7475	0.76175	0.776	0.822	0.831	0.779	0.734	0.7595	0.785	0.7935	0.802	0.79	0.79	0.77	0.769	0.756	0.771	0.786	0.772	0.801	0.816	0.817	0.829	0.8215	0.814	0.756	0.779	0.802	0.73767	0.67333	0.609	0.41	0.434	0.414	0.414	0.414	0.413	0.412	21
0.39	0.39	0.39	0.391	0.438	0.48	0.543	0.606	0.631	0.59725	0.5635	0.52975	0.496	0.456	0.436	0.465	0.455	0.488	0.521	0.576	0.596	0.614	0.593	0.585	0.574	0.504	0.52	0.536	0.506	0.511	0.516	0.5255	0.535	0.5165	0.498	0.479	0.5315	0.584	0.617	0.65	0.683	0.644	0.666	0.618	0.6075	0.597	0.537	0.477	9
0.403	0.403	0.403	0.4	0.397	0.45	0.503	0.556	0.609	0.738	0.73433	0.73067	0.727	0.745	0.775	0.701	0.649	0.6845	0.72	0.7305	0.741	0.662	0.732	0.716	0.76	0.684	0.7165	0.749	0.662	0.681	0.709	0.67	0.778	0.742	0.706	0.673	0.716	0.759	0.74425	0.7295	0.71475	0.7	0.737	0.694	0.6695	0.645	0.619	0.593	8
0.485	0.485	0.485	0.518	0.491	0.519	0.556	0.593	0.627	0.798	0.79633	0.79467	0.793	0.827	0.809	0.767	0.719	0.7455	0.772	0.7625	0.753	0.772	0.757	0.701	0.733	0.753	0.7435	0.734	0.767	0.767	0.726	0.7375	0.749	0.735	0.695	0.664	0.692	0.72	0.71933	0.71867	0.718	0.664	0.69	0.698	0.686	0.674	0.662	0.65	8
0.225	0.225	0.225	0.365	0.505	0.5705	0.636	0.7015	0.767	0.7425	0.718	0.6935	0.669	0.812	0.729	0.649	0.47	0.4015	0.333	0.339	0.308	0.317	0.314	0.318	0.286	0.295	0.2885	0.282	0.272	0.262	0.252	0.257	0.253	0.2725	0.292	0.277	0.2755	0.274	0.266	0.258	0.25	0.204	0.219	0.2	0.193	0.186	0.194	0.202	2
0.438	0.438	0.438	0.45	0.462	0.441	0.455	0.469	0.599	0.62925	0.6595	0.68975	0.72	0.78	0.796	0.76	0.652	0.702	0.752	0.706	0.714	0.712	0.721	0.698	0.698	0.689	0.6875	0.686	0.722	0.7155	0.709	0.716	0.724	0.7315	0.739	0.667	0.7075	0.748	0.736	0.724	0.712	0.693	0.709	0.722	0.7005	0.679	0.617	0.574	7
0.194	0.194	0.194	0.069	0.111	0.075	0.228	0.381	0.315	0.235	0.21233	0.18967	0.167	0.354	0.189	0.125	0.146	0.085	0.024	0.1175	0.211	0.222	0.161	0.255	0.267	0.185	0.1895	0.194	0.1525	0.111	0.103	0.09	0.009	0.174	0.242	0.208	0.121	0.034	0.058	0.082	0.106	0.075	0.056	0.011	0.039	0.067	-0.079	-0.225	23
0.347	0.347	0.347	0.255	0.234	0.3095	0.385	0.335	0.723	0.66767	0.61233	0.557	0.751	0.777	0.81	0.774	0.691	0.654	0.617	0.5895	0.562	0.371	0.296	0.29	0.263	0.276	0.2755	0.275	0.263	0.241	0.219	0.227	0.387	0.416	0.404	0.364	0.5965	0.829	0.82933	0.82967	0.83	0.744	0.757	0.721	0.619	0.673	0.701	0.729	19
0.036	0.036	0.036	0	-0.036	-0.031	-0.0155	0	0.159	-0.026	0.024667	0.075333	0.126	0.029	0.079	0.049	0.154	0.07	-0.014	0.038	-0.008	0.162	0.007	0.066	0.108	0.14	0.118	0.096	0.077	0	0.099	0.017	-0.088	0.088	0.197	0.117	-0.0435	-0.204	-0.094	0.016	0.126	0.084	0.028	0.181	0.159	0.137	0.109	0.081	24
0.294	0.294	0.294	0.261	0.263	0.277	0.3065	0.336	0.337	0.31225	0.2875	0.26275	0.238	0.235	0.282	0.303	0.367	0.4285	0.49	0.5465	0.603	0.653	0.708	0.713	0.697	0.732	0.717	0.702	0.76	0.7355	0.711	0.71	0.688	0.604	0.566	0.523	0.547	0.571	0.533	0.495	0.457	0.479	0.444	0.436	0.4495	0.463	0.459	0.482	15
0.229	0.229	0.229	0.227	0.225	0.261	0.287	0.313	0.596	0.612	0.628	0.644	0.66	0.625	0.434	0.376	0.315	0.266	0.217	0.219	0.208	0.215	0.234	0.231	0.237	0.238	0.2305	0.223	0.214	0.205	0.196	0.186	0.217	0.174	0.178	0.203	0.194	0.185	0.198	0.211	0.224	0.201	0.184	0.189	0.19867	0.20833	0.218	0.22767	19
0.397	0.397	0.397	0.357	0.333	0.443	0.517	0.591	0.665	0.66275	0.6605	0.65825	0.656	0.709	0.734	0.649	0.565	0.59	0.615	0.629	0.711	0.62	0.693	0.644	0.689	0.629	0.656	0.683	0.68433	0.68567	0.687	0.694	0.728	0.704	0.678	0.66	0.7135	0.767	0.734	0.701	0.668	0.632	0.639	0.638	0.602	0.566	0.482	0.398	21
0.175	0.175	0.175	0.187	0.199	0.212	0.2575	0.303	0.693	0.776	0.75	0.724	0.698	0.734	0.395	0.34	0.294	0.273	0.252	0.262	0.259	0.286	0.265	0.309	0.293	0.303	0.3065	0.31	0.29567	0.28133	0.267	0.317	0.379	0.371	0.37	0.415	0.454	0.493	0.433	0.373	0.313	0.196	0.184	0.185	0.183	0.181	0.25	0.319	20
0.495	0.495	0.495	0.553	0.565	0.668	0.671	0.75	0.732	0.708	0.684	0.66	0.782	0.802	0.617	0.531	0.539	0.5505	0.562	0.613	0.609	0.636	0.633	0.614	0.606	0.577	0.593	0.609	0.609	0.592	0.575	0.583	0.591	0.66	0.64	0.622	0.6905	0.759	0.76767	0.77633	0.785	0.686	0.756	0.702	0.631	0.677	0.663	0.649	6
-0.257	-0.257	-0.257	-0.203	-0.149	-0.064	-0.059	-0.054	0.133	-0.161	-0.092333	-0.023667	0.045	-0.039	-0.111	0.06	0.085	0.0395	-0.006	0	0.072	0.121	0.059	0.128	0	0.089	0.0635	0.038	0.064	0.0355	0.007	-0.045	-0.162	0.042	0.045	0.029	-0.043	-0.115	-0.020667	0.073667	0.168	0.06	0.051	0.16	0.146	0.132	0.122	0.112	23
0.247	0.247	0.247	0.22	0.203	0.175	0.212	0.249	0.265	0.217	0.209	0.201	0.193	0.179	0.184	0.222	0.287	0.437	0.587	0.644	0.701	0.67	0.664	0.449	0.379	0.435	0.428	0.421	0.3615	0.302	0.265	0.3225	0.38	0.373	0.316	0.333	0.452	0.571	0.44233	0.31367	0.185	0.183	0.203	0.222	0.2595	0.297	0.454	0.611	14
0.168	0.168	0.168	0.189	0.21	0.206	0.2255	0.245	0.219	0.182	0.18633	0.19067	0.195	0.158	0.222	0.268	0.327	0.473	0.619	0.7025	0.786	0.806	0.823	0.824	0.824	0.805	0.8095	0.814	0.769	0.7965	0.824	0.833	0.819	0.798	0.777	0.752	0.6735	0.595	0.50667	0.41833	0.33	0.227	0.256	0.259	0.2495	0.24	0.217	0.194	1
0.591	0.591	0.591	0.626	0.661	0.64	0.59433	0.54867	0.503	0.579	0.55033	0.52167	0.493	0.48	0.44	0.427	0.378	0.3805	0.383	0.427	0.453	0.439	0.342	0.396	0.389	0.383	0.3875	0.392	0.3485	0.305	0.374	0.329	0.385	0.437	0.345	0.364	0.477	0.59	0.58867	0.58733	0.586	0.584	0.563	0.567	0.5915	0.616	0.636	0.656	5
0.096	0.096	0.096	0.14	0.184	0.228	0.2345	0.241	0.291	0.247	0.26333	0.27967	0.296	0.338	0.44	0.455	0.429	0.4645	0.5	0.492	0.484	0.447	0.439	0.41	0.352	0.406	0.3945	0.383	0.33233	0.28167	0.231	0.244	0.257	0.255	0.27	0.264	0.282	0.3	0.37633	0.45267	0.529	0.634	0.691	0.668	0.681	0.694	0.682	0.67	14
0.396	0.396	0.396	0.392	0.404	0.448	0.446	0.444	0.442	0.429	0.416	0.403	0.39	0.435	0.38	0.336	0.387	0.365	0.343	0.356	0.292	0.337	0.34	0.289	0.274	0.352	0.339	0.326	0.34	0.354	0.292	0.351	0.254	0.274	0.294	0.335	0.308	0.281	0.27925	0.2775	0.27575	0.274	0.418	0.351	0.3005	0.25	0.297	0.344	3
0.587	0.587	0.587	0.611	0.594	0.599	0.602	0.605	0.608	0.61475	0.6215	0.62825	0.635	0.694	0.696	0.657	0.604	0.6235	0.643	0.644	0.658	0.687	0.665	0.626	0.649	0.632	0.635	0.638	0.654	0.652	0.65	0.655	0.678	0.674	0.661	0.675	0.638	0.665	0.66967	0.67433	0.679	0.671	0.699	0.721	0.7175	0.714	0.7	0.686	16
0.588	0.588	0.588	0.632	0.714	0.795	0.8115	0.828	0.759	0.751	0.743	0.735	0.727	0.762	0.645	0.502	0.364	0.3155	0.267	0.253	0.247	0.261	0.274	0.269	0.26	0.253	0.2655	0.278	0.26667	0.25533	0.244	0.2095	0.175	0.213	0.207	0.236	0.3145	0.393	0.37033	0.34767	0.325	0.253	0.242	0.204	0.246	0.248	0.316	0.429	17
0.37	0.37	0.37	0.435	0.5	0.461	0.5095	0.558	0.658	0.67175	0.6855	0.69925	0.713	0.812	0.814	0.757	0.696	0.722	0.748	0.723	0.748	0.735	0.7175	0.7	0.73	0.708	0.698	0.688	0.70633	0.72467	0.743	0.708	0.75	0.7455	0.741	0.704	0.7415	0.779	0.75933	0.73967	0.72	0.72	0.709	0.737	0.719	0.701	0.589	0.621	11
0.44	0.44	0.44	0.451	0.458	0.493	0.476	0.552	0.658	0.78	0.78333	0.78667	0.79	0.805	0.816	0.756	0.693	0.7105	0.728	0.7405	0.753	0.718	0.734	0.724	0.76	0.701	0.7155	0.73	0.778	0.768	0.758	0.741	0.793	0.744	0.728	0.693	0.724	0.755	0.74467	0.73433	0.724	0.671	0.663	0.701	0.624	0.632	0.542	0.452	7
0.294	0.294	0.294	0.306	0.351	0.362	0.42	0.442	0.59	0.61775	0.6455	0.67325	0.701	0.73	0.386	0.353	0.382	0.387	0.392	0.42	0.433	0.453	0.451	0.431	0.43	0.407	0.409	0.411	0.414	0.3875	0.361	0.3875	0.414	0.424	0.451	0.443	0.496	0.549	0.561	0.573	0.585	0.601	0.613	0.582	0.518	0.476	0.481	0.486	6
0.347	0.347	0.347	0.356	0.365	0.394	0.50367	0.61333	0.723	0.736	0.749	0.762	0.775	0.831	0.839	0.782	0.737	0.765	0.793	0.787	0.781	0.775	0.765	0.759	0.769	0.765	0.7735	0.782	0.78	0.7795	0.779	0.803	0.81	0.8075	0.805	0.769	0.763	0.789	0.726	0.663	0.6	0.477	0.44	0.458	0.454	0.45	0.414	0.378	21
0.615	0.615	0.615	0.63	0.714	0.786	0.8215	0.857	0.743	0.7445	0.746	0.7475	0.749	0.768	0.617	0.508	0.323	0.2795	0.236	0.279	0.307	0.274	0.281	0.269	0.248	0.293	0.2785	0.264	0.25667	0.24933	0.242	0.224	0.255	0.214	0.208	0.221	0.2185	0.216	0.21433	0.21267	0.211	0.218	0.197	0.194	0.227	0.26	0.395	0.53	17
0.367	0.367	0.367	0.358	0.289	0.32567	0.36233	0.399	0.412	0.4105	0.409	0.4075	0.406	0.391	0.45	0.407	0.365	0.345	0.325	0.295	0.265	0.293	0.292	0.277	0.231	0.337	0.3055	0.274	0.26667	0.25933	0.252	0.328	0.283	0.275	0.273	0.327	0.2645	0.202	0.292	0.382	0.472	0.279	0.391	0.366	0.3155	0.265	0.194	0.123	4
-0.063	-0.063	-0.063	-0.085	-0.107	-0.077	-0.059	-0.041	0.116	-0.141	-0.089	-0.037	0.015	-0.075	-0.095	-0.033	0.066	0.0475	0.029	0.041	0.059	0.094	0.057	0.099	0.016	0.08	0.051	0.022	0.106	0.0355	-0.035	0.043	-0.045	0.113	0.06	0.006	-0.1185	-0.243	-0.12133	0.00033333	0.122	0.148	-0.015	0.023	0.0025	-0.018	0.082	0.182	24
0.219	0.219	0.219	0.228	0.237	0.25775	0.2785	0.29925	0.32	0.3085	0.297	0.2855	0.274	0.24	0.265	0.311	0.347	0.4535	0.56	0.588	0.616	0.61	0.686	0.718	0.73	0.761	0.769	0.777	0.787	0.795	0.803	0.793	0.578	0.5225	0.467	0.454	0.4295	0.405	0.35367	0.30233	0.251	0.262	0.287	0.252	0.256	0.26	0.241	0.222	10
0.534	0.534	0.534	0.609	0.807	0.83567	0.86433	0.893	0.765	0.7385	0.712	0.6855	0.659	0.619	0.433	0.419	0.348	0.312	0.276	0.281	0.304	0.3	0.308	0.295	0.283	0.29	0.29	0.29	0.258	0.226	0.194	0.191	0.241	0.302	0.311	0.305	0.4885	0.672	0.544	0.416	0.288	0.232	0.242	0.242	0.315	0.336	0.46	0.584	19
0.519	0.519	0.519	0.557	0.684	0.701	0.7355	0.77	0.711	0.673	0.635	0.597	0.559	0.546	0.437	0.446	0.393	0.3665	0.34	0.344	0.348	0.331	0.305	0.308	0.304	0.296	0.2825	0.269	0.26	0.251	0.227	0.22	0.234	0.3	0.297	0.315	0.4495	0.584	0.64033	0.69667	0.753	0.677	0.711	0.686	0.615	0.597	0.565	0.533	9
0.16	0.16	0.16	0.166	0.172	0.18975	0.2075	0.22525	0.243	0.17	0.17467	0.17933	0.184	0.191	0.207	0.281	0.329	0.472	0.615	0.653	0.691	0.753	0.789	0.817	0.823	0.814	0.823	0.832	0.8435	0.855	0.846	0.772	0.517	0.496	0.433	0.454	0.4385	0.423	0.38	0.337	0.294	0.361	0.395	0.385	0.3015	0.218	0.182	0.146	10
0.5	0.5	0.5	0.633	0.766	0.795	0.75367	0.71233	0.671	0.6805	0.69	0.6995	0.709	0.741	0.537	0.385	0.33233	0.27967	0.227	0.245	0.263	0.27	0.264	0.268	0.254	0.283	0.2725	0.262	0.245	0.228	0.226	0.191	0.184	0.168	0.184	0.195	0.199	0.203	0.209	0.215	0.221	0.244	0.285	0.3	0.377	0.454	0.609	0.724	17
0.242	0.242	0.242	0.333	0.424	0.476	0.468	0.546	0.646	0.67325	0.7005	0.72775	0.755	0.787	0.767	0.733	0.655	0.668	0.681	0.6975	0.714	0.711	0.702	0.686	0.704	0.675	0.684	0.693	0.718	0.7025	0.687	0.7005	0.714	0.702	0.671	0.596	0.6315	0.667	0.64967	0.63233	0.615	0.492	0.633	0.54	0.551	0.562	0.333	0.104	7
0.28	0.28	0.28	0.264	0.333	0.299	0.338	0.377	0.416	0.40475	0.3935	0.38225	0.371	0.362	0.38	0.343	0.4	0.3665	0.333	0.359	0.374	0.351	0.386	0.34	0.281	0.342	0.344	0.346	0.3255	0.305	0.344	0.346	0.356	0.327	0.357	0.301	0.3595	0.418	0.4125	0.407	0.4015	0.396	0.315	0.366	0.3545	0.343	0.224	0.105	3
0.192	0.192	0.192	0.228	0.264	0.304	0.41433	0.52467	0.635	0.386	0.35067	0.31533	0.28	0.236	0.212	0.251	0.263	0.3245	0.386	0.477	0.568	0.603	0.716	0.712	0.703	0.691	0.6505	0.61	0.621	0.572	0.523	0.532	0.567	0.525	0.523	0.489	0.56	0.631	0.639	0.647	0.655	0.584	0.583	0.468	0.4165	0.365	0.31	0.292	15
0.148	0.148	0.148	0.144	0.14	0.145	0.163	0.181	0.247	0.205	0.198	0.191	0.184	0.147	0.164	0.181	0.193	0.176	0.159	0.134	0.149	0.172	0.176	0.201	0.185	0.196	0.1695	0.143	0.13567	0.12833	0.121	0.091	0.119	0.163	0.115	0.145	0.148	0.151	0.16433	0.17767	0.191	0.156	0.185	0.184	0.1585	0.133	0.133	0.133	22
0.473	0.473	0.473	0.588	0.59	0.631	0.61967	0.60833	0.597	0.6025	0.608	0.6135	0.619	0.619	0.509	0.402	0.371	0.314	0.257	0.269	0.281	0.287	0.266	0.263	0.277	0.292	0.267	0.242	0.243	0.244	0.187	0.22	0.263	0.2805	0.298	0.308	0.268	0.417	0.47533	0.53367	0.592	0.533	0.59	0.509	0.4915	0.474	0.434	0.394	12
0.052	0.052	0.052	-0.021	-0.094	0.007	0.228	0.029	0.311	0.243	0.28067	0.31833	0.356	0.377	0.457	0.441	0.43	0.4755	0.521	0.5245	0.528	0.491	0.484	0.477	0.487	0.39	0.3185	0.247	0.23633	0.22567	0.215	0.119	0.022	0.216	0.264	0.279	0.1565	0.034	0.079	0.124	0.169	0.051	0.084	-0.14	0.085	0.06	0.03	0	11
0.528	0.528	0.528	0.625	0.82	0.765	0.8355	0.906	0.762	0.76275	0.7635	0.76425	0.765	0.77	0.643	0.518	0.352	0.329	0.306	0.2935	0.281	0.294	0.294	0.309	0.309	0.286	0.295	0.304	0.2895	0.275	0.255	0.247	0.229	0.237	0.238	0.209	0.165	0.121	0.149	0.177	0.205	0.232	0.247	0.254	0.274	0.275	0.344	0.413	2
0.357	0.357	0.357	0.348	0.429	0.423	0.4935	0.564	0.532	0.53275	0.5335	0.53425	0.535	0.509	0.474	0.453	0.378	0.3885	0.399	0.3995	0.4	0.389	0.394	0.367	0.325	0.296	0.2965	0.297	0.239	0.2585	0.278	0.265	0.324	0.3385	0.353	0.284	0.401	0.518	0.527	0.536	0.545	0.527	0.522	0.445	0.465	0.485	0.468	0.451	5
0.318	0.318	0.318	0.31	0.376	0.437	0.516	0.595	0.674	0.775	0.75533	0.73567	0.716	0.721	0.516	0.464	0.383	0.356	0.329	0.348	0.346	0.34	0.349	0.361	0.369	0.3	0.3145	0.329	0.327	0.325	0.323	0.363	0.403	0.401	0.415	0.384	0.4675	0.551	0.576	0.601	0.626	0.643	0.611	0.593	0.575	0.551	0.568	0.585	12
0.387	0.387	0.387	0.43	0.571	0.62633	0.68167	0.737	0.666	0.66	0.654	0.648	0.642	0.62	0.473	0.443	0.429	0.4435	0.458	0.446	0.383	0.378	0.392	0.391	0.409	0.416	0.413	0.41	0.389	0.365	0.341	0.399	0.471	0.4845	0.498	0.516	0.5875	0.659	0.564	0.469	0.374	0.3	0.328	0.316	0.3115	0.307	0.293	0.279	19
0.491	0.491	0.491	0.463	0.435	0.444	0.498	0.552	0.68	0.69075	0.7015	0.71225	0.723	0.817	0.815	0.765	0.699	0.725	0.751	0.741	0.765	0.752	0.732	0.712	0.725	0.72	0.722	0.724	0.73767	0.75133	0.765	0.743	0.786	0.778	0.77	0.72	0.7545	0.789	0.786	0.783	0.78	0.691	0.761	0.739	0.7165	0.694	0.63	0.619	11
0.381	0.381	0.381	0.357	0.447	0.4895	0.532	0.55	0.616	0.63575	0.6555	0.67525	0.695	0.71	0.672	0.617	0.569	0.5765	0.584	0.622	0.589	0.59	0.592	0.51	0.531	0.53	0.532	0.534	0.5335	0.533	0.473	0.4815	0.49	0.53	0.513	0.456	0.473	0.49	0.51633	0.54267	0.569	0.631	0.636	0.64	0.582	0.632	0.564	0.496	8
0.203	0.203	0.203	0.138	0.111	0.157	0.269	0.381	0.293	0.243	0.227	0.211	0.195	0.138	0.165	0.171	0.126	0.12	0.114	0.1205	0.127	0.211	0.186	0.242	0.137	0.111	0.154	0.197	0.1515	0.106	0.078	0.011	0.053	0.099	0.191	0.22	0.1035	-0.013	0.043	0.099	0.155	-0.026	0.056	0.057	0.0165	-0.024	-0.071	-0.118	23
0.579	0.579	0.579	0.61	0.622	0.612	0.617	0.622	0.627	0.638	0.649	0.66	0.671	0.743	0.714	0.685	0.612	0.6445	0.677	0.686	0.67	0.683	0.669	0.649	0.649	0.64	0.649	0.658	0.674	0.668	0.662	0.667	0.728	0.712	0.682	0.63	0.665	0.738	0.731	0.724	0.717	0.686	0.742	0.716	0.723	0.73	0.702	0.674	16
0.406	0.406	0.406	0.355	0.442	0.454	0.5005	0.547	0.754	0.75875	0.7635	0.76825	0.773	0.816	0.819	0.722	0.675	0.716	0.757	0.756	0.755	0.76	0.759	0.731	0.76	0.725	0.7515	0.778	0.78233	0.78667	0.791	0.7995	0.808	0.753	0.768	0.724	0.733	0.742	0.75133	0.76067	0.77	0.709	0.701	0.684	0.592	0.5	0.46	0.484	21
0.18	0.18	0.18	0.197	0.214	0.198	0.299	0.4	0.501	0.5155	0.53	0.5445	0.559	0.538	0.445	0.383	0.316	0.316	0.316	0.313	0.297	0.283	0.292	0.313	0.282	0.291	0.286	0.281	0.266	0.251	0.236	0.23	0.286	0.287	0.277	0.276	0.3015	0.327	0.399	0.471	0.543	0.668	0.685	0.675	0.685	0.695	0.654	0.685	20
0.389	0.389	0.389	0.331	0.273	0.308	0.338	0.368	0.398	0.32	0.32067	0.32133	0.322	0.326	0.222	0.282	0.262	0.2625	0.263	0.264	0.277	0.268	0.296	0.265	0.265	0.321	0.2815	0.242	0.2325	0.223	0.19	0.182	0.173	0.257	0.248	0.278	0.273	0.268	0.29633	0.32467	0.353	0.323	0.257	0.207	0.24	0.273	0.253	0.443	3
0.203	0.203	0.203	0.138	0.111	0.157	0.269	0.381	0.293	0.243	0.227	0.211	0.195	0.138	0.165	0.171	0.126	0.12	0.114	0.1205	0.127	0.211	0.186	0.242	0.137	0.111	0.154	0.197	0.1515	0.106	0.078	0.011	0.053	0.099	0.191	0.22	0.1035	-0.013	0.043	0.099	0.155	-0.026	0.056	0.057	0.0165	-0.024	-0.071	-0.118	23
0.264	0.264	0.264	0.273	0.179	0.174	0.22633	0.27867	0.331	0.227	0.233	0.239	0.245	0.182	0.216	0.271	0.289	0.363	0.437	0.435	0.433	0.443	0.488	0.618	0.599	0.685	0.6825	0.68	0.717	0.75	0.768	0.779	0.76	0.684	0.574	0.53	0.4855	0.441	0.37725	0.3135	0.24975	0.186	0.273	0.244	0.2595	0.275	0.177	0.079	10
0.204	0.204	0.204	0.2	0.195	0.193	0.191	0.298	0.237	0.277	0.25367	0.23033	0.207	0.226	0.303	0.376	0.439	0.5815	0.724	0.755	0.807	0.81	0.825	0.817	0.823	0.81267	0.80233	0.792	0.805	0.818	0.831	0.825	0.82	0.797	0.774	0.735	0.629	0.523	0.47775	0.4325	0.38725	0.342	0.39	0.362	0.2945	0.227	0.212	0.197	11
0.224	0.224	0.224	0.207	0.19	0.142	0.2225	0.303	0.231	0.33	0.301	0.272	0.243	0.201	0.307	0.369	0.442	0.5725	0.703	0.734	0.781	0.794	0.82	0.791	0.805	0.779	0.785	0.791	0.80067	0.81033	0.82	0.825	0.816	0.788	0.763	0.715	0.6075	0.5	0.44767	0.39533	0.343	0.236	0.279	0.28	0.2795	0.279	0.158	0.037	1
0.246	0.246	0.246	0.157	0.089	0.062	0.123	0.184	0.285	0.178	0.215	0.252	0.289	0.265	0.066	0.179	0.232	0.22	0.208	0.33	0.241	0.248	0.208	0.289	0.231	0.264	0.2095	0.155	0.171	0.187	0.17	0.187	0.172	0.259	0.247	0.268	0.2355	0.203	0.24133	0.27967	0.318	0.168	0.2	0.143	0.0765	0.01	0.052	0.094	23
0.563	0.563	0.563	0.672	0.796	0.847	0.81933	0.79167	0.764	0.767	0.70567	0.64433	0.583	0.516	0.322	0.28	0.3	0.2815	0.263	0.2645	0.266	0.274	0.274	0.294	0.26	0.284	0.27	0.256	0.286	0.3	0.258	0.282	0.373	0.399	0.425	0.429	0.518	0.607	0.531	0.455	0.379	0.303	0.27	0.201	0.2405	0.28	0.382	0.484	19
0.363	0.363	0.363	0.366	0.447	0.491	0.5615	0.632	0.624	0.287	0.262	0.237	0.212	0.215	0.204	0.2595	0.315	0.388	0.461	0.54	0.619	0.645	0.687	0.555	0.301	0.273	0.267	0.261	0.28	0.242	0.255	0.294	0.477	0.471	0.427	0.416	0.5945	0.773	0.72433	0.67567	0.627	0.331	0.31	0.279	0.281	0.255	0.286	0.317	14
0.188	0.188	0.188	0.184	0.195	0.222	0.249	0.276	0.239	0.182	0.182	0.182	0.182	0.182	0.219	0.356	0.358	0.505	0.652	0.726	0.787	0.796	0.778	0.82	0.833	0.823	0.813	0.803	0.81267	0.82233	0.832	0.824	0.815	0.779	0.743	0.71	0.589	0.468	0.39233	0.31667	0.241	0.285	0.314	0.289	0.257	0.225	0.224	0.223	1
0.107	0.107	0.107	0.156	0.205	0.184	0.207	0.23	0.307	0.433	0.48867	0.54433	0.6	0.687	0.703	0.657	0.533	0.498	0.463	0.47	0.423	0.344	0.315	0.323	0.295	0.32	0.2835	0.247	0.24533	0.24367	0.242	0.233	0.267	0.297	0.176	0.152	0.19	0.228	0.24167	0.25533	0.269	0.21	0.272	0.151	0.155	0.159	0.206	0.253	19
0.194	0.194	0.194	0.13	0.109	0.148	0.274	0.4	0.283	0.209	0.18433	0.15967	0.135	0.242	0.091	0.15	0.108	0.0615	0.015	0.0895	0.164	0.173	0.15	0.207	0.146	0.154	0.1755	0.197	0.182	0.167	0.069	0.027	0.016	0.125	0.191	0.169	0.091	0.013	0.039	0.065	0.091	0.106	0.101	0.011	0.032	0.053	-0.06	-0.173	23
0.356	0.356	0.356	0.07	-0.216	0.095	-0.036	-0.167	0.329	-0.087	-0.029333	0.028333	0.086	0.037	0.029	0.135	0.186	0.081	-0.024	-0.009	0.006	0.163	0.06	0.166	0.122	0.047	0.0915	0.136	0.082	0.033	-0.014	-0.047	-0.08	0.062	0.084	0.069	0.041	0.039	0.040667	0.042333	0.044	0.036	0.098	0.132	0.265	0.268	0.096	-0.076	24
0.279	0.279	0.279	0.357	0.435	0.498	0.56733	0.63667	0.706	0.753	0.722	0.691	0.66	0.744	0.584	0.513	0.378	0.3345	0.291	0.281	0.289	0.261	0.275	0.279	0.261	0.244	0.229	0.214	0.251	0.228	0.205	0.205	0.178	0.256	0.267	0.293	0.367	0.441	0.49633	0.55167	0.607	0.702	0.717	0.694	0.708	0.722	0.706	0.69	2
0.166	0.166	0.166	0.175	0.184	0.1965	0.209	0.2215	0.234	0.187	0.19067	0.19433	0.198	0.178	0.265	0.322	0.423	0.5565	0.69	0.712	0.764	0.753	0.7	0.619	0.563	0.661	0.579	0.497	0.45667	0.41633	0.376	0.287	0.245	0.252	0.259	0.27	0.285	0.3	0.27333	0.24667	0.22	0.285	0.305	0.269	0.284	0.299	0.385	0.471	14
0.424	0.424	0.424	0.413	0.299	0.467	0.462	0.457	0.697	0.758	0.75867	0.75933	0.76	0.76	0.742	0.668	0.646	0.655	0.664	0.684	0.704	0.675	0.71	0.654	0.703	0.636	0.6575	0.679	0.677	0.675	0.673	0.669	0.718	0.753	0.665	0.662	0.685	0.708	0.71567	0.72333	0.731	0.607	0.688	0.638	0.547	0.557	0.351	0.145	21
0.249	0.249	0.249	0.314	0.112	0.213	0.28	0.347	0.414	0.6	0.568	0.536	0.504	0.583	0.448	0.465	0.45	0.34	0.23	0.283	0.279	0.358	0.395	0.376	0.361	0.388	0.3695	0.351	0.34067	0.33033	0.32	0.367	0.298	0.305	0.285	0.288	0.2785	0.269	0.346	0.423	0.5	0.341	0.333	0.429	0.439	0.37	0.242	0.114	11
-0.218	-0.218	-0.218	-0.15	-0.082	-0.048	-0.0505	-0.053	0.113	-0.086	-0.03	0.026	0.082	-0.041	-0.071	0.01	0.066	0.0505	0.035	-0.057	0.029	0.1	0	0.118	0.056	0.116	0.097	0.078	0.072	0	0.064	-0.045	-0.111	-0.009	0.13	0.021	-0.0505	-0.122	-0.055333	0.011333	0.078	0.008	-0.045	0.008	0.0255	0.043	-0.035	-0.113	24
0.154	0.154	0.154	0.155	0.156	0.139	0.1645	0.19	0.243	0.174	0.17533	0.17667	0.178	0.145	0.145	0.172	0.201	0.1765	0.152	0.138	0.155	0.154	0.127	0.19	0.21	0.161	0.1455	0.13	0.155	0.1315	0.108	0.08	0.117	0.157	0.13	0.144	0.1525	0.161	0.172	0.183	0.194	0.14	0.138	0.113	0.141	0.169	0.206	0.243	22
0.231	0.231	0.231	0.1	0.134	0.064	0.251	0.438	0.293	0.268	0.25733	0.24667	0.236	0.28	0.135	0.137	0.107	0.0955	0.084	0.1315	0.179	0.244	0.15	0.207	0.081	0.165	0.1675	0.17	0.148	0.126	0.158	0.156	0.01	0.125	0.191	0.286	0.156	0.026	0.068667	0.11133	0.154	0.062	0.011	0.011	0.0115	0.012	-0.057	-0.126	23
0.401	0.401	0.401	0.502	0.603	0.596	0.618	0.64	0.662	0.718	0.68033	0.64267	0.605	0.662	0.623	0.563	0.349	0.3045	0.26	0.272	0.287	0.305	0.32	0.325	0.318	0.344	0.3275	0.311	0.301	0.313	0.325	0.329	0.363	0.381	0.371	0.38	0.444	0.508	0.53567	0.56333	0.591	0.57	0.596	0.601	0.578	0.555	0.512	0.469	9
0.354	0.354	0.354	0.274	0.41	0.37	0.3965	0.423	0.504	0.49075	0.4775	0.46425	0.451	0.402	0.417	0.366	0.377	0.3515	0.326	0.3345	0.343	0.337	0.343	0.358	0.328	0.348	0.3255	0.303	0.344	0.3235	0.303	0.3255	0.348	0.382	0.346	0.405	0.4465	0.488	0.451	0.414	0.377	0.538	0.517	0.533	0.465	0.452	0.459	0.466	3
0.514	0.514	0.514	0.571	0.627	0.654	0.68	0.706	0.643	0.64725	0.6515	0.65575	0.66	0.675	0.639	0.602	0.576	0.591	0.606	0.6015	0.597	0.603	0.581	0.542	0.538	0.569	0.5655	0.562	0.541	0.52	0.573	0.637	0.65	0.596	0.6	0.609	0.58	0.551	0.56733	0.58367	0.6	0.489	0.513	0.591	0.423	0.455	0.474	0.493	16
0.396	0.396	0.396	0.482	0.568	0.645	0.63767	0.63033	0.623	0.783	0.77333	0.76367	0.754	0.796	0.782	0.709	0.667	0.665	0.663	0.686	0.709	0.685	0.552	0.557	0.518	0.593	0.56	0.527	0.531	0.531	0.505	0.573	0.696	0.667	0.605	0.593	0.583	0.668	0.66367	0.65933	0.655	0.509	0.566	0.553	0.5675	0.582	0.364	0.146	9
0.508	0.508	0.508	0.528	0.73	0.78067	0.83133	0.882	0.736	0.74875	0.7615	0.77425	0.787	0.793	0.663	0.498	0.392	0.34	0.288	0.304	0.346	0.261	0.319	0.312	0.243	0.287	0.2705	0.254	0.259	0.233	0.207	0.244	0.218	0.229	0.251	0.24	0.3195	0.399	0.41033	0.42167	0.433	0.417	0.45	0.426	0.315	0.25	0.331	0.412	2
0.403	0.403	0.403	0.432	0.526	0.63	0.7125	0.795	0.753	0.74325	0.7335	0.72375	0.714	0.735	0.628	0.556	0.39	0.343	0.296	0.303	0.318	0.309	0.262	0.269	0.256	0.277	0.285	0.238	0.23833	0.23867	0.239	0.227	0.183	0.209	0.186	0.193	0.2125	0.232	0.2435	0.255	0.311	0.291	0.298	0.324	0.313	0.308	0.333	0.362	2
0.559	0.559	0.559	0.661	0.763	0.798	0.819	0.84	0.766	0.815	0.781	0.747	0.713	0.725	0.5	0.333	0.277	0.239	0.201	0.279	0.297	0.243	0.261	0.257	0.242	0.276	0.2495	0.223	0.21733	0.21167	0.206	0.216	0.234	0.2435	0.253	0.272	0.2475	0.223	0.23467	0.24633	0.258	0.213	0.23	0.271	0.2535	0.236	0.304	0.372	17
0.344	0.344	0.344	0.226	0.26	0.2845	0.309	0.2945	0.28	0.232	0.217	0.202	0.187	0.177	0.239	0.32	0.432	0.515	0.598	0.6525	0.707	0.738	0.787	0.775	0.78	0.757	0.76	0.763	0.77067	0.77833	0.786	0.791	0.789	0.755	0.721	0.674	0.6485	0.623	0.511	0.399	0.287	0.221	0.209	0.186	0.197	0.208	0.247	0.286	1
0.246	0.246	0.246	0.216	0.226	0.205	0.2325	0.26	0.252	0.242	0.232	0.222	0.212	0.167	0.24	0.349	0.353	0.473	0.593	0.642	0.706	0.756	0.782	0.787	0.796	0.777	0.785	0.793	0.797	0.804	0.799	0.786	0.805	0.785	0.756	0.709	0.64	0.571	0.52367	0.47633	0.429	0.372	0.298	0.286	0.278	0.271	0.248	0.225	1
0.312	0.312	0.312	0.339	0.366	0.362	0.4425	0.523	0.634	0.441	0.50767	0.57433	0.641	0.689	0.566	0.469	0.488	0.4695	0.451	0.529	0.526	0.479	0.51	0.496	0.498	0.494	0.491	0.488	0.4885	0.489	0.489	0.505	0.589	0.62	0.609	0.556	0.6295	0.703	0.689	0.675	0.661	0.303	0.339	0.283	0.2825	0.282	0.278	0.274	20
0.313	0.313	0.313	0.354	0.395	0.383	0.48933	0.59567	0.702	0.719	0.736	0.753	0.77	0.822	0.819	0.774	0.709	0.7385	0.768	0.7695	0.771	0.759	0.746	0.738	0.752	0.742	0.7515	0.761	0.751	0.7555	0.76	0.777	0.821	0.7955	0.77	0.744	0.732	0.772	0.727	0.682	0.637	0.468	0.45	0.462	0.4485	0.435	0.434	0.433	21
0.293	0.293	0.293	0.322	0.269	0.265	0.30433	0.34367	0.383	0.369	0.355	0.341	0.327	0.34	0.407	0.384	0.361	0.3395	0.318	0.3405	0.363	0.297	0.355	0.34	0.356	0.323	0.3095	0.296	0.3075	0.319	0.326	0.317	0.343	0.345	0.347	0.247	0.265	0.283	0.2955	0.308	0.3205	0.333	0.393	0.28	0.3025	0.325	0.248	0.171	4
0.232	0.232	0.232	0.21	0.23	0.229	0.252	0.275	0.298	0.243	0.23233	0.22167	0.211	0.183	0.196	0.257	0.259	0.316	0.373	0.453	0.533	0.561	0.694	0.714	0.684	0.742	0.713	0.684	0.714	0.668	0.64	0.654	0.641	0.606	0.571	0.556	0.609	0.662	0.62433	0.58667	0.549	0.235	0.202	0.245	0.211	0.177	0.214	0.251	15
0.359	0.359	0.359	0.371	0.336	0.355	0.368	0.381	0.426	0.39325	0.3605	0.32775	0.295	0.335	0.324	0.29	0.32	0.2815	0.243	0.271	0.217	0.229	0.311	0.288	0.289	0.292	0.2865	0.281	0.2925	0.304	0.236	0.271	0.235	0.279	0.315	0.336	0.3045	0.273	0.324	0.375	0.426	0.338	0.352	0.408	0.358	0.308	0.35	0.392	4
-0.187	-0.187	-0.187	-0.089	0.009	0.014	0.193	0	0.261	0.181	0.20667	0.23233	0.258	0.228	0.316	0.324	0.38	0.375	0.37	0.377	0.384	0.383	0.25	0.313	0.337	0.282	0.3145	0.347	0.27667	0.20633	0.136	0.213	0.105	0.327	0.286	0.353	0.3465	0.34	0.29867	0.25733	0.216	0.183	0.164	-0.018	0.083	0.011	-0.25	-0.511	11
0.221	0.221	0.221	0.021	0.068	0.123	0.2955	0.468	0.293	0.274	0.229	0.184	0.139	0.396	0.188	0.128	0.136	0.1275	0.119	0.178	0.237	0.197	0.179	0.254	0.156	0.182	0.1835	0.185	0.1845	0.184	0.037	0.105	0.043	0.067	0.275	0.21	0.121	0.032	0.081667	0.13133	0.181	0.089	0.032	0	0.031	0.062	0	-0.062	23
0.211	0.211	0.211	0	0.212	0.164	0.327	0.49	0.333	0.372	0.29567	0.21933	0.143	0.278	0.226	0.175	0.115	0.117	0.119	0.207	0.295	0.241	0.256	0.345	0.236	0.137	0.185	0.233	0.2495	0.266	0.093	0.095	0.109	0.24	0.339	0.203	0.217	0.231	0.22833	0.22567	0.223	0.449	0.252	0.436	0.367	0.298	0.333	0.368	23
0.177	0.177	0.177	0.277	0.377	0.369	0.361	0.353	0.375	0.287	0.27833	0.26967	0.261	0.29	0.266	0.269	0.279	0.2435	0.208	0.201	0.194	0.197	0.246	0.246	0.224	0.217	0.1915	0.166	0.2065	0.247	0.23	0.2315	0.233	0.175	0.173	0.246	0.266	0.249	0.27167	0.29433	0.317	0.32	0.387	0.283	0.293	0.303	0.367	0.431	5
0.298	0.298	0.298	0.322	0.257	0.487	0.555	0.683	0.455	0.438	0.47	0.502	0.534	0.515	0.5	0.367	0.49	0.49	0.49	0.446	0.176	0.344	0.284	0.48	0.45	0.488	0.4745	0.461	0.411	0.533	0.433	0.542	0.673	0.459	0.483	0.575	0.6285	0.682	0.65833	0.63467	0.611	0.65	0.598	0.688	0.525	0.679	0.598	0.517	11
0.35	0.35	0.35	0.435	0.52	0.528	0.571	0.614	0.657	0.725	0.69633	0.66767	0.639	0.69	0.626	0.546	0.491	0.4435	0.396	0.3685	0.341	0.335	0.331	0.366	0.321	0.353	0.342	0.331	0.355	0.3305	0.306	0.337	0.363	0.3895	0.416	0.419	0.4805	0.542	0.57833	0.61467	0.651	0.669	0.705	0.684	0.682	0.68	0.641	0.602	12
0.429	0.429	0.429	0.434	0.458	0.438	0.50867	0.57933	0.65	0.656	0.662	0.668	0.674	0.746	0.761	0.698	0.634	0.663	0.692	0.684	0.703	0.671	0.685	0.634	0.61	0.61	0.6195	0.629	0.628	0.627	0.626	0.596	0.613	0.625	0.586	0.587	0.572	0.557	0.58967	0.62233	0.655	0.672	0.677	0.675	0.651	0.627	0.586	0.545	8
0.158	0.158	0.158	0.173	0.188	0.157	0.188	0.219	0.25	0.233	0.216	0.199	0.182	0.165	0.202	0.247	0.316	0.4495	0.583	0.656	0.672	0.692	0.79	0.812	0.839	0.831	0.8445	0.858	0.871	0.8705	0.87	0.856	0.842	0.789	0.696	0.582	0.4985	0.415	0.36767	0.32033	0.273	0.188	0.173	0.176	0.176	0.176	0.185	0.194	10
0.204	0.204	0.204	0.433	0.662	0.723	0.761	0.799	0.73	0.844	0.733	0.622	0.642	0.711	0.51	0.42	0.302	0.288	0.274	0.2745	0.275	0.268	0.319	0.341	0.324	0.323	0.3115	0.3	0.317	0.267	0.217	0.2085	0.2	0.204	0.2	0.21	0.205	0.17	0.18533	0.20067	0.216	0.395	0.463	0.476	0.525	0.574	0.66	0.746	2
0.36	0.36	0.36	0.424	0.372	0.475	0.561	0.647	0.733	0.73425	0.7355	0.73675	0.738	0.799	0.781	0.704	0.687	0.688	0.689	0.6855	0.682	0.724	0.714	0.625	0.62	0.675	0.681	0.687	0.68667	0.68633	0.686	0.692	0.698	0.7045	0.711	0.682	0.6525	0.623	0.64667	0.67033	0.694	0.585	0.68	0.605	0.5	0.467	0.44	0.413	21
0.429	0.429	0.429	0.439	0.441	0.442	0.432	0.422	0.719	0.7325	0.746	0.7595	0.773	0.767	0.791	0.744	0.673	0.694	0.715	0.7095	0.704	0.73	0.714	0.692	0.709	0.703	0.7085	0.714	0.698	0.73	0.722	0.728	0.755	0.733	0.711	0.701	0.7125	0.724	0.71875	0.7135	0.70825	0.703	0.711	0.7	0.67	0.64	0.525	0.41	7
0.321	0.321	0.321	0.274	0.343	0.346	0.385	0.424	0.233	0.206	0.20433	0.20267	0.201	0.184	0.211	0.231	0.252	0.279	0.306	0.3125	0.319	0.445	0.463	0.577	0.506	0.577	0.605	0.633	0.6665	0.7	0.667	0.672	0.677	0.666	0.578	0.567	0.5445	0.522	0.49533	0.46867	0.442	0.475	0.476	0.41	0.385	0.36	0.39	0.42	10
0.562	0.562	0.562	0.678	0.661	0.658	0.654	0.65	0.648	0.47	0.53833	0.60667	0.675	0.747	0.732	0.694	0.62	0.6475	0.675	0.691	0.685	0.667	0.659	0.65	0.67	0.638	0.654	0.67	0.692	0.683	0.674	0.677	0.731	0.739	0.698	0.682	0.674	0.744	0.738	0.732	0.726	0.723	0.742	0.725	0.7355	0.746	0.68	0.614	13
0.514	0.514	0.514	0.533	0.622	0.658	0.694	0.73	0.667	0.721	0.703	0.685	0.667	0.526	0.419	0.416	0.356	0.3365	0.317	0.341	0.367	0.35	0.326	0.351	0.331	0.327	0.302	0.277	0.293	0.233	0.255	0.215	0.305	0.3215	0.338	0.32	0.26	0.2	0.22367	0.24733	0.271	0.289	0.371	0.366	0.3945	0.423	0.506	0.589	9
0.212	0.212	0.212	0.212	0.181	0.212	0.23733	0.26267	0.288	0.231	0.233	0.235	0.237	0.228	0.295	0.32	0.43	0.506	0.582	0.6655	0.749	0.751	0.786	0.757	0.764	0.745	0.7495	0.754	0.754	0.788	0.768	0.763	0.763	0.715	0.684	0.66	0.569	0.478	0.43867	0.39933	0.36	0.364	0.343	0.352	0.318	0.284	0.273	0.262	1
0.214	0.214	0.214	0.136	0.234	0.177	0.211	0.245	0.279	0.234	0.22567	0.21733	0.209	0.174	0.188	0.238	0.237	0.261	0.285	0.316	0.298	0.356	0.4	0.509	0.538	0.556	0.5945	0.633	0.591	0.665	0.664	0.739	0.659	0.572	0.485	0.394	0.387	0.38	0.35967	0.33933	0.319	0.248	0.23	0.272	0.266	0.26	0.388	0.516	10
-0.156	-0.156	-0.156	-0.117	-0.078	-0.15	-0.0095	0.131	0.311	0.32525	0.3395	0.35375	0.368	0.055	0.014	0.079	0.186	0.033	-0.12	-0.052	-0.061	-0.022	-0.057	0.027	-0.014	0.094	-0.015	-0.124	-0.111	-0.098	-0.085	-0.219	-0.274	-0.065	-0.049	-0.059	-0.1065	-0.154	-0.073	0.008	0.089	-0.026	-0.099	-0.018	-0.0755	-0.133	-0.01	0.113	11
0.458	0.458	0.458	0.494	0.556	0.509	0.5725	0.636	0.704	0.72225	0.7405	0.75875	0.777	0.784	0.808	0.756	0.694	0.699	0.704	0.725	0.752	0.737	0.719	0.666	0.702	0.685	0.6815	0.678	0.69367	0.70933	0.725	0.719	0.713	0.684	0.655	0.643	0.6905	0.738	0.71733	0.69667	0.676	0.647	0.678	0.707	0.643	0.706	0.555	0.404	8
0.478	0.478	0.478	0.507	0.536	0.566	0.595	0.624	0.525	0.681	0.67767	0.67433	0.671	0.707	0.636	0.623	0.56	0.572	0.584	0.599	0.574	0.589	0.631	0.535	0.538	0.559	0.57	0.581	0.568	0.585	0.558	0.574	0.59	0.624	0.664	0.535	0.6415	0.748	0.713	0.678	0.643	0.657	0.586	0.587	0.5935	0.6	0.591	0.582	5
0.168	0.168	0.168	0.163	-0.203	0.091	-0.0535	-0.198	0.282	-0.136	-0.049	0.038	0.125	-0.023	0	0.122	0.191	0.114	0.037	0.0085	-0.02	0.042	-0.096	0.03	0.062	0.159	0.0615	-0.036	0.097	-0.013	-0.08	-0.1365	-0.193	-0.025	0.068	0.087	-0.0175	-0.122	-0.084333	-0.046667	-0.009	-0.009	0.031	0.194	0.175	0.079	-0.017	-0.113	24
0.327	0.327	0.327	0.283	0.307	0.308	0.3935	0.479	0.325	0.3065	0.288	0.2695	0.251	0.201	0.187	0.214	0.276	0.3545	0.433	0.5535	0.674	0.714	0.758	0.712	0.666	0.678	0.5925	0.507	0.51267	0.51833	0.524	0.561	0.469	0.433	0.382	0.361	0.4025	0.444	0.478	0.512	0.546	0.214	0.195	0.211	0.229	0.247	0.348	0.449	14
-0.106	-0.106	-0.106	-0.126	-0.146	-0.062	-0.0575	-0.053	0.133	-0.19	-0.10033	-0.010667	0.079	0.063	0	0.045	0.113	0.0725	0.032	0.03	0.122	0.2	0.025	0.143	0.043	0.054	0.0975	0.141	0.136	0.049	0.029	0.126	-0.095	0.062	0.115	0.113	0.045	-0.023	0.024	0.071	0.118	0.108	0.096	0.129	0.126	0.123	0.174	0.225	24
0.32	0.32	0.32	0.322	0.352	0.39033	0.42867	0.467	0.675	0.68675	0.6985	0.71025	0.722	0.74	0.653	0.574	0.48	0.485	0.49	0.514	0.508	0.5	0.451	0.434	0.404	0.4	0.391	0.382	0.367	0.345	0.318	0.293	0.455	0.4595	0.464	0.44	0.5685	0.697	0.71033	0.72367	0.737	0.731	0.735	0.724	0.6965	0.669	0.643	0.617	6
0.263	0.263	0.263	0.235	0.207	0.20267	0.19833	0.194	0.28	0.216	0.211	0.206	0.201	0.2	0.294	0.295	0.305	0.338	0.45	0.503	0.662	0.685	0.748	0.787	0.742	0.775	0.7695	0.764	0.74367	0.72333	0.703	0.692	0.681	0.646	0.541	0.494	0.5205	0.547	0.55033	0.55367	0.557	0.433	0.455	0.397	0.3195	0.242	0.215	0.188	10
0.315	0.315	0.315	0.3	0.417	0.485	0.5395	0.594	0.701	0.782	0.74133	0.70067	0.66	0.657	0.412	0.359	0.324	0.3245	0.325	0.307	0.289	0.267	0.302	0.299	0.277	0.29	0.2885	0.287	0.298	0.279	0.259	0.265	0.271	0.238	0.26	0.236	0.254	0.272	0.255	0.238	0.221	0.219	0.278	0.259	0.282	0.305	0.299	0.293	19
0.24	0.24	0.24	0.226	0.207	0.24033	0.27367	0.307	0.628	0.772	0.58333	0.39467	0.206	0.193	0.178	0.209	0.236	0.253	0.27	0.28	0.348	0.356	0.426	0.537	0.559	0.618	0.6215	0.625	0.615	0.605	0.605	0.629	0.653	0.611	0.6	0.527	0.6045	0.682	0.687	0.692	0.697	0.601	0.573	0.467	0.412	0.357	0.264	0.171	14
0.21	0.21	0.21	0.189	0.214	0.197	0.2845	0.372	0.739	0.747	0.755	0.763	0.771	0.768	0.524	0.398	0.333	0.2735	0.214	0.215	0.211	0.213	0.224	0.232	0.217	0.221	0.217	0.213	0.207	0.201	0.176	0.169	0.19	0.1955	0.201	0.209	0.203	0.185	0.19225	0.1995	0.20675	0.214	0.209	0.202	0.198	0.194	0.278	0.362	20
0.267	0.267	0.267	0.218	0.264	0.242	0.2805	0.319	0.312	0.225	0.22333	0.22167	0.22	0.196	0.288	0.314	0.323	0.424	0.525	0.6025	0.68	0.717	0.762	0.739	0.776	0.732	0.7345	0.737	0.762	0.798	0.796	0.802	0.808	0.783	0.757	0.719	0.668	0.617	0.538	0.459	0.38	0.269	0.289	0.297	0.2945	0.292	0.264	0.236	1
0.305	0.305	0.305	0.31	0.409	0.424	0.5045	0.585	0.704	0.779	0.753	0.727	0.701	0.653	0.481	0.414	0.357	0.3425	0.328	0.324	0.32	0.307	0.313	0.306	0.258	0.29	0.29	0.29	0.316	0.325	0.257	0.277	0.297	0.227	0.208	0.239	0.2385	0.238	0.24933	0.26067	0.272	0.354	0.42	0.398	0.4415	0.485	0.529	0.573	19
0.246	0.246	0.246	0.078	0.121	0.152	0.295	0.438	0.315	0.237	0.23433	0.23167	0.229	0.24	0.112	0.135	0.126	0.118	0.11	0.1605	0.211	0.228	0.125	0.211	0.13	0.162	0.1785	0.195	0.1955	0.196	0.12	0.01	0.028	0.125	0.146	0.232	0.116	0	0.035667	0.071333	0.107	0.114	0.08	-0.08	-0.0465	-0.013	-0.042	-0.071	23
0.47	0.47	0.47	0.502	0.509	0.554	0.599	0.644	0.655	0.65725	0.6595	0.66175	0.664	0.703	0.514	0.455	0.383	0.363	0.343	0.413	0.424	0.437	0.399	0.378	0.359	0.343	0.3355	0.328	0.329	0.323	0.3	0.309	0.383	0.3895	0.396	0.375	0.558	0.741	0.73467	0.72833	0.722	0.724	0.743	0.61	0.6135	0.617	0.623	0.629	12
0.331	0.331	0.331	0.272	0.213	0.229	0.26433	0.29967	0.335	0.3105	0.286	0.2615	0.237	0.195	0.197	0.193	0.199	0.2275	0.256	0.2665	0.277	0.299	0.314	0.288	0.281	0.327	0.3045	0.282	0.2595	0.237	0.209	0.198	0.154	0.188	0.206	0.174	0.2065	0.239	0.26433	0.28967	0.315	0.222	0.233	0.23	0.2505	0.271	0.377	0.399	14
0.497	0.497	0.497	0.53	0.563	0.565	0.59833	0.63167	0.665	0.745	0.716	0.687	0.658	0.74	0.722	0.66	0.608	0.5705	0.533	0.5355	0.538	0.443	0.473	0.49	0.507	0.495	0.4915	0.488	0.475	0.452	0.487	0.428	0.489	0.4825	0.476	0.525	0.5615	0.598	0.63333	0.66867	0.704	0.728	0.715	0.749	0.73	0.711	0.695	0.679	12
0.523	0.523	0.523	0.583	0.607	0.566	0.585	0.604	0.623	0.63575	0.6485	0.66125	0.674	0.767	0.753	0.696	0.646	0.6715	0.697	0.689	0.728	0.699	0.72	0.687	0.682	0.679	0.688	0.697	0.70467	0.71233	0.72	0.707	0.741	0.731	0.722	0.679	0.701	0.736	0.73933	0.74267	0.746	0.678	0.692	0.725	0.716	0.707	0.635	0.563	13
0.295	0.295	0.295	0.278	0.28	0.211	0.25967	0.30833	0.357	0.281	0.272	0.263	0.254	0.247	0.278	0.282	0.3	0.2815	0.263	0.2715	0.28	0.281	0.226	0.288	0.232	0.259	0.246	0.233	0.241	0.278	0.221	0.192	0.241	0.248	0.209	0.256	0.2585	0.261	0.255	0.249	0.243	0.237	0.305	0.271	0.251	0.23	0.206	0.182	3
0.366	0.366	0.366	0.324	0.353	0.374	0.4205	0.467	0.293	0.29925	0.3055	0.31175	0.318	0.34	0.465	0.538	0.61	0.6795	0.749	0.7765	0.804	0.797	0.812	0.782	0.791	0.766	0.7735	0.781	0.785	0.789	0.793	0.799	0.215	0.203	0.208	0.225	0.234	0.243	0.23675	0.2305	0.22425	0.218	0.226	0.229	0.268	0.307	0.43	0.553	18
0.258	0.258	0.258	0.301	0.344	0.34367	0.34333	0.343	0.293	0.223	0.21733	0.21167	0.206	0.154	0.244	0.245	0.18	0.167	0.154	0.161	0.144	0.178	0.155	0.163	0.139	0.23	0.1985	0.167	0.149	0.131	0.138	0.109	0.156	0.129	0.144	0.15	0.176	0.202	0.21433	0.22667	0.239	0.08	0.172	0.137	0.107	0.077	0.236	0.395	4
0.371	0.371	0.371	0.401	0.586	0.687	0.772	0.857	0.74	0.853	0.82733	0.80167	0.776	0.772	0.56	0.458	0.356	0.3375	0.319	0.3065	0.294	0.281	0.284	0.291	0.304	0.292	0.28	0.268	0.269	0.256	0.243	0.244	0.135	0.159	0.169	0.179	0.1695	0.16	0.19967	0.23933	0.279	0.503	0.629	0.643	0.6605	0.678	0.733	0.788	2
0.372	0.372	0.372	0.424	0.476	0.502	0.54567	0.58933	0.633	0.646	0.659	0.672	0.685	0.807	0.811	0.751	0.682	0.7075	0.733	0.747	0.776	0.749	0.757	0.752	0.748	0.732	0.748	0.764	0.762	0.76	0.758	0.768	0.777	0.777	0.763	0.722	0.752	0.782	0.77367	0.76533	0.757	0.688	0.749	0.711	0.695	0.679	0.63	0.581	7
0.57	0.57	0.57	0.576	0.669	0.686	0.71633	0.74667	0.777	0.7335	0.69	0.6465	0.603	0.624	0.712	0.68	0.303	0.2815	0.26	0.28	0.279	0.285	0.292	0.273	0.285	0.298	0.2675	0.237	0.2115	0.186	0.192	0.153	0.212	0.1995	0.187	0.155	0.234	0.313	0.30975	0.3065	0.30325	0.3	0.3	0.259	0.2835	0.308	0.347	0.386	6
0.514	0.514	0.514	0.552	0.603	0.59	0.617	0.644	0.671	0.68975	0.7085	0.72725	0.746	0.781	0.761	0.67	0.702	0.7025	0.703	0.693	0.683	0.712	0.676	0.644	0.618	0.67	0.654	0.638	0.6075	0.577	0.709	0.68	0.75	0.719	0.688	0.681	0.644	0.741	0.74733	0.75367	0.76	0.768	0.734	0.739	0.72	0.701	0.513	0.325	16
0.368	0.368	0.368	0.341	0.293	0.317	0.341	0.365	0.382	0.471	0.424	0.377	0.33	0.311	0.347	0.37	0.477	0.568	0.659	0.7015	0.744	0.745	0.742	0.718	0.703	0.718	0.7085	0.699	0.65833	0.61767	0.577	0.469	0.46	0.408	0.356	0.354	0.4315	0.509	0.469	0.429	0.389	0.44	0.416	0.448	0.442	0.505	0.586	0.667	14
0.57	0.57	0.57	0.612	0.612	0.62	0.621	0.622	0.623	0.629	0.635	0.641	0.647	0.73	0.721	0.678	0.627	0.6465	0.666	0.68	0.669	0.68	0.654	0.638	0.677	0.622	0.6365	0.651	0.658	0.6555	0.653	0.66	0.662	0.683	0.664	0.638	0.654	0.707	0.705	0.703	0.701	0.654	0.728	0.698	0.697	0.696	0.699	0.702	16
0.265	0.265	0.265	0.239	0.187	0.205	0.221	0.2405	0.26	0.24225	0.2245	0.20675	0.189	0.185	0.221	0.27	0.351	0.4745	0.598	0.667	0.736	0.749	0.779	0.765	0.775	0.764	0.758	0.752	0.786	0.762	0.738	0.7105	0.683	0.652	0.621	0.599	0.6205	0.642	0.59533	0.54867	0.502	0.26	0.213	0.229	0.223	0.232	0.269	0.306	15
0.544	0.544	0.544	0.623	0.643	0.633	0.646	0.659	0.617	0.695	0.68733	0.67967	0.672	0.711	0.725	0.666	0.617	0.6245	0.632	0.649	0.677	0.656	0.675	0.67	0.649	0.632	0.648	0.664	0.669	0.6855	0.702	0.684	0.724	0.717	0.672	0.669	0.655	0.725	0.71833	0.71167	0.705	0.662	0.732	0.69	0.69	0.69	0.68	0.67	16
0.393	0.393	0.393	0.443	0.277	0.333	0.374	0.415	0.456	0.456	0.456	0.456	0.456	0.455	0.523	0.4945	0.466	0.4605	0.455	0.526	0.597	0.45	0.487	0.469	0.522	0.356	0.431	0.506	0.4685	0.431	0.412	0.455	0.556	0.507	0.458	0.43	0.577	0.724	0.7025	0.681	0.6595	0.638	0.494	0.587	0.597	0.607	0.614	0.621	3
0.312	0.312	0.312	0.268	0.224	0.208	0.225	0.242	0.333	0.317	0.301	0.285	0.269	0.23	0.25	0.31	0.37	0.465	0.56	0.657	0.696	0.726	0.768	0.761	0.801	0.78	0.774	0.768	0.7675	0.767	0.739	0.698	0.67	0.641	0.623	0.607	0.543	0.479	0.453	0.427	0.401	0.248	0.264	0.257	0.285	0.313	0.293	0.273	15
0.201	0.201	0.201	0.214	0.227	0.198	0.30833	0.41867	0.529	0.421	0.36067	0.30033	0.24	0.196	0.211	0.224	0.24	0.259	0.278	0.3445	0.411	0.471	0.543	0.535	0.503	0.562	0.519	0.476	0.522	0.485	0.448	0.519	0.564	0.547	0.522	0.49	0.566	0.642	0.65833	0.67467	0.691	0.725	0.751	0.682	0.5885	0.495	0.409	0.348	15
0.485	0.485	0.485	0.548	0.577	0.477	0.51033	0.54367	0.577	0.59625	0.6155	0.63475	0.654	0.701	0.694	0.648	0.591	0.6065	0.622	0.622	0.643	0.613	0.677	0.596	0.62	0.627	0.6275	0.628	0.632	0.636	0.657	0.691	0.727	0.674	0.668	0.651	0.606	0.699	0.677	0.655	0.633	0.63	0.65	0.736	0.692	0.648	0.648	0.648	16
0.626	0.626	0.626	0.654	0.709	0.786	0.809	0.832	0.761	0.75025	0.7395	0.72875	0.718	0.761	0.621	0.529	0.37	0.3325	0.295	0.289	0.283	0.274	0.28	0.286	0.297	0.266	0.27	0.274	0.26233	0.25067	0.239	0.217	0.195	0.196	0.235	0.241	0.3135	0.386	0.363	0.34	0.317	0.373	0.338	0.374	0.358	0.37	0.501	0.632	17
0.323	0.323	0.323	0.255	0.301	0.29	0.325	0.36	0.531	0.542	0.553	0.564	0.575	0.557	0.471	0.406	0.327	0.3195	0.312	0.287	0.332	0.295	0.318	0.297	0.281	0.283	0.274	0.265	0.264	0.263	0.233	0.23	0.266	0.276	0.258	0.266	0.313	0.46	0.44133	0.42267	0.404	0.492	0.444	0.553	0.54633	0.53967	0.533	0.52633	20
0.696	0.696	0.696	0.505	0.314	0.354	0.399	0.444	0.467	0.291	0.273	0.255	0.237	0.215	0.214	0.237	0.23	0.2655	0.301	0.346	0.351	0.383	0.399	0.36	0.315	0.371	0.324	0.277	0.297	0.266	0.237	0.221	0.238	0.252	0.252	0.242	0.312	0.382	0.415	0.448	0.481	0.212	0.235	0.215	0.212	0.209	0.304	0.399	14
0.416	0.416	0.416	0.453	0.486	0.502	0.5455	0.589	0.594	0.775	0.76133	0.74767	0.734	0.741	0.765	0.709	0.642	0.682	0.722	0.7465	0.771	0.751	0.754	0.734	0.72	0.714	0.7295	0.745	0.746	0.747	0.758	0.736	0.768	0.743	0.733	0.718	0.7425	0.767	0.745	0.723	0.701	0.679	0.703	0.698	0.597	0.647	0.651	0.655	8
0.503	0.503	0.503	0.486	0.642	0.656	0.688	0.72	0.752	0.76	0.712	0.664	0.616	0.6	0.376	0.361	0.315	0.3175	0.32	0.34	0.36	0.406	0.383	0.369	0.344	0.359	0.334	0.309	0.319	0.298	0.288	0.295	0.403	0.431	0.459	0.43	0.5545	0.679	0.7005	0.722	0.7435	0.765	0.781	0.764	0.7285	0.693	0.669	0.645	6
0.374	0.374	0.374	0.406	0.438	0.49333	0.54867	0.604	0.701	0.70275	0.7045	0.70625	0.708	0.764	0.655	0.567	0.478	0.483	0.488	0.489	0.479	0.47	0.441	0.412	0.389	0.408	0.382	0.356	0.394	0.371	0.348	0.324	0.346	0.395	0.408	0.424	0.5105	0.597	0.63467	0.67233	0.71	0.729	0.726	0.703	0.7045	0.706	0.638	0.57	8
0.45	0.45	0.45	0.449	0.506	0.535	0.5875	0.64	0.707	0.69525	0.6835	0.67175	0.66	0.653	0.527	0.493	0.454	0.3775	0.301	0.311	0.321	0.305	0.322	0.34	0.306	0.343	0.3355	0.328	0.31833	0.30867	0.299	0.3445	0.39	0.419	0.414	0.442	0.4905	0.539	0.568	0.597	0.626	0.654	0.69	0.64	0.548	0.61	0.612	0.626	12
0.298	0.298	0.298	0.337	0.376	0.357	0.464	0.571	0.678	0.695	0.712	0.729	0.746	0.806	0.799	0.755	0.704	0.7185	0.733	0.7525	0.772	0.743	0.749	0.716	0.741	0.723	0.734	0.745	0.714	0.747	0.746	0.752	0.768	0.746	0.724	0.713	0.655	0.733	0.71167	0.69033	0.669	0.49	0.528	0.515	0.5165	0.518	0.486	0.454	21
0.574	0.574	0.574	0.653	0.656	0.636	0.62033	0.60467	0.589	0.60475	0.6205	0.63625	0.652	0.732	0.737	0.666	0.619	0.651	0.683	0.676	0.693	0.689	0.661	0.662	0.675	0.659	0.6635	0.668	0.685	0.686	0.687	0.677	0.744	0.731	0.717	0.692	0.701	0.733	0.73867	0.74433	0.75	0.7	0.752	0.753	0.742	0.731	0.736	0.741	13
0.604	0.604	0.604	0.625	0.779	0.784	0.8075	0.831	0.675	0.787	0.769	0.751	0.733	0.728	0.483	0.345	0.273	0.2465	0.22	0.2395	0.259	0.252	0.252	0.259	0.244	0.246	0.252	0.258	0.228	0.198	0.168	0.1745	0.181	0.224	0.232	0.229	0.1995	0.17	0.182	0.194	0.206	0.181	0.191	0.194	0.233	0.257	0.37	0.483	17
0.115	0.115	0.115	0.138	0.161	0.148	0.2375	0.327	0.265	0.256	0.23767	0.21933	0.201	0.183	0.122	0.186	0.172	0.1755	0.179	0.159	0.151	0.181	0.172	0.182	0.178	0.21	0.1845	0.159	0.14467	0.13033	0.116	0.147	0.148	0.127	0.148	0.164	0.1545	0.145	0.15933	0.17367	0.188	0.147	0.147	0.148	0.138	0.128	0.192	0.256	22
0.182	0.182	0.182	0.163	0.128	0.265	0.2355	0.206	0.291	0.17	0.183	0.196	0.209	0.158	0.153	0.209	0.19	0.1355	0.081	0.146	0.161	0.162	0.2	0.211	0.158	0.2	0.179	0.158	0.14667	0.13533	0.124	0.132	0.1	0.169	0.117	0.155	0.151	0.147	0.16767	0.18833	0.209	0.138	0.211	0.174	0.182	0.19	0.147	0.104	22
0.325	0.325	0.325	0.383	0.441	0.483	0.49233	0.50167	0.511	0.639	0.61867	0.59833	0.578	0.624	0.585	0.488	0.469	0.5065	0.544	0.533	0.594	0.581	0.697	0.664	0.7	0.602	0.643	0.684	0.619	0.65	0.681	0.676	0.769	0.726	0.729	0.717	0.72	0.723	0.713	0.703	0.693	0.546	0.583	0.558	0.391	0.534	0.452	0.488	9
0.421	0.421	0.421	0.455	0.438	0.469	0.5035	0.538	0.644	0.65375	0.6635	0.67325	0.683	0.726	0.708	0.686	0.642	0.649	0.656	0.674	0.697	0.722	0.688	0.669	0.671	0.664	0.6775	0.691	0.6905	0.69	0.697	0.669	0.681	0.678	0.675	0.654	0.6905	0.727	0.71433	0.70167	0.689	0.689	0.7	0.677	0.529	0.637	0.582	0.527	7
0.228	0.228	0.228	0.224	0.22	0.192	0.218	0.244	0.251	0.223	0.23267	0.24233	0.252	0.206	0.286	0.417	0.419	0.536	0.653	0.699	0.757	0.782	0.801	0.774	0.794	0.764	0.778	0.792	0.8	0.808	0.816	0.809	0.804	0.798	0.765	0.722	0.6375	0.553	0.47633	0.39967	0.323	0.413	0.453	0.411	0.3515	0.292	0.284	0.276	1
0.371	0.371	0.371	0.467	0.563	0.578	0.60967	0.64133	0.673	0.752	0.704	0.656	0.608	0.665	0.525	0.478	0.43	0.4155	0.401	0.304	0.281	0.309	0.32	0.331	0.307	0.355	0.337	0.319	0.343	0.3295	0.316	0.283	0.391	0.404	0.418	0.401	0.489	0.577	0.60933	0.64167	0.674	0.679	0.672	0.667	0.641	0.615	0.626	0.637	12
0.503	0.503	0.503	0.552	0.596	0.588	0.61267	0.63733	0.662	0.65025	0.6385	0.62675	0.615	0.677	0.447	0.51	0.401	0.3995	0.398	0.42	0.381	0.416	0.44	0.438	0.396	0.413	0.4135	0.414	0.41033	0.40667	0.403	0.444	0.39	0.397	0.42	0.388	0.5	0.612	0.63333	0.65467	0.676	0.706	0.754	0.713	0.567	0.686	0.651	0.616	12
0.252	0.252	0.252	0.275	0.298	0.298	0.361	0.424	0.487	0.554	0.547	0.54	0.533	0.538	0.469	0.421	0.349	0.3265	0.304	0.317	0.279	0.307	0.278	0.314	0.294	0.309	0.2955	0.282	0.2885	0.295	0.273	0.285	0.357	0.374	0.36	0.36	0.46	0.56	0.60633	0.65267	0.699	0.661	0.666	0.666	0.6695	0.673	0.655	0.637	20
0.316	0.316	0.316	0.314	0.272	0.29067	0.30933	0.328	0.327	0.32725	0.3275	0.32775	0.328	0.375	0.496	0.616	0.67	0.7215	0.773	0.639	0.816	0.78	0.798	0.748	0.766	0.772	0.7735	0.775	0.78	0.78	0.78	0.775	0.197	0.2055	0.214	0.261	0.256	0.251	0.259	0.267	0.275	0.243	0.297	0.299	0.333	0.315	0.299	0.283	18
0.213	0.213	0.213	0.197	0.203	0.265	0.2785	0.292	0.244	0.161	0.18433	0.20767	0.231	0.222	0.329	0.369	0.403	0.4535	0.504	0.5275	0.551	0.55	0.687	0.664	0.624	0.666	0.6885	0.711	0.656	0.747	0.79	0.773	0.818	0.805	0.8	0.761	0.767	0.773	0.73033	0.68767	0.645	0.649	0.647	0.551	0.4485	0.346	0.318	0.29	15
0.162	0.162	0.162	0.237	0.312	0.333	0.407	0.481	0.393	0.4665	0.54	0.6135	0.687	0.71	0.716	0.705	0.585	0.5715	0.558	0.562	0.531	0.47	0.396	0.369	0.362	0.368	0.3495	0.331	0.3065	0.282	0.263	0.25	0.287	0.308	0.315	0.354	0.4315	0.509	0.547	0.585	0.623	0.641	0.659	0.611	0.524	0.355	0.186	0.017	19
0.607	0.607	0.607	0.619	0.701	0.727	0.7925	0.858	0.732	0.774	0.703	0.632	0.561	0.613	0.621	0.614	0.529	0.5265	0.524	0.5295	0.535	0.475	0.468	0.453	0.385	0.401	0.385	0.369	0.361	0.353	0.345	0.335	0.478	0.508	0.536	0.492	0.5785	0.665	0.703	0.741	0.779	0.793	0.794	0.784	0.765	0.746	0.716	0.686	12
0.205	0.205	0.205	0.239	0.273	0.253	0.287	0.321	0.595	0.749	0.774	0.799	0.824	0.851	0.712	0.666	0.66	0.7075	0.755	0.765	0.769	0.777	0.762	0.754	0.762	0.721	0.7465	0.772	0.7615	0.751	0.759	0.722	0.717	0.7	0.682	0.634	0.638	0.642	0.60967	0.57733	0.545	0.549	0.541	0.505	0.497	0.489	0.5	0.511	6
0.397	0.397	0.397	0.399	0.114	0.246	0.3995	0.553	0.579	0.692	0.67467	0.65733	0.64	0.674	0.663	0.583	0.574	0.6105	0.647	0.6915	0.736	0.736	0.752	0.707	0.75	0.772	0.7675	0.763	0.77433	0.78567	0.797	0.699	0.669	0.672	0.636	0.634	0.677	0.72	0.701	0.682	0.663	0.634	0.631	0.619	0.5915	0.564	0.511	0.458	15
0.491	0.491	0.491	0.621	0.751	0.751	0.727	0.703	0.679	0.68225	0.6855	0.68875	0.692	0.714	0.454	0.329	0.29467	0.26033	0.226	0.2645	0.303	0.271	0.274	0.278	0.271	0.262	0.261	0.26	0.242	0.224	0.219	0.182	0.2	0.181	0.196	0.187	0.1965	0.206	0.207	0.208	0.209	0.268	0.279	0.322	0.3695	0.417	0.585	0.696	17
0.263	0.263	0.263	0.252	0.241	0.252	0.459	0.614	0.508	0.483	0.458	0.433	0.556	0.625	0.411	0.487	0.5	0.472	0.444	0.377	0.325	0.248	0.189	0.351	0.445	0.394	0.4455	0.497	0.439	0.311	0.183	0.3095	0.436	0.48	0.415	0.376	0.477	0.612	0.558	0.504	0.45	0.64	0.517	0.557	0.5075	0.458	0.432	0.406	11
0.398	0.398	0.398	0.415	0.432	0.414	0.52	0.626	0.732	0.7455	0.759	0.7725	0.786	0.851	0.84	0.784	0.757	0.78	0.803	0.8145	0.826	0.81	0.815	0.789	0.808	0.791	0.795	0.799	0.807	0.811	0.833	0.83	0.846	0.833	0.82	0.809	0.8165	0.824	0.775	0.726	0.677	0.52	0.519	0.54	0.544	0.548	0.477	0.406	21
0.475	0.475	0.475	0.482	0.602	0.611	0.6345	0.658	0.724	0.74175	0.7595	0.77725	0.795	0.82	0.789	0.668	0.532	0.4845	0.437	0.477	0.477	0.474	0.459	0.42	0.392	0.388	0.3885	0.389	0.394	0.392	0.333	0.368	0.389	0.4175	0.446	0.437	0.569	0.701	0.66633	0.63167	0.597	0.513	0.545	0.432	0.42	0.481	0.537	0.593	12
0.232	0.232	0.232	0.216	0.228	0.221	0.2495	0.278	0.246	0.199	0.201	0.203	0.205	0.171	0.167	0.207	0.276	0.3545	0.433	0.4885	0.544	0.651	0.73	0.785	0.821	0.807	0.8164	0.8258	0.8352	0.8446	0.854	0.849	0.812	0.732	0.63	0.552	0.495	0.438	0.38567	0.33333	0.281	0.358	0.343	0.328	0.32	0.312	0.352	0.398	10
0.445	0.445	0.445	0.493	0.495	0.534	0.573	0.612	0.568	0.67	0.65433	0.63867	0.623	0.519	0.472	0.458	0.359	0.327	0.295	0.306	0.317	0.314	0.303	0.308	0.318	0.176	0.1935	0.211	0.251	0.191	0.238	0.178	0.298	0.223	0.34	0.277	0.4595	0.642	0.63867	0.63533	0.632	0.646	0.592	0.572	0.5905	0.609	0.614	0.619	4
0.852	0.852	0.852	0.424	-0.004	0.313	0.3165	0.32	0.497	0.441	0.46	0.479	0.498	0.486	0.445	0.48	0.33	0.356	0.382	0.368	0.368	0.416	0.422	0.408	0.311	0.324	0.3605	0.397	0.4175	0.438	0.424	0.367	0.349	0.372	0.253	0.264	0.3865	0.509	0.498	0.487	0.476	0.521	0.518	0.5	0.473	0.446	0.364	0.282	11
0.639	0.639	0.639	0.636	0.633	0.626	0.631	0.636	0.641	0.637	0.647	0.657	0.667	0.717	0.716	0.662	0.62	0.637	0.654	0.6745	0.695	0.632	0.669	0.635	0.64	0.652	0.6515	0.651	0.698	0.6905	0.683	0.667	0.713	0.699	0.702	0.687	0.668	0.719	0.71867	0.71833	0.718	0.697	0.751	0.738	0.735	0.732	0.69	0.648	16
0.282	0.282	0.282	0.226	0.13	0.207	0.1885	0.17	0.485	0.434	0.45067	0.46733	0.484	0.574	0.562	0.575	0.573	0.5365	0.5	0.5	0.482	0.467	0.507	0.474	0.522	0.614	0.5135	0.413	0.547	0.562	0.521	0.519	0.517	0.537	0.525	0.488	0.5085	0.529	0.523	0.517	0.511	0.493	0.452	0.472	0.493	0.514	0.312	0.11	11
0.166	0.166	0.166	0.195	0.224	0.197	0.28033	0.36367	0.447	0.458	0.47033	0.48267	0.495	0.517	0.452	0.386	0.326	0.3215	0.317	0.307	0.331	0.307	0.298	0.324	0.327	0.305	0.296	0.287	0.28	0.273	0.25	0.261	0.324	0.344	0.349	0.327	0.441	0.555	0.568	0.581	0.594	0.604	0.605	0.608	0.609	0.61	0.623	0.579	20
0.155	0.155	0.155	0.198	0.241	0.2	0.2065	0.213	0.259	0.252	0.24833	0.24467	0.241	0.181	0.297	0.335	0.377	0.5155	0.654	0.709	0.752	0.773	0.805	0.772	0.798	0.773	0.7795	0.786	0.79533	0.80467	0.814	0.807	0.806	0.768	0.739	0.703	0.606	0.509	0.47733	0.44567	0.414	0.396	0.479	0.449	0.3245	0.2	0.21	0.22	1
0.189	0.189	0.189	0.218	0.181	0.203	0.267	0.331	0.395	0.39	0.385	0.38	0.375	0.45	0.323	0.345	0.341	0.41	0.479	0.497	0.567	0.54	0.63	0.654	0.716	0.724	0.738	0.752	0.785	0.794	0.803	0.805	0.799	0.787	0.763	0.739	0.684	0.629	0.54767	0.46633	0.385	0.246	0.279	0.283	0.2765	0.27	0.259	0.248	20
0.401	0.401	0.401	0.373	0.402	0.455	0.5	0.545	0.732	0.73475	0.7375	0.74025	0.743	0.787	0.798	0.72	0.68	0.703	0.726	0.7355	0.745	0.749	0.737	0.709	0.748	0.717	0.7255	0.734	0.73333	0.73267	0.732	0.745	0.758	0.739	0.724	0.706	0.7145	0.723	0.729	0.735	0.741	0.664	0.667	0.652	0.5845	0.517	0.47	0.496	21
0.014	0.014	0.014	0.069	0.124	0.132	0.1815	0.231	0.336	0.286	0.276	0.266	0.256	0.255	0.354	0.172	0.239	0.192	0.145	0.166	0.187	0.2	0.129	0.169	0.17	0.145	0.144	0.143	0.124	0.105	0.03	0.071	-0.012	0.146	0.2	0.117	0.089	0.061	0.057	0.053	0.049	0.226	0.062	-0.05	0.069	0.188	0.135	0.082	23
0.612	0.612	0.612	0.713	0.714	0.661	0.65067	0.64033	0.63	0.6425	0.655	0.6675	0.68	0.774	0.761	0.709	0.648	0.6705	0.693	0.718	0.727	0.715	0.716	0.7	0.727	0.698	0.7145	0.731	0.758	0.7515	0.745	0.761	0.795	0.779	0.758	0.748	0.727	0.786	0.77967	0.77333	0.767	0.73	0.742	0.754	0.7525	0.751	0.698	0.645	13
0.254	0.254	0.254	0.232	0.222	0.252	0.282	0.336	0.313	0.33833	0.36367	0.389	0.328	0.326	0.514	0.632	0.663	0.7105	0.758	0.782	0.806	0.806	0.784	0.754	0.765	0.737	0.746	0.755	0.784	0.775	0.766	0.766	0.182	0.2065	0.231	0.234	0.261	0.288	0.27667	0.26533	0.254	0.284	0.342	0.316	0.33	0.367	0.435	0.503	18
0.301	0.301	0.301	0.286	0.363	0.383	0.403	0.447	0.311	0.224	0.207	0.19	0.173	0.174	0.166	0.238	0.257	0.3125	0.368	0.436	0.491	0.61	0.699	0.698	0.676	0.738	0.7275	0.717	0.678	0.639	0.704	0.706	0.708	0.707	0.697	0.645	0.569	0.493	0.45467	0.41633	0.378	0.416	0.401	0.293	0.294	0.329	0.257	0.185	1
-0.146	-0.146	-0.146	-0.102	-0.058	0.01	-0.001	-0.012	0.212	0.041	0.065333	0.089667	0.114	0.05	0.071	0.073	0.105	0.058	0.011	0.022	0.038	0.034	-0.061	0.145	0.155	0.122	0.065	0.008	0.073	0.067	0.061	0.028	-0.303	-0.086	0.115	0.058	-0.0025	-0.063	-0.028	0.007	0.042	0.037	-0.056	-0.154	-0.0815	-0.009	0.118	0.245	24
0.467	0.467	0.467	0.508	0.415	0.478	0.541	0.604	0.447	0.445	0.443	0.441	0.439	0.49	0.465	0.489	0.497	0.537	0.577	0.604	0.605	0.58	0.577	0.554	0.573	0.654	0.604	0.554	0.548	0.542	0.536	0.542	0.229	0.208	0.208	0.239	0.348	0.457	0.43367	0.41033	0.387	0.401	0.368	0.348	0.346	0.406	0.516	0.626	18
0.14	0.14	0.14	0.19	0.24	0.2	0.289	0.378	0.467	0.518	0.537	0.556	0.575	0.593	0.506	0.421	0.329	0.3065	0.284	0.292	0.307	0.304	0.293	0.276	0.26	0.299	0.2835	0.268	0.2615	0.255	0.225	0.226	0.245	0.256	0.255	0.299	0.3555	0.412	0.45367	0.49533	0.537	0.604	0.627	0.626	0.618	0.61	0.58	0.602	20
0.509	0.509	0.509	0.565	0.621	0.65167	0.68233	0.713	0.522	0.474	0.47	0.466	0.462	0.46	0.473	0.407	0.343	0.3485	0.354	0.357	0.326	0.342	0.28	0.208	0.242	0.342	0.3075	0.273	0.2685	0.264	0.326	0.3385	0.351	0.302	0.191	0.327	0.3345	0.342	0.38333	0.42467	0.466	0.363	0.392	0.431	0.4315	0.432	0.394	0.356	4
0.22	0.22	0.22	0.211	0.202	0.18567	0.16933	0.153	0.255	0.127	0.12	0.113	0.106	0.106	0.06	0.109	0.129	0.115	0.101	0.094	0.051	0.154	0.172	0.224	0.161	0.183	0.19	0.197	0.1745	0.152	0.113	0.103	0.124	0.106	0.132	0.153	0.152	0.344	0.26133	0.17867	0.096	0.398	0.224	0.208	0.1395	0.071	0.259	0.447	4
0.246	0.246	0.246	0.431	0.616	0.685	0.7465	0.808	0.758	0.833	0.77167	0.71033	0.649	0.692	0.513	0.425	0.343	0.314	0.285	0.272	0.302	0.322	0.326	0.322	0.307	0.312	0.306	0.3	0.29867	0.29733	0.296	0.297	0.225	0.233	0.232	0.234	0.204	0.174	0.18333	0.19267	0.202	0.175	0.209	0.185	0.1975	0.21	0.297	0.384	2
0.423	0.423	0.423	0.438	0.449	0.426	0.456	0.49	0.653	0.694	0.735	0.776	0.817	0.827	0.828	0.776	0.728	0.7545	0.781	0.778	0.78	0.788	0.769	0.749	0.776	0.736	0.7395	0.743	0.778	0.785	0.792	0.761	0.73	0.743	0.697	0.664	0.71	0.756	0.74533	0.73467	0.724	0.625	0.712	0.631	0.579	0.59	0.544	0.498	8
0.106	0.106	0.106	0.17	0.234	0.176	0.30167	0.42733	0.553	0.68	0.674	0.668	0.662	0.71	0.672	0.581	0.376	0.3475	0.319	0.3035	0.288	0.246	0.315	0.412	0.483	0.558	0.595	0.632	0.741	0.7675	0.794	0.824	0.806	0.798	0.789	0.761	0.737	0.549	0.50433	0.45967	0.415	0.319	0.322	0.319	0.326	0.333	0.301	0.269	20
0.259	0.259	0.259	0.218	0.242	0.232	0.28	0.328	0.376	0.326	0.333	0.34	0.347	0.32	0.308	0.279	0.281	0.262	0.243	0.297	0.285	0.285	0.272	0.275	0.271	0.214	0.2375	0.261	0.216	0.2205	0.225	0.207	0.208	0.212	0.223	0.231	0.2365	0.242	0.24133	0.24067	0.24	0.277	0.257	0.254	0.256	0.258	0.226	0.194	22
0.201	0.201	0.201	0.192	0.183	0.21	0.2515	0.293	0.289	0.221	0.23	0.239	0.248	0.191	0.242	0.18	0.227	0.204	0.181	0.227	0.195	0.194	0.191	0.219	0.176	0.209	0.1965	0.184	0.206	0.185	0.164	0.16	0.235	0.171	0.154	0.177	0.1885	0.2	0.218	0.236	0.254	0.167	0.191	0.182	0.169	0.156	0.152	0.148	22
0.275	0.275	0.275	0.337	0.399	0.4	0.493	0.586	0.679	0.68325	0.6875	0.69175	0.696	0.801	0.806	0.761	0.701	0.7165	0.732	0.744	0.756	0.763	0.751	0.729	0.75	0.735	0.7445	0.754	0.775	0.77	0.765	0.765	0.787	0.774	0.761	0.727	0.725	0.733	0.703	0.673	0.643	0.462	0.465	0.472	0.478	0.484	0.465	0.446	21
0.344	0.344	0.344	0.251	0.158	0.349	0.372	0.395	0.38	0.361	0.36133	0.36167	0.362	0.405	0.343	0.3445	0.346	0.333	0.32	0.402	0.42	0.421	0.502	0.562	0.54	0.462	0.507	0.552	0.55	0.548	0.465	0.473	0.455	0.445	0.422	0.418	0.396	0.374	0.40467	0.43533	0.466	0.232	0.267	0.251	0.234	0.217	0.231	0.245	15
0.474	0.474	0.474	0.402	0.114	0.316	0.344	0.372	0.553	0.739	0.716	0.693	0.67	0.773	0.665	0.649	0.487	0.529	0.571	0.576	0.657	0.658	0.651	0.661	0.688	0.503	0.596	0.689	0.584	0.682	0.701	0.686	0.671	0.671	0.674	0.566	0.6345	0.703	0.623	0.543	0.463	0.611	0.561	0.632	0.5805	0.529	0.466	0.403	11
-0.118	-0.118	-0.118	-0.094	-0.07	-0.04	0.08	0.2	0.298	0.32675	0.3555	0.38425	0.413	0.232	0.282	0.278	0.192	0.195	0.198	0.111	0.116	0.078	0.236	0.258	0.106	0.163	0.1805	0.198	0.132	0.066	0	0.073	0.224	0.167	0.174	0.245	0.2395	0.234	0.22533	0.21667	0.208	0.365	0.24	0.333	0.3165	0.3	0.215	0.13	11
0.264	0.264	0.264	0.351	0.438	0.446	0.48567	0.52533	0.565	0.686	0.671	0.656	0.641	0.668	0.683	0.664	0.576	0.602	0.628	0.603	0.663	0.608	0.612	0.617	0.627	0.613	0.624	0.635	0.6355	0.636	0.592	0.608	0.622	0.647	0.667	0.632	0.6485	0.665	0.66433	0.66367	0.663	0.602	0.633	0.642	0.634	0.626	0.53	0.434	16
0.449	0.449	0.449	0.587	0.725	0.752	0.721	0.69	0.659	0.67175	0.6845	0.69725	0.71	0.732	0.596	0.413	0.35733	0.30167	0.246	0.2815	0.317	0.287	0.285	0.275	0.27	0.276	0.277	0.278	0.257	0.236	0.223	0.229	0.203	0.188	0.196	0.207	0.224	0.241	0.245	0.249	0.253	0.254	0.323	0.296	0.351	0.406	0.573	0.678	17
0.443	0.443	0.443	0.522	0.601	0.61867	0.63633	0.654	0.486	0.662	0.61733	0.57267	0.528	0.557	0.485	0.42	0.389	0.2725	0.156	0.135	0.184	0.21	0.095	0.122	0.138	0.188	0.128	0.068	0.093	0.118	0.082	0.0975	0.113	0.123	0.116	0.074	0.171	0.268	0.277	0.286	0.295	0.546	0.595	0.578	0.573	0.568	0.552	0.536	4
0.246	0.246	0.246	0.106	0.188	0.174	0.308	0.442	0.311	0.255	0.25767	0.26033	0.263	0.265	0.187	0.157	0.13	0.122	0.114	0.152	0.19	0.158	0.117	0.211	0.244	0.165	0.174	0.183	0.169	0.155	0.224	0.092	0.143	0.087	0.167	0.271	0.129	-0.013	0.050333	0.11367	0.177	0.014	0.035	0.036	0.0245	0.013	-0.034	-0.081	23
0.124	0.124	0.124	0.156	0.188	0.241	0.2345	0.228	0.373	0.44475	0.5165	0.58825	0.66	0.711	0.726	0.677	0.585	0.575	0.565	0.549	0.498	0.428	0.366	0.347	0.353	0.346	0.342	0.338	0.333	0.278	0.284	0.273	0.312	0.301	0.348	0.352	0.371	0.573	0.601	0.629	0.657	0.608	0.632	0.559	0.513	0.3505	0.188	0.0255	19
0.328	0.328	0.328	0.368	0.317	0.353	0.368	0.383	0.33	0.43	0.38333	0.33667	0.29	0.353	0.33	0.29	0.29	0.3245	0.359	0.324	0.328	0.329	0.349	0.361	0.347	0.4	0.364	0.328	0.389	0.45	0.378	0.4035	0.429	0.39	0.324	0.361	0.464	0.567	0.57133	0.57567	0.58	0.534	0.593	0.593	0.542	0.491	0.554	0.617	4
0.464	0.464	0.464	0.468	0.659	0.69	0.725	0.76	0.71	0.704	0.698	0.692	0.686	0.701	0.633	0.595	0.49	0.49	0.49	0.496	0.502	0.494	0.493	0.356	0.385	0.394	0.394	0.394	0.39067	0.38733	0.384	0.406	0.428	0.494	0.48	0.475	0.532	0.589	0.526	0.5405	0.555	0.494	0.49	0.449	0.459	0.469	0.537	0.618	2
0.55	0.55	0.55	0.57	0.585	0.676	0.7145	0.753	0.765	0.76825	0.7715	0.77475	0.778	0.834	0.804	0.749	0.671	0.6865	0.702	0.724	0.746	0.69	0.707	0.69	0.672	0.64	0.643	0.646	0.65567	0.66533	0.675	0.6925	0.71	0.676	0.685	0.663	0.697	0.731	0.73067	0.73033	0.73	0.75	0.753	0.763	0.643	0.72	0.73	0.703	8
0.434	0.434	0.434	0.404	0.451	0.504	0.5465	0.589	0.719	0.7295	0.74	0.7505	0.761	0.867	0.856	0.804	0.728	0.7395	0.751	0.7775	0.804	0.755	0.762	0.759	0.772	0.736	0.755	0.774	0.776	0.778	0.78	0.83	0.821	0.799	0.793	0.777	0.789	0.801	0.77967	0.75833	0.737	0.619	0.638	0.613	0.5595	0.506	0.431	0.485	21
0.216	0.216	0.216	0.207	0.198	0.162	0.19	0.218	0.214	0.18	0.19167	0.20333	0.215	0.181	0.241	0.392	0.416	0.5715	0.727	0.775	0.806	0.831	0.837	0.828	0.834	0.807	0.8105	0.814	0.798	0.805	0.812	0.736	0.713	0.656	0.604	0.571	0.448	0.325	0.30275	0.2805	0.25825	0.236	0.262	0.217	0.238	0.226	0.233	0.24	1
0.461	0.461	0.461	0.459	0.522	0.521	0.582	0.643	0.739	0.735	0.731	0.727	0.723	0.764	0.5	0.484	0.434	0.4295	0.425	0.446	0.444	0.455	0.442	0.447	0.428	0.416	0.4095	0.403	0.39133	0.37967	0.368	0.367	0.453	0.438	0.457	0.446	0.5405	0.635	0.659	0.683	0.707	0.703	0.748	0.724	0.573	0.694	0.681	0.699	6
0.249	0.249	0.249	0.226	0.248	0.27333	0.29867	0.324	0.303	0.3095	0.316	0.3225	0.329	0.379	0.541	0.622	0.681	0.7315	0.782	0.8005	0.819	0.819	0.819	0.765	0.783	0.761	0.763	0.765	0.77733	0.78967	0.802	0.789	0.251	0.2405	0.23	0.223	0.2355	0.248	0.38133	0.51467	0.648	0.658	0.766	0.809	0.656	0.818	0.799	0.78	18
0.596	0.596	0.596	0.62	0.708	0.713	0.756	0.799	0.716	0.67475	0.6335	0.59225	0.551	0.496	0.434	0.41	0.365	0.3525	0.34	0.3555	0.371	0.37	0.38	0.36	0.37	0.367	0.3545	0.342	0.3275	0.313	0.304	0.313	0.317	0.333	0.362	0.375	0.4365	0.498	0.582	0.666	0.75	0.728	0.762	0.761	0.678	0.701	0.665	0.629	6
0.323	0.323	0.323	0.313	-0.085	0.175	0.2005	0.226	0.302	0.247	0.28433	0.32167	0.359	0.442	0.263	0.325	0.257	0.246	0.235	0.2355	0.236	0.35	0.268	0.355	0.256	0.312	0.285	0.258	0.265	0.354	0.307	0.265	0.223	0.466	0.261	0.333	0.394	0.455	0.41833	0.38167	0.345	0.415	0.267	0.457	0.526	0.302	0.078	-0.146	24
0.121	0.121	0.121	0.144	0.167	0.16	0.177	0.194	0.274	0.252	0.24567	0.23933	0.233	0.146	0.245	0.206	0.238	0.195	0.152	0.177	0.184	0.18	0.198	0.214	0.181	0.2	0.1945	0.189	0.18	0.181	0.182	0.154	0.113	0.164	0.172	0.179	0.1645	0.15	0.18767	0.22533	0.263	0.189	0.174	0.188	0.1745	0.161	0.22	0.279	22
0.305	0.305	0.305	0.347	0.389	0.385	0.49	0.595	0.7	0.7175	0.735	0.7525	0.77	0.818	0.819	0.764	0.719	0.7355	0.752	0.764	0.776	0.774	0.757	0.754	0.769	0.762	0.7645	0.767	0.772	0.779	0.786	0.808	0.833	0.8075	0.782	0.774	0.765	0.78	0.70233	0.62467	0.547	0.454	0.478	0.409	0.431	0.453	0.45	0.447	21
0.562	0.562	0.562	0.596	0.611	0.591	0.60733	0.62367	0.64	0.64975	0.6595	0.66925	0.679	0.763	0.745	0.694	0.653	0.675	0.697	0.69	0.695	0.679	0.673	0.674	0.661	0.657	0.656	0.655	0.65433	0.65367	0.653	0.703	0.713	0.685	0.699	0.668	0.69	0.735	0.73333	0.73167	0.73	0.709	0.717	0.719	0.7205	0.722	0.707	0.692	16
0.177	0.177	0.177	0.273	0.369	0.333	0.4115	0.49	0.538	0.571	0.58333	0.59567	0.608	0.667	0.567	0.464	0.53	0.4935	0.457	0.489	0.434	0.489	0.405	0.365	0.372	0.5	0.4215	0.343	0.516	0.478	0.457	0.395	0.32	0.45	0.437	0.486	0.3585	0.231	0.29833	0.36567	0.433	0.361	0.388	0.326	0.316	0.378	0.172	-0.034	11
0.344	0.344	0.344	0.403	0.462	0.434	0.502	0.57	0.578	0.565	0.56133	0.55767	0.554	0.569	0.528	0.493	0.461	0.484	0.507	0.467	0.481	0.528	0.491	0.532	0.472	0.517	0.531	0.545	0.5565	0.568	0.487	0.525	0.601	0.555	0.545	0.541	0.6065	0.672	0.65933	0.64667	0.634	0.696	0.664	0.64	0.634	0.628	0.562	0.496	12
0.496	0.496	0.496	0.469	0.458	0.411	0.46033	0.50967	0.559	0.549	0.539	0.529	0.519	0.45	0.434	0.415	0.324	0.3645	0.405	0.425	0.466	0.398	0.389	0.422	0.379	0.381	0.371	0.361	0.34	0.332	0.332	0.286	0.427	0.437	0.421	0.411	0.46	0.74	0.73775	0.7355	0.73325	0.731	0.745	0.735	0.7015	0.668	0.701	0.734	20
0.665	0.665	0.665	0.708	0.757	0.73	0.7665	0.803	0.621	0.765	0.74267	0.72033	0.698	0.696	0.473	0.332	0.306	0.28	0.254	0.2545	0.255	0.249	0.267	0.318	0.241	0.26	0.2795	0.299	0.28867	0.27833	0.268	0.283	0.207	0.215	0.247	0.253	0.266	0.279	0.27367	0.26833	0.263	0.272	0.324	0.358	0.331	0.416	0.55	0.684	17
0.281	0.281	0.281	0.336	0.391	0.402	0.506	0.61	0.714	0.72625	0.7385	0.75075	0.763	0.812	0.824	0.772	0.726	0.753	0.78	0.776	0.772	0.769	0.756	0.743	0.744	0.742	0.7525	0.763	0.768	0.7695	0.771	0.785	0.817	0.798	0.779	0.754	0.741	0.793	0.747	0.701	0.655	0.455	0.461	0.437	0.429	0.421	0.417	0.413	21
0.409	0.409	0.409	0.448	0.557	0.556	0.596	0.636	0.673	0.682	0.691	0.7	0.709	0.738	0.75	0.689	0.638	0.638	0.638	0.6395	0.641	0.629	0.639	0.624	0.617	0.634	0.618	0.602	0.61733	0.63267	0.648	0.673	0.689	0.6615	0.634	0.66	0.649	0.638	0.63833	0.63867	0.639	0.588	0.568	0.547	0.49	0.55	0.528	0.506	13
0.595	0.595	0.595	0.633	0.712	0.76833	0.82467	0.881	0.795	0.71425	0.6335	0.55275	0.472	0.487	0.572	0.533	0.487	0.452	0.417	0.4255	0.434	0.421	0.391	0.388	0.349	0.351	0.335	0.319	0.30633	0.29367	0.281	0.291	0.421	0.503	0.454	0.467	0.5755	0.684	0.71833	0.75267	0.787	0.751	0.784	0.762	0.739	0.716	0.716	0.716	12
0.093	0.093	0.093	0.167	0.241	0.197	0.2405	0.284	0.317	0.236	0.23033	0.22467	0.219	0.211	0.194	0.232	0.23	0.2205	0.211	0.2005	0.19	0.211	0.225	0.209	0.147	0.233	0.229	0.225	0.20633	0.18767	0.169	0.169	0.166	0.183	0.176	0.222	0.2145	0.207	0.22033	0.23367	0.247	0.158	0.209	0.198	0.185	0.198	0.193	0.188	22
0.49	0.49	0.49	0.505	0.52	0.559	0.6165	0.674	0.731	0.69225	0.6535	0.61475	0.576	0.525	0.501	0.467	0.488	0.4965	0.505	0.528	0.551	0.562	0.542	0.495	0.476	0.507	0.487	0.467	0.49	0.464	0.475	0.458	0.514	0.489	0.562	0.484	0.5545	0.625	0.66733	0.70967	0.752	0.726	0.747	0.738	0.654	0.7	0.654	0.608	9
0.689	0.689	0.689	0.706	0.723	0.748	0.69933	0.65067	0.602	0.72	0.71267	0.70533	0.698	0.729	0.601	0.609	0.519	0.542	0.565	0.602	0.639	0.578	0.563	0.538	0.498	0.53	0.5035	0.477	0.51	0.497	0.484	0.53	0.645	0.666	0.669	0.641	0.6995	0.758	0.77867	0.79933	0.82	0.74	0.794	0.761	0.7615	0.762	0.763	0.772	6
0.537	0.537	0.537	0.545	0.635	0.674	0.7415	0.809	0.753	0.779	0.71333	0.64767	0.582	0.619	0.752	0.7	0.599	0.601	0.603	0.607	0.611	0.596	0.526	0.466	0.479	0.452	0.4305	0.409	0.38667	0.36433	0.342	0.323	0.448	0.475	0.474	0.466	0.597	0.728	0.754	0.78	0.806	0.721	0.767	0.768	0.622	0.694	0.665	0.636	12
0.256	0.256	0.256	0.188	0.201	0.2	0.23767	0.27533	0.313	0.30175	0.2905	0.27925	0.268	0.215	0.215	0.275	0.303	0.348	0.393	0.492	0.464	0.471	0.58	0.69	0.679	0.72	0.72	0.72	0.749	0.74	0.731	0.759	0.589	0.509	0.429	0.353	0.33	0.307	0.29325	0.2795	0.26575	0.252	0.313	0.191	0.187	0.183	0.188	0.193	10
0.18	0.18	0.18	0.079	-0.022	-0.014	0	0.014	0.242	0.087	0.155	0.223	0.291	0.223	0.239	0.338	0.236	0.261	0.286	0.237	0.33	0.352	0.301	0.33	0.226	0.208	0.2775	0.347	0.272	0.1865	0.101	0.2	0.258	0.315	0.209	0.379	0.2655	0.152	0.226	0.3	0.374	0.398	0.379	0.435	0.417	0.399	0.394	0.389	24
0.312	0.312	0.312	0.263	0.303	0.356	0.374	0.438	0.588	0.612	0.636	0.66	0.684	0.692	0.379	0.344	0.356	0.3755	0.395	0.427	0.452	0.461	0.479	0.454	0.432	0.443	0.438	0.433	0.449	0.4305	0.412	0.4615	0.511	0.512	0.513	0.486	0.552	0.618	0.62567	0.63333	0.641	0.627	0.65	0.629	0.568	0.574	0.551	0.528	6
0.223	0.223	0.223	0.174	0.188	0.198	0.21367	0.22933	0.245	0.223	0.22033	0.21767	0.215	0.239	0.366	0.372	0.465	0.569	0.673	0.695	0.753	0.765	0.796	0.792	0.811	0.793	0.792	0.791	0.79833	0.80567	0.813	0.805	0.284	0.288	0.276	0.327	0.285	0.243	0.227	0.211	0.195	0.167	0.171	0.173	0.209	0.162	0.224	0.286	18
0.421	0.421	0.421	0.464	0.507	0.515	0.573	0.631	0.669	0.6405	0.612	0.5835	0.555	0.705	0.575	0.549	0.463	0.4715	0.48	0.49	0.504	0.498	0.477	0.463	0.403	0.434	0.4265	0.419	0.40567	0.39233	0.379	0.402	0.426	0.427	0.434	0.45	0.5215	0.593	0.62533	0.65767	0.69	0.69	0.715	0.668	0.638	0.608	0.625	0.642	9
0.43	0.43	0.43	0.476	0.543	0.576	0.609	0.642	0.679	0.699	0.719	0.739	0.759	0.801	0.772	0.724	0.621	0.6335	0.646	0.67	0.702	0.677	0.684	0.66	0.686	0.634	0.645	0.656	0.672	0.688	0.663	0.645	0.666	0.659	0.668	0.629	0.6905	0.752	0.749	0.746	0.743	0.708	0.712	0.704	0.683	0.662	0.574	0.486	12
0.357	0.357	0.357	0.282	0.34	0.319	0.397	0.475	0.499	0.45975	0.4205	0.38125	0.342	0.307	0.309	0.337	0.404	0.438	0.472	0.4895	0.507	0.536	0.552	0.565	0.465	0.543	0.482	0.421	0.52	0.5015	0.483	0.526	0.507	0.492	0.505	0.508	0.4255	0.343	0.38633	0.42967	0.473	0.382	0.509	0.503	0.474	0.445	0.471	0.493	14
0.122	0.122	0.122	0.205	0.288	0.231	0.3135	0.396	0.376	0.411	0.372	0.333	0.294	0.268	0.192	0.243	0.281	0.234	0.187	0.241	0.203	0.219	0.239	0.236	0.187	0.255	0.238	0.221	0.21533	0.20967	0.204	0.171	0.226	0.21	0.261	0.239	0.3005	0.362	0.391	0.42	0.449	0.333	0.41	0.321	0.354	0.387	0.377	0.367	22
0.613	0.613	0.613	0.626	0.639	0.611	0.633	0.655	0.636	0.374	0.47967	0.58533	0.691	0.731	0.718	0.684	0.612	0.6305	0.649	0.678	0.656	0.657	0.651	0.629	0.636	0.629	0.626	0.623	0.649	0.6405	0.632	0.653	0.703	0.689	0.653	0.638	0.615	0.681	0.684	0.687	0.69	0.683	0.704	0.707	0.719	0.731	0.712	0.693	16
0.354	0.354	0.354	0.376	0.525	0.402	0.4665	0.531	0.376	0.38875	0.4015	0.41425	0.427	0.427	0.397	0.372	0.379	0.3945	0.41	0.4135	0.417	0.428	0.414	0.416	0.399	0.422	0.424	0.426	0.4	0.374	0.324	0.379	0.439	0.498	0.448	0.475	0.547	0.619	0.62167	0.62433	0.627	0.615	0.615	0.504	0.462	0.446	0.471	0.496	5
0.141	0.141	0.141	0.021	0.109	0.12	0.2305	0.341	0.293	0.274	0.232	0.19	0.148	0.236	0.188	0.145	0.092	0.11	0.128	0.1915	0.255	0.157	0.194	0.342	0.203	0.215	0.224	0.233	0.139	0.045	0.09	0.075	0.129	0.219	0.191	0.165	0.186	0.207	0.197	0.187	0.177	0.323	0.157	0.387	0.3185	0.25	0.255	0.26	23
0.57	0.57	0.57	0.579	0.594	0.60367	0.61333	0.623	0.657	0.675	0.693	0.711	0.729	0.775	0.754	0.726	0.645	0.645	0.645	0.678	0.672	0.666	0.648	0.623	0.623	0.636	0.644	0.652	0.633	0.648	0.648	0.654	0.685	0.678	0.634	0.651	0.6895	0.728	0.724	0.72	0.716	0.719	0.7	0.728	0.7205	0.713	0.659	0.605	16
0.191	0.191	0.191	0.051	0.091	0.046	0.216	0.386	0.306	0.281	0.23833	0.19567	0.153	0.228	0.123	0.138	0.124	0.122	0.12	0.1395	0.159	0.211	0.15	0.244	0.156	0.137	0.134	0.131	0.138	0.145	0.095	0.022	0.008	0.099	0.191	0.169	0.1095	0.05	0.079667	0.10933	0.139	0.181	0.044	0.023	0.0305	0.038	-0.057	-0.152	23
0.248	0.248	0.248	0.3	0.304	0.296	0.31167	0.32733	0.343	0.331	0.319	0.307	0.295	0.313	0.287	0.291	0.316	0.271	0.226	0.296	0.247	0.203	0.231	0.242	0.219	0.235	0.238	0.241	0.221	0.249	0.256	0.267	0.216	0.292	0.28	0.203	0.191	0.179	0.19925	0.2195	0.23975	0.26	0.259	0.251	0.309	0.166	0.299	0.432	4
0.154	0.154	0.154	0.182	0.21	0.249	0.32033	0.39167	0.463	0.539	0.54833	0.55767	0.567	0.577	0.485	0.438	0.349	0.337	0.325	0.337	0.342	0.337	0.325	0.318	0.308	0.331	0.315	0.299	0.291	0.283	0.283	0.296	0.349	0.327	0.373	0.357	0.4485	0.54	0.571	0.602	0.633	0.621	0.657	0.642	0.6285	0.615	0.585	0.555	20
0.654	0.654	0.654	0.714	0.774	0.805	0.78933	0.77367	0.758	0.749	0.74	0.731	0.722	0.749	0.618	0.467	0.319	0.2785	0.238	0.2355	0.233	0.257	0.254	0.26	0.257	0.271	0.2625	0.254	0.25	0.246	0.242	0.226	0.233	0.243	0.269	0.266	0.317	0.368	0.36833	0.36867	0.369	0.312	0.244	0.206	0.222	0.186	0.257	0.328	17
0.204	0.204	0.204	0.181	0.158	0.175	0.19333	0.21167	0.23	0.151	0.17767	0.20433	0.231	0.221	0.388	0.36	0.47	0.5575	0.645	0.723	0.74	0.775	0.8	0.798	0.8	0.773	0.78	0.787	0.795	0.803	0.811	0.803	0.29	0.271	0.247	0.32	0.2625	0.205	0.204	0.203	0.202	0.203	0.191	0.199	0.222	0.191	0.166	0.141	18
0.431	0.431	0.431	0.403	0.453	0.451	0.5305	0.61	0.425	0.378	0.393	0.408	0.423	0.423	0.402	0.36	0.332	0.3325	0.333	0.364	0.397	0.382	0.357	0.315	0.298	0.345	0.3515	0.358	0.356	0.325	0.312	0.333	0.417	0.424	0.412	0.427	0.468	0.509	0.55433	0.59967	0.645	0.528	0.559	0.576	0.5335	0.491	0.484	0.477	9
0.222	0.222	0.222	0.166	0.157	0.248	0.226	0.204	0.286	0.167	0.18433	0.20167	0.219	0.157	0.168	0.23	0.221	0.2125	0.204	0.191	0.198	0.226	0.185	0.238	0.215	0.203	0.18	0.157	0.13	0.103	0.076	0.17	0.043	0.152	0.153	0.172	0.1645	0.157	0.17767	0.19833	0.219	0.173	0.155	0.198	0.187	0.176	0.195	0.214	22
0.222	0.222	0.222	0.227	0.232	0.402	0.482	0.5	0.458	0.45825	0.4585	0.45875	0.459	0.395	0.486	0.377	0.498	0.406	0.314	0.359	0.198	0.252	0.205	0.308	0.384	0.419	0.374	0.329	0.394	0.393	0.307	0.4465	0.586	0.347	0.319	0.392	0.396	0.4	0.42867	0.45733	0.486	0.459	0.434	0.371	0.355	0.339	0.343	0.347	11
0.575	0.575	0.575	0.641	0.756	0.73	0.704	0.862	0.71	0.82	0.78867	0.75733	0.726	0.7	0.513	0.447	0.387	0.334	0.281	0.314	0.287	0.35	0.356	0.37	0.366	0.363	0.384	0.405	0.39967	0.39433	0.389	0.368	0.461	0.494	0.512	0.511	0.6265	0.742	0.77433	0.80667	0.839	0.796	0.651	0.611	0.519	0.543	0.649	0.755	9
0.453	0.453	0.453	0.563	0.673	0.726	0.7545	0.783	0.72	0.775	0.73	0.685	0.64	0.696	0.458	0.353	0.281	0.25	0.219	0.255	0.284	0.25	0.266	0.27	0.23	0.264	0.26	0.256	0.23733	0.21867	0.2	0.215	0.268	0.272	0.276	0.296	0.371	0.446	0.437	0.428	0.419	0.403	0.414	0.452	0.41	0.368	0.511	0.654	17
0.551	0.551	0.551	0.566	0.581	0.58	0.58233	0.58467	0.587	0.60725	0.6275	0.64775	0.668	0.707	0.726	0.665	0.604	0.6395	0.675	0.6815	0.688	0.689	0.677	0.641	0.68	0.655	0.6615	0.668	0.687	0.706	0.743	0.678	0.749	0.717	0.685	0.7	0.698	0.696	0.691	0.686	0.681	0.689	0.652	0.565	0.5965	0.628	0.568	0.508	13
0.154	0.154	0.154	0.051	0.08	0.096	0.233	0.37	0.298	0.222	0.20933	0.19667	0.184	0.228	0.093	0.157	0.122	0.1125	0.103	0.1385	0.174	0.2	0.15	0.235	0.254	0.137	0.132	0.127	0.123	0.119	0.056	0.032	0.036	0.099	0.191	0.203	0.133	0.063	0.084333	0.10567	0.127	0.123	0.044	0.077	0.0695	0.062	-0.034	-0.13	23
0.517	0.517	0.517	0.505	0.493	0.534	0.59033	0.64667	0.703	0.71825	0.7335	0.74875	0.764	0.783	0.798	0.761	0.711	0.729	0.747	0.751	0.754	0.77	0.712	0.718	0.722	0.733	0.721	0.709	0.735	0.742	0.767	0.705	0.771	0.739	0.707	0.705	0.686	0.667	0.66375	0.6605	0.65725	0.654	0.716	0.698	0.664	0.63	0.566	0.502	8
0.018	0.018	0.018	-0.072	-0.162	-0.106	0.037	0.18	0.323	0.331	0.339	0.347	0.355	-0.006	0.104	0.26	0.158	0.127	0.096	0.005	0.095	0.09	0.079	0.184	0.111	0.126	0.126	0.126	0.076667	0.027333	-0.022	-0.046	-0.026	0.052	0.088	0.056	0.098	0.14	0.14333	0.14667	0.15	0.226	0.089	0.273	0.231	0.189	0.23	0.271	11
0.46	0.46	0.46	0.423	0.386	0.374	0.41467	0.45533	0.496	0.549	0.545	0.541	0.537	0.574	0.56	0.526	0.506	0.505	0.504	0.528	0.552	0.499	0.494	0.472	0.441	0.465	0.4255	0.386	0.378	0.37	0.353	0.338	0.447	0.446	0.445	0.463	0.527	0.591	0.5695	0.548	0.5265	0.505	0.567	0.536	0.433	0.502	0.443	0.384	9
0.208	0.208	0.208	0.184	0.185	0.172	0.21267	0.25333	0.294	0.27825	0.2625	0.24675	0.231	0.186	0.201	0.25	0.296	0.347	0.398	0.442	0.486	0.525	0.627	0.743	0.761	0.771	0.7975	0.824	0.824	0.83	0.835	0.849	0.765	0.672	0.579	0.499	0.4365	0.374	0.33575	0.2975	0.25925	0.221	0.277	0.191	0.188	0.185	0.195	0.205	10
0.209	0.209	0.209	0.243	0.277	0.32	0.41667	0.51333	0.61	0.399	0.351	0.303	0.255	0.233	0.22	0.235	0.264	0.271	0.278	0.326	0.374	0.418	0.486	0.512	0.48	0.538	0.4905	0.443	0.508	0.476	0.444	0.506	0.511	0.517	0.515	0.49	0.5425	0.595	0.62367	0.65233	0.681	0.69	0.673	0.661	0.6	0.539	0.449	0.381	15
0.538	0.538	0.538	0.583	0.669	0.678	0.68733	0.69667	0.706	0.337	0.382	0.427	0.48	0.519	0.504	0.503	0.425	0.4295	0.434	0.436	0.433	0.402	0.389	0.337	0.306	0.315	0.307	0.299	0.28967	0.28033	0.271	0.264	0.29	0.296	0.307	0.335	0.454	0.573	0.61933	0.66567	0.712	0.751	0.74	0.731	0.658	0.585	0.526	0.467	12
0.244	0.244	0.244	0.241	0.238	0.272	0.292	0.312	0.293	0.28425	0.2755	0.26675	0.258	0.206	0.251	0.28	0.319	0.373	0.427	0.517	0.479	0.457	0.452	0.449	0.422	0.512	0.524	0.536	0.4945	0.453	0.44	0.419	0.409	0.396	0.351	0.351	0.3775	0.404	0.44367	0.48333	0.523	0.553	0.539	0.525	0.3675	0.21	0.284	0.358	14
0.539	0.539	0.539	0.557	0.673	0.72933	0.78567	0.842	0.765	0.723	0.681	0.639	0.597	0.545	0.394	0.388	0.29	0.2765	0.263	0.25	0.24	0.278	0.282	0.284	0.277	0.28	0.277	0.274	0.26	0.267	0.254	0.236	0.2	0.2165	0.233	0.254	0.244	0.234	0.278	0.322	0.366	0.47	0.506	0.524	0.5375	0.551	0.587	0.623	19
0.294	0.294	0.294	0.264	0.21	0.23533	0.26067	0.286	0.316	0.31925	0.3225	0.32575	0.329	0.352	0.565	0.616	0.683	0.7395	0.796	0.806	0.816	0.795	0.785	0.734	0.762	0.73	0.7475	0.765	0.774	0.7755	0.777	0.764	0.213	0.212	0.211	0.221	0.257	0.293	0.28033	0.26767	0.255	0.261	0.365	0.275	0.318	0.356	0.396	0.436	18
0.42	0.42	0.42	0.462	0.429	0.539	0.561	0.583	0.617	0.6405	0.664	0.6875	0.711	0.719	0.736	0.673	0.631	0.6465	0.662	0.6705	0.679	0.689	0.658	0.635	0.66	0.668	0.6535	0.639	0.649	0.659	0.68	0.659	0.701	0.66	0.669	0.682	0.7055	0.729	0.70733	0.68567	0.664	0.6	0.654	0.654	0.579	0.592	0.554	0.516	7
0.593	0.593	0.593	0.608	0.604	0.584	0.594	0.604	0.633	0.714	0.706	0.698	0.69	0.753	0.749	0.692	0.639	0.6585	0.678	0.687	0.693	0.673	0.663	0.655	0.647	0.662	0.653	0.644	0.68	0.6895	0.699	0.64	0.73	0.685	0.667	0.654	0.693	0.71	0.71467	0.71933	0.724	0.7	0.695	0.706	0.7065	0.707	0.68	0.653	16
0.201	0.201	0.201	0.203	0.204	0.19433	0.18467	0.175	0.224	0.236	0.23167	0.22733	0.223	0.185	0.281	0.369	0.423	0.556	0.689	0.735	0.8	0.81	0.816	0.812	0.82	0.80567	0.79133	0.777	0.79433	0.81167	0.829	0.819	0.807	0.7835	0.76	0.715	0.6145	0.514	0.46425	0.4145	0.36475	0.315	0.317	0.292	0.2575	0.223	0.205	0.187	11
0.157	0.157	0.157	0.158	0.159	0.176	0.1855	0.195	0.243	0.203	0.19533	0.18767	0.18	0.197	0.151	0.155	0.196	0.165	0.134	0.156	0.158	0.152	0.166	0.168	0.17	0.192	0.163	0.134	0.146	0.129	0.112	0.109	0.126	0.121	0.145	0.132	0.1265	0.121	0.137	0.153	0.169	0.128	0.141	0.141	0.1445	0.148	0.195	0.242	22
0.076	0.076	0.076	0.11	0.144	0.123	0.1355	0.148	0.253	0.179	0.18367	0.18833	0.193	0.164	0.149	0.183	0.198	0.1645	0.131	0.145	0.173	0.172	0.195	0.19	0.152	0.188	0.1785	0.169	0.211	0.1715	0.132	0.138	0.133	0.16	0.156	0.148	0.135	0.122	0.15833	0.19467	0.231	0.147	0.185	0.165	0.166	0.167	0.172	0.177	22
0.566	0.566	0.566	0.665	0.764	0.763	0.73367	0.70433	0.675	0.785	0.75767	0.73033	0.703	0.703	0.422	0.309	0.28	0.251	0.222	0.25	0.273	0.278	0.273	0.288	0.263	0.309	0.291	0.273	0.2665	0.26	0.231	0.215	0.19	0.202	0.21	0.22	0.247	0.274	0.27325	0.2725	0.27175	0.271	0.297	0.304	0.298	0.428	0.549	0.67	17
0.339	0.339	0.339	0.436	0.533	0.534	0.5855	0.637	0.761	0.73175	0.7025	0.67325	0.644	0.613	0.552	0.514	0.302	0.298	0.294	0.294	0.312	0.319	0.323	0.353	0.329	0.337	0.3385	0.34	0.3245	0.309	0.335	0.3	0.393	0.378	0.392	0.394	0.509	0.624	0.648	0.672	0.696	0.63	0.68	0.646	0.599	0.552	0.511	0.47	6
0.605	0.605	0.605	0.633	0.649	0.634	0.62733	0.62067	0.614	0.62225	0.6305	0.63875	0.647	0.706	0.699	0.673	0.609	0.621	0.633	0.652	0.663	0.645	0.658	0.624	0.629	0.644	0.636	0.628	0.643	0.6535	0.664	0.694	0.7	0.692	0.694	0.687	0.664	0.716	0.714	0.712	0.71	0.688	0.7	0.73	0.7235	0.717	0.637	0.557	13
-0.136	-0.136	-0.136	-0.123	-0.11	-0.048	-0.053	-0.058	0.129	-0.173	-0.11533	-0.057667	0	-0.079	-0.033	0.008	0.057	0.0255	-0.006	0.013	-0.056	0.099	-0.039	0.118	0.111	0.118	0.0475	-0.023	0.059	-0.047	-0.034	-0.026	-0.155	0.027	0.035	0.087	-0.102	-0.291	-0.16233	-0.033667	0.095	0.043	-0.007	0.023	0.034	0.045	0.062	0.079	24
0.452	0.452	0.452	0.532	0.612	0.624	0.66433	0.70467	0.745	0.834	0.79467	0.75533	0.716	0.77	0.575	0.482	0.396	0.3725	0.349	0.364	0.365	0.388	0.374	0.349	0.323	0.32	0.299	0.278	0.27533	0.27267	0.27	0.277	0.319	0.338	0.333	0.345	0.3935	0.442	0.48733	0.53267	0.578	0.506	0.576	0.556	0.554	0.552	0.565	0.578	12
0.385	0.385	0.385	0.39	0.397	0.386	0.4415	0.497	0.668	0.69525	0.7225	0.74975	0.777	0.78	0.773	0.738	0.673	0.703	0.733	0.711	0.74	0.74	0.713	0.72	0.727	0.683	0.6985	0.714	0.71067	0.70733	0.704	0.697	0.743	0.715	0.685	0.672	0.688	0.704	0.69067	0.67733	0.664	0.627	0.636	0.619	0.51	0.571	0.448	0.325	8
0.513	0.513	0.513	0.562	0.583	0.477	0.53	0.583	0.653	0.57	0.57633	0.58267	0.589	0.581	0.627	0.579	0.528	0.5415	0.555	0.564	0.565	0.546	0.569	0.535	0.542	0.554	0.5495	0.545	0.549	0.563	0.577	0.528	0.622	0.6	0.554	0.565	0.604	0.625	0.63133	0.63767	0.644	0.617	0.678	0.672	0.678	0.684	0.687	0.69	16
0.338	0.338	0.338	0.338	0.444	0.342	0.374	0.39	0.436	0.394	0.41067	0.42733	0.444	0.425	0.529	0.503	0.484	0.4955	0.507	0.49	0.511	0.446	0.469	0.455	0.483	0.465	0.438	0.411	0.4115	0.412	0.458	0.4735	0.489	0.397	0.469	0.442	0.405	0.368	0.41	0.452	0.494	0.421	0.517	0.458	0.4365	0.415	0.357	0.299	5
0.223	0.223	0.223	0.333	-0.112	0.096	0.159	0.321	0.483	0.45	0.46333	0.47667	0.49	0.469	0.503	0.447	0.494	0.348	0.202	0.222	0.208	0.319	0.346	0.353	0.284	0.414	0.4045	0.395	0.355	0.315	0.275	0.39	0.349	0.247	0.284	0.347	0.401	0.125	0.20767	0.29033	0.373	0.247	0.091	0.244	0.346	0.167	0	-0.167	11
0.28	0.28	0.28	0.19	0.1	0.085	0.15033	0.21567	0.281	0.291	0.32067	0.35033	0.38	0.366	0.307	0.291	0.309	0.2745	0.24	0.2645	0.289	0.342	0.308	0.215	0.26	0.255	0.2535	0.252	0.257	0.252	0.179	0.217	0.257	0.1725	0.088	0.28	0.298	0.316	0.39233	0.46867	0.545	0.631	0.545	0.568	0.54	0.512	0.6	0.688	4
0.443	0.443	0.443	0.378	0.58	0.486	0.501	0.516	0.506	0.599	0.588	0.577	0.566	0.544	0.563	0.499	0.489	0.515	0.541	0.5385	0.536	0.458	0.453	0.548	0.544	0.447	0.477	0.507	0.50767	0.50833	0.509	0.5325	0.556	0.504	0.452	0.495	0.487	0.504	0.47933	0.45467	0.43	0.546	0.554	0.589	0.576	0.544	0.686	0.828	5
0.136	0.136	0.136	0.168	0.2	0.199	0.271	0.343	0.317	0.157	0.187	0.217	0.247	0.194	0.167	0.254	0.205	0.19	0.175	0.209	0.147	0.179	0.197	0.227	0.16	0.256	0.2045	0.153	0.14667	0.14033	0.134	0.158	0.212	0.149	0.172	0.247	0.2815	0.316	0.34467	0.37333	0.402	0.283	0.266	0.327	0.3365	0.346	0.413	0.48	22
0.108	0.108	0.108	0.191	0.274	0.267	0.236	0.205	0.358	0.301	0.34167	0.38233	0.423	0.372	0.368	0.436	0.415	0.3885	0.362	0.349	0.365	0.309	0.292	0.33	0.367	0.439	0.3855	0.332	0.344	0.356	0.344	0.3425	0.341	0.3195	0.298	0.374	0.347	0.32	0.33933	0.35867	0.378	0.157	0.23	0.24	0.258	0.276	0.186	0.096	4
0.325	0.325	0.325	0.39	0.446	0.451	0.51	0.569	0.587	0.5915	0.596	0.6005	0.605	0.644	0.624	0.602	0.547	0.5645	0.582	0.591	0.6	0.591	0.58	0.535	0.533	0.599	0.579	0.559	0.54767	0.53633	0.525	0.553	0.617	0.552	0.517	0.526	0.4585	0.391	0.41567	0.44033	0.465	0.432	0.472	0.44	0.4125	0.385	0.376	0.464	15
0.42	0.42	0.42	0.427	0.434	0.52	0.567	0.614	0.676	0.67375	0.6715	0.66925	0.667	0.805	0.785	0.724	0.665	0.6985	0.732	0.714	0.696	0.679	0.684	0.652	0.654	0.625	0.642	0.659	0.649	0.639	0.629	0.679	0.681	0.682	0.68	0.648	0.667	0.686	0.682	0.678	0.674	0.637	0.718	0.66	0.6605	0.661	0.52	0.379	7
0.205	0.205	0.205	0.2	0.195	0.162	0.19333	0.22467	0.256	0.312	0.27033	0.22867	0.187	0.176	0.221	0.28	0.327	0.488	0.649	0.71	0.789	0.797	0.829	0.831	0.844	0.833	0.844	0.855	0.873	0.871	0.869	0.864	0.831	0.777	0.604	0.517	0.448	0.379	0.339	0.299	0.259	0.167	0.197	0.197	0.191	0.185	0.2	0.215	10
0.449	0.449	0.449	0.527	0.605	0.628	0.674	0.72	0.714	0.77	0.72133	0.67267	0.624	0.467	0.405	0.381	0.372	0.388	0.404	0.443	0.447	0.448	0.404	0.399	0.372	0.399	0.3865	0.374	0.34933	0.32467	0.3	0.343	0.447	0.47	0.452	0.417	0.557	0.697	0.715	0.733	0.751	0.769	0.782	0.78	0.7505	0.721	0.707	0.693	12
0.376	0.376	0.376	0.357	0.325	0.431	0.451	0.471	0.649	0.723	0.71467	0.70633	0.698	0.684	0.749	0.683	0.614	0.628	0.642	0.651	0.66	0.611	0.654	0.658	0.66	0.615	0.627	0.639	0.65567	0.67233	0.689	0.656	0.653	0.641	0.649	0.65	0.642	0.634	0.64667	0.65933	0.672	0.54	0.644	0.6	0.468	0.542	0.424	0.306	21
0.254	0.254	0.254	0.271	0.286	0.333	0.352	0.371	0.367	0.34625	0.3255	0.30475	0.284	0.233	0.28	0.276	0.3	0.3375	0.375	0.479	0.539	0.579	0.666	0.648	0.583	0.57	0.519	0.468	0.472	0.476	0.48	0.541	0.476	0.416	0.383	0.408	0.395	0.382	0.40333	0.42467	0.446	0.143	0.165	0.177	0.203	0.199	0.32	0.409	14
0.62	0.62	0.62	0.622	0.624	0.608	0.625	0.642	0.646	0.453	0.543	0.633	0.723	0.766	0.766	0.679	0.636	0.656	0.676	0.669	0.679	0.669	0.685	0.632	0.643	0.646	0.642	0.638	0.688	0.676	0.664	0.68	0.678	0.674	0.662	0.632	0.667	0.716	0.71167	0.70733	0.703	0.66	0.714	0.733	0.711	0.689	0.682	0.675	16
0.578	0.578	0.578	0.677	0.694	0.651	0.64767	0.64433	0.641	0.656	0.671	0.686	0.701	0.758	0.76	0.724	0.656	0.674	0.692	0.723	0.734	0.706	0.721	0.7	0.706	0.697	0.7085	0.72	0.71833	0.71667	0.715	0.745	0.77	0.767	0.748	0.739	0.727	0.777	0.77233	0.76767	0.763	0.748	0.751	0.753	0.744	0.735	0.723	0.711	13
0.435	0.435	0.435	0.495	0.668	0.724	0.706	0.796	0.695	0.768	0.73833	0.70867	0.679	0.617	0.468	0.444	0.325	0.286	0.247	0.24	0.229	0.265	0.265	0.27	0.247	0.248	0.2445	0.241	0.254	0.244	0.234	0.258	0.261	0.284	0.307	0.31	0.314	0.318	0.34867	0.37933	0.41	0.278	0.257	0.206	0.27	0.191	0.396	0.601	19
0.202	0.202	0.202	0.243	0.284	0.297	0.31	0.323	0.325	0.301	0.29967	0.29833	0.297	0.276	0.264	0.292	0.292	0.2805	0.269	0.251	0.251	0.227	0.214	0.291	0.28	0.287	0.2855	0.284	0.253	0.222	0.236	0.234	0.232	0.209	0.208	0.279	0.232	0.203	0.236	0.269	0.302	0.19	0.19	0.15	0.1425	0.135	0.32	0.505	4
0.505	0.505	0.505	0.438	0.596	0.628	0.673	0.718	0.704	0.64825	0.5925	0.53675	0.481	0.372	0.322	0.308	0.331	0.3	0.269	0.303	0.28	0.305	0.287	0.296	0.284	0.321	0.308	0.295	0.306	0.317	0.328	0.3535	0.379	0.379	0.379	0.382	0.4535	0.525	0.54333	0.56167	0.58	0.622	0.58	0.41	0.357	0.317	0.274	0.231	6
0.237	0.237	0.237	0.22	0.215	0.211	0.247	0.283	0.308	0.348	0.38733	0.42667	0.466	0.514	0.546	0.489	0.429	0.322	0.215	0.208	0.201	0.213	0.22	0.22	0.186	0.234	0.221	0.208	0.20067	0.19333	0.186	0.1835	0.181	0.201	0.2	0.223	0.251	0.279	0.31167	0.34433	0.377	0.286	0.345	0.309	0.3255	0.342	0.328	0.314	20
0.285	0.285	0.285	0.256	0.227	0.22633	0.22567	0.225	0.274	0.229	0.22	0.211	0.202	0.19	0.211	0.248	0.281	0.28	0.407	0.528	0.575	0.644	0.74	0.775	0.8	0.783	0.7825	0.782	0.77733	0.77267	0.768	0.7375	0.707	0.652	0.531	0.45	0.3875	0.325	0.33433	0.34367	0.353	0.3	0.343	0.323	0.2525	0.182	0.225	0.268	10
0.461	0.461	0.461	0.592	0.723	0.6815	0.64	0.5985	0.557	0.642	0.645	0.648	0.651	0.608	0.633	0.6	0.481	0.5015	0.522	0.5485	0.575	0.499	0.485	0.463	0.483	0.482	0.457	0.432	0.407	0.396	0.385	0.394	0.528	0.52	0.498	0.475	0.588	0.701	0.70967	0.71833	0.727	0.707	0.761	0.733	0.714	0.695	0.678	0.669	12
0.265	0.265	0.265	0.277	0.446	0.567	0.6185	0.67	0.751	0.827	0.79167	0.75633	0.721	0.708	0.461	0.391	0.339	0.3185	0.298	0.2925	0.287	0.294	0.285	0.298	0.272	0.279	0.277	0.275	0.287	0.273	0.249	0.271	0.293	0.203	0.219	0.225	0.222	0.219	0.22867	0.23833	0.248	0.263	0.288	0.284	0.3105	0.337	0.385	0.433	19
0.37	0.37	0.37	0.381	0.466	0.491	0.5655	0.64	0.683	0.763	0.74267	0.72233	0.702	0.719	0.655	0.492	0.41	0.382	0.354	0.3375	0.321	0.338	0.321	0.336	0.326	0.322	0.315	0.308	0.325	0.331	0.312	0.333	0.354	0.38	0.412	0.421	0.5105	0.6	0.62425	0.6485	0.67275	0.697	0.705	0.693	0.652	0.611	0.6	0.589	9
0.476	0.476	0.476	0.601	0.726	0.708	0.726	0.744	0.762	0.73975	0.7175	0.69525	0.673	0.666	0.474	0.395	0.317	0.288	0.259	0.276	0.244	0.263	0.254	0.27	0.267	0.276	0.2695	0.263	0.25167	0.24033	0.229	0.187	0.18	0.177	0.192	0.195	0.221	0.247	0.309	0.371	0.433	0.683	0.717	0.71	0.7185	0.727	0.736	0.745	2
0.221	0.221	0.221	0.083	0.146	0.114	0.25	0.386	0.311	0.124	0.172	0.22	0.268	0.253	0.132	0.13	0.115	0.102	0.089	0.0685	0.048	0.158	0.078	0.196	0.145	0.144	0.1125	0.081	0.112	0.143	0.071	0.091	0.009	0.157	0.288	0.114	0.0905	0.067	0.071667	0.076333	0.081	0.038	0.111	0.011	0.0225	0.034	-0.122	-0.278	23
0.288	0.288	0.288	0.294	0.385	0.3945	0.404	0.45	0.289	0.24	0.22233	0.20467	0.187	0.168	0.191	0.218	0.263	0.3245	0.386	0.467	0.539	0.652	0.74	0.772	0.766	0.765	0.7715	0.778	0.76967	0.76133	0.753	0.7285	0.704	0.653	0.545	0.49	0.433	0.376	0.38533	0.39467	0.404	0.382	0.398	0.353	0.331	0.293	0.333	0.373	15
0.387	0.387	0.387	0.383	0.3	0.32767	0.35533	0.383	0.316	0.231	0.22925	0.2275	0.22575	0.224	0.282	0.326	0.421	0.518	0.615	0.669	0.723	0.707	0.619	0.47	0.415	0.451	0.3895	0.328	0.311	0.218	0.221	0.161	0.201	0.195	0.191	0.217	0.24	0.263	0.27033	0.27767	0.285	0.241	0.231	0.229	0.232	0.235	0.235	0.283	14
0.182	0.182	0.182	0.245	0.308	0.309	0.3275	0.346	0.417	0.40325	0.3895	0.37575	0.362	0.369	0.36	0.372	0.457	0.493	0.529	0.511	0.526	0.56	0.527	0.512	0.451	0.558	0.5615	0.565	0.5455	0.526	0.42	0.409	0.373	0.331	0.335	0.352	0.35	0.348	0.37767	0.40733	0.437	0.496	0.496	0.48	0.402	0.324	0.344	0.364	14
0.215	0.215	0.215	0.179	0.201	0.191	0.37133	0.55167	0.732	0.73925	0.7465	0.75375	0.761	0.781	0.569	0.456	0.343	0.2815	0.22	0.232	0.202	0.223	0.221	0.222	0.224	0.231	0.213	0.195	0.178	0.189	0.162	0.164	0.154	0.165	0.176	0.205	0.21	0.205	0.21	0.215	0.22	0.225	0.203	0.224	0.2195	0.215	0.284	0.353	20
0.331	0.331	0.331	0.412	0.493	0.537	0.581	0.625	0.669	0.67675	0.6845	0.69225	0.7	0.743	0.657	0.624	0.503	0.504	0.505	0.5025	0.5	0.486	0.457	0.427	0.396	0.411	0.3875	0.364	0.3485	0.333	0.338	0.328	0.383	0.431	0.429	0.451	0.5155	0.58	0.607	0.634	0.661	0.688	0.716	0.711	0.691	0.671	0.645	0.646	8
0.191	0.191	0.191	0.158	0.206	0.175	0.301	0.427	0.553	0.5865	0.62	0.6535	0.687	0.705	0.608	0.518	0.341	0.35	0.359	0.273	0.273	0.236	0.291	0.33	0.411	0.481	0.513	0.545	0.691	0.728	0.765	0.845	0.835	0.819	0.794	0.81	0.793	0.667	0.59033	0.51367	0.437	0.289	0.287	0.26	0.2705	0.281	0.253	0.225	20
0.368	0.368	0.368	0.386	0.404	0.46	0.4695	0.479	0.544	0.52775	0.5115	0.49525	0.479	0.461	0.511	0.4715	0.432	0.4485	0.465	0.491	0.517	0.47	0.507	0.537	0.549	0.476	0.4835	0.491	0.434	0.453	0.46	0.438	0.531	0.5175	0.504	0.503	0.5315	0.56	0.52967	0.49933	0.469	0.538	0.435	0.417	0.4215	0.426	0.417	0.408	3
0.398	0.398	0.398	0.417	0.46	0.465	0.53733	0.60967	0.682	0.754	0.75267	0.75133	0.75	0.753	0.721	0.674	0.592	0.6175	0.643	0.6475	0.652	0.619	0.617	0.592	0.588	0.512	0.529	0.546	0.509	0.519	0.491	0.495	0.52	0.553	0.542	0.523	0.568	0.613	0.61675	0.6205	0.62425	0.628	0.661	0.665	0.517	0.546	0.548	0.55	8
0.188	0.188	0.188	0.176	0.172	0.152	0.208	0.201	0.442	0.586	0.60867	0.63133	0.654	0.663	0.578	0.523	0.386	0.342	0.298	0.309	0.301	0.308	0.313	0.281	0.276	0.257	0.257	0.257	0.26	0.252	0.244	0.244	0.284	0.303	0.322	0.344	0.433	0.522	0.56167	0.60133	0.641	0.645	0.673	0.618	0.557	0.623	0.611	0.599	2
-0.069	-0.069	-0.069	-0.081	-0.093	-0.076	-0.089	-0.102	0.107	-0.071	-0.030667	0.0096667	0.05	-0.127	-0.127	0.033	0.099	0.055	0.011	0.031	0.095	0.056	0.013	0.176	0.081	0.12	0.1095	0.099	0.042	0.038	0.034	-0.017	-0.126	0.055	0.007	0.059	-0.01	-0.079	-0.034	0.011	0.056	0.058	0.119	0.01	0.056	0.102	0.036	-0.03	24
0.105	0.105	0.105	0.162	0.219	0.279	0.291	0.303	0.673	0.68325	0.6935	0.70375	0.714	0.721	0.464	0.3965	0.329	0.258	0.187	0.205	0.179	0.184	0.203	0.209	0.185	0.231	0.211	0.191	0.209	0.227	0.18	0.142	0.165	0.181	0.179	0.195	0.185	0.175	0.18333	0.19167	0.2	0.228	0.163	0.169	0.19133	0.21367	0.236	0.25833	20
0.217	0.217	0.217	0.2	0.218	0.168	0.19	0.212	0.234	0.205	0.211	0.217	0.223	0.211	0.318	0.332	0.434	0.5305	0.627	0.696	0.764	0.773	0.818	0.797	0.812	0.795	0.793	0.791	0.80067	0.81033	0.82	0.813	0.253	0.265	0.243	0.266	0.2585	0.251	0.252	0.253	0.254	0.193	0.19	0.15	0.218	0.2055	0.193	0.1805	18
0.179	0.179	0.179	0.154	0.158	0.193	0.255	0.235	0.559	0.745	0.765	0.785	0.805	0.823	0.708	0.588	0.395	0.3415	0.288	0.305	0.305	0.304	0.33	0.301	0.278	0.259	0.257	0.255	0.257	0.2515	0.246	0.246	0.278	0.308	0.338	0.354	0.376	0.549	0.61067	0.67233	0.734	0.701	0.706	0.666	0.638	0.61	0.591	0.572	2
0.406	0.406	0.406	0.406	0.427	0.464	0.505	0.546	0.637	0.727	0.731	0.735	0.739	0.728	0.804	0.753	0.64	0.66	0.68	0.706	0.705	0.675	0.678	0.688	0.693	0.681	0.6685	0.656	0.731	0.696	0.705	0.716	0.727	0.6985	0.67	0.706	0.6955	0.685	0.69533	0.70567	0.716	0.634	0.692	0.669	0.6305	0.592	0.513	0.434	7
0.194	0.194	0.194	0.083	0.079	0.099	0.2465	0.394	0.301	0.305	0.27533	0.24567	0.216	0.252	0.171	0.153	0.121	0.114	0.107	0.12	0.133	0.2	0.15	0.2	0.267	0.215	0.1885	0.162	0.1785	0.195	0.116	0.077	0.01	0.137	0.179	0.222	0.123	0.024	0.051667	0.079333	0.107	0.093	0.101	-0.147	-0.119	-0.091	-0.055	-0.019	23
0.511	0.511	0.511	0.582	0.653	0.691	0.74	0.789	0.683	0.727	0.698	0.669	0.64	0.686	0.537	0.448	0.358	0.39	0.422	0.398	0.461	0.387	0.453	0.467	0.433	0.466	0.5345	0.603	0.634	0.665	0.696	0.485	0.383	0.373	0.363	0.35	0.3125	0.275	0.28733	0.29967	0.312	0.345	0.385	0.338	0.341	0.344	0.339	0.334	18
0.22	0.22	0.22	0.191	0.218	0.174	0.21267	0.25133	0.29	0.224	0.22367	0.22333	0.223	0.18	0.209	0.247	0.293	0.349	0.405	0.44	0.475	0.513	0.653	0.723	0.766	0.783	0.8065	0.83	0.838	0.859	0.851	0.856	0.792	0.725	0.635	0.559	0.493	0.427	0.37125	0.3155	0.25975	0.204	0.244	0.178	0.181	0.184	0.188	0.192	10
0.451	0.451	0.451	0.535	0.619	0.588	0.6395	0.691	0.595	0.754	0.74033	0.72667	0.713	0.769	0.825	0.72	0.662	0.6895	0.717	0.698	0.679	0.665	0.678	0.645	0.63	0.668	0.665	0.662	0.724	0.702	0.683	0.7145	0.746	0.677	0.639	0.655	0.7025	0.75	0.72633	0.70267	0.679	0.714	0.644	0.698	0.6475	0.597	0.549	0.501	13
0.395	0.395	0.395	0.413	0.431	0.419	0.4595	0.5	0.647	0.66425	0.6815	0.69875	0.716	0.778	0.775	0.719	0.673	0.685	0.697	0.683	0.69	0.714	0.65	0.642	0.652	0.646	0.6475	0.649	0.685	0.667	0.649	0.651	0.673	0.6785	0.684	0.619	0.652	0.685	0.684	0.683	0.682	0.553	0.642	0.634	0.5765	0.519	0.519	0.456	7
0.24	0.24	0.24	0.26	0.315	0.254	0.31867	0.38333	0.448	0.392	0.39067	0.38933	0.388	0.358	0.344	0.325	0.401	0.437	0.473	0.4475	0.422	0.418	0.472	0.512	0.499	0.609	0.6035	0.598	0.624	0.624	0.706	0.711	0.735	0.698	0.643	0.59	0.6015	0.613	0.55375	0.4945	0.43525	0.376	0.353	0.297	0.268	0.239	0.212	0.185	10
0.218	0.218	0.218	0.189	0.212	0.199	0.2855	0.372	0.734	0.74175	0.7495	0.75725	0.765	0.761	0.496	0.412	0.328	0.2775	0.227	0.221	0.215	0.223	0.236	0.236	0.218	0.231	0.231	0.231	0.236	0.212	0.199	0.183	0.18	0.1905	0.201	0.214	0.207	0.2	0.20625	0.2125	0.21875	0.225	0.208	0.192	0.206	0.22	0.272	0.324	20
0.419	0.419	0.419	0.444	0.469	0.493	0.4865	0.48	0.63	0.745	0.7505	0.756	0.7615	0.767	0.753	0.704	0.631	0.6385	0.646	0.671	0.696	0.675	0.686	0.674	0.678	0.632	0.646	0.66	0.699	0.696	0.697	0.665	0.701	0.692	0.714	0.681	0.6975	0.714	0.69967	0.68533	0.671	0.662	0.668	0.677	0.647	0.617	0.503	0.389	7
0.511	0.511	0.511	0.57	0.629	0.66267	0.69633	0.73	0.647	0.741	0.717	0.693	0.669	0.676	0.514	0.442	0.336	0.3325	0.329	0.33	0.331	0.383	0.378	0.362	0.317	0.344	0.3375	0.331	0.3225	0.314	0.281	0.295	0.436	0.472	0.441	0.456	0.5455	0.635	0.6665	0.698	0.7295	0.761	0.749	0.718	0.706	0.694	0.681	0.675	6
0.474	0.474	0.474	0.547	0.62	0.605	0.61933	0.63367	0.648	0.744	0.71767	0.69133	0.665	0.738	0.718	0.672	0.612	0.6445	0.677	0.636	0.684	0.693	0.651	0.661	0.662	0.653	0.673	0.693	0.686	0.679	0.672	0.69	0.75	0.712	0.724	0.687	0.731	0.775	0.75567	0.73633	0.717	0.749	0.735	0.668	0.6695	0.671	0.614	0.557	16
0.25	0.25	0.25	0.205	0.271	0.229	0.242	0.3	0.358	0.285	0.28667	0.28833	0.29	0.243	0.366	0.392	0.473	0.541	0.609	0.6615	0.714	0.748	0.765	0.743	0.73	0.702	0.714	0.726	0.724	0.7275	0.731	0.7275	0.724	0.7025	0.681	0.631	0.66	0.689	0.66	0.631	0.602	0.223	0.254	0.229	0.266	0.202	0.313	0.424	15
0.181	0.181	0.181	0.183	0.185	0.161	0.174	0.187	0.24	0.196	0.20633	0.21667	0.227	0.215	0.254	0.316	0.372	0.4845	0.597	0.652	0.708	0.764	0.783	0.783	0.785	0.771	0.78	0.789	0.7835	0.778	0.798	0.789	0.768	0.706	0.634	0.576	0.483	0.39	0.381	0.372	0.363	0.354	0.363	0.31	0.3135	0.317	0.188	0.059	1
0.477	0.477	0.477	0.538	0.599	0.61825	0.6375	0.65675	0.676	0.65825	0.6405	0.62275	0.605	0.63	0.563	0.478	0.467	0.405	0.343	0.349	0.355	0.352	0.338	0.321	0.338	0.327	0.3175	0.308	0.29567	0.28333	0.271	0.272	0.305	0.328	0.328	0.37	0.4545	0.539	0.58233	0.62567	0.669	0.713	0.706	0.714	0.551	0.674	0.666	0.646	12
0.195	0.195	0.195	0.178	0.153	0.125	0.1545	0.184	0.238	0.186	0.18133	0.17667	0.172	0.179	0.169	0.22	0.194	0.1845	0.175	0.178	0.167	0.157	0.163	0.199	0.176	0.211	0.19	0.169	0.158	0.168	0.111	0.139	0.124	0.146	0.174	0.158	0.1735	0.189	0.19067	0.19233	0.194	0.181	0.174	0.152	0.132	0.112	0.159	0.206	4
0.315	0.315	0.315	0.336	0.483	0.569	0.672	0.775	0.685	0.804	0.76533	0.72667	0.688	0.64	0.438	0.365	0.317	0.317	0.317	0.306	0.295	0.313	0.313	0.321	0.318	0.302	0.2995	0.297	0.27667	0.25633	0.236	0.2725	0.309	0.305	0.316	0.335	0.3135	0.292	0.25667	0.22133	0.186	0.188	0.215	0.211	0.205	0.213	0.3	0.387	19
0.389	0.389	0.389	0.391	0.449	0.453	0.446	0.439	0.432	0.454	0.43467	0.41533	0.396	0.413	0.394	0.372	0.37	0.4105	0.451	0.4625	0.474	0.531	0.606	0.64	0.662	0.639	0.6435	0.648	0.685	0.673	0.661	0.676	0.685	0.664	0.643	0.63	0.6135	0.597	0.59033	0.58367	0.577	0.493	0.459	0.411	0.39	0.369	0.265	0.266	15
0.263	0.263	0.263	0.258	0.203	0.227	0.32267	0.41833	0.514	0.52	0.526	0.532	0.538	0.512	0.418	0.3815	0.345	0.3215	0.298	0.315	0.328	0.297	0.332	0.299	0.318	0.303	0.3015	0.3	0.2725	0.245	0.28	0.26	0.258	0.2535	0.249	0.254	0.301	0.347	0.339	0.331	0.323	0.315	0.269	0.244	0.274	0.266	0.266	0.266	19
0.402	0.402	0.402	0.339	0.47	0.423	0.4585	0.494	0.54	0.526	0.512	0.498	0.484	0.469	0.478	0.4645	0.451	0.474	0.497	0.5165	0.536	0.522	0.503	0.489	0.444	0.465	0.452	0.439	0.417	0.395	0.375	0.355	0.408	0.43	0.417	0.398	0.4535	0.509	0.5355	0.562	0.5885	0.615	0.653	0.671	0.625	0.579	0.554	0.529	15
0.39	0.39	0.39	0.304	0.391	0.374	0.416	0.506	0.596	0.781	0.77767	0.77433	0.771	0.81	0.789	0.727	0.678	0.6785	0.679	0.701	0.732	0.712	0.719	0.691	0.692	0.701	0.7025	0.704	0.71167	0.71933	0.727	0.728	0.747	0.692	0.706	0.696	0.731	0.766	0.74667	0.72733	0.708	0.657	0.696	0.722	0.556	0.592	0.564	0.536	7
0.223	0.223	0.223	0.157	0.129	0.157	0.197	0.237	0.277	0.2445	0.212	0.1795	0.147	0.176	0.171	0.182	0.196	0.163	0.13	0.127	0.121	0.167	0.118	0.179	0.148	0.209	0.174	0.139	0.12	0.108	0.09	0.087	0.131	0.139	0.129	0.17	0.19	0.174	0.19067	0.20733	0.224	0.206	0.231	0.185	0.245	0.278	0.232	0.186	4
0.486	0.486	0.486	0.588	0.69	0.621	0.6455	0.67	0.627	0.665	0.65867	0.65233	0.646	0.648	0.599	0.548	0.435	0.418	0.401	0.444	0.435	0.439	0.43	0.408	0.383	0.411	0.389	0.367	0.4035	0.44	0.416	0.409	0.48	0.471	0.524	0.448	0.5695	0.691	0.70367	0.71633	0.729	0.738	0.762	0.761	0.756	0.751	0.725	0.699	6
0.402	0.402	0.402	0.544	0.582	0.59167	0.60133	0.611	0.553	0.68	0.669	0.658	0.647	0.702	0.66	0.611	0.538	0.5835	0.629	0.6355	0.642	0.654	0.632	0.614	0.599	0.604	0.609	0.614	0.652	0.632	0.56	0.65	0.741	0.771	0.728	0.698	0.7345	0.771	0.749	0.727	0.705	0.683	0.738	0.693	0.7095	0.726	0.678	0.63	16
0.276	0.276	0.276	0.415	0.554	0.581	0.62733	0.67367	0.72	0.833	0.79567	0.75833	0.721	0.764	0.717	0.615	0.442	0.3805	0.319	0.306	0.293	0.295	0.325	0.35	0.335	0.347	0.3365	0.326	0.338	0.3205	0.303	0.293	0.32	0.318	0.314	0.327	0.314	0.301	0.31567	0.33033	0.345	0.295	0.274	0.288	0.302	0.316	0.165	0.014	2
0.386	0.386	0.386	0.425	0.464	0.51	0.556	0.602	0.648	0.6515	0.655	0.6585	0.662	0.713	0.639	0.612	0.545	0.496	0.447	0.443	0.439	0.432	0.443	0.443	0.426	0.446	0.4535	0.461	0.45367	0.44633	0.439	0.402	0.502	0.467	0.475	0.508	0.553	0.598	0.62033	0.64267	0.665	0.67	0.695	0.663	0.6525	0.642	0.6	0.619	12
0.206	0.206	0.206	0.19	0.174	0.1865	0.199	0.2115	0.224	0.19	0.183	0.176	0.169	0.118	0.23	0.303	0.397	0.5295	0.662	0.742	0.782	0.805	0.831	0.799	0.784	0.773	0.7745	0.776	0.77233	0.76867	0.765	0.686	0.578	0.5245	0.471	0.467	0.321	0.175	0.183	0.191	0.199	0.254	0.266	0.234	0.2585	0.283	0.322	0.361	10
0.349	0.349	0.349	0.342	0.445	0.449	0.52833	0.60767	0.687	0.71425	0.7415	0.76875	0.796	0.803	0.795	0.767	0.683	0.7085	0.734	0.734	0.758	0.732	0.724	0.704	0.741	0.703	0.7	0.697	0.727	0.709	0.737	0.7	0.741	0.7	0.659	0.642	0.6855	0.729	0.69175	0.6545	0.61725	0.58	0.629	0.641	0.6135	0.586	0.444	0.302	7
0.288	0.288	0.288	0.22	0.291	0.182	0.256	0.33	0.343	0.27	0.28267	0.29533	0.308	0.199	0.254	0.266	0.286	0.282	0.278	0.2565	0.235	0.202	0.237	0.291	0.245	0.266	0.249	0.232	0.2215	0.211	0.261	0.2685	0.276	0.202	0.183	0.246	0.28	0.314	0.30833	0.30267	0.297	0.311	0.333	0.294	0.279	0.264	0.431	0.598	3
0.444	0.444	0.444	0.571	0.49	0.532	0.54567	0.55933	0.573	0.59025	0.6075	0.62475	0.642	0.714	0.69	0.625	0.622	0.593	0.564	0.628	0.616	0.599	0.6	0.54	0.527	0.594	0.5795	0.565	0.57833	0.59167	0.605	0.617	0.614	0.662	0.61	0.612	0.6425	0.673	0.671	0.669	0.667	0.594	0.611	0.591	0.5625	0.534	0.433	0.332	3
0.528	0.528	0.528	0.573	0.754	0.768	0.789	0.81	0.67	0.783	0.75733	0.73167	0.706	0.689	0.39	0.309	0.276	0.251	0.226	0.25	0.26	0.246	0.268	0.281	0.258	0.278	0.267	0.256	0.23233	0.20867	0.185	0.196	0.207	0.225	0.24	0.219	0.209	0.22	0.22067	0.22133	0.222	0.2	0.185	0.226	0.226	0.26	0.327	0.394	17
0.003	0.003	0.003	-0.023	-0.049	-0.042	0.0075	0.057	0.161	0.04	0.065333	0.090667	0.116	-0.03	-0.007	0.06	0.126	0.0755	0.025	0.078	0.044	0.117	0.02	0.131	0.195	0.137	0.048	-0.041	0.144	0.0905	0.037	-0.006	-0.241	0.133	0.131	0	-0.0325	-0.065	-0.021333	0.022333	0.066	-0.023	-0.079	0.025	0.047	0.069	0.132	0.195	23
0.434	0.434	0.434	0.446	0.598	0.638	0.6955	0.753	0.756	0.7515	0.747	0.7425	0.738	0.777	0.708	0.63	0.501	0.468	0.435	0.438	0.441	0.424	0.436	0.353	0.347	0.319	0.327	0.335	0.32767	0.32033	0.313	0.361	0.409	0.436	0.417	0.436	0.513	0.59	0.61733	0.64467	0.672	0.671	0.704	0.673	0.55	0.588	0.589	0.491	2
0.611	0.611	0.611	0.615	0.741	0.76333	0.78567	0.808	0.644	0.701	0.734	0.767	0.8	0.794	0.803	0.712	0.594	0.5875	0.581	0.588	0.595	0.501	0.441	0.388	0.364	0.365	0.3435	0.322	0.319	0.307	0.232	0.261	0.288	0.304	0.328	0.329	0.463	0.597	0.65267	0.70833	0.764	0.668	0.722	0.692	0.6825	0.673	0.706	0.739	6
0.645	0.645	0.645	0.681	0.711	0.657	0.64567	0.63433	0.623	0.63825	0.6535	0.66875	0.684	0.753	0.747	0.701	0.638	0.669	0.7	0.696	0.735	0.699	0.726	0.702	0.713	0.689	0.708	0.727	0.738	0.75	0.762	0.758	0.779	0.779	0.771	0.752	0.733	0.778	0.78133	0.78467	0.788	0.733	0.761	0.777	0.7685	0.76	0.726	0.692	13
0.643	0.643	0.643	0.673	0.784	0.797	0.817	0.837	0.687	0.8	0.77367	0.74733	0.721	0.727	0.502	0.368	0.296	0.254	0.212	0.244	0.263	0.257	0.268	0.266	0.267	0.272	0.2685	0.265	0.236	0.207	0.178	0.1945	0.211	0.232	0.223	0.221	0.2205	0.22	0.219	0.218	0.217	0.193	0.208	0.208	0.236	0.252	0.352	0.452	17
0.24	0.24	0.24	0.357	0.474	0.457	0.545	0.633	0.721	0.7428	0.7646	0.7864	0.8082	0.83	0.842	0.799	0.735	0.757	0.779	0.7875	0.796	0.781	0.773	0.742	0.764	0.743	0.7455	0.748	0.75	0.752	0.754	0.77	0.777	0.7615	0.746	0.711	0.7465	0.782	0.774	0.766	0.758	0.75	0.698	0.629	0.644	0.659	0.42	0.181	7
0.418	0.418	0.418	0.378	0.45	0.445	0.50633	0.56767	0.629	0.6422	0.6554	0.6686	0.6818	0.695	0.667	0.582	0.592	0.5915	0.591	0.551	0.511	0.563	0.513	0.479	0.492	0.54	0.509	0.478	0.48467	0.49133	0.498	0.496	0.469	0.551	0.452	0.502	0.516	0.53	0.567	0.604	0.641	0.682	0.678	0.679	0.667	0.655	0.579	0.503	9
0.529	0.529	0.529	0.5	0.636	0.626	0.6755	0.725	0.66	0.6785	0.697	0.7155	0.734	0.749	0.757	0.683	0.623	0.6145	0.606	0.6265	0.647	0.659	0.64	0.624	0.656	0.6	0.6145	0.629	0.637	0.645	0.668	0.652	0.663	0.674	0.685	0.615	0.6505	0.686	0.68333	0.68067	0.678	0.684	0.691	0.634	0.554	0.653	0.567	0.481	13
0.231	0.231	0.231	0.193	0.221	0.22	0.216	0.212	0.291	0.194	0.20767	0.22133	0.235	0.219	0.227	0.255	0.269	0.222	0.175	0.203	0.216	0.211	0.239	0.227	0.174	0.23	0.2315	0.233	0.264	0.224	0.184	0.16	0.187	0.203	0.163	0.174	0.187	0.2	0.22467	0.24933	0.274	0.184	0.195	0.181	0.1785	0.176	0.229	0.282	22
0.396	0.396	0.396	0.344	0.41	0.44	0.47	0.546	0.645	0.6865	0.728	0.7695	0.811	0.827	0.81	0.72	0.656	0.664	0.672	0.695	0.718	0.682	0.682	0.664	0.667	0.641	0.6415	0.642	0.689	0.6835	0.678	0.529	0.679	0.633	0.597	0.596	0.646	0.696	0.676	0.656	0.636	0.588	0.627	0.646	0.546	0.653	0.543	0.433	7
0.163	0.163	0.163	0.123	0.115	0.132	0.165	0.198	0.231	0.2125	0.194	0.1755	0.157	0.171	0.124	0.152	0.172	0.1595	0.147	0.116	0.119	0.116	0.136	0.151	0.132	0.186	0.1505	0.115	0.124	0.134	0.068	0.094	0.118	0.134	0.119	0.14	0.133	0.15	0.146	0.142	0.138	0.108	0.116	0.042	0.163	0.103	0.115	0.127	4
0.421	0.421	0.421	0.405	0.394	0.457	0.468	0.479	0.676	0.6865	0.697	0.7075	0.718	0.747	0.731	0.683	0.646	0.6375	0.629	0.674	0.689	0.691	0.659	0.65	0.664	0.653	0.6555	0.658	0.6785	0.699	0.676	0.664	0.652	0.671	0.655	0.65	0.667	0.684	0.69533	0.70667	0.718	0.624	0.699	0.619	0.6135	0.608	0.477	0.346	13
0.516	0.516	0.516	0.516	0.588	0.471	0.48633	0.50167	0.517	0.5265	0.536	0.5455	0.555	0.518	0.44	0.47	0.42	0.4255	0.431	0.486	0.536	0.473	0.474	0.461	0.477	0.425	0.432	0.439	0.3985	0.358	0.398	0.346	0.478	0.504	0.53	0.446	0.547	0.743	0.73075	0.7185	0.70625	0.694	0.718	0.742	0.653	0.682	0.686	0.69	5
0.528	0.528	0.528	0.583	0.638	0.671	0.65667	0.64233	0.628	0.434	0.474	0.514	0.554	0.618	0.595	0.564	0.506	0.5095	0.513	0.554	0.528	0.494	0.451	0.424	0.42	0.429	0.4135	0.398	0.3975	0.397	0.388	0.392	0.485	0.563	0.535	0.538	0.6505	0.763	0.777	0.791	0.805	0.771	0.776	0.759	0.751	0.743	0.701	0.659	6
0.15	0.15	0.15	-0.035	0	-0.022	0.0805	0.183	0.29	0.039	0.09	0.141	0.192	0.063	0.049	0.16	0.127	0.105	0.083	0.163	0.164	0.113	0.134	0.274	0.214	0.2	0.22	0.24	0.1405	0.041	0.128	0.087	0.122	0.204	0.24	0.211	0.076	-0.059	-0.0036667	0.051667	0.107	0.087	0.025	0.046	0.0055	-0.035	0.093	0.221	23
0.591	0.591	0.591	0.601	0.597	0.604	0.61033	0.61667	0.623	0.6325	0.642	0.6515	0.661	0.755	0.697	0.689	0.636	0.6565	0.677	0.658	0.679	0.673	0.673	0.655	0.651	0.622	0.6505	0.679	0.67333	0.66767	0.662	0.701	0.731	0.73	0.705	0.685	0.671	0.756	0.75167	0.74733	0.743	0.707	0.746	0.759	0.746	0.733	0.72	0.707	16
0.637	0.637	0.637	0.659	0.681	0.69	0.717	0.744	0.654	0.773	0.761	0.749	0.737	0.741	0.756	0.696	0.631	0.6395	0.648	0.666	0.727	0.681	0.665	0.633	0.657	0.589	0.6225	0.656	0.658	0.66	0.689	0.6935	0.698	0.692	0.735	0.695	0.7335	0.772	0.755	0.738	0.721	0.773	0.74	0.792	0.7785	0.765	0.741	0.717	13
0.218	0.218	0.218	0.2	0.209	0.163	0.198	0.233	0.268	0.204	0.21	0.216	0.222	0.176	0.209	0.246	0.266	0.2815	0.297	0.339	0.395	0.415	0.515	0.634	0.645	0.73	0.7365	0.743	0.784	0.811	0.843	0.854	0.812	0.7365	0.661	0.562	0.46	0.358	0.365	0.372	0.379	0.221	0.211	0.215	0.2015	0.188	0.224	0.26	10
0.182	0.182	0.182	0.118	0.14	0.142	0.1405	0.139	0.263	0.105	0.11667	0.12833	0.14	0.105	0.156	0.19	0.165	0.153	0.141	0.1505	0.16	0.148	0.114	0.231	0.181	0.169	0.1475	0.126	0.164	0.123	0.134	0.09	0.103	0.135	0.167	0.141	0.151	0.161	0.16733	0.17367	0.18	0.13	0.186	0.107	0.105	0.103	0.175	0.247	4
0.396	0.396	0.396	0.36	0.392	0.443	0.4755	0.508	0.699	0.6945	0.69	0.6855	0.681	0.715	0.777	0.698	0.665	0.6785	0.692	0.6945	0.697	0.678	0.696	0.643	0.619	0.732	0.7085	0.685	0.677	0.669	0.661	0.727	0.705	0.667	0.656	0.656	0.658	0.66	0.66667	0.67333	0.68	0.536	0.58	0.548	0.502	0.456	0.46	0.503	21
0.217	0.217	0.217	0.259	0.301	0.237	0.292	0.347	0.32	0.377	0.36533	0.35367	0.342	0.283	0.392	0.358	0.457	0.547	0.637	0.673	0.69	0.724	0.747	0.735	0.732	0.717	0.719	0.721	0.6605	0.6	0.753	0.779	0.758	0.715	0.65	0.63	0.553	0.476	0.446	0.416	0.386	0.38	0.384	0.37	0.366	0.362	0.376	0.39	1
0.517	0.517	0.517	0.524	0.644	0.706	0.72467	0.74333	0.762	0.739	0.716	0.693	0.67	0.494	0.398	0.413	0.411	0.4425	0.474	0.5165	0.559	0.557	0.548	0.512	0.525	0.486	0.4945	0.503	0.48833	0.47367	0.459	0.536	0.613	0.643	0.605	0.56	0.6525	0.745	0.72767	0.71033	0.693	0.707	0.73	0.677	0.593	0.665	0.632	0.599	12
0.197	0.197	0.197	0.187	0.185	0.222	0.2555	0.289	0.572	0.58175	0.5915	0.60125	0.611	0.561	0.387	0.336	0.285	0.2495	0.214	0.222	0.196	0.217	0.203	0.243	0.185	0.237	0.2105	0.184	0.183	0.182	0.193	0.183	0.198	0.179	0.187	0.184	0.1795	0.175	0.176	0.177	0.178	0.179	0.174	0.162	0.165	0.168	0.168	0.168	20
0.27	0.27	0.27	0.21	0.268	0.251	0.2795	0.308	0.275	0.19	0.19	0.19	0.19	0.167	0.156	0.188	0.294	0.3245	0.355	0.353	0.351	0.394	0.549	0.669	0.706	0.736	0.763	0.79	0.817	0.8285	0.84	0.846	0.829	0.811	0.741	0.666	0.5605	0.455	0.41133	0.36767	0.324	0.374	0.35	0.378	0.3595	0.341	0.345	0.322	10
0.275	0.275	0.275	0.275	0.365	0.348	0.38	0.412	0.55	0.554	0.558	0.562	0.566	0.575	0.554	0.469	0.425	0.4135	0.402	0.4	0.398	0.382	0.42	0.341	0.32	0.441	0.414	0.387	0.455	0.4295	0.404	0.3685	0.333	0.343	0.266	0.333	0.261	0.189	0.25067	0.31233	0.374	0.228	0.333	0.297	0.272	0.223	0.227	0.231	2
0.449	0.449	0.449	0.495	0.541	0.494	0.522	0.548	0.479	0.549	0.55033	0.55167	0.553	0.52	0.523	0.465	0.465	0.4775	0.49	0.5255	0.561	0.488	0.52	0.605	0.552	0.5	0.532	0.564	0.544	0.541	0.538	0.507	0.557	0.524	0.536	0.552	0.5405	0.529	0.518	0.507	0.496	0.491	0.527	0.567	0.517	0.558	0.524	0.49	5
0.491	0.491	0.491	0.476	0.461	0.49467	0.52833	0.562	0.523	0.741	0.73367	0.72633	0.719	0.713	0.689	0.627	0.589	0.6	0.666	0.706	0.705	0.725	0.725	0.669	0.713	0.691	0.6985	0.706	0.716	0.726	0.745	0.7435	0.742	0.742	0.722	0.684	0.715	0.746	0.741	0.736	0.731	0.665	0.727	0.721	0.69	0.659	0.628	0.597	8
0.548	0.548	0.548	0.601	0.729	0.775	0.77767	0.78033	0.783	0.7795	0.776	0.7725	0.769	0.764	0.592	0.463	0.354	0.319	0.284	0.272	0.26	0.264	0.275	0.313	0.301	0.325	0.3385	0.352	0.39667	0.44133	0.486	0.201	0.175	0.176	0.176	0.206	0.2315	0.257	0.40233	0.54767	0.693	0.84	0.843	0.837	0.7805	0.724	0.768	0.812	18
0.231	0.231	0.231	0.125	0.134	0.101	0.2355	0.37	0.302	0.248	0.23567	0.22333	0.211	0.231	0.168	0.153	0.12	0.1205	0.121	0.137	0.153	0.231	0.18	0.215	0.137	0.189	0.16	0.131	0.1245	0.118	0.159	0.107	0.043	0.075	0.191	0.297	0.213	0.129	0.128	0.127	0.126	0.234	0.035	0	-0.006	-0.012	-0.093	-0.174	23
0.222	0.222	0.222	0.21	0.205	0.176	0.20933	0.24267	0.276	0.266	0.256	0.246	0.236	0.22	0.288	0.319	0.37	0.478	0.586	0.656	0.726	0.739	0.773	0.78	0.791	0.756	0.762	0.768	0.77267	0.77733	0.782	0.7795	0.777	0.7655	0.754	0.724	0.71	0.696	0.615	0.534	0.453	0.274	0.28	0.257	0.261	0.248	0.248	0.248	1
0.364	0.364	0.364	0.428	0.472	0.5235	0.575	0.59	0.605	0.745	0.75633	0.76767	0.779	0.819	0.796	0.773	0.702	0.705	0.708	0.739	0.749	0.706	0.537	0.503	0.506	0.504	0.5115	0.519	0.5605	0.602	0.636	0.65	0.756	0.751	0.762	0.707	0.75	0.793	0.788	0.783	0.778	0.761	0.787	0.763	0.695	0.787	0.689	0.591	6
0.204	0.204	0.204	0.191	0.191	0.168	0.205	0.2185	0.232	0.178	0.18367	0.18933	0.195	0.186	0.304	0.288	0.383	0.4825	0.582	0.673	0.712	0.746	0.795	0.794	0.808	0.787	0.7905	0.794	0.79833	0.80267	0.807	0.8	0.778	0.755	0.705	0.686	0.5775	0.469	0.41767	0.36633	0.315	0.204	0.233	0.225	0.229	0.2005	0.172	0.1435	1
0.233	0.233	0.233	0.202	0.171	0.153	0.1735	0.194	0.224	0.299	0.28133	0.26367	0.246	0.192	0.254	0.369	0.367	0.4945	0.622	0.705	0.752	0.775	0.818	0.802	0.806	0.799	0.803	0.807	0.808	0.809	0.819	0.821	0.814	0.804	0.763	0.71	0.6415	0.573	0.50433	0.43567	0.367	0.337	0.357	0.316	0.3095	0.303	0.2	0.097	1
0.461	0.461	0.461	0.224	-0.041	-0.067	0.057667	0.18233	0.307	0.27725	0.2475	0.21775	0.188	0.225	0.197	0.204	0.211	0.185	0.159	0.227	0.37	0.042	0.352	0.315	0.274	0.129	0.2345	0.34	0.3135	0.287	0.303	0.275	0.327	0.3225	0.318	0.342	0.4685	0.595	0.59825	0.6015	0.60475	0.608	0.489	0.568	0.546	0.585	0.625	0.665	24
0.407	0.407	0.407	0.437	0.421	0.466	0.477	0.488	0.717	0.726	0.735	0.744	0.753	0.79	0.818	0.728	0.714	0.732	0.75	0.76	0.77	0.749	0.767	0.738	0.759	0.747	0.7475	0.748	0.76233	0.77667	0.791	0.799	0.802	0.753	0.741	0.757	0.7695	0.782	0.779	0.776	0.773	0.691	0.67	0.678	0.5695	0.461	0.449	0.498	21
0.566	0.566	0.566	0.554	0.718	0.675	0.7165	0.758	0.591	0.685	0.70433	0.72367	0.743	0.755	0.753	0.679	0.583	0.622	0.661	0.662	0.673	0.668	0.628	0.598	0.579	0.648	0.65	0.652	0.709	0.714	0.684	0.7295	0.775	0.719	0.663	0.642	0.7295	0.817	0.756	0.695	0.634	0.762	0.75	0.735	0.7155	0.696	0.607	0.518	5
0.25	0.25	0.25	0.328	0.406	0.48125	0.5565	0.63175	0.707	0.669	0.631	0.593	0.555	0.77	0.718	0.626	0.583	0.6155	0.648	0.6575	0.667	0.62	0.616	0.597	0.603	0.613	0.592	0.571	0.57667	0.58233	0.588	0.595	0.616	0.6155	0.615	0.588	0.611	0.634	0.62067	0.60733	0.594	0.626	0.569	0.614	0.574	0.534	0.503	0.472	21
0.235	0.235	0.235	0.42	0.605	0.661	0.7275	0.794	0.734	0.823	0.787	0.751	0.715	0.71	0.512	0.413	0.346	0.3235	0.301	0.346	0.33	0.299	0.329	0.361	0.371	0.371	0.4025	0.434	0.428	0.546	0.56	0.587	0.614	0.681	0.662	0.594	0.539	0.484	0.382	0.28	0.178	0.212	0.206	0.176	0.2255	0.275	0.354	0.433	2
0.165	0.165	0.165	-0.089	-0.029	0.034	0.0965	0.159	0.33	0.365	0.293	0.221	0.149	0.14	0.22	0.262	0.237	0.1925	0.148	0.17	0.192	0.304	0.267	0.395	0.367	0.533	0.5115	0.49	0.39433	0.29867	0.203	0.071	0.073	0.217	0.216	0.204	0.074	-0.056	-0.0036667	0.048667	0.101	0.204	0.115	-0.103	0.083	-0.012	0.057	0.126	11
0.403	0.403	0.403	0.383	0.433	0.45	0.4975	0.545	0.724	0.73225	0.7405	0.74875	0.757	0.792	0.814	0.728	0.709	0.717	0.725	0.7415	0.758	0.755	0.754	0.725	0.75	0.718	0.718	0.718	0.73033	0.74267	0.755	0.745	0.735	0.74	0.704	0.69	0.7245	0.759	0.74633	0.73367	0.721	0.675	0.681	0.659	0.5835	0.508	0.5	0.47	21
0.21	0.21	0.21	0.194	0.197	0.22	0.243	0.266	0.242	0.241	0.23767	0.23433	0.231	0.229	0.325	0.446	0.493	0.613	0.733	0.767	0.814	0.825	0.818	0.81	0.821	0.80633	0.79167	0.777	0.79367	0.81033	0.827	0.815	0.804	0.785	0.766	0.725	0.616	0.507	0.46825	0.4295	0.39075	0.352	0.366	0.333	0.281	0.229	0.233	0.237	11
0.252	0.252	0.252	0.242	0.374	0.476	0.541	0.606	0.708	0.797	0.73933	0.68167	0.624	0.702	0.47	0.4	0.327	0.335	0.343	0.323	0.303	0.291	0.285	0.313	0.275	0.278	0.2705	0.263	0.298	0.261	0.252	0.2585	0.265	0.23	0.227	0.248	0.233	0.218	0.22667	0.23533	0.244	0.37	0.375	0.382	0.43	0.478	0.53	0.582	19
0.343	0.343	0.343	0.359	0.375	0.383	0.499	0.615	0.731	0.74325	0.7555	0.76775	0.78	0.833	0.841	0.791	0.735	0.753	0.771	0.782	0.793	0.782	0.794	0.781	0.778	0.768	0.7745	0.781	0.771	0.802	0.817	0.806	0.827	0.818	0.809	0.767	0.786	0.805	0.749	0.693	0.637	0.483	0.452	0.481	0.4455	0.41	0.458	0.506	21
0.439	0.439	0.439	0.459	0.601	0.543	0.631	0.634	0.585	0.57067	0.55633	0.542	0.507	0.529	0.527	0.464	0.475	0.4655	0.456	0.474	0.543	0.482	0.431	0.47	0.436	0.439	0.4145	0.39	0.428	0.3825	0.337	0.4025	0.468	0.492	0.456	0.468	0.574	0.68	0.68	0.68	0.68	0.637	0.672	0.654	0.555	0.649	0.646	0.643	5
0.471	0.471	0.471	0.451	0.5	0.51	0.565	0.62	0.675	0.709	0.71433	0.71967	0.725	0.731	0.746	0.69	0.606	0.633	0.66	0.6525	0.645	0.675	0.653	0.636	0.602	0.664	0.6215	0.579	0.672	0.633	0.591	0.689	0.614	0.674	0.64	0.643	0.692	0.741	0.7015	0.662	0.6225	0.583	0.594	0.576	0.579	0.582	0.521	0.46	6
0.548	0.548	0.548	0.648	0.748	0.775	0.74167	0.70833	0.675	0.78	0.75533	0.73067	0.706	0.709	0.48	0.346	0.30667	0.26733	0.228	0.265	0.262	0.276	0.28	0.296	0.273	0.302	0.285	0.268	0.2525	0.237	0.232	0.198	0.199	0.221	0.206	0.221	0.254	0.287	0.25533	0.22367	0.192	0.221	0.252	0.254	0.291	0.328	0.459	0.575	17
0.421	0.421	0.421	0.405	0.389	0.449	0.42067	0.39233	0.364	0.345	0.344	0.343	0.342	0.34	0.311	0.32	0.36	0.4065	0.453	0.5285	0.604	0.615	0.661	0.621	0.599	0.67	0.6055	0.541	0.636	0.6175	0.599	0.655	0.653	0.654	0.596	0.562	0.5425	0.523	0.532	0.541	0.55	0.425	0.434	0.403	0.422	0.441	0.37	0.366	15
0.526	0.526	0.526	0.557	0.665	0.675	0.687	0.699	0.711	0.351	0.394	0.437	0.48	0.535	0.485	0.46	0.381	0.3875	0.394	0.401	0.434	0.411	0.358	0.337	0.329	0.3	0.3175	0.335	0.30867	0.28233	0.256	0.27	0.278	0.329	0.327	0.349	0.4675	0.586	0.63433	0.68267	0.731	0.783	0.762	0.76	0.6875	0.615	0.571	0.527	12
0.458	0.458	0.458	0.586	0.609	0.585	0.561	0.537	0.414	0.537	0.52933	0.52167	0.514	0.511	0.508	0.497	0.445	0.4675	0.49	0.504	0.518	0.493	0.547	0.586	0.525	0.527	0.529	0.531	0.512	0.493	0.538	0.434	0.522	0.506	0.581	0.483	0.5605	0.638	0.6055	0.573	0.5405	0.508	0.523	0.522	0.505	0.488	0.5	0.512	5
0.423	0.423	0.423	0.383	0.43	0.456	0.4975	0.539	0.737	0.74575	0.7545	0.76325	0.772	0.809	0.844	0.762	0.686	0.7065	0.727	0.7405	0.754	0.764	0.778	0.734	0.751	0.71	0.7255	0.741	0.743	0.745	0.747	0.7505	0.754	0.746	0.741	0.7	0.7065	0.713	0.71967	0.72633	0.733	0.57	0.646	0.596	0.524	0.452	0.449	0.475	21
0.205	0.205	0.205	0.233	0.261	0.275	0.32967	0.38433	0.439	0.503	0.50667	0.51033	0.514	0.558	0.538	0.504	0.444	0.4365	0.429	0.452	0.449	0.41	0.405	0.392	0.373	0.372	0.3525	0.333	0.3305	0.328	0.3	0.315	0.393	0.398	0.392	0.4	0.4815	0.563	0.572	0.581	0.59	0.57	0.565	0.516	0.4675	0.419	0.399	0.379	9
0.453	0.453	0.453	0.453	0.536	0.528	0.5545	0.581	0.741	0.7495	0.758	0.7665	0.775	0.849	0.849	0.76	0.706	0.746	0.786	0.7815	0.777	0.768	0.798	0.733	0.761	0.766	0.7735	0.781	0.793	0.805	0.817	0.8335	0.85	0.832	0.791	0.789	0.8135	0.838	0.824	0.81	0.796	0.703	0.685	0.693	0.591	0.489	0.477	0.507	21
0.179	0.179	0.179	0.181	0.183	0.187	0.2145	0.242	0.31	0.252	0.252	0.252	0.252	0.19	0.278	0.317	0.281	0.28	0.279	0.266	0.264	0.302	0.312	0.266	0.202	0.304	0.308	0.312	0.349	0.386	0.348	0.3725	0.397	0.296	0.306	0.295	0.258	0.221	0.254	0.287	0.32	0.297	0.347	0.244	0.252	0.26	0.283	0.306	4
0.07	0.07	0.07	-0.133	-0.009	-0.012	-0.015	-0.018	0.319	0.376	0.33767	0.29933	0.261	0.301	0.124	0.106	0.28	0.269	0.258	0.287	0.316	0.285	0.307	0.422	0.422	0.44	0.407	0.374	0.299	0.224	0.149	0.113	-0.071	0.204	0.314	0.328	0.2165	0.105	0.126	0.147	0.168	0.234	0.141	0.059	0.333	0.182	0.237	0.292	11
0.577	0.577	0.577	0.676	0.775	0.801	0.758	0.715	0.672	0.68	0.688	0.696	0.704	0.719	0.57	0.435	0.36267	0.29033	0.218	0.254	0.265	0.281	0.272	0.283	0.289	0.299	0.284	0.269	0.249	0.229	0.218	0.181	0.179	0.211	0.195	0.235	0.337	0.439	0.345	0.251	0.157	0.202	0.234	0.225	0.2815	0.338	0.473	0.608	17
0.43	0.43	0.43	0.38	0.362	0.375	0.42667	0.47833	0.53	0.478	0.471	0.464	0.457	0.458	0.432	0.429	0.354	0.3425	0.331	0.3645	0.398	0.379	0.404	0.389	0.39	0.373	0.3605	0.348	0.288	0.343	0.321	0.336	0.35	0.365	0.344	0.418	0.4865	0.555	0.58025	0.6055	0.63075	0.656	0.61	0.654	0.59	0.626	0.668	0.71	9
0.257	0.257	0.257	0.348	0.277	0.33	0.282	0.3245	0.367	0.385	0.39767	0.41033	0.423	0.338	0.317	0.328	0.327	0.331	0.335	0.3555	0.376	0.417	0.344	0.313	0.416	0.352	0.3445	0.337	0.316	0.336	0.356	0.288	0.312	0.37	0.4	0.332	0.372	0.257	0.298	0.339	0.38	0.319	0.371	0.298	0.334	0.37	0.286	0.202	4
0.3	0.3	0.3	0.255	0.373	0.347	0.461	0.575	0.689	0.776	0.766	0.756	0.746	0.708	0.678	0.62	0.591	0.6255	0.66	0.666	0.672	0.612	0.632	0.635	0.66	0.593	0.599	0.605	0.569	0.5535	0.538	0.575	0.662	0.646	0.63	0.575	0.627	0.679	0.6515	0.624	0.5965	0.569	0.633	0.643	0.5815	0.52	0.484	0.448	21
0.409	0.409	0.409	0.373	0.455	0.38	0.457	0.534	0.611	0.637	0.663	0.689	0.715	0.75	0.736	0.696	0.656	0.6685	0.681	0.68	0.695	0.682	0.65	0.671	0.66	0.643	0.6375	0.632	0.737	0.73	0.655	0.679	0.698	0.68	0.662	0.643	0.6155	0.588	0.57625	0.5645	0.55275	0.541	0.671	0.594	0.484	0.611	0.569	0.527	7
0.226	0.226	0.226	0.214	0.189	0.187	0.2125	0.238	0.265	0.2555	0.246	0.2365	0.227	0.246	0.285	0.3475	0.41	0.5525	0.695	0.745	0.787	0.789	0.815	0.794	0.8	0.774	0.7845	0.795	0.807	0.819	0.803	0.792	0.801	0.763	0.725	0.673	0.573	0.473	0.423	0.373	0.323	0.273	0.293	0.284	0.2915	0.299	0.288	0.277	1
0.381	0.381	0.381	0.387	0.413	0.361	0.4015	0.442	0.413	0.464	0.445	0.426	0.407	0.379	0.299	0.294	0.242	0.2525	0.263	0.301	0.292	0.267	0.278	0.349	0.358	0.269	0.256	0.243	0.216	0.325	0.244	0.296	0.257	0.342	0.362	0.275	0.432	0.589	0.51467	0.44033	0.366	0.546	0.478	0.463	0.5475	0.632	0.609	0.586	4
0.38	0.38	0.38	0.361	0.421	0.407	0.4345	0.462	0.627	0.6525	0.678	0.7035	0.729	0.761	0.755	0.68	0.627	0.657	0.687	0.711	0.725	0.751	0.739	0.718	0.741	0.716	0.7185	0.721	0.748	0.734	0.735	0.753	0.73	0.779	0.722	0.687	0.723	0.759	0.74633	0.73367	0.721	0.709	0.735	0.708	0.646	0.686	0.558	0.43	5
0.349	0.349	0.349	0.294	0.239	0.355	0.3525	0.35	0.294	0.237	0.24767	0.25833	0.269	0.314	0.276	0.329	0.302	0.292	0.282	0.264	0.246	0.258	0.295	0.223	0.198	0.283	0.2575	0.232	0.254	0.276	0.23	0.24	0.25	0.286	0.257	0.232	0.258	0.169	0.234	0.299	0.364	0.101	0.227	0.224	0.176	0.128	0.094	0.06	4
0.411	0.411	0.411	0.381	0.469	0.531	0.62	0.709	0.653	0.761	0.73725	0.7135	0.68975	0.666	0.544	0.454	0.324	0.285	0.246	0.283	0.32	0.322	0.295	0.346	0.363	0.302	0.302	0.302	0.3095	0.317	0.303	0.321	0.339	0.302	0.353	0.318	0.408	0.498	0.434	0.37	0.306	0.521	0.4	0.458	0.4775	0.497	0.544	0.591	17
0.373	0.373	0.373	0.387	0.401	0.436	0.486	0.536	0.711	0.77	0.74767	0.72533	0.703	0.744	0.698	0.651	0.514	0.5355	0.557	0.525	0.545	0.551	0.512	0.505	0.472	0.479	0.4785	0.478	0.455	0.494	0.42	0.46	0.514	0.481	0.533	0.484	0.5315	0.579	0.596	0.613	0.63	0.525	0.55	0.508	0.468	0.428	0.423	0.418	8
0.515	0.515	0.515	0.637	0.759	0.773	0.737	0.701	0.665	0.671	0.677	0.683	0.689	0.717	0.457	0.312	0.27867	0.24533	0.212	0.242	0.253	0.274	0.268	0.281	0.278	0.316	0.291	0.266	0.2525	0.239	0.218	0.198	0.178	0.206	0.203	0.222	0.257	0.292	0.26133	0.23067	0.2	0.234	0.258	0.278	0.3165	0.355	0.524	0.693	17
0.363	0.363	0.363	0.409	0.437	0.443	0.461	0.479	0.608	0.63325	0.6585	0.68375	0.709	0.733	0.782	0.711	0.681	0.681	0.681	0.6955	0.71	0.729	0.691	0.664	0.696	0.72	0.714	0.708	0.729	0.716	0.727	0.705	0.744	0.784	0.71	0.687	0.693	0.699	0.71433	0.72967	0.745	0.605	0.739	0.719	0.6	0.607	0.583	0.559	8
0.246	0.246	0.246	0.205	0.213	0.159	0.2155	0.272	0.308	0.357	0.40767	0.45833	0.509	0.53	0.583	0.511	0.435	0.324	0.213	0.2125	0.212	0.204	0.211	0.243	0.222	0.237	0.2275	0.218	0.20533	0.19267	0.18	0.184	0.188	0.204	0.197	0.189	0.2425	0.296	0.31333	0.33067	0.348	0.333	0.355	0.305	0.335	0.365	0.364	0.363	4
0.382	0.382	0.382	0.389	0.459	0.504	0.544	0.584	0.648	0.659	0.67	0.681	0.692	0.746	0.706	0.719	0.613	0.6205	0.628	0.624	0.62	0.624	0.55	0.575	0.618	0.572	0.572	0.572	0.568	0.564	0.56	0.6	0.658	0.597	0.536	0.587	0.5175	0.448	0.48233	0.51667	0.551	0.543	0.457	0.535	0.449	0.474	0.364	0.254	13
0.267	0.267	0.267	0.255	0.249	0.26833	0.28767	0.307	0.33	0.33225	0.3345	0.33675	0.339	0.375	0.483	0.52	0.578	0.652	0.726	0.688	0.774	0.752	0.771	0.734	0.765	0.747	0.752	0.757	0.765	0.7705	0.776	0.74	0.262	0.2625	0.263	0.258	0.2735	0.289	0.27067	0.25233	0.234	0.202	0.199	0.187	0.249	0.208	0.23	0.252	18
0.419	0.419	0.419	0.409	0.462	0.49	0.4805	0.471	0.718	0.801	0.79833	0.79567	0.793	0.798	0.798	0.765	0.686	0.709	0.732	0.742	0.752	0.727	0.748	0.725	0.742	0.707	0.7205	0.734	0.716	0.753	0.748	0.738	0.766	0.754	0.742	0.725	0.754	0.783	0.75567	0.72833	0.701	0.739	0.729	0.738	0.7155	0.693	0.563	0.433	7
0.414	0.414	0.414	0.455	0.457	0.449	0.345	0.533	0.573	0.58725	0.6015	0.61575	0.63	0.665	0.707	0.673	0.601	0.635	0.669	0.685	0.701	0.66	0.702	0.67	0.648	0.647	0.6495	0.652	0.65367	0.65533	0.657	0.69	0.682	0.694	0.699	0.651	0.682	0.713	0.70733	0.70167	0.696	0.619	0.677	0.7	0.6725	0.645	0.607	0.569	7
0.275	0.275	0.275	0.436	0.597	0.624	0.6535	0.683	0.655	0.74	0.72433	0.70867	0.693	0.772	0.71	0.649	0.593	0.6055	0.618	0.632	0.638	0.626	0.617	0.621	0.585	0.612	0.618	0.624	0.592	0.626	0.66	0.638	0.652	0.628	0.673	0.584	0.632	0.68	0.68267	0.68533	0.688	0.726	0.719	0.672	0.672	0.672	0.59	0.508	8
0.434	0.434	0.434	0.474	0.694	0.749	0.799	0.849	0.725	0.70825	0.6915	0.67475	0.658	0.634	0.519	0.455	0.388	0.389	0.39	0.386	0.382	0.38	0.386	0.369	0.348	0.373	0.381	0.389	0.381	0.373	0.352	0.366	0.431	0.4565	0.482	0.487	0.3485	0.21	0.196	0.182	0.168	0.154	0.174	0.183	0.1855	0.188	0.293	0.398	2
0.452	0.452	0.452	0.343	0.5	0.51433	0.52867	0.543	0.609	0.59625	0.5835	0.57075	0.558	0.541	0.485	0.438	0.394	0.3525	0.311	0.291	0.282	0.333	0.273	0.362	0.315	0.322	0.3145	0.307	0.2835	0.26	0.321	0.256	0.163	0.2095	0.256	0.189	0.254	0.319	0.31733	0.31567	0.314	0.294	0.335	0.355	0.312	0.269	0.407	0.545	4
0.312	0.312	0.312	0.35	0.388	0.369	0.48367	0.59833	0.713	0.73075	0.7485	0.76625	0.784	0.84	0.841	0.793	0.739	0.7605	0.782	0.7965	0.811	0.788	0.784	0.776	0.789	0.776	0.7885	0.801	0.792	0.821	0.815	0.822	0.838	0.816	0.794	0.786	0.72	0.798	0.73467	0.67133	0.608	0.473	0.453	0.437	0.426	0.415	0.41	0.405	21
0.307	0.307	0.307	0.255	0.232	0.266	0.3	0.307	0.314	0.34167	0.36933	0.397	0.367	0.412	0.586	0.696	0.71	0.7415	0.773	0.796	0.819	0.788	0.787	0.745	0.761	0.743	0.753	0.763	0.778	0.774	0.77	0.76	0.243	0.2315	0.22	0.221	0.225	0.229	0.37367	0.51833	0.663	0.658	0.78	0.814	0.648	0.789	0.783	0.777	18
0.168	0.168	0.168	0.173	0.178	0.152	0.18233	0.21267	0.243	0.2325	0.222	0.2115	0.201	0.177	0.218	0.264	0.327	0.472	0.617	0.705	0.751	0.753	0.815	0.823	0.847	0.832	0.845	0.858	0.862	0.8665	0.871	0.865	0.835	0.784	0.646	0.522	0.4565	0.391	0.34267	0.29433	0.246	0.198	0.202	0.191	0.1705	0.15	0.178	0.206	10
0.234	0.234	0.234	0.281	0.215	0.234	0.26233	0.29067	0.319	0.32725	0.3355	0.34375	0.352	0.345	0.317	0.308	0.299	0.3125	0.326	0.292	0.298	0.326	0.293	0.364	0.374	0.309	0.3155	0.322	0.291	0.279	0.277	0.327	0.277	0.272	0.267	0.251	0.3455	0.44	0.42625	0.4125	0.39875	0.385	0.432	0.32	0.303	0.407	0.399	0.391	5
0.25	0.25	0.25	0.235	0.248	0.251	0.2765	0.302	0.259	0.196	0.20333	0.21067	0.218	0.188	0.226	0.221	0.314	0.447	0.58	0.6525	0.725	0.747	0.655	0.808	0.835	0.813	0.8202	0.8274	0.8346	0.8418	0.849	0.84	0.774	0.658	0.531	0.446	0.403	0.36	0.335	0.31	0.285	0.396	0.377	0.379	0.364	0.349	0.413	0.452	10
0.225	0.225	0.225	0.249	0.273	0.305	0.365	0.425	0.363	0.442	0.521	0.6	0.679	0.707	0.737	0.69	0.598	0.5805	0.563	0.535	0.514	0.438	0.366	0.341	0.342	0.313	0.3315	0.35	0.3085	0.267	0.272	0.263	0.301	0.331	0.34	0.357	0.4325	0.508	0.53033	0.55267	0.575	0.618	0.599	0.57	0.517	0.347	0.177	0.007	19
0.62	0.62	0.62	0.574	0.65	0.672	0.7425	0.813	0.779	0.78875	0.7985	0.80825	0.818	0.668	0.589	0.59	0.642	0.6635	0.685	0.694	0.703	0.728	0.747	0.724	0.727	0.741	0.742	0.743	0.78	0.7705	0.761	0.737	0.698	0.698	0.692	0.645	0.707	0.769	0.77633	0.78367	0.791	0.819	0.815	0.811	0.8155	0.82	0.769	0.756	6
0.212	0.212	0.212	0.168	0.146	0.302	0.2805	0.259	0.283	0.232	0.232	0.232	0.232	0.19	0.207	0.253	0.224	0.1945	0.165	0.204	0.199	0.206	0.176	0.228	0.192	0.193	0.1915	0.19	0.18133	0.17267	0.164	0.137	0.148	0.183	0.176	0.174	0.178	0.182	0.19933	0.21667	0.234	0.14	0.213	0.181	0.159	0.137	0.217	0.297	22
0.395	0.395	0.395	0.424	0.384	0.416	0.448	0.48	0.512	0.48925	0.4665	0.44375	0.421	0.458	0.425	0.385	0.411	0.401	0.391	0.3985	0.406	0.398	0.395	0.363	0.432	0.418	0.386	0.354	0.438	0.327	0.338	0.337	0.363	0.44	0.36	0.405	0.4205	0.436	0.436	0.436	0.436	0.48	0.497	0.425	0.4355	0.446	0.379	0.312	3
0.699	0.699	0.699	0.729	0.773	0.825	0.8405	0.856	0.754	0.7505	0.747	0.7435	0.74	0.758	0.629	0.529	0.343	0.2905	0.238	0.2525	0.267	0.246	0.239	0.272	0.238	0.253	0.2445	0.236	0.232	0.228	0.224	0.198	0.213	0.223	0.241	0.239	0.262	0.285	0.32633	0.36767	0.409	0.406	0.226	0.176	0.17	0.164	0.237	0.321	17
0.544	0.544	0.544	0.526	0.659	0.693	0.701	0.709	0.717	0.69875	0.6805	0.66225	0.644	0.668	0.519	0.48	0.391	0.361	0.331	0.349	0.346	0.307	0.325	0.256	0.274	0.295	0.2855	0.276	0.26933	0.26267	0.256	0.256	0.306	0.33	0.317	0.287	0.377	0.467	0.50767	0.54833	0.589	0.594	0.594	0.548	0.554	0.56	0.507	0.454	6
0.337	0.337	0.337	0.288	0.239	0.23367	0.22833	0.223	0.286	0.21	0.21367	0.21733	0.221	0.224	0.294	0.35	0.353	0.364	0.491	0.543	0.668	0.694	0.76	0.733	0.785	0.77	0.7765	0.783	0.776	0.769	0.762	0.7555	0.749	0.718	0.617	0.524	0.4785	0.433	0.44633	0.45967	0.473	0.298	0.373	0.398	0.3235	0.249	0.234	0.219	10
0.194	0.194	0.194	0.192	0.214	0.25	0.264	0.278	0.647	0.66	0.673	0.686	0.699	0.714	0.469	0.3935	0.318	0.269	0.22	0.23	0.203	0.24	0.222	0.234	0.206	0.22	0.206	0.192	0.1805	0.169	0.158	0.165	0.173	0.183	0.186	0.185	0.185	0.185	0.18425	0.1835	0.18275	0.182	0.15	0.145	0.153	0.161	0.234	0.307	20
0.348	0.348	0.348	0.383	0.418	0.467	0.5105	0.554	0.492	0.557	0.55067	0.54433	0.538	0.558	0.661	0.626	0.541	0.555	0.569	0.6225	0.676	0.68	0.581	0.594	0.629	0.624	0.599	0.574	0.634	0.519	0.591	0.402	0.423	0.406	0.559	0.517	0.513	0.421	0.48467	0.54833	0.612	0.533	0.443	0.422	0.4235	0.425	0.379	0.333	11
0.536	0.536	0.536	0.317	0.098	0.163	0.2025	0.242	0.348	0.368	0.39067	0.41333	0.436	0.443	0.438	0.304	0.313	0.3335	0.354	0.302	0.371	0.464	0.425	0.416	0.382	0.354	0.395	0.436	0.371	0.2705	0.17	0.268	0.341	0.505	0.333	0.397	0.4005	0.404	0.436	0.468	0.5	0.444	0.445	0.506	0.496	0.486	0.459	0.432	11
0.215	0.215	0.215	0.2	0.212	0.318	0.285	0.252	0.317	0.208	0.20033	0.19267	0.185	0.181	0.2	0.237	0.324	0.406	0.488	0.554	0.62	0.712	0.776	0.774	0.76	0.759	0.75	0.741	0.722	0.703	0.684	0.6235	0.563	0.543	0.523	0.509	0.509	0.556	0.55	0.544	0.538	0.235	0.207	0.171	0.228	0.149	0.26	0.371	15
0.338	0.338	0.338	0.194	0.295	0.365	0.3835	0.402	0.552	0.563	0.57567	0.58833	0.601	0.615	0.572	0.502	0.508	0.4895	0.471	0.458	0.533	0.498	0.494	0.603	0.623	0.438	0.5085	0.579	0.489	0.492	0.488	0.469	0.45	0.517	0.561	0.491	0.669	0.847	0.71367	0.58033	0.447	0.742	0.681	0.665	0.628	0.591	0.538	0.485	5
0.612	0.612	0.612	0.619	0.67	0.621	0.60433	0.58767	0.571	0.59775	0.6245	0.65125	0.678	0.664	0.637	0.612	0.524	0.567	0.61	0.547	0.547	0.513	0.522	0.512	0.546	0.461	0.4695	0.478	0.466	0.454	0.442	0.46	0.525	0.513	0.475	0.515	0.6085	0.702	0.695	0.688	0.681	0.646	0.673	0.628	0.6545	0.681	0.722	0.763	6
0.441	0.441	0.441	0.614	0.787	0.784	0.827	0.87	0.759	0.71825	0.6775	0.63675	0.596	0.573	0.443	0.422	0.358	0.3345	0.311	0.315	0.289	0.313	0.299	0.298	0.297	0.28	0.2855	0.291	0.2905	0.29	0.274	0.265	0.196	0.201	0.215	0.255	0.3305	0.406	0.34233	0.27867	0.215	0.199	0.189	0.19	0.235	0.29	0.345	0.4	19
0.2	0.2	0.2	0.173	0.208	0.181	0.20533	0.22967	0.254	0.218	0.22233	0.22667	0.231	0.228	0.357	0.313	0.377	0.4665	0.556	0.597	0.682	0.72	0.777	0.786	0.793	0.766	0.7835	0.801	0.80567	0.81033	0.815	0.801	0.223	0.229	0.243	0.258	0.244	0.23	0.22233	0.21467	0.207	0.202	0.186	0.186	0.214	0.204	0.215	0.226	18
0.463	0.463	0.463	0.493	0.549	0.60167	0.65433	0.707	0.61	0.701	0.65967	0.61833	0.577	0.568	0.456	0.4	0.311	0.3125	0.314	0.329	0.325	0.351	0.357	0.388	0.34	0.351	0.354	0.357	0.36	0.334	0.308	0.286	0.494	0.5125	0.531	0.489	0.5885	0.688	0.70067	0.71333	0.726	0.674	0.689	0.665	0.63	0.595	0.631	0.667	9
0.569	0.569	0.569	0.603	0.728	0.734	0.7535	0.773	0.776	0.76775	0.7595	0.75125	0.743	0.76	0.59	0.509	0.398	0.3425	0.287	0.264	0.241	0.256	0.262	0.306	0.384	0.373	0.428	0.483	0.52933	0.57567	0.622	0.224	0.191	0.184	0.205	0.21	0.282	0.354	0.501	0.648	0.795	0.828	0.834	0.84	0.7595	0.679	0.752	0.825	18
0.205	0.205	0.205	0.145	0.162	0.217	0.2115	0.206	0.277	0.199	0.20067	0.20233	0.204	0.189	0.172	0.185	0.213	0.186	0.159	0.204	0.179	0.186	0.174	0.22	0.149	0.189	0.181	0.173	0.171	0.169	0.167	0.159	0.105	0.101	0.135	0.174	0.1665	0.159	0.16633	0.17367	0.181	0.156	0.184	0.166	0.1635	0.161	0.153	0.145	22
0.152	0.152	0.152	0.261	0.37	0.355	0.397	0.439	0.481	0.57	0.56867	0.56733	0.566	0.56	0.424	0.378	0.338	0.33	0.322	0.322	0.348	0.331	0.307	0.342	0.31	0.316	0.304	0.292	0.2915	0.291	0.259	0.282	0.324	0.326	0.362	0.331	0.41	0.489	0.53333	0.57767	0.622	0.679	0.695	0.625	0.6075	0.59	0.535	0.576	20
0.468	0.468	0.468	0.463	0.561	0.606	0.663	0.72	0.704	0.684	0.627	0.57	0.513	0.582	0.64	0.641	0.558	0.587	0.616	0.6435	0.671	0.634	0.607	0.399	0.358	0.349	0.3675	0.386	0.37733	0.36867	0.36	0.4155	0.471	0.502	0.486	0.474	0.467	0.778	0.79167	0.80533	0.819	0.748	0.792	0.776	0.668	0.69	0.705	0.72	6
0.254	0.254	0.254	0.249	0.226	0.216	0.241	0.266	0.252	0.26625	0.2805	0.29475	0.309	0.332	0.55	0.615	0.666	0.722	0.778	0.801	0.824	0.82	0.831	0.798	0.799	0.778	0.78	0.782	0.78967	0.79733	0.805	0.8	0.206	0.203	0.196	0.21	0.2045	0.199	0.201	0.203	0.205	0.207	0.223	0.217	0.238	0.259	0.362	0.465	18
0.319	0.319	0.319	0.333	0.347	0.352	0.44967	0.54733	0.645	0.656	0.667	0.678	0.689	0.639	0.648	0.659	0.609	0.6345	0.66	0.646	0.629	0.66	0.622	0.614	0.57	0.606	0.6085	0.611	0.6355	0.66	0.622	0.636	0.62	0.62	0.62	0.564	0.6115	0.659	0.61375	0.5685	0.52325	0.478	0.518	0.542	0.4985	0.455	0.368	0.281	21
0.241	0.241	0.241	0.196	0.055	0.114	0.21067	0.30733	0.404	0.38225	0.3605	0.33875	0.317	0.452	0.338	0.404	0.47	0.369	0.268	0.337	0.246	0.377	0.223	0.213	0.197	0.368	0.277	0.186	0.1945	0.203	0.165	0.267	0.156	0.1955	0.235	0.371	0.3305	0.29	0.284	0.278	0.272	0.266	0.354	0.3	0.375	0.432	0.194	-0.044	11
0.286	0.286	0.286	0.2	-0.185	0.19	0.0235	-0.143	0.268	-0.09	-0.062333	-0.034667	-0.007	0.055	-0.077	0.168	0.164	0.1345	0.105	0.0675	0.03	0.128	0.166	0.172	0.195	0.222	0.1825	0.143	0.173	0.085	0.052	-0.0285	-0.109	0.076	0.101	0.114	0.218	0.322	0.31067	0.29933	0.288	0.383	0.218	0.378	0.324	0.266	0.208	0.15	24
0.246	0.246	0.246	0.106	0.188	0.174	0.308	0.442	0.311	0.255	0.25767	0.26033	0.263	0.265	0.187	0.157	0.13	0.122	0.114	0.152	0.19	0.158	0.117	0.211	0.244	0.165	0.174	0.183	0.169	0.155	0.224	0.092	0.143	0.087	0.167	0.271	0.129	-0.013	0.050333	0.11367	0.177	0.014	0.035	0.036	0.0245	0.013	-0.034	-0.081	23
0.343	0.343	0.343	0.347	0.429	0.474	0.5185	0.563	0.624	0.62425	0.6245	0.62475	0.625	0.635	0.522	0.488	0.456	0.4525	0.449	0.434	0.449	0.462	0.446	0.463	0.449	0.437	0.44	0.443	0.43933	0.43567	0.432	0.348	0.402	0.364	0.371	0.417	0.44	0.463	0.493	0.523	0.553	0.546	0.545	0.634	0.517	0.464	0.518	0.537	3
0.242	0.242	0.242	0.355	0.415	0.409	0.46033	0.51167	0.563	0.57775	0.5925	0.60725	0.622	0.655	0.654	0.595	0.606	0.584	0.562	0.581	0.602	0.635	0.621	0.612	0.568	0.648	0.63	0.612	0.702	0.676	0.671	0.724	0.678	0.644	0.61	0.598	0.533	0.468	0.49033	0.51267	0.535	0.529	0.49	0.488	0.308	0.333	0.365	0.397	7
0.118	0.118	0.118	0.182	0.246	0.244	0.326	0.408	0.49	0.54	0.564	0.588	0.612	0.634	0.533	0.438	0.346	0.3095	0.273	0.303	0.307	0.317	0.294	0.314	0.28	0.305	0.288	0.271	0.2645	0.258	0.246	0.239	0.251	0.273	0.29	0.312	0.3395	0.367	0.414	0.461	0.508	0.576	0.58	0.585	0.583	0.581	0.574	0.547	20
0.2	0.2	0.2	0.176	0.152	0.128	0.1545	0.181	0.24	0.2305	0.221	0.2115	0.202	0.164	0.262	0.231	0.289	0.427	0.565	0.623	0.68	0.74	0.82	0.828	0.829	0.836	0.8455	0.855	0.85933	0.86367	0.868	0.862	0.844	0.788	0.614	0.521	0.49	0.403	0.358	0.313	0.268	0.215	0.202	0.198	0.177	0.156	0.207	0.258	10
0.158	0.158	0.158	0.141	0.124	0.136	0.1335	0.131	0.448	0.274	0.33433	0.39467	0.455	0.423	0.51	0.422	0.512	0.46	0.408	0.358	0.339	0.35	0.349	0.374	0.442	0.515	0.493	0.471	0.483	0.462	0.45	0.504	0.558	0.392	0.423	0.512	0.534	0.556	0.48	0.404	0.328	0.446	0.542	0.443	0.4165	0.39	0.286	0.182	11
0.189	0.189	0.189	0.164	0.178	0.235	0.2475	0.26	0.582	0.58825	0.5945	0.60075	0.607	0.592	0.368	0.325	0.282	0.2395	0.197	0.19	0.183	0.193	0.197	0.236	0.203	0.221	0.201	0.181	0.172	0.163	0.154	0.162	0.165	0.172	0.179	0.168	0.1715	0.175	0.1735	0.172	0.1705	0.169	0.178	0.166	0.1495	0.133	0.183	0.233	20
0.282	0.282	0.282	0.242	0.291	0.246	0.2965	0.347	0.519	0.53125	0.5435	0.55575	0.568	0.504	0.466	0.438	0.41	0.44	0.47	0.525	0.445	0.541	0.452	0.503	0.423	0.56	0.509	0.458	0.47667	0.49533	0.514	0.494	0.504	0.505	0.447	0.451	0.3705	0.29	0.3075	0.325	0.3425	0.36	0.439	0.336	0.303	0.27	0.31	0.35	20
0.427	0.427	0.427	0.42	0.508	0.58333	0.65867	0.734	0.771	0.76975	0.7685	0.76725	0.766	0.756	0.443	0.397	0.348	0.3505	0.353	0.379	0.421	0.415	0.436	0.383	0.367	0.394	0.38	0.366	0.357	0.33	0.312	0.331	0.387	0.4045	0.422	0.426	0.535	0.644	0.65733	0.67067	0.684	0.699	0.711	0.696	0.668	0.64	0.616	0.592	6
0.235	0.235	0.235	0.225	0.215	0.185	0.2375	0.29	0.337	0.32225	0.3075	0.29275	0.278	0.22	0.232	0.29	0.348	0.4365	0.525	0.601	0.673	0.714	0.749	0.764	0.782	0.757	0.7575	0.758	0.766	0.774	0.742	0.755	0.682	0.666	0.63	0.612	0.5445	0.477	0.46867	0.46033	0.452	0.209	0.274	0.24	0.248	0.256	0.287	0.318	15
0.26	0.26	0.26	0.279	0.298	0.293	0.3305	0.368	0.275	0.195	0.18475	0.1745	0.16425	0.154	0.179	0.196	0.231	0.2275	0.224	0.26	0.296	0.351	0.407	0.467	0.491	0.584	0.61	0.636	0.688	0.71	0.689	0.725	0.706	0.556	0.675	0.609	0.573	0.537	0.53033	0.52367	0.517	0.221	0.167	0.184	0.1895	0.195	0.242	0.314	10
0.471	0.471	0.471	0.555	0.639	0.66	0.6825	0.705	0.735	0.783	0.688	0.593	0.498	0.558	0.442	0.41	0.372	0.376	0.38	0.417	0.478	0.422	0.41	0.403	0.358	0.331	0.332	0.333	0.32	0.307	0.294	0.299	0.479	0.525	0.447	0.451	0.577	0.703	0.72967	0.75633	0.783	0.795	0.78	0.734	0.712	0.69	0.668	0.646	12
0.423	0.423	0.423	0.534	0.477	0.548	0.5715	0.595	0.563	0.56425	0.5655	0.56675	0.568	0.615	0.661	0.586	0.621	0.578	0.535	0.593	0.529	0.506	0.552	0.432	0.449	0.572	0.549	0.526	0.533	0.54	0.547	0.607	0.504	0.522	0.539	0.56	0.466	0.372	0.562	0.5695	0.577	0.369	0.432	0.414	0.408	0.402	0.418	0.379	3
0.354	0.354	0.354	0.392	0.43	0.418	0.50267	0.58733	0.672	0.67725	0.6825	0.68775	0.693	0.803	0.812	0.761	0.689	0.713	0.737	0.754	0.771	0.757	0.756	0.739	0.746	0.735	0.747	0.759	0.764	0.7615	0.759	0.772	0.81	0.784	0.758	0.718	0.723	0.709	0.676	0.643	0.61	0.49	0.481	0.481	0.4745	0.468	0.476	0.484	21
0.635	0.635	0.635	0.58	0.525	0.61	0.5865	0.563	0.646	0.703	0.69533	0.68767	0.68	0.726	0.668	0.639	0.616	0.66	0.704	0.694	0.684	0.652	0.641	0.655	0.668	0.675	0.68	0.685	0.639	0.6655	0.692	0.744	0.713	0.7225	0.732	0.681	0.715	0.749	0.73733	0.72567	0.714	0.714	0.678	0.703	0.713	0.723	0.638	0.553	3
0.236	0.236	0.236	0.154	0.072	0.184	0.182	0.201	0.22	0.176	0.17167	0.16733	0.163	0.165	0.194	0.238	0.266	0.401	0.536	0.596	0.69	0.732	0.812	0.84	0.843	0.828	0.8315	0.835	0.855	0.875	0.862	0.854	0.636	0.537	0.486	0.469	0.433	0.397	0.386	0.375	0.364	0.353	0.343	0.195	0.187	0.179	0.139	0.099	10
0.554	0.554	0.554	0.619	0.633	0.672	0.724	0.776	0.652	0.67375	0.6955	0.71725	0.739	0.79	0.749	0.739	0.65	0.6745	0.699	0.7085	0.718	0.704	0.713	0.66	0.698	0.664	0.67	0.676	0.707	0.697	0.687	0.675	0.729	0.706	0.703	0.676	0.73	0.784	0.77467	0.76533	0.756	0.778	0.784	0.765	0.7435	0.722	0.673	0.725	6
0.227	0.227	0.227	0.189	0.151	0.16	0.193	0.226	0.281	0.156	0.16133	0.16667	0.172	0.174	0.21	0.174	0.201	0.1585	0.116	0.148	0.147	0.132	0.149	0.172	0.17	0.184	0.177	0.17	0.145	0.12	0.095	0.109	0.123	0.136	0.143	0.14	0.1105	0.081	0.12333	0.16567	0.208	0.159	0.179	0.17	0.178	0.186	0.2	0.214	22
0.34	0.34	0.34	0.179	0.018	0.16	0.18	0.2	0.284	0.192	0.18133	0.17067	0.16	0.169	0.184	0.234	0.333	0.454	0.575	0.649	0.723	0.76	0.787	0.79	0.781	0.764	0.766	0.768	0.76567	0.76333	0.761	0.765	0.76	0.728	0.661	0.599	0.494	0.389	0.374	0.359	0.344	0.248	0.267	0.253	0.262	0.243	0.262	0.281	1
0.224	0.224	0.224	0.187	0.193	0.154	0.26733	0.38067	0.494	0.50975	0.5255	0.54125	0.557	0.508	0.38	0.341	0.289	0.2675	0.246	0.266	0.257	0.271	0.262	0.268	0.255	0.286	0.271	0.256	0.263	0.264	0.231	0.268	0.317	0.282	0.247	0.24	0.251	0.217	0.2355	0.254	0.2725	0.291	0.233	0.215	0.2	0.185	0.236	0.287	20
0.274	0.274	0.274	0.219	0.295	0.169	0.214	0.259	0.301	0.27875	0.2565	0.23425	0.212	0.182	0.368	0.3585	0.349	0.479	0.609	0.689	0.705	0.716	0.767	0.68	0.731	0.717	0.7275	0.738	0.7455	0.753	0.767	0.734	0.736	0.696	0.656	0.624	0.5135	0.403	0.40075	0.3985	0.39625	0.394	0.389	0.401	0.373	0.345	0.359	0.373	1
0.361	0.361	0.361	0.408	0.455	0.477	0.53467	0.59233	0.65	0.788	0.773	0.758	0.743	0.808	0.794	0.728	0.685	0.718	0.751	0.732	0.763	0.746	0.76	0.721	0.735	0.692	0.712	0.732	0.737	0.742	0.742	0.747	0.78	0.777	0.746	0.723	0.7355	0.748	0.744	0.74	0.736	0.686	0.696	0.687	0.6615	0.636	0.592	0.548	7
0.592	0.592	0.592	0.684	0.7	0.688	0.67133	0.65467	0.638	0.6555	0.673	0.6905	0.708	0.77	0.768	0.711	0.662	0.6755	0.689	0.735	0.738	0.719	0.734	0.694	0.729	0.708	0.7145	0.721	0.71	0.734	0.758	0.749	0.788	0.783	0.744	0.738	0.727	0.783	0.779	0.775	0.771	0.712	0.757	0.734	0.7355	0.737	0.688	0.639	13
0.594	0.594	0.594	0.584	0.574	0.571	0.6005	0.63	0.638	0.337	0.45167	0.56633	0.681	0.697	0.718	0.67	0.583	0.5955	0.608	0.658	0.632	0.614	0.623	0.597	0.606	0.59	0.6005	0.611	0.608	0.601	0.594	0.61	0.686	0.639	0.662	0.649	0.614	0.713	0.70433	0.69567	0.687	0.686	0.693	0.699	0.6915	0.684	0.678	0.672	16
0.412	0.412	0.412	0.42	0.428	0.45	0.461	0.472	0.546	0.509	0.49933	0.48967	0.48	0.464	0.466	0.405	0.392	0.411	0.43	0.455	0.452	0.465	0.446	0.479	0.453	0.452	0.415	0.378	0.372	0.366	0.36	0.402	0.392	0.45	0.413	0.396	0.4615	0.527	0.51867	0.51033	0.502	0.487	0.461	0.442	0.4315	0.421	0.471	0.521	5
0.224	0.224	0.224	0.107	-0.01	0.076	0.099	0.122	0.161	0.039	0.074333	0.10967	0.145	0.038	0.007	0.024	0.192	0.1025	0.013	0.0135	0.014	0.143	0.152	0.229	0.192	0.204	0.1925	0.181	0.137	0.093	0.049	0.0285	0.008	0.2	0.111	0.146	0.0855	0.025	0.023667	0.022333	0.021	0.023	0.137	0.098	0.033	-0.032	0.114	0.26	24
0.383	0.383	0.383	0.384	0.385	0.381	0.502	0.623	0.744	0.7555	0.767	0.7785	0.79	0.845	0.848	0.793	0.748	0.773	0.798	0.8055	0.813	0.804	0.806	0.792	0.801	0.788	0.8	0.812	0.809	0.827	0.828	0.829	0.853	0.841	0.829	0.815	0.762	0.812	0.75167	0.69133	0.631	0.49	0.486	0.469	0.458	0.447	0.459	0.471	21
0.683	0.683	0.683	0.424	0.165	0.291	0.417	0.543	0.669	0.63175	0.5945	0.55725	0.52	0.738	0.756	0.689	0.623	0.63	0.637	0.662	0.699	0.664	0.693	0.669	0.668	0.658	0.6845	0.711	0.709	0.707	0.705	0.692	0.754	0.744	0.734	0.704	0.7265	0.749	0.732	0.715	0.698	0.65	0.691	0.683	0.5665	0.45	0.396	0.342	21
0.486	0.486	0.486	0.502	0.518	0.51	0.553	0.596	0.401	0.153	0.17867	0.20433	0.23	0.192	0.209	0.25	0.242	0.255	0.268	0.335	0.322	0.309	0.317	0.333	0.312	0.329	0.2755	0.222	0.249	0.219	0.171	0.173	0.16	0.207	0.187	0.185	0.274	0.363	0.402	0.441	0.48	0.223	0.25	0.216	0.2135	0.211	0.339	0.467	14
0.237	0.237	0.237	0.158	0.222	0.195	0.2245	0.254	0.279	0.234	0.23	0.226	0.222	0.209	0.163	0.202	0.226	0.22	0.214	0.206	0.198	0.2	0.236	0.217	0.184	0.236	0.221	0.206	0.20633	0.20667	0.207	0.1945	0.182	0.255	0.182	0.244	0.1625	0.081	0.079	0.077	0.075	0.073	0.203	0.089	0.067	0.045	0.118	0.191	4
0.249	0.249	0.249	0.25	0.255	0.288	0.2775	0.267	0.269	0.365	0.34867	0.33233	0.316	0.356	0.539	0.671	0.686	0.73	0.774	0.795	0.816	0.814	0.833	0.781	0.788	0.766	0.7705	0.775	0.78333	0.79167	0.8	0.791	0.193	0.185	0.168	0.192	0.1975	0.203	0.21867	0.23433	0.25	0.346	0.348	0.366	0.385	0.456	0.581	0.706	18
0.401	0.401	0.401	0.466	0.531	0.545	0.5625	0.58	0.61	0.703	0.6325	0.562	0.617	0.694	0.696	0.632	0.589	0.591	0.593	0.644	0.65	0.648	0.667	0.645	0.688	0.633	0.6195	0.606	0.606	0.606	0.606	0.615	0.592	0.592	0.626	0.59	0.6425	0.695	0.676	0.657	0.638	0.65	0.606	0.667	0.6545	0.642	0.572	0.502	8
0.141	0.141	0.141	0.137	0.133	0.168	0.243	0.318	0.254	0.155	0.164	0.173	0.182	0.168	0.145	0.139	0.18	0.1515	0.123	0.13	0.15	0.153	0.146	0.166	0.173	0.18	0.163	0.146	0.16	0.1275	0.095	0.111	0.124	0.14	0.122	0.154	0.135	0.116	0.14167	0.16733	0.193	0.153	0.143	0.163	0.157	0.151	0.132	0.113	22
0.309	0.309	0.309	0.287	0.255	0.274	0.293	0.312	0.278	0.2975	0.317	0.3365	0.356	0.365	0.586	0.643	0.683	0.732	0.781	0.775	0.818	0.807	0.788	0.758	0.784	0.756	0.763	0.77	0.77367	0.77733	0.781	0.783	0.187	0.1965	0.206	0.217	0.2235	0.23	0.23133	0.23267	0.234	0.199	0.199	0.202	0.244	0.192	0.234	0.276	18
0.241	0.241	0.241	0.324	0.407	0.381	0.435	0.489	0.543	0.599	0.5735	0.548	0.579	0.614	0.579	0.527	0.428	0.3725	0.317	0.281	0.209	0.222	0.202	0.27	0.227	0.273	0.243	0.213	0.212	0.2125	0.213	0.17	0.206	0.223	0.192	0.2	0.2155	0.231	0.225	0.219	0.213	0.22	0.224	0.217	0.226	0.235	0.265	0.295	19
0.285	0.285	0.285	0.345	0.415	0.416	0.4715	0.527	0.501	0.592	0.58067	0.56933	0.558	0.558	0.511	0.464	0.403	0.4275	0.452	0.4985	0.545	0.488	0.572	0.571	0.553	0.505	0.532	0.559	0.545	0.531	0.544	0.466	0.568	0.613	0.558	0.53	0.545	0.56	0.57133	0.58267	0.594	0.505	0.599	0.544	0.5305	0.517	0.521	0.525	9
0.225	0.225	0.225	0.195	0.212	0.199	0.23667	0.27433	0.312	0.263	0.257	0.251	0.245	0.22	0.241	0.277	0.323	0.413	0.503	0.4955	0.488	0.539	0.606	0.672	0.751	0.759	0.779	0.799	0.8185	0.838	0.85	0.84	0.8	0.74	0.632	0.511	0.465	0.419	0.37425	0.3295	0.28475	0.24	0.272	0.212	0.2035	0.195	0.229	0.263	10
0.443	0.443	0.443	0.385	0.327	0.29	0.3315	0.373	0.37	0.33675	0.3035	0.27025	0.237	0.206	0.276	0.301	0.336	0.337	0.338	0.383	0.362	0.332	0.277	0.285	0.279	0.305	0.257	0.209	0.2025	0.196	0.194	0.161	0.212	0.182	0.206	0.2	0.284	0.368	0.34733	0.32667	0.306	0.403	0.385	0.461	0.385	0.455	0.524	0.593	14
0.557	0.557	0.557	0.612	0.795	0.82833	0.86167	0.895	0.767	0.747	0.727	0.707	0.687	0.597	0.35	0.355	0.306	0.283	0.26	0.275	0.292	0.315	0.305	0.296	0.261	0.282	0.277	0.272	0.25867	0.24533	0.232	0.205	0.294	0.343	0.345	0.335	0.484	0.633	0.50967	0.38633	0.263	0.231	0.268	0.3	0.306	0.333	0.484	0.635	19
0.223	0.223	0.223	0.195	0.213	0.186	0.188	0.235	0.282	0.221	0.21333	0.20567	0.198	0.204	0.309	0.356	0.503	0.6185	0.734	0.764	0.795	0.798	0.779	0.727	0.721	0.726	0.675	0.624	0.52767	0.43133	0.335	0.272	0.239	0.26	0.247	0.253	0.26	0.208	0.205	0.202	0.199	0.189	0.194	0.193	0.25	0.219	0.303	0.387	14
0.379	0.379	0.379	0.374	0.49	0.53033	0.57067	0.611	0.633	0.62725	0.6215	0.61575	0.61	0.618	0.473	0.408	0.297	0.2795	0.262	0.283	0.281	0.28	0.311	0.333	0.331	0.319	0.321	0.323	0.301	0.2965	0.292	0.272	0.529	0.527	0.525	0.493	0.6325	0.772	0.76667	0.76133	0.756	0.68	0.711	0.672	0.642	0.612	0.579	0.546	9
0.374	0.374	0.374	0.393	0.412	0.34	0.362	0.384	0.406	0.433	0.42867	0.42433	0.42	0.414	0.328	0.393	0.317	0.3545	0.392	0.362	0.374	0.42	0.392	0.366	0.349	0.456	0.4055	0.355	0.34167	0.32833	0.315	0.368	0.348	0.381	0.32	0.372	0.427	0.482	0.499	0.516	0.533	0.498	0.522	0.497	0.399	0.487	0.486	0.485	5
0.343	0.343	0.343	0.38	0.458	0.541	0.624	0.707	0.676	0.652	0.628	0.604	0.58	0.52	0.3	0.306	0.312	0.3025	0.293	0.296	0.241	0.265	0.289	0.304	0.284	0.298	0.2935	0.289	0.296	0.268	0.24	0.249	0.405	0.423	0.441	0.48	0.6045	0.729	0.585	0.441	0.297	0.264	0.223	0.225	0.2455	0.266	0.322	0.378	19
0.273	0.273	0.273	0.227	0.227	0.24467	0.26233	0.28	0.293	0.302	0.311	0.32	0.329	0.375	0.566	0.641	0.688	0.732	0.776	0.7975	0.819	0.804	0.793	0.755	0.771	0.751	0.758	0.765	0.765	0.765	0.765	0.787	0.198	0.207	0.216	0.214	0.231	0.248	0.24633	0.24467	0.243	0.223	0.214	0.202	0.234	0.199	0.26	0.321	18
0.155	0.155	0.155	0.166	0.177	0.182	0.187	0.192	0.252	0.2795	0.307	0.3345	0.362	0.414	0.647	0.659	0.599	0.6625	0.726	0.72	0.694	0.636	0.57	0.504	0.423	0.459	0.3855	0.312	0.29033	0.26867	0.247	0.206	0.226	0.266	0.26	0.225	0.3145	0.404	0.47933	0.55467	0.63	0.179	0.2	0.181	0.1665	0.152	0.206	0.26	14
0.443	0.443	0.443	0.491	0.525	0.502	0.521	0.6065	0.692	0.814	0.80833	0.80267	0.797	0.802	0.788	0.74	0.692	0.7175	0.743	0.739	0.735	0.727	0.705	0.725	0.751	0.706	0.7275	0.749	0.74667	0.74433	0.742	0.744	0.746	0.733	0.72	0.67	0.7335	0.797	0.784	0.771	0.758	0.652	0.675	0.65	0.566	0.607	0.529	0.451	8
0.301	0.301	0.301	0.436	0.571	0.602	0.6495	0.697	0.563	0.632	0.659	0.686	0.713	0.705	0.767	0.664	0.588	0.582	0.576	0.581	0.586	0.557	0.544	0.604	0.66	0.642	0.629	0.616	0.627	0.638	0.641	0.591	0.541	0.586	0.635	0.652	0.563	0.687	0.67433	0.66167	0.649	0.738	0.65	0.744	0.7075	0.671	0.654	0.637	6
0.174	0.174	0.174	0.06	-0.107	-0.008	0.1185	0.245	0.272	0.108	0.14733	0.18667	0.226	0.237	0.05	0.176	0.23	0.1705	0.111	0.235	0.2	0.266	0.197	0.312	0.203	0.27	0.2395	0.209	0.166	0.123	0.104	0.162	0.075	0.12	0.25	0.235	0.2015	0.168	0.19133	0.21467	0.238	0.149	0.058	0.038	0.061	0.084	-0.1	-0.284	23
0.252	0.252	0.252	0.234	0.34	0.39	0.3975	0.405	0.54	0.591	0.59067	0.59033	0.59	0.604	0.612	0.589	0.551	0.568	0.585	0.6025	0.62	0.615	0.639	0.595	0.584	0.588	0.593	0.598	0.6	0.554	0.607	0.636	0.552	0.557	0.562	0.549	0.599	0.649	0.60867	0.56833	0.528	0.308	0.343	0.493	0.36	0.371	0.373	0.375	7
0.364	0.364	0.364	0.265	0.427	0.446	0.45233	0.45867	0.465	0.4695	0.474	0.4785	0.483	0.473	0.484	0.427	0.419	0.4185	0.418	0.416	0.414	0.447	0.363	0.41	0.444	0.46	0.4245	0.389	0.4025	0.416	0.367	0.393	0.416	0.419	0.422	0.458	0.404	0.489	0.47533	0.46167	0.448	0.508	0.465	0.487	0.4925	0.498	0.468	0.438	3
0.524	0.524	0.524	0.574	0.635	0.592	0.617	0.642	0.667	0.67575	0.6845	0.69325	0.702	0.692	0.689	0.675	0.601	0.633	0.665	0.647	0.629	0.644	0.626	0.628	0.654	0.622	0.6445	0.667	0.569	0.471	0.66	0.659	0.733	0.703	0.673	0.679	0.642	0.736	0.74267	0.74933	0.756	0.752	0.771	0.8	0.767	0.734	0.688	0.642	16
0.506	0.506	0.506	0.318	0.468	0.388	0.4615	0.535	0.483	0.4625	0.442	0.4215	0.401	0.327	0.293	0.296	0.256	0.2475	0.239	0.2175	0.196	0.224	0.22	0.242	0.257	0.225	0.2165	0.208	0.20333	0.19867	0.194	0.1865	0.179	0.169	0.201	0.211	0.2695	0.328	0.309	0.29	0.271	0.247	0.221	0.222	0.304	0.306	0.387	0.468	4
0.402	0.402	0.402	0.535	0.668	0.724	0.7645	0.805	0.737	0.734	0.666	0.598	0.53	0.552	0.413	0.398	0.322	0.291	0.26	0.283	0.269	0.288	0.272	0.329	0.306	0.323	0.323	0.323	0.343	0.337	0.331	0.35	0.441	0.437	0.433	0.478	0.3605	0.243	0.24767	0.25233	0.257	0.271	0.288	0.244	0.297	0.333	0.394	0.455	19
0.353	0.353	0.353	0.384	0.4	0.41133	0.42267	0.434	0.42	0.40225	0.3845	0.36675	0.349	0.345	0.295	0.328	0.33	0.262	0.194	0.2385	0.283	0.283	0.313	0.308	0.28	0.237	0.279	0.321	0.29733	0.27367	0.25	0.272	0.307	0.432	0.337	0.366	0.355	0.344	0.35433	0.36467	0.375	0.386	0.401	0.474	0.4315	0.389	0.445	0.274	3
0.349	0.349	0.349	0.349	0.349	0.358	0.40933	0.46067	0.512	0.424	0.40167	0.37933	0.357	0.353	0.335	0.375	0.313	0.3005	0.288	0.3365	0.385	0.428	0.5	0.517	0.489	0.493	0.491	0.489	0.487	0.4625	0.438	0.492	0.603	0.571	0.571	0.545	0.581	0.617	0.604	0.591	0.578	0.525	0.573	0.51	0.504	0.498	0.331	0.371	15
0.17	0.17	0.17	0.166	0.162	0.183	0.1925	0.202	0.276	0.283	0.29233	0.30167	0.311	0.315	0.452	0.48	0.465	0.5105	0.556	0.586	0.553	0.517	0.406	0.323	0.301	0.314	0.3045	0.295	0.27567	0.25633	0.237	0.227	0.232	0.26	0.251	0.265	0.34	0.415	0.41633	0.41767	0.419	0.152	0.201	0.16	0.1655	0.171	0.265	0.359	14
0.536	0.536	0.536	0.572	0.698	0.757	0.766	0.775	0.784	0.77425	0.7645	0.75475	0.745	0.756	0.59	0.481	0.36	0.3205	0.281	0.265	0.249	0.282	0.306	0.346	0.376	0.384	0.4335	0.483	0.529	0.575	0.621	0.203	0.178	0.2	0.179	0.2	0.229	0.258	0.37667	0.49533	0.614	0.834	0.86	0.843	0.7975	0.752	0.803	0.854	18
0.399	0.399	0.399	0.429	0.419	0.442	0.465	0.488	0.658	0.782	0.78833	0.79467	0.801	0.821	0.789	0.765	0.693	0.709	0.725	0.735	0.745	0.757	0.736	0.712	0.725	0.705	0.721	0.737	0.7305	0.724	0.711	0.734	0.75	0.724	0.711	0.695	0.7155	0.736	0.72867	0.72133	0.714	0.68	0.667	0.649	0.6615	0.674	0.563	0.452	8
0.071	0.071	0.071	-0.079	0.096	0.021	0.255	0.333	0.453	0.459	0.44567	0.43233	0.419	0.454	0.455	0.426	0.419	0.3445	0.27	0.326	0.437	0.257	0.304	0.38	0.323	0.426	0.41	0.394	0.404	0.4045	0.405	0.393	0.468	0.099	0.196	0.307	0.4115	0.516	0.45133	0.38667	0.322	0.289	0.178	0.366	0.364	0.331	0.136	-0.059	11
0.155	0.155	0.155	0.331	0.507	0.547	0.61533	0.68367	0.752	0.834	0.79533	0.75667	0.718	0.773	0.385	0.372	0.335	0.3185	0.302	0.297	0.292	0.322	0.281	0.298	0.274	0.271	0.271	0.271	0.269	0.2505	0.232	0.218	0.212	0.2295	0.247	0.247	0.272	0.297	0.34167	0.38633	0.431	0.526	0.538	0.527	0.511	0.495	0.495	0.495	6
0.54	0.54	0.54	0.617	0.694	0.733	0.71333	0.69367	0.674	0.68075	0.6875	0.69425	0.701	0.724	0.578	0.468	0.40567	0.34333	0.281	0.3165	0.352	0.341	0.363	0.374	0.353	0.372	0.3546	0.3372	0.3198	0.3024	0.285	0.249	0.308	0.264	0.271	0.299	0.355	0.411	0.39533	0.37967	0.364	0.366	0.375	0.38	0.423	0.466	0.522	0.6	17
0.426	0.426	0.426	0.459	0.573	0.577	0.6485	0.72	0.727	0.708	0.689	0.67	0.651	0.612	0.556	0.487	0.455	0.457	0.459	0.484	0.539	0.514	0.471	0.467	0.422	0.385	0.398	0.411	0.378	0.3545	0.331	0.417	0.503	0.5015	0.5	0.428	0.573	0.718	0.72633	0.73467	0.743	0.638	0.65	0.591	0.503	0.505	0.544	0.583	6
0.331	0.331	0.331	0.274	0.263	0.264	0.2885	0.313	0.302	0.37	0.35233	0.33467	0.317	0.353	0.519	0.62	0.68	0.7265	0.773	0.796	0.819	0.807	0.822	0.788	0.792	0.767	0.7725	0.778	0.78667	0.79533	0.804	0.795	0.242	0.212	0.18	0.214	0.2225	0.231	0.286	0.341	0.396	0.468	0.579	0.567	0.501	0.628	0.684	0.74	18
0.607	0.607	0.607	0.359	0.111	0.17	0.182	0.194	0.337	0.311	0.3	0.289	0.278	0.299	0.273	0.293	0.35	0.3355	0.321	0.502	0.442	0.397	0.298	0.376	0.433	0.431	0.3235	0.216	0.279	0.112	0.145	0.173	0.057	0.185	0.202	0.213	0.2095	0.206	0.25667	0.30733	0.358	0.342	0.265	0.289	0.2685	0.248	0.304	0.36	11
0.197	0.197	0.197	0.204	0.216	0.241	0.279	0.317	0.617	0.62775	0.6385	0.64925	0.66	0.666	0.45	0.382	0.314	0.264	0.214	0.214	0.211	0.198	0.234	0.228	0.213	0.22	0.208	0.196	0.2045	0.213	0.18	0.156	0.192	0.179	0.179	0.199	0.188	0.177	0.1825	0.188	0.1935	0.199	0.176	0.164	0.1535	0.143	0.234	0.325	20
0.44	0.44	0.44	0.488	0.536	0.567	0.608	0.649	0.669	0.732	0.67567	0.61933	0.563	0.613	0.486	0.457	0.395	0.3915	0.388	0.311	0.285	0.307	0.318	0.335	0.32	0.318	0.3085	0.299	0.291	0.283	0.275	0.261	0.311	0.344	0.347	0.362	0.465	0.568	0.60133	0.63467	0.668	0.715	0.728	0.704	0.6805	0.657	0.626	0.595	12
0.277	0.277	0.277	0.465	0.653	0.677	0.7505	0.824	0.747	0.849	0.79067	0.73233	0.674	0.779	0.644	0.541	0.372	0.303	0.234	0.234	0.234	0.257	0.274	0.28	0.281	0.369	0.334	0.299	0.327	0.259	0.28	0.273	0.24	0.284	0.268	0.287	0.2405	0.194	0.207	0.22	0.233	0.191	0.179	0.147	0.2055	0.264	0.381	0.498	2
0.199	0.199	0.199	0.187	0.2	0.234	0.268	0.302	0.23	0.258	0.242	0.226	0.21	0.219	0.318	0.36	0.485	0.605	0.725	0.769	0.814	0.817	0.821	0.818	0.821	0.80933	0.79767	0.786	0.801	0.816	0.831	0.819	0.816	0.8	0.784	0.743	0.6495	0.556	0.50025	0.4445	0.38875	0.333	0.331	0.299	0.264	0.229	0.212	0.195	11
0.353	0.353	0.353	0.361	0.369	0.348	0.37733	0.40667	0.436	0.377	0.37167	0.36633	0.361	0.305	0.31	0.275	0.31	0.2845	0.259	0.29	0.317	0.266	0.277	0.329	0.314	0.287	0.2825	0.278	0.28233	0.28667	0.291	0.259	0.314	0.302	0.28	0.28	0.3275	0.375	0.40133	0.42767	0.454	0.349	0.441	0.42	0.451	0.482	0.469	0.456	3
0.433	0.433	0.433	0.376	0.03	0.254	0.232	0.21	0.419	0.356	0.41733	0.47867	0.54	0.58	0.481	0.415	0.212	0.2405	0.269	0.304	0.339	0.424	0.446	0.515	0.469	0.283	0.358	0.433	0.33	0.411	0.399	0.392	0.385	0.46	0.374	0.374	0.486	0.598	0.524	0.45	0.376	0.582	0.412	0.613	0.581	0.528	0.475	0.422	11
0.467	0.467	0.467	0.496	0.563	0.556	0.60067	0.64533	0.69	0.381	0.428	0.475	0.522	0.56	0.508	0.462	0.384	0.398	0.412	0.426	0.404	0.406	0.355	0.331	0.333	0.307	0.305	0.303	0.286	0.269	0.252	0.227	0.291	0.329	0.331	0.322	0.445	0.568	0.60967	0.65133	0.693	0.754	0.73	0.699	0.6275	0.556	0.537	0.518	12
0.218	0.218	0.218	0.192	0.166	0.197	0.2075	0.218	0.257	0.311	0.31467	0.31833	0.322	0.284	0.343	0.241	0.308	0.269	0.23	0.305	0.281	0.265	0.286	0.252	0.252	0.279	0.2665	0.254	0.26367	0.27333	0.283	0.268	0.179	0.282	0.224	0.158	0.1665	0.175	0.182	0.189	0.196	0.208	0.266	0.205	0.2125	0.22	0.065	-0.09	4
0.21	0.21	0.21	0.198	0.17	0.158	0.198	0.238	0.278	0.26575	0.2535	0.24125	0.229	0.21	0.216	0.271	0.314	0.382	0.45	0.4695	0.489	0.545	0.57	0.702	0.709	0.75	0.7575	0.765	0.815	0.81	0.805	0.819	0.74	0.633	0.526	0.506	0.4545	0.403	0.3645	0.326	0.2875	0.249	0.257	0.195	0.202	0.209	0.211	0.213	10
0.424	0.424	0.424	0.411	0.443	0.444	0.4825	0.521	0.73	0.73425	0.7385	0.74275	0.747	0.788	0.82	0.738	0.679	0.7	0.721	0.7305	0.74	0.744	0.749	0.72	0.716	0.724	0.72	0.716	0.718	0.72	0.722	0.711	0.71	0.697	0.703	0.698	0.6995	0.701	0.699	0.697	0.695	0.62	0.631	0.635	0.5305	0.426	0.455	0.507	21
0.021	0.021	0.021	-0.014	-0.049	-0.074	0.009	0.092	0.175	0.135	0.14833	0.16167	0.175	0.165	0.176	0.194	0.183	0.145	0.107	0.133	0.186	0.191	0.195	0.14	0.158	0.152	0.1405	0.129	0.196	0.154	0.112	0.097	0.112	-0.003	0.046	0.144	0.078	0.056	0.04375	0.0315	0.01925	0.007	0.082	0.005	-0.0005	-0.006	0.151	0.308	4
0.257	0.257	0.257	0.36	0.463	0.43	0.493	0.556	0.619	0.74	0.71367	0.68733	0.661	0.758	0.745	0.709	0.646	0.675	0.704	0.689	0.679	0.697	0.706	0.661	0.684	0.662	0.6775	0.693	0.697	0.701	0.705	0.717	0.703	0.695	0.656	0.665	0.688	0.711	0.69433	0.67767	0.661	0.647	0.645	0.673	0.6425	0.612	0.558	0.504	7
0.189	0.189	0.189	0.209	0.195	0.163	0.18733	0.21167	0.236	0.216	0.21567	0.21533	0.215	0.223	0.355	0.36	0.431	0.5305	0.63	0.704	0.762	0.777	0.82	0.8	0.815	0.795	0.801	0.807	0.809	0.811	0.813	0.809	0.321	0.305	0.267	0.343	0.3065	0.27	0.26433	0.25867	0.253	0.189	0.183	0.179	0.21	0.228	0.246	0.264	18
0.365	0.365	0.365	0.5	0.635	0.613	0.696	0.779	0.718	0.8	0.774	0.748	0.722	0.695	0.602	0.458	0.408	0.379	0.35	0.3455	0.341	0.319	0.376	0.331	0.365	0.364	0.3475	0.331	0.33	0.329	0.311	0.33	0.349	0.385	0.321	0.316	0.409	0.502	0.57067	0.63933	0.708	0.697	0.724	0.725	0.724	0.723	0.746	0.769	12
0.452	0.452	0.452	0.421	0.435	0.444	0.482	0.52	0.577	0.6105	0.644	0.6775	0.711	0.769	0.727	0.682	0.637	0.654	0.671	0.682	0.693	0.679	0.662	0.678	0.703	0.683	0.6825	0.682	0.683	0.684	0.685	0.709	0.724	0.7345	0.745	0.718	0.736	0.754	0.747	0.74	0.733	0.678	0.712	0.684	0.688	0.692	0.644	0.596	8
0.472	0.472	0.472	0.46	0.448	0.491	0.5055	0.52	0.63	0.655	0.58833	0.52167	0.455	0.46	0.439	0.438	0.42	0.406	0.392	0.427	0.4	0.392	0.392	0.416	0.369	0.413	0.387	0.361	0.378	0.3645	0.351	0.345	0.375	0.405	0.385	0.39	0.384	0.427	0.46267	0.49833	0.534	0.543	0.586	0.591	0.563	0.535	0.58	0.625	16
0.274	0.274	0.274	0.26	0.209	0.184	0.222	0.26	0.328	0.32475	0.3215	0.31825	0.315	0.261	0.384	0.436	0.446	0.554	0.662	0.715	0.766	0.804	0.795	0.794	0.783	0.785	0.7885	0.792	0.791	0.79	0.789	0.755	0.691	0.684	0.659	0.631	0.534	0.437	0.41267	0.38833	0.364	0.216	0.266	0.254	0.2575	0.261	0.351	0.441	15
0.596	0.596	0.596	0.62	0.679	0.692	0.664	0.636	0.608	0.62025	0.6325	0.64475	0.657	0.676	0.674	0.6535	0.633	0.6545	0.676	0.682	0.704	0.694	0.689	0.673	0.652	0.667	0.6605	0.654	0.691	0.679	0.648	0.682	0.715	0.718	0.721	0.678	0.724	0.77	0.766	0.762	0.758	0.754	0.753	0.751	0.634	0.715	0.684	0.653	16
0.245	0.245	0.245	0.221	0.232	0.204	0.232	0.26	0.244	0.2545	0.265	0.2755	0.286	0.312	0.489	0.567	0.663	0.7185	0.774	0.7975	0.821	0.821	0.827	0.798	0.798	0.774	0.776	0.778	0.78833	0.79867	0.809	0.809	0.207	0.182	0.179	0.188	0.1945	0.201	0.197	0.193	0.189	0.185	0.194	0.205	0.2265	0.248	0.368	0.488	18
0.22	0.22	0.22	0.223	0.227	0.234	0.2565	0.279	0.252	0.205	0.20333	0.20167	0.2	0.167	0.187	0.22	0.305	0.3735	0.442	0.4955	0.549	0.673	0.738	0.788	0.819	0.806	0.821	0.836	0.851	0.8525	0.854	0.849	0.809	0.705	0.553	0.484	0.415	0.346	0.31967	0.29333	0.267	0.281	0.297	0.273	0.2615	0.25	0.32	0.353	10
0.408	0.408	0.408	0.508	0.608	0.629	0.669	0.709	0.711	0.6885	0.666	0.6435	0.621	0.767	0.755	0.659	0.614	0.604	0.594	0.616	0.627	0.604	0.597	0.548	0.469	0.491	0.4895	0.488	0.49267	0.49733	0.502	0.491	0.529	0.554	0.548	0.558	0.636	0.714	0.739	0.764	0.789	0.801	0.79	0.812	0.794	0.776	0.683	0.59	12
0.19	0.19	0.19	0.231	0.272	0.254	0.32033	0.38667	0.453	0.479	0.505	0.531	0.557	0.57	0.47	0.399	0.335	0.3155	0.296	0.3	0.306	0.287	0.295	0.306	0.289	0.304	0.2835	0.263	0.2555	0.248	0.237	0.235	0.257	0.259	0.314	0.281	0.3595	0.438	0.48833	0.53867	0.589	0.641	0.675	0.638	0.6165	0.595	0.575	0.573	20
0.505	0.505	0.505	0.188	-0.129	0.135	0.113	0.091	0.341	0.074	0.125	0.176	0.227	0.129	0.097	0.196	0.303	0.2375	0.172	0.1605	0.149	0.198	0.168	0.148	0.206	0.284	0.2055	0.127	0.173	0.187	0.09	0.0855	0.081	0.136	0.233	0.187	0.106	0.357	0.33833	0.31967	0.301	0.345	0.288	0.292	0.451	0.441	0.208	-0.025	11
0.439	0.439	0.439	0.462	0.485	0.497	0.509	0.521	0.645	0.6605	0.676	0.6915	0.707	0.767	0.779	0.714	0.649	0.6825	0.716	0.679	0.712	0.682	0.669	0.649	0.673	0.629	0.6485	0.668	0.687	0.67	0.653	0.659	0.683	0.707	0.649	0.645	0.6705	0.696	0.692	0.688	0.684	0.552	0.659	0.667	0.598	0.529	0.554	0.496	7
0.431	0.431	0.431	0.344	0.458	0.392	0.432	0.472	0.491	0.49575	0.5005	0.50525	0.51	0.473	0.385	0.382	0.36	0.3425	0.325	0.318	0.359	0.344	0.378	0.364	0.377	0.382	0.359	0.336	0.3305	0.325	0.232	0.2945	0.357	0.307	0.387	0.331	0.3865	0.442	0.44967	0.45733	0.465	0.518	0.518	0.542	0.5325	0.523	0.521	0.519	5
0.363	0.363	0.363	0.42	0.477	0.444	0.45433	0.46467	0.475	0.452	0.467	0.482	0.497	0.512	0.502	0.364	0.418	0.424	0.43	0.44	0.452	0.384	0.42	0.474	0.411	0.389	0.4065	0.424	0.421	0.418	0.415	0.371	0.479	0.481	0.471	0.436	0.4755	0.515	0.49533	0.47567	0.456	0.525	0.489	0.511	0.533	0.555	0.522	0.489	5
0.145	0.145	0.145	0.176	-0.098	-0.132	-0.008	0.116	0.24	0.20575	0.1715	0.13725	0.103	-0.029	-0.033	0.087	0.207	0.0805	-0.046	0.007	0.016	-0.063	0.153	0.048	0.091	0.185	0.0885	-0.008	0.03	0.068	-0.036	-0.005	-0.021	0.0355	0.092	-0.052	-0.0555	-0.059	0.01475	0.0885	0.16225	0.236	0.274	0.16	0.38	0.277	0.345	0.413	24
0.419	0.419	0.419	0.393	0.367	0.43	0.43933	0.44867	0.458	0.467	0.466	0.465	0.473	0.481	0.418	0.406	0.346	0.3325	0.319	0.347	0.288	0.295	0.303	0.255	0.265	0.3	0.2885	0.277	0.299	0.3045	0.31	0.292	0.308	0.315	0.299	0.295	0.3055	0.316	0.36933	0.42267	0.476	0.363	0.353	0.305	0.323	0.341	0.398	0.455	4
0.462	0.462	0.462	0.445	0.606	0.501	0.503	0.505	0.47	0.4695	0.469	0.4685	0.468	0.491	0.516	0.485	0.455	0.4725	0.49	0.495	0.539	0.546	0.575	0.591	0.596	0.492	0.56	0.628	0.6165	0.605	0.555	0.568	0.601	0.64	0.591	0.551	0.55	0.549	0.59	0.631	0.672	0.491	0.649	0.597	0.5625	0.528	0.46	0.392	6
0.312	0.312	0.312	0.339	0.366	0.362	0.4425	0.523	0.634	0.441	0.50767	0.57433	0.641	0.689	0.566	0.469	0.488	0.4695	0.451	0.529	0.526	0.479	0.51	0.496	0.498	0.494	0.491	0.488	0.4885	0.489	0.489	0.505	0.589	0.62	0.609	0.556	0.6295	0.703	0.689	0.675	0.661	0.303	0.339	0.283	0.2825	0.282	0.278	0.274	20
0.608	0.608	0.608	0.643	0.678	0.606	0.61167	0.61733	0.623	0.625	0.627	0.629	0.631	0.707	0.713	0.687	0.616	0.6545	0.693	0.7	0.707	0.689	0.668	0.655	0.665	0.642	0.662	0.682	0.676	0.687	0.692	0.728	0.745	0.7255	0.706	0.653	0.695	0.737	0.73	0.723	0.716	0.712	0.701	0.711	0.715	0.719	0.668	0.617	13
0.373	0.373	0.373	0.396	0.419	0.371	0.447	0.523	0.276	0.202	0.19567	0.18933	0.183	0.163	0.176	0.223	0.234	0.3415	0.449	0.544	0.632	0.627	0.651	0.64	0.566	0.626	0.645	0.664	0.597	0.53	0.463	0.517	0.571	0.535	0.472	0.456	0.527	0.598	0.46433	0.33067	0.197	0.172	0.196	0.207	0.24	0.288	0.359	0.43	14
0.164	0.164	0.164	0.189	0.214	0.144	0.25167	0.35933	0.467	0.54	0.56	0.58	0.6	0.614	0.545	0.499	0.411	0.4135	0.416	0.427	0.39	0.399	0.427	0.434	0.38	0.393	0.385	0.377	0.3705	0.364	0.333	0.359	0.441	0.415	0.425	0.384	0.4775	0.571	0.582	0.593	0.604	0.631	0.637	0.643	0.6335	0.624	0.569	0.608	20
0.279	0.279	0.279	0.226	0.227	0.268	0.272	0.276	0.32	0.236	0.23533	0.23467	0.234	0.238	0.219	0.251	0.265	0.267	0.269	0.25	0.231	0.254	0.172	0.214	0.223	0.277	0.227	0.177	0.199	0.179	0.129	0.157	0.136	0.1385	0.141	0.148	0.179	0.21	0.2065	0.203	0.1995	0.196	0.143	0.141	0.176	0.211	0.161	0.111	4
0.579	0.579	0.579	0.663	0.746	0.772	0.812	0.852	0.71	0.689	0.668	0.647	0.626	0.651	0.546	0.532	0.511	0.507	0.503	0.516	0.529	0.476	0.414	0.407	0.407	0.373	0.3705	0.368	0.344	0.32	0.296	0.304	0.354	0.383	0.393	0.391	0.5115	0.632	0.62567	0.61933	0.613	0.758	0.753	0.746	0.739	0.732	0.743	0.781	12
0.203	0.203	0.203	0.207	0.201	0.21533	0.22967	0.244	0.247	0.217	0.21167	0.20633	0.201	0.208	0.271	0.36	0.418	0.5705	0.723	0.754	0.799	0.807	0.82	0.817	0.821	0.806	0.791	0.776	0.794	0.812	0.83	0.83	0.824	0.805	0.786	0.772	0.7045	0.637	0.56475	0.4925	0.42025	0.348	0.362	0.338	0.2885	0.239	0.208	0.177	11
0.064	0.064	0.064	0.143	0.222	0.22567	0.22933	0.233	0.293	0.327	0.362	0.397	0.432	0.443	0.406	0.377	0.342	0.339	0.336	0.344	0.38	0.391	0.347	0.367	0.44	0.274	0.2805	0.287	0.301	0.315	0.305	0.262	0.298	0.289	0.273	0.294	0.4185	0.543	0.482	0.421	0.36	0.581	0.451	0.429	0.4585	0.488	0.479	0.47	4
0.578	0.578	0.578	0.616	0.584	0.587	0.586	0.585	0.6	0.669	0.665	0.661	0.657	0.721	0.697	0.675	0.609	0.617	0.625	0.637	0.672	0.652	0.661	0.633	0.623	0.628	0.6355	0.643	0.661	0.665	0.669	0.677	0.692	0.702	0.665	0.653	0.627	0.705	0.705	0.705	0.705	0.658	0.7	0.708	0.7095	0.711	0.671	0.631	13
0.332	0.332	0.332	0.415	0.498	0.488	0.5635	0.639	0.52	0.61	0.58033	0.55067	0.521	0.561	0.502	0.438	0.448	0.483	0.518	0.535	0.587	0.587	0.606	0.548	0.531	0.56	0.5745	0.589	0.56	0.531	0.502	0.545	0.607	0.63	0.586	0.505	0.5925	0.68	0.65625	0.6325	0.60875	0.585	0.596	0.525	0.5085	0.492	0.447	0.402	9
0.408	0.408	0.408	0.362	0.443	0.45933	0.47567	0.492	0.506	0.498	0.49	0.482	0.474	0.44	0.413	0.373	0.388	0.363	0.338	0.42	0.453	0.372	0.4	0.401	0.39	0.397	0.3675	0.338	0.3325	0.327	0.293	0.356	0.444	0.404	0.364	0.428	0.463	0.498	0.515	0.532	0.549	0.51	0.515	0.458	0.462	0.466	0.466	0.466	3
0.265	0.265	0.265	0.246	0.226	0.245	0.2905	0.336	0.254	0.218	0.216	0.214	0.212	0.196	0.266	0.29	0.36	0.407	0.454	0.479	0.504	0.609	0.688	0.717	0.646	0.705	0.739	0.773	0.7885	0.804	0.803	0.795	0.807	0.765	0.719	0.694	0.6855	0.677	0.61867	0.56033	0.502	0.616	0.652	0.531	0.4445	0.358	0.327	0.296	15
0.115	0.115	0.115	0.131	0.147	0.147	0.151	0.155	0.24	0.139	0.152	0.165	0.178	0.126	0.117	0.17	0.19	0.1585	0.127	0.146	0.14	0.157	0.159	0.172	0.156	0.155	0.1465	0.138	0.166	0.121	0.076	0.097	0.096	0.135	0.13	0.134	0.122	0.11	0.129	0.148	0.167	0.146	0.178	0.146	0.1405	0.135	0.127	0.119	22
0.234	0.234	0.234	0.238	0.29	0.353	0.422	0.491	0.307	0.209	0.19633	0.18367	0.171	0.17	0.202	0.254	0.347	0.4375	0.528	0.584	0.64	0.704	0.728	0.707	0.663	0.641	0.6395	0.638	0.61733	0.59667	0.576	0.5985	0.621	0.591	0.561	0.547	0.532	0.675	0.68067	0.68633	0.692	0.226	0.203	0.206	0.208	0.195	0.24	0.285	15
0.278	0.278	0.278	0.259	0.24	0.225	0.2715	0.318	0.352	0.354	0.356	0.358	0.36	0.268	0.265	0.28	0.286	0.2615	0.237	0.26	0.259	0.247	0.257	0.26	0.249	0.282	0.252	0.222	0.214	0.206	0.198	0.194	0.202	0.216	0.207	0.22	0.2465	0.273	0.296	0.319	0.342	0.302	0.329	0.288	0.3105	0.333	0.291	0.249	22
0.194	0.194	0.194	0.175	0.156	0.173	0.19	0.207	0.224	0.188	0.18733	0.18667	0.186	0.159	0.24	0.278	0.4	0.514	0.628	0.733	0.787	0.801	0.823	0.795	0.788	0.757	0.7535	0.75	0.69467	0.63933	0.584	0.471	0.483	0.4605	0.438	0.429	0.3245	0.22	0.213	0.206	0.199	0.194	0.223	0.224	0.205	0.186	0.252	0.318	10
0.351	0.351	0.351	0.464	0.577	0.695	0.7635	0.832	0.729	0.713	0.697	0.681	0.665	0.791	0.689	0.526	0.387	0.42	0.453	0.493	0.477	0.48	0.424	0.439	0.389	0.376	0.3685	0.361	0.424	0.487	0.292	0.32	0.179	0.344	0.327	0.305	0.29	0.275	0.29867	0.32233	0.346	0.507	0.46	0.474	0.4465	0.419	0.504	0.589	2
0.516	0.516	0.516	0.556	0.581	0.577	0.627	0.677	0.64	0.62975	0.6195	0.60925	0.599	0.578	0.511	0.485	0.448	0.447	0.446	0.461	0.476	0.47	0.498	0.438	0.449	0.486	0.4565	0.427	0.434	0.441	0.432	0.435	0.462	0.448	0.457	0.479	0.5255	0.572	0.60967	0.64733	0.685	0.628	0.668	0.667	0.601	0.636	0.653	0.67	9
0.444	0.444	0.444	0.392	0.425	0.456	0.504	0.552	0.705	0.70825	0.7115	0.71475	0.718	0.758	0.763	0.689	0.69	0.6895	0.689	0.702	0.715	0.691	0.702	0.68	0.653	0.697	0.6975	0.698	0.70067	0.70333	0.706	0.679	0.744	0.681	0.665	0.671	0.707	0.743	0.71933	0.69567	0.672	0.646	0.642	0.638	0.5795	0.521	0.524	0.546	21
0.308	0.308	0.308	0.393	0.434	0.498	0.508	0.518	0.438	0.434	0.43067	0.42733	0.424	0.431	0.416	0.363	0.365	0.393	0.421	0.453	0.485	0.442	0.517	0.567	0.599	0.527	0.53167	0.53633	0.541	0.5525	0.564	0.51	0.614	0.62	0.614	0.548	0.574	0.6	0.59633	0.59267	0.589	0.594	0.534	0.469	0.4725	0.476	0.349	0.406	10
0.514	0.514	0.514	0.642	0.77	0.786	0.751	0.716	0.681	0.6905	0.7	0.7095	0.719	0.744	0.538	0.385	0.33	0.275	0.22	0.2505	0.281	0.261	0.271	0.269	0.26	0.278	0.2685	0.259	0.2445	0.23	0.209	0.2	0.189	0.193	0.186	0.204	0.2075	0.211	0.214	0.217	0.22	0.234	0.266	0.278	0.335	0.392	0.564	0.685	17
0.35	0.35	0.35	0.383	0.416	0.394	0.507	0.62	0.733	0.748	0.763	0.778	0.793	0.83	0.847	0.809	0.756	0.779	0.802	0.812	0.822	0.819	0.808	0.785	0.812	0.802	0.8065	0.811	0.812	0.833	0.831	0.821	0.848	0.835	0.822	0.809	0.782	0.827	0.77367	0.72033	0.667	0.451	0.54	0.494	0.4795	0.465	0.455	0.445	21
0.625	0.625	0.625	0.663	0.758	0.765	0.799	0.833	0.698	0.781	0.699	0.617	0.535	0.361	0.302	0.285	0.298	0.296	0.294	0.295	0.318	0.364	0.318	0.361	0.319	0.366	0.3505	0.335	0.31767	0.30033	0.283	0.278	0.42	0.4125	0.405	0.411	0.402	0.761	0.78967	0.81833	0.847	0.801	0.826	0.817	0.739	0.762	0.753	0.744	6
0.25	0.25	0.25	0.196	0.187	0.21375	0.2405	0.26725	0.294	0.238	0.23533	0.23267	0.23	0.196	0.232	0.292	0.382	0.5305	0.679	0.7175	0.756	0.74	0.723	0.611	0.559	0.65	0.5965	0.543	0.524	0.469	0.437	0.352	0.344	0.3575	0.371	0.392	0.451	0.51	0.473	0.436	0.399	0.362	0.319	0.267	0.282	0.297	0.376	0.455	14
0.304	0.304	0.304	0.264	0.274	0.28967	0.30533	0.321	0.319	0.339	0.359	0.379	0.399	0.439	0.652	0.713	0.71	0.742	0.774	0.804	0.811	0.806	0.79	0.76	0.773	0.757	0.761	0.765	0.76533	0.76567	0.766	0.773	0.208	0.184	0.191	0.224	0.2285	0.233	0.24067	0.24833	0.256	0.24	0.236	0.233	0.26	0.308	0.384	0.46	18
0.246	0.246	0.246	0.243	0.24	0.273	0.2875	0.302	0.293	0.257	0.24467	0.23233	0.22	0.234	0.275	0.287	0.354	0.42	0.486	0.597	0.656	0.682	0.734	0.782	0.763	0.732	0.75	0.768	0.714	0.7285	0.743	0.729	0.712	0.677	0.651	0.587	0.503	0.419	0.383	0.347	0.311	0.21	0.306	0.296	0.275	0.215	0.297	0.379	1
0.264	0.264	0.264	0.22	0.221	0.23667	0.25233	0.268	0.296	0.30225	0.3085	0.31475	0.321	0.369	0.57	0.619	0.681	0.734	0.787	0.7995	0.812	0.811	0.792	0.759	0.78	0.752	0.7575	0.763	0.762	0.761	0.76	0.784	0.173	0.178	0.183	0.203	0.2185	0.234	0.241	0.248	0.255	0.195	0.204	0.206	0.234	0.201	0.234	0.267	18
0.607	0.607	0.607	0.69	0.773	0.8	0.754	0.708	0.662	0.67475	0.6875	0.70025	0.713	0.727	0.596	0.445	0.38267	0.32033	0.258	0.264	0.273	0.277	0.28	0.293	0.276	0.307	0.2865	0.266	0.244	0.222	0.215	0.189	0.192	0.241	0.242	0.241	0.3195	0.398	0.32633	0.25467	0.183	0.225	0.298	0.277	0.335	0.393	0.504	0.615	17
0.366	0.366	0.366	0.479	0.447	0.506	0.4555	0.405	0.422	0.354	0.37067	0.38733	0.404	0.409	0.35	0.378	0.36	0.364	0.368	0.4	0.354	0.328	0.328	0.294	0.266	0.34	0.311	0.282	0.327	0.375	0.266	0.323	0.321	0.375	0.33	0.328	0.267	0.206	0.30867	0.41133	0.514	0.26	0.344	0.363	0.3285	0.294	0.349	0.404	5
0.23	0.23	0.23	0.184	0.188	0.173	0.3165	0.46	0.289	0.293	0.293	0.293	0.293	0.242	0.038	0.131	0.124	0.1025	0.081	0.125	0.169	0.138	0.137	0.176	0.19	0.157	0.135	0.113	0.1455	0.178	0.052	0.01	0.091	0.098	0.103	0.323	0.11	-0.103	-0.014	0.075	0.164	0.143	0.06	0.077	0.018	-0.041	-0.071	-0.101	23
0.606	0.606	0.606	0.687	0.768	0.803	0.8445	0.886	0.614	0.62325	0.6325	0.64175	0.651	0.692	0.749	0.674	0.599	0.5845	0.57	0.608	0.574	0.575	0.587	0.557	0.503	0.533	0.515	0.497	0.518	0.539	0.519	0.507	0.518	0.509	0.534	0.505	0.6345	0.764	0.761	0.758	0.755	0.798	0.77	0.773	0.7465	0.72	0.73	0.74	5
0.175	0.175	0.175	0.182	0.189	0.198	0.2165	0.235	0.33	0.39775	0.4655	0.53325	0.601	0.673	0.695	0.663	0.577	0.5545	0.532	0.522	0.482	0.415	0.326	0.317	0.301	0.316	0.3035	0.291	0.289	0.242	0.24	0.233	0.255	0.279	0.296	0.311	0.333	0.48	0.509	0.538	0.567	0.592	0.611	0.568	0.498	0.3355	0.173	0.0105	19
0.364	0.364	0.364	0.317	0.518	0.49	0.518	0.546	0.645	0.741	0.73567	0.73033	0.725	0.719	0.753	0.687	0.641	0.6315	0.622	0.646	0.638	0.622	0.61	0.586	0.603	0.646	0.634	0.622	0.644	0.666	0.688	0.653	0.618	0.6195	0.621	0.598	0.605	0.612	0.622	0.632	0.642	0.614	0.627	0.487	0.417	0.404	0.419	0.434	13
0.425	0.425	0.425	0.426	0.427	0.496	0.5015	0.507	0.629	0.648	0.581	0.514	0.447	0.443	0.435	0.438	0.401	0.403	0.405	0.399	0.395	0.387	0.378	0.407	0.373	0.39	0.378	0.366	0.369	0.3465	0.324	0.336	0.38	0.388	0.374	0.388	0.373	0.434	0.46533	0.49667	0.528	0.545	0.572	0.588	0.573	0.558	0.532	0.506	16
0.41	0.41	0.41	0.384	0.484	0.467	0.542	0.617	0.611	0.6225	0.634	0.6455	0.657	0.654	0.601	0.584	0.569	0.549	0.529	0.552	0.575	0.559	0.569	0.505	0.518	0.573	0.552	0.531	0.534	0.537	0.553	0.588	0.548	0.493	0.53	0.583	0.634	0.685	0.683	0.681	0.679	0.691	0.633	0.625	0.589	0.532	0.376	0.22	6
0.306	0.306	0.306	0.306	0.302	0.32	0.364	0.408	0.321	0.30075	0.2805	0.26025	0.24	0.224	0.391	0.45	0.535	0.601	0.667	0.689	0.75	0.712	0.719	0.652	0.63	0.628	0.6045	0.581	0.472	0.4995	0.527	0.543	0.559	0.565	0.512	0.505	0.539	0.573	0.56067	0.54833	0.536	0.511	0.496	0.399	0.335	0.283	0.244	0.289	14
0.348	0.348	0.348	0.297	0.246	0.21	0.246	0.282	0.333	0.28	0.27767	0.27533	0.273	0.252	0.176	0.159	0.181	0.186	0.191	0.202	0.178	0.19	0.15	0.205	0.191	0.246	0.1995	0.153	0.14467	0.13633	0.128	0.1	0.149	0.112	0.124	0.166	0.1495	0.133	0.18867	0.24433	0.3	0.177	0.238	0.146	0.143	0.14	0.154	0.168	22
0.654	0.654	0.654	0.703	0.752	0.78	0.74433	0.70867	0.673	0.753	0.74167	0.73033	0.719	0.742	0.5	0.418	0.369	0.3355	0.302	0.328	0.389	0.39	0.347	0.292	0.294	0.319	0.29	0.261	0.26233	0.26367	0.265	0.253	0.294	0.295	0.307	0.322	0.4995	0.677	0.71767	0.75833	0.799	0.833	0.802	0.783	0.747	0.711	0.696	0.681	6
0.42	0.42	0.42	0.451	0.6	0.665	0.7375	0.81	0.774	0.765	0.756	0.747	0.738	0.772	0.667	0.535	0.392	0.339	0.286	0.311	0.278	0.283	0.277	0.276	0.275	0.265	0.258	0.251	0.24567	0.24033	0.235	0.211	0.245	0.271	0.275	0.273	0.3245	0.376	0.41567	0.45533	0.495	0.183	0.21	0.197	0.211	0.225	0.24	0.304	2
0.49	0.49	0.49	0.532	0.574	0.611	0.671	0.731	0.607	0.6225	0.638	0.6535	0.669	0.766	0.702	0.657	0.652	0.6585	0.665	0.665	0.694	0.66	0.661	0.654	0.626	0.673	0.6635	0.654	0.667	0.68	0.657	0.668	0.713	0.617	0.668	0.648	0.676	0.704	0.70667	0.70933	0.712	0.749	0.724	0.7	0.685	0.67	0.568	0.466	16
0.4	0.4	0.4	0.397	0.497	0.5	0.485	0.574	0.648	0.812	0.81167	0.81133	0.811	0.825	0.836	0.772	0.72	0.744	0.768	0.764	0.778	0.781	0.789	0.755	0.771	0.716	0.7575	0.799	0.808	0.817	0.826	0.795	0.8	0.7975	0.795	0.741	0.7685	0.796	0.77467	0.75333	0.732	0.671	0.73	0.764	0.633	0.697	0.625	0.553	7
0.471	0.471	0.471	0.476	0.567	0.581	0.611	0.641	0.671	0.719	0.714	0.709	0.704	0.729	0.39	0.375	0.338	0.32	0.302	0.328	0.368	0.373	0.402	0.355	0.327	0.349	0.336	0.323	0.308	0.293	0.278	0.288	0.324	0.349	0.363	0.367	0.466	0.565	0.609	0.653	0.697	0.708	0.721	0.713	0.634	0.662	0.66	0.658	6
0.417	0.417	0.417	0.369	0.432	0.375	0.43767	0.50033	0.563	0.668	0.629	0.59	0.551	0.527	0.533	0.584	0.537	0.616	0.695	0.728	0.761	0.753	0.758	0.747	0.757	0.746	0.7375	0.729	0.734	0.705	0.714	0.688	0.739	0.702	0.682	0.656	0.7015	0.747	0.70633	0.66567	0.625	0.666	0.574	0.616	0.606	0.596	0.591	0.586	15
0.607	0.607	0.607	0.649	0.691	0.68	0.7205	0.761	0.614	0.678	0.64633	0.61467	0.583	0.637	0.546	0.507	0.438	0.385	0.332	0.3135	0.295	0.298	0.288	0.305	0.309	0.339	0.321	0.303	0.324	0.34	0.302	0.3165	0.331	0.347	0.34	0.358	0.45	0.542	0.59533	0.64867	0.702	0.711	0.761	0.713	0.7025	0.692	0.636	0.58	9
0.391	0.391	0.391	0.388	0.428	0.371	0.4405	0.51	0.566	0.676	0.655	0.634	0.613	0.632	0.541	0.511	0.439	0.4245	0.41	0.4165	0.423	0.426	0.411	0.407	0.419	0.374	0.398	0.422	0.399	0.376	0.346	0.3755	0.405	0.417	0.417	0.411	0.501	0.591	0.609	0.627	0.645	0.602	0.619	0.597	0.5885	0.58	0.55	0.52	6
0.341	0.341	0.341	0.35	0.359	0.35867	0.35833	0.358	0.389	0.396	0.41433	0.43267	0.451	0.378	0.454	0.358	0.331	0.3285	0.326	0.354	0.338	0.394	0.381	0.358	0.402	0.29	0.3215	0.353	0.3255	0.298	0.34	0.314	0.379	0.447	0.405	0.333	0.387	0.404	0.396	0.388	0.38	0.464	0.509	0.478	0.4855	0.493	0.439	0.385	4
0.395	0.395	0.395	0.42	0.445	0.453	0.4905	0.528	0.688	0.732	0.724	0.716	0.708	0.766	0.733	0.656	0.582	0.601	0.62	0.629	0.641	0.642	0.626	0.62	0.608	0.603	0.6015	0.6	0.611	0.618	0.619	0.621	0.658	0.618	0.612	0.609	0.661	0.713	0.683	0.653	0.623	0.569	0.572	0.597	0.525	0.52	0.504	0.488	21
0.65	0.65	0.65	0.676	0.731	0.772	0.8005	0.829	0.685	0.69325	0.7015	0.70975	0.718	0.735	0.695	0.593	0.403	0.3575	0.312	0.323	0.388	0.341	0.344	0.356	0.33	0.286	0.262	0.238	0.247	0.256	0.265	0.251	0.347	0.282	0.319	0.245	0.3845	0.524	0.485	0.446	0.407	0.53	0.447	0.435	0.4405	0.446	0.517	0.588	17
0.086	0.086	0.086	0.015	-0.056	-0.01	0.02	0.05	0.196	0.037	0.077333	0.11767	0.158	-0.025	0.063	0.122	0.165	0.0825	0	0.1	0.105	0.188	0.08	0.074	0.218	0.146	0.1435	0.141	0.136	0.113	0.09	0.111	-0.093	0.094	0.068	0.097	-0.0615	-0.22	-0.15733	-0.094667	-0.032	0.061	-0.054	-0.052	0	0.052	0	-0.052	24
0.235	0.235	0.235	0.175	0.196	0.158	0.228	0.249	0.27	0.25325	0.2365	0.21975	0.203	0.201	0.269	0.341	0.458	0.568	0.678	0.734	0.79	0.772	0.799	0.774	0.787	0.759	0.7495	0.74	0.756	0.699	0.642	0.636	0.63	0.609	0.588	0.549	0.5955	0.642	0.62	0.598	0.576	0.229	0.197	0.24	0.248	0.187	0.269	0.351	15
0.329	0.329	0.329	0.37	0.382	0.516	0.4995	0.483	0.661	0.755	0.74367	0.73233	0.721	0.739	0.78	0.705	0.676	0.6815	0.687	0.7045	0.722	0.702	0.668	0.665	0.661	0.697	0.685	0.673	0.744	0.698	0.679	0.73	0.754	0.7055	0.657	0.7	0.723	0.746	0.73533	0.72467	0.714	0.652	0.691	0.707	0.547	0.534	0.58	0.626	7
0.205	0.205	0.205	0.238	0.271	0.313	0.372	0.431	0.352	0.431	0.51	0.589	0.668	0.7	0.739	0.693	0.625	0.612	0.599	0.572	0.553	0.492	0.424	0.411	0.365	0.382	0.3685	0.355	0.332	0.309	0.269	0.261	0.325	0.352	0.366	0.394	0.4805	0.567	0.585	0.603	0.621	0.655	0.639	0.583	0.51	0.34	0.17	0	19
0.536	0.536	0.536	0.587	0.605	0.576	0.605	0.634	0.637	0.584	0.60667	0.62933	0.652	0.747	0.71	0.687	0.624	0.6435	0.663	0.646	0.661	0.63	0.651	0.61	0.625	0.623	0.64	0.657	0.661	0.651	0.641	0.647	0.668	0.688	0.671	0.626	0.646	0.68	0.67833	0.67667	0.675	0.631	0.706	0.689	0.6975	0.706	0.702	0.698	16
0.201	0.201	0.201	0.214	0.227	0.21	0.2295	0.249	0.273	0.232	0.239	0.246	0.253	0.19	0.246	0.372	0.363	0.4575	0.552	0.65	0.702	0.751	0.781	0.767	0.783	0.76	0.7705	0.781	0.798	0.797	0.798	0.794	0.806	0.769	0.767	0.747	0.7245	0.702	0.62267	0.54333	0.464	0.351	0.337	0.312	0.319	0.291	0.293	0.295	1
0.6	0.6	0.6	0.609	0.719	0.777	0.8085	0.84	0.741	0.7445	0.748	0.7515	0.755	0.777	0.662	0.54	0.359	0.323	0.287	0.2605	0.234	0.261	0.256	0.251	0.239	0.253	0.247	0.241	0.23633	0.23167	0.227	0.207	0.187	0.194	0.197	0.223	0.286	0.349	0.329	0.309	0.289	0.234	0.245	0.204	0.26	0.256	0.322	0.388	17
0.36	0.36	0.36	0.458	0.556	0.551	0.602	0.653	0.659	0.735	0.67267	0.61033	0.548	0.635	0.53	0.466	0.432	0.4295	0.427	0.312	0.31	0.333	0.318	0.348	0.323	0.349	0.332	0.315	0.319	0.323	0.29	0.288	0.327	0.389	0.375	0.385	0.493	0.601	0.63333	0.66567	0.698	0.694	0.705	0.642	0.627	0.612	0.623	0.634	12
0.14	0.14	0.14	0.242	0.344	0.3	0.31	0.32	0.378	0.37125	0.3645	0.35775	0.351	0.338	0.311	0.297	0.318	0.2945	0.271	0.304	0.286	0.31	0.292	0.291	0.274	0.294	0.276	0.258	0.283	0.294	0.238	0.228	0.251	0.275	0.266	0.252	0.241	0.212	0.238	0.264	0.29	0.177	0.298	0.224	0.198	0.172	0.197	0.222	3
0.396	0.396	0.396	0.421	0.331	0.38	0.416	0.452	0.585	0.587	0.569	0.551	0.533	0.505	0.484	0.499	0.402	0.4435	0.485	0.469	0.531	0.547	0.62	0.612	0.619	0.591	0.5675	0.544	0.58767	0.63133	0.675	0.716	0.757	0.737	0.717	0.706	0.7205	0.735	0.72933	0.72367	0.718	0.631	0.642	0.645	0.622	0.599	0.538	0.477	15
0.512	0.512	0.512	0.459	0.573	0.61967	0.66633	0.713	0.683	0.743	0.74633	0.74967	0.753	0.77	0.701	0.647	0.524	0.413	0.302	0.3175	0.333	0.323	0.34	0.326	0.314	0.306	0.3075	0.309	0.297	0.285	0.278	0.2865	0.295	0.329	0.353	0.364	0.49	0.616	0.64833	0.68067	0.713	0.692	0.719	0.708	0.68	0.652	0.611	0.57	9
-0.107	-0.107	-0.107	-0.125	-0.143	0.05	0.1295	0.209	0.238	0.204	0.228	0.252	0.276	0.283	0.405	0.331	0.327	0.371	0.415	0.4765	0.538	0.433	0.44	0.437	0.429	0.395	0.407	0.419	0.367	0.315	0.263	0.223	0.111	0.204	0.25	0.282	0.158	0.034	0.044	0.054	0.064	0.01	0.024	-0.16	0.036	-0.121	0.062	0.245	11
0.255	0.255	0.255	0.111	0.252	0.22	0.308	0.396	0.413	0.265	0.259	0.253	0.247	0.186	0.131	0.23	0.289	0.196	0.103	0.1355	0.168	0.173	0.096	0.203	0.125	0.247	0.242	0.237	0.2125	0.188	0.058	0.086	0.195	0.143	0.116	0.297	0.22	0.143	0.15533	0.16767	0.18	0.162	0.183	0.173	0.176	0.179	0	-0.179	23
0.45	0.45	0.45	0.467	0.484	0.5065	0.529	0.5515	0.574	0.731	0.7	0.669	0.638	0.716	0.743	0.67	0.649	0.688	0.727	0.738	0.759	0.765	0.757	0.728	0.758	0.717	0.7195	0.722	0.72433	0.72667	0.729	0.707	0.743	0.728	0.713	0.718	0.728	0.738	0.7055	0.673	0.6405	0.608	0.668	0.672	0.6635	0.655	0.568	0.481	16
0.203	0.203	0.203	0.111	0.111	0.084	0.2125	0.341	0.289	0.283	0.25267	0.22233	0.192	0.243	0.096	0.152	0.127	0.0945	0.062	0.118	0.174	0.196	0.161	0.292	0.161	0.121	0.144	0.167	0.145	0.123	0.084	0.124	-0.041	0.137	0.191	0.152	0.088	0.024	0.059333	0.094667	0.13	-0.039	0.075	0.095	0.0885	0.082	-0.011	-0.104	23
0.289	0.289	0.289	0.322	0.607	0.698	0.7545	0.811	0.752	0.7335	0.715	0.6965	0.678	0.668	0.434	0.36	0.364	0.3685	0.373	0.351	0.329	0.331	0.329	0.354	0.336	0.327	0.337	0.347	0.322	0.3165	0.311	0.28	0.326	0.3505	0.375	0.366	0.441	0.516	0.56633	0.61667	0.667	0.69	0.684	0.661	0.646	0.631	0.619	0.607	19
0.467	0.467	0.467	0.444	0.421	0.431	0.437	0.443	0.449	0.404	0.40033	0.39667	0.393	0.399	0.332	0.329	0.319	0.2975	0.276	0.269	0.308	0.287	0.244	0.277	0.293	0.278	0.26	0.242	0.24933	0.25667	0.264	0.223	0.268	0.287	0.311	0.277	0.336	0.395	0.436	0.477	0.518	0.429	0.475	0.495	0.506	0.517	0.553	0.589	3
0.487	0.487	0.487	0.597	0.707	0.749	0.771	0.793	0.735	0.773	0.735	0.697	0.659	0.647	0.392	0.317	0.288	0.2695	0.251	0.264	0.277	0.291	0.275	0.278	0.259	0.303	0.2975	0.292	0.286	0.28	0.274	0.307	0.395	0.419	0.443	0.432	0.3995	0.367	0.34533	0.32367	0.302	0.264	0.265	0.215	0.2025	0.19	0.266	0.342	17
0.563	0.563	0.563	0.601	0.683	0.703	0.7625	0.822	0.694	0.762	0.72633	0.69067	0.655	0.649	0.371	0.355	0.329	0.329	0.329	0.331	0.354	0.386	0.36	0.363	0.307	0.371	0.3435	0.316	0.294	0.272	0.261	0.259	0.277	0.296	0.276	0.298	0.353	0.408	0.45633	0.50467	0.553	0.611	0.603	0.597	0.561	0.616	0.592	0.568	6
0.146	0.146	0.146	0.17	0.194	0.189	0.216	0.243	0.276	0.196	0.207	0.218	0.229	0.222	0.172	0.202	0.226	0.2055	0.185	0.189	0.209	0.215	0.179	0.24	0.217	0.211	0.201	0.191	0.19	0.17	0.15	0.156	0.14	0.176	0.174	0.135	0.151	0.167	0.18067	0.19433	0.208	0.158	0.158	0.165	0.1515	0.138	0.206	0.274	22
0.158	0.158	0.158	0.157	0.156	0.172	0.181	0.19	0.25	0.167	0.168	0.169	0.17	0.141	0.147	0.149	0.171	0.1445	0.118	0.154	0.128	0.155	0.151	0.164	0.188	0.163	0.1515	0.14	0.171	0.1385	0.106	0.081	0.098	0.139	0.13	0.136	0.116	0.096	0.12567	0.15533	0.185	0.153	0.143	0.159	0.1425	0.126	0.211	0.296	22
0.266	0.266	0.266	0.252	0.289	0.318	0.324	0.3165	0.309	0.227	0.21633	0.20567	0.195	0.203	0.239	0.273	0.356	0.4435	0.531	0.611	0.697	0.726	0.786	0.786	0.797	0.785	0.7855	0.786	0.7935	0.801	0.815	0.821	0.821	0.8095	0.798	0.749	0.742	0.735	0.66567	0.59633	0.527	0.286	0.292	0.257	0.32	0.288	0.29	0.292	1
0.423	0.423	0.423	0.409	0.446	0.462	0.4955	0.529	0.736	0.7455	0.755	0.7645	0.774	0.819	0.824	0.747	0.708	0.728	0.748	0.7595	0.771	0.784	0.797	0.757	0.786	0.738	0.759	0.78	0.796	0.812	0.828	0.825	0.81	0.806	0.798	0.783	0.8005	0.818	0.80867	0.79933	0.79	0.671	0.706	0.694	0.5605	0.427	0.397	0.477	21
0.175	0.175	0.175	0.132	0.173	0.197	0.23333	0.26967	0.306	0.27025	0.2345	0.19875	0.163	0.137	0.172	0.181	0.201	0.177	0.153	0.195	0.124	0.186	0.163	0.19	0.121	0.192	0.17	0.148	0.13	0.104	0.092	0.139	0.045	0.196	0.145	0.14	0.167	0.126	0.14367	0.16133	0.179	0.209	0.257	0.224	0.254	0.292	0.174	0.056	4
0.264	0.264	0.264	0.222	0.18	0.181	0.191	0.201	0.246	0.285	0.324	0.363	0.402	0.453	0.593	0.544	0.558	0.6305	0.703	0.703	0.724	0.713	0.71	0.635	0.607	0.649	0.5995	0.55	0.514	0.478	0.442	0.487	0.503	0.496	0.387	0.398	0.359	0.475	0.50033	0.52567	0.551	0.181	0.177	0.205	0.19	0.175	0.224	0.273	14
0.129	0.129	0.129	0.104	0.079	0.169	0.1955	0.222	0.231	0.258	0.23633	0.21467	0.193	0.187	0.215	0.303	0.424	0.5515	0.679	0.731	0.783	0.783	0.813	0.775	0.772	0.789	0.782	0.775	0.779	0.783	0.787	0.797	0.78	0.737	0.716	0.655	0.5615	0.468	0.39567	0.32333	0.251	0.362	0.358	0.393	0.351	0.327	0.331	0.335	1
0.618	0.618	0.618	0.677	0.647	0.64	0.633	0.626	0.627	0.709	0.69767	0.68633	0.675	0.739	0.732	0.694	0.63	0.6435	0.657	0.674	0.703	0.675	0.693	0.652	0.676	0.686	0.686	0.686	0.707	0.707	0.707	0.732	0.751	0.736	0.715	0.728	0.705	0.781	0.76833	0.75567	0.743	0.738	0.747	0.748	0.74	0.732	0.742	0.752	13
0.569	0.569	0.569	0.674	0.661	0.736	0.743	0.75	0.715	0.7265	0.738	0.7495	0.761	0.779	0.815	0.757	0.687	0.6865	0.686	0.7075	0.729	0.712	0.724	0.668	0.684	0.687	0.686	0.685	0.701	0.717	0.733	0.7435	0.754	0.748	0.742	0.696	0.7125	0.729	0.73067	0.73233	0.734	0.623	0.733	0.753	0.561	0.669	0.582	0.495	13
0.363	0.363	0.363	0.382	0.433	0.47133	0.50967	0.548	0.604	0.712	0.705	0.698	0.691	0.709	0.693	0.618	0.549	0.542	0.535	0.562	0.549	0.552	0.526	0.485	0.438	0.463	0.4535	0.444	0.42767	0.41133	0.395	0.4165	0.438	0.433	0.428	0.478	0.5285	0.579	0.59067	0.60233	0.614	0.545	0.57	0.575	0.535	0.495	0.464	0.433	8
0.308	0.308	0.308	0.33	0.205	0.241	0.2855	0.33	0.489	0.579	0.57	0.561	0.552	0.559	0.498	0.505	0.475	0.506	0.537	0.506	0.525	0.525	0.492	0.448	0.379	0.493	0.4725	0.452	0.431	0.416	0.401	0.409	0.435	0.477	0.388	0.458	0.4685	0.479	0.49933	0.51967	0.54	0.433	0.481	0.423	0.3805	0.338	0.32	0.302	11
0.579	0.579	0.579	0.622	0.713	0.76167	0.81033	0.859	0.716	0.683	0.65	0.617	0.584	0.541	0.401	0.367	0.315	0.2975	0.28	0.306	0.308	0.288	0.314	0.33	0.305	0.316	0.313	0.31	0.289	0.303	0.281	0.285	0.241	0.252	0.263	0.262	0.2935	0.325	0.32333	0.32167	0.32	0.427	0.411	0.418	0.4065	0.395	0.435	0.475	19
0.56	0.56	0.56	0.647	0.734	0.698	0.7185	0.739	0.611	0.685	0.66333	0.64167	0.62	0.672	0.621	0.571	0.553	0.565	0.577	0.5905	0.604	0.619	0.621	0.606	0.539	0.605	0.614	0.623	0.632	0.618	0.604	0.643	0.682	0.699	0.663	0.629	0.676	0.723	0.71633	0.70967	0.703	0.567	0.65	0.609	0.591	0.573	0.545	0.517	5
0.508	0.508	0.508	0.584	0.66	0.633	0.65	0.667	0.684	0.797	0.78033	0.76367	0.747	0.811	0.811	0.725	0.653	0.682	0.711	0.705	0.713	0.717	0.715	0.655	0.676	0.646	0.655	0.664	0.6705	0.677	0.659	0.687	0.731	0.713	0.699	0.682	0.7205	0.759	0.74933	0.73967	0.73	0.724	0.768	0.76	0.7445	0.729	0.696	0.663	8
0.38	0.38	0.38	0.341	0.342	0.347	0.351	0.355	0.192	0.179	0.198	0.217	0.236	0.151	0.179	0.18	0.182	0.1465	0.111	0.107	0.12	0.163	0.069	0.124	0.146	0.16	0.12	0.08	0.242	0.152	0.062	0.016	0.054	0.115	0.133	0.178	0.208	0.238	0.336	0.434	0.532	0.512	0.416	0.387	0.393	0.399	0.491	0.583	4
0.412	0.412	0.412	0.488	0.564	0.638	0.6765	0.715	0.719	0.72225	0.7255	0.72875	0.732	0.711	0.577	0.477	0.324	0.279	0.234	0.228	0.2	0.21	0.202	0.211	0.192	0.227	0.214	0.201	0.206	0.179	0.152	0.163	0.171	0.166	0.173	0.192	0.1975	0.203	0.226	0.249	0.272	0.162	0.17	0.161	0.1655	0.17	0.21	0.25	17
0.28	0.28	0.28	0.284	0.288	0.308	0.30867	0.30933	0.31	0.249	0.26033	0.27167	0.283	0.228	0.268	0.285	0.33	0.389	0.448	0.5255	0.603	0.689	0.724	0.717	0.698	0.717	0.633	0.549	0.693	0.6685	0.644	0.717	0.703	0.687	0.619	0.588	0.532	0.476	0.46033	0.44467	0.429	0.387	0.37	0.359	0.338	0.317	0.287	0.285	15
0.203	0.203	0.203	0.189	0.213	0.223	0.26	0.297	0.637	0.64225	0.6475	0.65275	0.658	0.67	0.433	0.3725	0.312	0.2575	0.203	0.19	0.18	0.188	0.2	0.222	0.199	0.204	0.194	0.184	0.174	0.164	0.16	0.162	0.135	0.195	0.171	0.188	0.178	0.168	0.1705	0.173	0.1755	0.178	0.151	0.189	0.1715	0.154	0.218	0.282	20
0.348	0.348	0.348	0.279	-0.117	0.185	0.176	0.167	0.314	0.154	0.21267	0.27133	0.33	0.389	0.179	0.308	0.297	0.285	0.273	0.2545	0.236	0.333	0.291	0.348	0.305	0.299	0.2925	0.286	0.227	0.261	0.244	0.1915	0.139	0.378	0.19	0.236	0.301	0.366	0.34467	0.32333	0.302	0.234	0.008	0.271	0.363	0.145	-0.073	-0.291	24
0.262	0.262	0.262	0.234	0.259	0.216	0.258	0.3	0.255	0.29525	0.3355	0.37575	0.416	0.471	0.678	0.733	0.723	0.754	0.785	0.8055	0.826	0.824	0.817	0.8	0.801	0.775	0.7805	0.786	0.77533	0.76467	0.754	0.728	0.212	0.208	0.233	0.222	0.244	0.266	0.254	0.242	0.23	0.218	0.209	0.196	0.218	0.24	0.361	0.482	18
0.279	0.279	0.279	0.281	0.248	0.253	0.258	0.263	0.313	0.3285	0.344	0.3595	0.375	0.41	0.61	0.681	0.674	0.725	0.776	0.8	0.818	0.787	0.781	0.772	0.776	0.747	0.755	0.763	0.768	0.773	0.778	0.785	0.203	0.166	0.18	0.195	0.191	0.187	0.19567	0.20433	0.213	0.182	0.167	0.181	0.217	0.172	0.234	0.296	18
0.229	0.229	0.229	0.232	0.213	0.227	0.2645	0.302	0.246	0.197	0.19467	0.19233	0.19	0.158	0.168	0.189	0.228	0.3215	0.415	0.438	0.461	0.597	0.719	0.753	0.803	0.795	0.811	0.827	0.843	0.8465	0.85	0.837	0.821	0.75	0.628	0.545	0.439	0.333	0.314	0.295	0.276	0.363	0.358	0.316	0.3485	0.381	0.421	0.467	10
-0.098	-0.098	-0.098	-0.113	-0.128	-0.014	-0.0115	-0.009	0.167	-0.116	-0.044333	0.027333	0.099	0.05	0.026	0.127	0.125	0.106	0.087	-0.059	0.134	0.203	0.167	0.212	0.084	0.109	0.153	0.197	0.103	0.0585	0.014	0.077	0.082	0.174	0.082	0.155	0.0775	0	0.095333	0.19067	0.286	0.179	0.207	0.351	0.3035	0.256	0.33	0.404	24
0.641	0.641	0.641	0.627	0.613	0.572	0.6155	0.659	0.668	0.729	0.69533	0.66167	0.628	0.649	0.691	0.656	0.598	0.608	0.618	0.622	0.626	0.575	0.592	0.569	0.599	0.583	0.5735	0.564	0.571	0.5665	0.562	0.57	0.622	0.601	0.607	0.62	0.624	0.649	0.66367	0.67833	0.693	0.712	0.738	0.735	0.734	0.733	0.736	0.739	16
0.284	0.284	0.284	0.259	0.234	0.204	0.259	0.314	0.328	0.327	0.326	0.325	0.324	0.271	0.248	0.276	0.289	0.2685	0.248	0.265	0.267	0.255	0.248	0.284	0.267	0.266	0.25	0.234	0.23067	0.22733	0.224	0.226	0.232	0.219	0.216	0.254	0.271	0.288	0.303	0.318	0.333	0.249	0.266	0.259	0.2615	0.264	0.267	0.27	22
0.233	0.233	0.233	0.094	-0.045	0.097	0.171	0.245	0.214	0.039	0.10033	0.16167	0.223	0.223	0.035	0.147	0.213	0.211	0.209	0.2155	0.222	0.301	0.312	0.368	0.25	0.226	0.264	0.302	0.28167	0.26133	0.241	0.208	0.269	0.284	0.239	0.314	0.306	0.298	0.257	0.216	0.175	0.278	0.275	0.282	0.242	0.202	0.195	0.188	24
0.148	0.148	0.148	0.177	0.206	0.219	0.232	0.245	0.258	0.227	0.229	0.231	0.233	0.203	0.368	0.433	0.551	0.6325	0.714	0.748	0.782	0.771	0.764	0.698	0.667	0.71	0.673	0.636	0.5865	0.537	0.468	0.399	0.369	0.3445	0.32	0.331	0.2745	0.218	0.25225	0.2865	0.32075	0.355	0.238	0.199	0.2085	0.218	0.266	0.314	14
0.575	0.575	0.575	0.609	0.643	0.636	0.635	0.634	0.633	0.733	0.725	0.717	0.709	0.761	0.759	0.71	0.644	0.6635	0.683	0.701	0.719	0.698	0.681	0.692	0.692	0.676	0.678	0.68	0.719	0.7145	0.71	0.718	0.751	0.766	0.739	0.704	0.681	0.743	0.73833	0.73367	0.729	0.67	0.744	0.744	0.7325	0.721	0.695	0.669	13
0.497	0.497	0.497	0.517	0.537	0.635	0.6805	0.726	0.657	0.64	0.58933	0.53867	0.488	0.54	0.473	0.457	0.426	0.4245	0.423	0.485	0.458	0.439	0.407	0.429	0.392	0.391	0.393	0.395	0.39	0.379	0.368	0.35	0.465	0.495	0.502	0.489	0.582	0.675	0.68667	0.69833	0.71	0.656	0.676	0.641	0.573	0.626	0.562	0.498	12
0.317	0.317	0.317	0.299	0.363	0.3905	0.418	0.481	0.358	0.313	0.29333	0.27367	0.254	0.249	0.279	0.325	0.349	0.442	0.535	0.579	0.684	0.707	0.765	0.694	0.67	0.742	0.737	0.732	0.723	0.714	0.705	0.6555	0.606	0.545	0.5	0.487	0.53	0.573	0.555	0.537	0.519	0.596	0.564	0.45	0.453	0.444	0.447	0.45	15
0.552	0.552	0.552	0.639	0.664	0.603	0.60533	0.60767	0.61	0.618	0.626	0.634	0.642	0.718	0.708	0.665	0.612	0.6285	0.645	0.655	0.672	0.641	0.644	0.629	0.633	0.639	0.639	0.639	0.658	0.657	0.656	0.65	0.685	0.719	0.659	0.679	0.653	0.72	0.719	0.718	0.717	0.672	0.701	0.686	0.7095	0.733	0.677	0.621	16
0.239	0.239	0.239	0.224	0.199	0.184	0.2345	0.285	0.477	0.46525	0.4535	0.44175	0.43	0.472	0.352	0.314	0.276	0.2645	0.253	0.282	0.222	0.304	0.252	0.269	0.205	0.259	0.2295	0.2	0.2035	0.207	0.215	0.197	0.248	0.235	0.227	0.23	0.215	0.2	0.2255	0.251	0.2765	0.302	0.258	0.234	0.2075	0.181	0.258	0.335	20
0.34	0.34	0.34	0.278	0.216	0.21733	0.21867	0.22	0.262	0.193	0.186	0.179	0.172	0.201	0.137	0.22	0.162	0.171	0.18	0.184	0.174	0.252	0.186	0.145	0.168	0.24	0.2125	0.185	0.1475	0.11	0.105	0.132	0.124	0.131	0.151	0.203	0.142	0.18	0.183	0.186	0.189	0.156	0.085	0.164	0.082	0	0.103	0.206	4
0.515	0.515	0.515	0.307	0.362	0.393	0.399	0.405	0.411	0.47175	0.5325	0.59325	0.654	0.727	0.748	0.688	0.675	0.699	0.723	0.7445	0.766	0.756	0.751	0.553	0.532	0.526	0.5405	0.555	0.578	0.601	0.624	0.7005	0.777	0.742	0.717	0.655	0.6265	0.598	0.638	0.678	0.718	0.668	0.67	0.593	0.458	0.491	0.449	0.407	14
0.328	0.328	0.328	0.262	0.331	0.291	0.332	0.373	0.45	0.41925	0.3885	0.35775	0.327	0.281	0.286	0.246	0.332	0.3635	0.395	0.482	0.569	0.593	0.659	0.647	0.602	0.585	0.5425	0.5	0.48933	0.47867	0.468	0.497	0.43	0.402	0.329	0.325	0.3685	0.412	0.43567	0.45933	0.483	0.258	0.291	0.264	0.3055	0.347	0.443	0.539	14
0.167	0.167	0.167	0.084	0.147	0.16467	0.18233	0.2	0.323	0.503	0.459	0.415	0.371	0.388	0.437	0.118	0.318	0.3155	0.313	0.3335	0.354	0.386	0.307	0.385	0.509	0.459	0.4425	0.426	0.349	0.272	0.195	0.194	0.235	0.328	0.42	0.429	0.3325	0.236	0.24767	0.25933	0.271	0.425	0.296	0.429	0.395	0.297	0.418	0.539	11
0.418	0.418	0.418	0.41	0.468	0.457	0.4815	0.506	0.729	0.73325	0.7375	0.74175	0.746	0.772	0.822	0.729	0.696	0.707	0.718	0.7425	0.767	0.733	0.751	0.742	0.744	0.732	0.737	0.742	0.74367	0.74533	0.747	0.769	0.748	0.743	0.734	0.751	0.755	0.759	0.74933	0.73967	0.73	0.661	0.675	0.657	0.5795	0.502	0.519	0.502	21
0.353	0.353	0.353	0.397	0.441	0.451	0.4815	0.512	0.39	0.34	0.359	0.378	0.397	0.385	0.405	0.376	0.333	0.331	0.329	0.305	0.333	0.34	0.373	0.333	0.285	0.329	0.342	0.355	0.3745	0.394	0.37	0.386	0.402	0.372	0.348	0.394	0.38	0.366	0.38033	0.39467	0.409	0.36	0.457	0.554	0.488	0.422	0.403	0.384	5
0.385	0.385	0.385	0.402	0.399	0.4175	0.436	0.449	0.611	0.65975	0.7085	0.75725	0.806	0.831	0.827	0.739	0.676	0.6955	0.715	0.73	0.745	0.731	0.752	0.719	0.702	0.693	0.7075	0.722	0.71967	0.71733	0.715	0.718	0.676	0.6765	0.677	0.586	0.678	0.77	0.75033	0.73067	0.711	0.627	0.621	0.671	0.559	0.582	0.487	0.392	7
0.212	0.212	0.212	0.22	0.224	0.187	0.212	0.237	0.262	0.237	0.23033	0.22367	0.217	0.214	0.268	0.278	0.344	0.415	0.486	0.583	0.632	0.688	0.754	0.768	0.783	0.757	0.761	0.765	0.76533	0.76567	0.766	0.733	0.242	0.236	0.214	0.258	0.256	0.254	0.26067	0.26733	0.274	0.189	0.226	0.141	0.249	0.176	0.15	0.124	18
0.61	0.61	0.61	0.235	-0.14	0.032	-0.021	-0.074	0.395	-0.026	0.11	0.246	0.382	0.299	0.337	0.359	0.307	0.222	0.137	0.191	0.245	0.225	0.259	0.511	0.389	0.227	0.246	0.265	0.279	0.227	0.106	0.1615	0.217	0.353	0.326	0.319	0.32	0.226	0.176	0.126	0.076	0.235	0.157	0.375	0.333	0.305	0.116	-0.073	24
0.208	0.208	0.208	0.206	0.204	0.22	0.266	0.312	0.689	0.775	0.72567	0.67633	0.627	0.559	0.306	0.296	0.276	0.2875	0.299	0.325	0.344	0.335	0.354	0.387	0.375	0.395	0.393	0.391	0.39167	0.39233	0.393	0.425	0.543	0.544	0.542	0.513	0.592	0.671	0.57867	0.48633	0.394	0.19	0.173	0.183	0.1685	0.154	0.204	0.254	20
-0.009	-0.009	-0.009	-0.066	-0.123	-0.093	-0.0835	-0.074	0.104	-0.087	-0.046667	-0.0063333	0.034	-0.045	-0.012	0.026	0.054	0.024	-0.006	0.006	0.069	0.191	-0.021	0.128	0.008	0.101	0.0505	0	0.04	0.0285	0.017	0.074	-0.197	0.027	0.091	0.025	-0.052	-0.129	-0.070667	-0.012333	0.046	0.014	0.007	-0.048	-0.0615	-0.075	0	0.075	24
0.351	0.351	0.351	0.427	0.503	0.452	0.519	0.586	0.651	0.695	0.62067	0.54633	0.472	0.483	0.434	0.434	0.416	0.4135	0.411	0.432	0.428	0.407	0.388	0.401	0.383	0.399	0.3845	0.37	0.359	0.3485	0.338	0.358	0.375	0.364	0.393	0.365	0.396	0.419	0.45167	0.48433	0.517	0.544	0.586	0.579	0.5765	0.574	0.556	0.538	16
0.209	0.209	0.209	0.191	0.17	0.183	0.333	0.483	0.633	0.64675	0.6605	0.67425	0.688	0.724	0.545	0.412	0.333	0.345	0.357	0.271	0.286	0.244	0.29	0.345	0.426	0.471	0.489	0.507	0.644	0.722	0.8	0.823	0.849	0.836	0.824	0.798	0.813	0.779	0.66633	0.55367	0.441	0.309	0.303	0.319	0.3	0.281	0.331	0.381	20
0.407	0.407	0.407	0.458	0.353	0.406	0.473	0.54	0.425	0.404	0.40133	0.39867	0.396	0.379	0.46	0.433	0.387	0.41	0.433	0.444	0.514	0.556	0.618	0.659	0.65	0.652	0.651	0.65	0.669	0.688	0.618	0.628	0.638	0.6515	0.665	0.649	0.58	0.688	0.68367	0.67933	0.675	0.522	0.582	0.52	0.5165	0.513	0.531	0.549	18
0.446	0.446	0.446	0.457	0.538	0.56475	0.5915	0.61825	0.645	0.726	0.695	0.664	0.633	0.651	0.52	0.484	0.426	0.4135	0.401	0.405	0.409	0.399	0.406	0.363	0.355	0.353	0.3585	0.364	0.345	0.305	0.339	0.293	0.345	0.385	0.419	0.413	0.51	0.607	0.6265	0.646	0.6655	0.685	0.72	0.694	0.665	0.636	0.6	0.599	9
0.39	0.39	0.39	0.392	0.469	0.424	0.493	0.562	0.644	0.653	0.662	0.671	0.68	0.721	0.726	0.667	0.639	0.6495	0.66	0.695	0.685	0.679	0.684	0.658	0.675	0.684	0.6805	0.677	0.687	0.697	0.707	0.6875	0.668	0.706	0.646	0.677	0.675	0.673	0.68733	0.70167	0.716	0.575	0.644	0.617	0.581	0.545	0.504	0.463	7
0.32	0.32	0.32	0.38	0.513	0.525	0.5915	0.658	0.303	0.302	0.31233	0.32267	0.333	0.358	0.568	0.636	0.662	0.7135	0.765	0.792	0.819	0.81	0.801	0.759	0.773	0.75	0.7525	0.755	0.765	0.775	0.785	0.787	0.187	0.188	0.186	0.215	0.217	0.219	0.21967	0.22033	0.221	0.224	0.23	0.209	0.269	0.285	0.458	0.631	18
0.109	0.109	0.109	0.024	0.054	0.167	0.1895	0.212	0.45	0.342	0.32133	0.30067	0.28	-0.015	0.418	0.309	0.373	0.337	0.301	0.332	0.363	0.263	0.408	0.489	0.439	0.575	0.57	0.565	0.474	0.383	0.292	0.243	0.389	0.333	0.205	0.398	0.1705	-0.057	0.023	0.103	0.183	0.212	0.205	0.056	0.161	0.116	0.122	0.128	11
0.263	0.263	0.263	0.226	0.251	0.26767	0.28433	0.301	0.308	0.3015	0.295	0.2885	0.282	0.293	0.419	0.43	0.487	0.569	0.651	0.6855	0.72	0.735	0.784	0.758	0.775	0.753	0.7575	0.762	0.76633	0.77067	0.775	0.779	0.298	0.286	0.274	0.309	0.303	0.297	0.29433	0.29167	0.289	0.219	0.226	0.252	0.251	0.215	0.252	0.289	18
0.242	0.242	0.242	0.192	0.218	0.279	0.261	0.243	0.305	0.195	0.208	0.221	0.234	0.234	0.238	0.249	0.212	0.208	0.204	0.184	0.18	0.21	0.216	0.26	0.156	0.149	0.189	0.229	0.21367	0.19833	0.183	0.2	0.193	0.205	0.168	0.213	0.21	0.207	0.219	0.231	0.243	0.153	0.18	0.169	0.1665	0.164	0.204	0.244	22
0.609	0.609	0.609	0.637	0.71	0.717	0.7185	0.72	0.686	0.67775	0.6695	0.66125	0.653	0.71	0.699	0.634	0.549	0.5695	0.59	0.597	0.604	0.573	0.594	0.582	0.543	0.524	0.562	0.6	0.60367	0.60733	0.611	0.596	0.669	0.6	0.511	0.618	0.612	0.606	0.61367	0.62133	0.629	0.608	0.665	0.608	0.604	0.6	0.542	0.484	3
0.518	0.518	0.518	0.557	0.714	0.768	0.7895	0.811	0.79	0.78225	0.7745	0.76675	0.759	0.764	0.59	0.494	0.354	0.321	0.288	0.2795	0.271	0.265	0.238	0.271	0.26	0.262	0.2625	0.263	0.25367	0.24433	0.235	0.178	0.179	0.189	0.219	0.22	0.2455	0.271	0.368	0.465	0.562	0.774	0.797	0.768	0.757	0.746	0.767	0.788	2
0.554	0.554	0.554	0.594	0.572	0.555	0.58033	0.60567	0.631	0.63675	0.6425	0.64825	0.654	0.735	0.737	0.675	0.617	0.6285	0.64	0.602	0.631	0.614	0.593	0.6	0.603	0.615	0.603	0.591	0.608	0.608	0.608	0.59	0.636	0.627	0.648	0.628	0.638	0.702	0.714	0.726	0.738	0.706	0.738	0.735	0.7335	0.732	0.705	0.678	16
0.194	0.194	0.194	0.277	0.36	0.478	0.5935	0.709	0.77	0.817	0.764	0.711	0.658	0.676	0.489	0.424	0.354	0.337	0.32	0.346	0.312	0.339	0.328	0.309	0.302	0.323	0.2765	0.23	0.212	0.206	0.208	0.202	0.199	0.199	0.196	0.19	0.196	0.202	0.21567	0.22933	0.243	0.407	0.468	0.429	0.5275	0.626	0.668	0.71	2
0.127	0.127	0.127	0.128	0.129	0.178	0.1785	0.179	0.27	0.147	0.154	0.161	0.168	0.13	0.145	0.162	0.195	0.161	0.127	0.143	0.141	0.157	0.167	0.164	0.152	0.163	0.1545	0.146	0.183	0.1475	0.112	0.103	0.114	0.128	0.136	0.144	0.122	0.1	0.133	0.166	0.199	0.162	0.175	0.157	0.1485	0.14	0.161	0.182	22
0.219	0.219	0.219	0.18	0.135	0.136	0.173	0.21	0.247	0.133	0.14867	0.16433	0.18	0.134	0.11	0.152	0.168	0.138	0.108	0.161	0.146	0.165	0.168	0.181	0.157	0.16	0.153	0.146	0.154	0.148	0.142	0.111	0.124	0.146	0.155	0.15	0.1465	0.143	0.17167	0.20033	0.229	0.154	0.197	0.149	0.164	0.179	0.185	0.191	22
0.525	0.525	0.525	0.597	0.669	0.696	0.71367	0.73133	0.749	0.6995	0.65	0.6005	0.551	0.659	0.629	0.642	0.574	0.59	0.606	0.583	0.565	0.551	0.57	0.526	0.503	0.508	0.502	0.496	0.478	0.46	0.442	0.469	0.506	0.479	0.486	0.451	0.573	0.695	0.70233	0.70967	0.717	0.726	0.745	0.759	0.743	0.727	0.721	0.715	12
0.285	0.285	0.285	0.3	0.315	0.316	0.3515	0.387	0.429	0.418	0.426	0.434	0.442	0.427	0.418	0.431	0.416	0.407	0.398	0.42	0.436	0.43	0.464	0.475	0.456	0.4	0.449	0.498	0.4825	0.467	0.447	0.438	0.535	0.485	0.403	0.446	0.4655	0.485	0.48733	0.48967	0.492	0.588	0.502	0.565	0.501	0.437	0.5	0.563	5
0.37	0.37	0.37	0.32	0.465	0.425	0.483	0.541	0.298	0.30675	0.3155	0.32425	0.333	0.372	0.558	0.606	0.684	0.723	0.762	0.7845	0.807	0.802	0.801	0.774	0.776	0.751	0.7655	0.78	0.77733	0.77467	0.772	0.764	0.242	0.228	0.229	0.205	0.21	0.215	0.22767	0.24033	0.253	0.247	0.203	0.242	0.27	0.298	0.465	0.632	18
0.243	0.243	0.243	0.064	-0.115	-0.048	-0.0165	0.015	0.201	0.073	0.12733	0.18167	0.236	0.244	0.215	0.214	0.245	0.2455	0.246	0.182	0.279	0.345	0.258	0.309	0.229	0.243	0.29	0.337	0.289	0.276	0.065	0.325	0.172	0.27	0.258	0.306	0.2885	0.271	0.30167	0.33233	0.363	0.404	0.277	0.317	0.3395	0.362	0.319	0.276	24
0.385	0.385	0.385	0.374	0.442	0.466	0.5395	0.613	0.266	0.199	0.197	0.195	0.193	0.189	0.195	0.221	0.268	0.3245	0.381	0.4525	0.524	0.507	0.734	0.763	0.732	0.749	0.767	0.785	0.7325	0.68	0.744	0.77	0.78	0.749	0.715	0.695	0.691	0.687	0.619	0.551	0.483	0.551	0.57	0.424	0.355	0.286	0.274	0.262	15
0.23	0.23	0.23	0.184	0.188	0.173	0.3165	0.46	0.289	0.293	0.293	0.293	0.293	0.242	0.038	0.131	0.124	0.1025	0.081	0.125	0.169	0.138	0.137	0.176	0.19	0.157	0.135	0.113	0.1455	0.178	0.052	0.01	0.091	0.098	0.103	0.323	0.11	-0.103	-0.014	0.075	0.164	0.143	0.06	0.077	0.018	-0.041	-0.071	-0.101	23
0.274	0.274	0.274	0.247	0.285	0.299	0.372	0.445	0.248	0.173	0.18667	0.20033	0.214	0.17	0.2	0.212	0.263	0.3125	0.362	0.397	0.432	0.544	0.632	0.685	0.68	0.696	0.7095	0.723	0.7285	0.734	0.731	0.69	0.666	0.62	0.553	0.529	0.433	0.337	0.31967	0.30233	0.285	0.359	0.381	0.354	0.354	0.354	0.371	0.388	10
0.283	0.283	0.283	0.281	0.279	0.258	0.316	0.374	0.446	0.629	0.66633	0.70367	0.741	0.814	0.63	0.627	0.593	0.6445	0.696	0.76	0.76	0.728	0.771	0.753	0.75	0.671	0.703	0.735	0.725	0.715	0.695	0.691	0.678	0.662	0.615	0.56	0.58	0.6	0.58667	0.57333	0.56	0.434	0.541	0.491	0.4625	0.434	0.42	0.406	6
0.378	0.378	0.378	0.385	0.392	0.43	0.52733	0.62467	0.722	0.7415	0.761	0.7805	0.8	0.84	0.838	0.773	0.739	0.762	0.785	0.7935	0.802	0.796	0.798	0.78	0.798	0.783	0.7975	0.812	0.787	0.8055	0.824	0.812	0.828	0.812	0.796	0.77	0.79	0.793	0.72233	0.65167	0.581	0.505	0.522	0.479	0.478	0.477	0.477	0.477	21
0.24	0.24	0.24	0.21	0.195	0.168	0.22	0.272	0.324	0.267	0.25867	0.25033	0.242	0.215	0.217	0.27	0.328	0.3935	0.459	0.471	0.483	0.509	0.572	0.672	0.772	0.756	0.772	0.788	0.79	0.807	0.832	0.851	0.812	0.755	0.642	0.569	0.5095	0.45	0.3885	0.327	0.2655	0.204	0.212	0.234	0.209	0.184	0.241	0.298	10
0.202	0.202	0.202	0.205	0.195	0.192	0.33267	0.47333	0.614	0.6315	0.649	0.6665	0.684	0.746	0.647	0.523	0.357	0.35	0.343	0.27	0.281	0.263	0.261	0.341	0.426	0.498	0.562	0.626	0.741	0.7935	0.846	0.838	0.849	0.857	0.831	0.806	0.794	0.616	0.564	0.512	0.46	0.305	0.285	0.285	0.288	0.291	0.248	0.205	20
0.117	0.117	0.117	0.351	0.585	0.667	0.69	0.713	0.736	0.816	0.749	0.682	0.615	0.666	0.428	0.373	0.338	0.318	0.298	0.296	0.294	0.291	0.328	0.323	0.313	0.324	0.32	0.316	0.303	0.306	0.295	0.298	0.356	0.387	0.384	0.399	0.489	0.579	0.623	0.667	0.711	0.183	0.178	0.175	0.178	0.181	0.25	0.319	19
0.396	0.396	0.396	0.421	0.56	0.611	0.6665	0.722	0.721	0.71525	0.7095	0.70375	0.698	0.754	0.643	0.591	0.462	0.4425	0.423	0.422	0.425	0.415	0.395	0.275	0.265	0.296	0.2975	0.299	0.29233	0.28567	0.279	0.286	0.37	0.364	0.365	0.38	0.4565	0.533	0.183	0.184	0.185	0.16	0.181	0.147	0.195	0.208	0.224	0.3	2
0.523	0.523	0.523	0.556	0.647	0.622	0.627	0.632	0.637	0.674	0.65833	0.64267	0.627	0.646	0.568	0.515	0.404	0.3655	0.327	0.319	0.311	0.324	0.326	0.332	0.335	0.33	0.3325	0.335	0.291	0.299	0.283	0.303	0.349	0.269	0.241	0.253	0.28	0.307	0.36875	0.4305	0.49225	0.554	0.596	0.567	0.602	0.637	0.655	0.673	19
0.212	0.212	0.212	0.078	0.146	0.218	0.3175	0.417	0.324	0.243	0.227	0.211	0.195	0.192	0.127	0.112	0.148	0.1335	0.119	0.119	0.119	0.211	0.113	0.254	0.126	0.197	0.181	0.165	0.18	0.195	0.089	0.075	0.122	0.111	0.116	0.211	0.177	0.143	0.16067	0.17833	0.196	-0.075	0.101	-0.036	0.0265	0.089	0.109	0.129	23
-0.216	-0.216	-0.216	-0.021	0.174	0.053	0.1165	0.18	0.373	0.294	0.30367	0.31333	0.323	0.319	0.421	0.209	0.313	0.229	0.145	0.132	0.119	0.211	0.176	0.293	0.271	0.203	0.235	0.267	0.161	0.055	0.12	0.14	0.2	0.291	0.223	0.157	0.1565	0.156	0.136	0.116	0.096	0.446	0.367	0.506	0.456	0.406	0.243	0.08	23
0.595	0.595	0.595	0.611	0.627	0.656	0.65967	0.66333	0.667	0.6815	0.696	0.7105	0.725	0.796	0.802	0.751	0.7	0.7285	0.757	0.762	0.767	0.764	0.749	0.732	0.747	0.72	0.728	0.736	0.737	0.752	0.771	0.759	0.79	0.7815	0.773	0.735	0.755	0.775	0.76667	0.75833	0.75	0.711	0.764	0.744	0.7365	0.729	0.688	0.647	13
0.207	0.207	0.207	0.207	0.165	0.15	0.28467	0.41933	0.554	0.582	0.61	0.638	0.666	0.711	0.64	0.509	0.34	0.33	0.32	0.256	0.249	0.218	0.308	0.349	0.439	0.498	0.534	0.57	0.696	0.754	0.812	0.853	0.866	0.846	0.842	0.823	0.829	0.809	0.69367	0.57833	0.463	0.281	0.296	0.259	0.253	0.247	0.266	0.285	20
-0.043	-0.043	-0.043	-0.056	-0.069	-0.036	-0.037	-0.038	0.178	0.038	0.064333	0.090667	0.117	0	0.032	0.075	0.13	0.1045	0.079	0.073	0.092	0.042	-0.043	0.125	0.155	0.132	0.1055	0.079	0.059	-0.027	-0.118	-0.051	-0.101	0.033	0.068	0.078	-0.007	-0.092	-0.040333	0.011333	0.063	0.192	-0.029	0.029	0.066	0.103	0.12	0.137	24
0.429	0.429	0.429	0.487	0.49	0.487	0.532	0.577	0.723	0.7335	0.744	0.7545	0.765	0.797	0.808	0.761	0.687	0.711	0.735	0.7545	0.774	0.749	0.745	0.736	0.777	0.756	0.751	0.746	0.762	0.778	0.794	0.8065	0.819	0.795	0.773	0.741	0.7735	0.806	0.791	0.776	0.761	0.7	0.688	0.649	0.5585	0.468	0.43	0.514	21
0.215	0.215	0.215	0.202	0.2	0.202	0.234	0.266	0.298	0.283	0.28033	0.27767	0.275	0.247	0.292	0.31	0.355	0.3825	0.41	0.4295	0.449	0.458	0.513	0.626	0.589	0.631	0.6625	0.694	0.715	0.71	0.678	0.742	0.607	0.518	0.429	0.397	0.379	0.361	0.3235	0.286	0.2485	0.211	0.224	0.195	0.191	0.187	0.174	0.161	10
0.494	0.494	0.494	0.54	0.586	0.62	0.6325	0.645	0.664	0.669	0.674	0.679	0.684	0.7	0.58	0.542	0.443	0.443	0.443	0.421	0.402	0.449	0.411	0.425	0.39	0.371	0.344	0.317	0.301	0.2875	0.274	0.262	0.353	0.315	0.346	0.371	0.349	0.504	0.55933	0.61467	0.67	0.556	0.554	0.538	0.529	0.52	0.611	0.702	2
0.439	0.439	0.439	0.51	0.581	0.615	0.59933	0.58367	0.568	0.597	0.57433	0.55167	0.529	0.604	0.508	0.472	0.46	0.466	0.472	0.499	0.53	0.518	0.489	0.462	0.443	0.37	0.402	0.434	0.42767	0.42133	0.415	0.414	0.48	0.441	0.506	0.429	0.5245	0.62	0.59067	0.56133	0.532	0.508	0.439	0.429	0.4295	0.43	0.37	0.31	3
0.294	0.294	0.294	0.326	0.358	0.328	0.377	0.426	0.475	0.52	0.504	0.488	0.472	0.484	0.538	0.428	0.5	0.54	0.58	0.658	0.685	0.72	0.811	0.804	0.792	0.792	0.8	0.808	0.80767	0.80733	0.807	0.826	0.838	0.815	0.784	0.746	0.698	0.65	0.579	0.508	0.437	0.451	0.398	0.397	0.3405	0.284	0.342	0.4	15
0.232	0.232	0.232	0.202	0.172	0.137	0.17867	0.22033	0.262	0.24975	0.2375	0.22525	0.213	0.18	0.259	0.232	0.286	0.43	0.574	0.651	0.689	0.768	0.818	0.818	0.846	0.827	0.84	0.853	0.85833	0.86367	0.869	0.859	0.843	0.787	0.658	0.588	0.547	0.477	0.41167	0.34633	0.281	0.243	0.254	0.242	0.207	0.172	0.272	0.372	10
0.203	0.203	0.203	0.069	0.091	0.138	0.282	0.426	0.289	0.247	0.24467	0.24233	0.24	0.229	0.151	0.141	0.137	0.1195	0.102	0.135	0.168	0.168	0.125	0.249	0.264	0.134	0.1225	0.111	0.142	0.173	0.059	0.067	-0.043	0.087	0.165	0.2	0.142	0.084	0.081667	0.079333	0.077	0.038	0.044	-0.036	-0.018	0	0.032	0.064	23
0.466	0.466	0.466	0.485	0.535	0.545	0.586	0.627	0.64	0.65775	0.6755	0.69325	0.711	0.805	0.811	0.738	0.685	0.7065	0.728	0.737	0.742	0.746	0.734	0.7	0.723	0.701	0.7185	0.736	0.736	0.736	0.697	0.676	0.731	0.705	0.705	0.663	0.6885	0.714	0.69833	0.68267	0.667	0.667	0.67	0.622	0.614	0.606	0.576	0.546	13
0.582	0.582	0.582	0.634	0.681	0.7	0.719	0.738	0.674	0.75	0.744	0.738	0.732	0.726	0.753	0.68	0.615	0.637	0.659	0.6895	0.72	0.69	0.693	0.666	0.686	0.668	0.6585	0.649	0.684	0.673	0.67	0.691	0.719	0.717	0.746	0.68	0.7285	0.777	0.76133	0.74567	0.73	0.686	0.742	0.755	0.717	0.679	0.626	0.665	16
0.441	0.441	0.441	0.43	0.456	0.539	0.605	0.671	0.645	0.752	0.73	0.708	0.686	0.706	0.642	0.566	0.497	0.5025	0.508	0.503	0.536	0.504	0.496	0.398	0.392	0.356	0.3725	0.389	0.3895	0.39	0.399	0.39	0.498	0.494	0.459	0.478	0.5765	0.675	0.68433	0.69367	0.703	0.682	0.71	0.697	0.6875	0.678	0.615	0.552	6
0.481	0.481	0.481	0.431	0.381	0.433	0.443	0.489	0.658	0.656	0.654	0.652	0.771	0.829	0.797	0.734	0.653	0.678	0.703	0.729	0.727	0.723	0.7	0.684	0.699	0.678	0.678	0.678	0.711	0.7015	0.692	0.7	0.708	0.674	0.675	0.6	0.661	0.725	0.71167	0.69833	0.685	0.627	0.66	0.71	0.6885	0.667	0.634	0.601	7
0.306	0.306	0.306	0.421	0.536	0.64	0.6905	0.741	0.65	0.629	0.608	0.587	0.566	0.7	0.623	0.551	0.466	0.3975	0.329	0.317	0.305	0.31	0.324	0.316	0.297	0.264	0.2575	0.251	0.2485	0.246	0.242	0.181	0.191	0.196	0.196	0.229	0.2385	0.248	0.28333	0.31867	0.354	0.407	0.476	0.434	0.4425	0.451	0.511	0.571	2
0.39	0.39	0.39	0.371	0.383	0.421	0.459	0.497	0.728	0.7325	0.737	0.7415	0.746	0.786	0.817	0.732	0.695	0.7125	0.73	0.741	0.752	0.735	0.746	0.696	0.754	0.729	0.716	0.703	0.70067	0.69833	0.696	0.732	0.745	0.695	0.699	0.686	0.701	0.716	0.716	0.716	0.716	0.587	0.642	0.621	0.5095	0.398	0.449	0.492	21
0.331	0.331	0.331	0.089	-0.153	0.113	-0.005	-0.123	0.312	-0.166	-0.069333	0.027333	0.124	0.067	0.021	0.219	0.263	0.189	0.115	0.108	0.101	0.135	0.166	0.21	0.13	0.374	0.238	0.102	0.333	0.081	0.092	0.0285	-0.035	0.092	0.206	0.096	0.101	-0.111	-0.016667	0.077667	0.172	0.027	0.157	0.256	0.236	0.015	0.154	0.293	24
0.611	0.611	0.611	0.665	0.8	0.829	0.858	0.887	0.739	0.786	0.694	0.602	0.51	0.459	0.365	0.347	0.355	0.31	0.265	0.261	0.273	0.253	0.28	0.283	0.274	0.278	0.276	0.274	0.25867	0.24333	0.228	0.204	0.249	0.28	0.298	0.324	0.4895	0.655	0.52667	0.39833	0.27	0.214	0.255	0.249	0.284	0.35	0.451	0.552	19
0.701	0.701	0.701	0.72	0.766	0.81	0.8305	0.851	0.752	0.751	0.75	0.749	0.748	0.756	0.658	0.52	0.352	0.297	0.242	0.254	0.266	0.275	0.277	0.284	0.281	0.282	0.278	0.274	0.268	0.262	0.256	0.253	0.284	0.295	0.285	0.296	0.403	0.51	0.52967	0.54933	0.569	0.565	0.201	0.188	0.209	0.184	0.263	0.323	17
0.502	0.502	0.502	0.5	0.498	0.477	0.512	0.547	0.493	0.561	0.535	0.509	0.483	0.542	0.474	0.418	0.455	0.43	0.405	0.407	0.409	0.412	0.386	0.388	0.386	0.436	0.4245	0.413	0.455	0.41	0.432	0.4055	0.379	0.439	0.39	0.424	0.478	0.532	0.528	0.524	0.52	0.452	0.486	0.472	0.51	0.548	0.531	0.514	5
0.155	0.155	0.155	0.158	0.161	0.17875	0.1965	0.21425	0.232	0.27	0.25567	0.24133	0.227	0.226	0.279	0.399	0.467	0.5745	0.682	0.723	0.762	0.777	0.796	0.792	0.791	0.763	0.7655	0.768	0.761	0.754	0.747	0.72	0.631	0.5855	0.54	0.492	0.406	0.32	0.317	0.314	0.311	0.264	0.292	0.263	0.2695	0.276	0.253	0.23	1
0.218	0.218	0.218	0.214	0.21	0.183	0.269	0.355	0.441	0.45525	0.4695	0.48375	0.498	0.493	0.427	0.358	0.309	0.297	0.285	0.274	0.266	0.292	0.254	0.294	0.275	0.28	0.2665	0.253	0.254	0.255	0.256	0.221	0.262	0.268	0.283	0.278	0.3255	0.373	0.452	0.531	0.61	0.685	0.719	0.692	0.685	0.678	0.633	0.651	20
0.348	0.348	0.348	0.421	0.494	0.539	0.5735	0.608	0.737	0.781	0.75367	0.72633	0.699	0.834	0.813	0.767	0.714	0.7115	0.709	0.724	0.752	0.764	0.725	0.682	0.691	0.671	0.673	0.675	0.693	0.711	0.707	0.705	0.711	0.664	0.628	0.638	0.6645	0.691	0.687	0.683	0.679	0.662	0.675	0.682	0.563	0.558	0.489	0.42	8
0.434	0.434	0.434	0.347	0.516	0.441	0.45867	0.47633	0.494	0.474	0.49033	0.50667	0.523	0.552	0.38	0.371	0.36	0.3695	0.379	0.356	0.36	0.373	0.288	0.284	0.316	0.304	0.262	0.22	0.223	0.224	0.21	0.192	0.213	0.258	0.26	0.257	0.346	0.435	0.46775	0.5005	0.53325	0.566	0.565	0.514	0.424	0.478	0.6	0.722	3
0.609	0.609	0.609	0.612	0.615	0.585	0.525	0.6	0.675	0.779	0.78467	0.79033	0.796	0.832	0.814	0.766	0.716	0.7425	0.769	0.786	0.803	0.788	0.772	0.788	0.774	0.796	0.785	0.774	0.805	0.795	0.785	0.787	0.798	0.825	0.802	0.771	0.794	0.824	0.752	0.68	0.608	0.765	0.74	0.782	0.7625	0.743	0.677	0.611	8
0.229	0.229	0.229	0.102	0.149	0.069	0.225	0.381	0.338	0.281	0.25133	0.22167	0.192	0.231	0.15	0.148	0.14	0.097	0.054	0.1285	0.203	0.228	0.218	0.215	0.203	0.144	0.1815	0.219	0.189	0.159	0.156	0.098	-0.011	0.125	0.216	0.278	0.139	0	0.048333	0.096667	0.145	0.117	0.077	-0.024	-0.024	-0.024	-0.011	0.002	23
0.399	0.399	0.399	0.419	0.443	0.446	0.4935	0.541	0.555	0.729	0.728	0.727	0.726	0.748	0.753	0.692	0.647	0.685	0.723	0.737	0.763	0.753	0.758	0.745	0.754	0.728	0.735	0.742	0.756	0.77	0.759	0.778	0.787	0.784	0.766	0.719	0.7475	0.776	0.751	0.726	0.701	0.676	0.685	0.691	0.606	0.641	0.574	0.507	7
0.225	0.225	0.225	0.211	0.197	0.254	0.32167	0.38933	0.457	0.47975	0.5025	0.52525	0.548	0.571	0.475	0.405	0.345	0.328	0.311	0.316	0.327	0.323	0.325	0.318	0.314	0.299	0.295	0.291	0.286	0.281	0.247	0.26	0.29	0.311	0.331	0.342	0.39	0.438	0.49767	0.55733	0.617	0.603	0.639	0.627	0.6015	0.576	0.57	0.547	20
0.076	0.076	0.076	0.11	0.144	0.123	0.1355	0.148	0.253	0.179	0.18367	0.18833	0.193	0.164	0.149	0.183	0.198	0.1645	0.131	0.145	0.173	0.172	0.195	0.19	0.152	0.188	0.1785	0.169	0.211	0.1715	0.132	0.138	0.133	0.16	0.156	0.148	0.135	0.122	0.15833	0.19467	0.231	0.147	0.185	0.165	0.166	0.167	0.172	0.177	22
0.245	0.245	0.245	0.124	0.003	0.082	0.1475	0.213	0.201	0.136	0.15567	0.17533	0.195	0.071	0.148	0.103	0.162	0.164	0.166	0.183	0.2	0.212	0.26	0.27	0.265	0.282	0.257	0.232	0.20067	0.16933	0.138	0.1295	0.121	0.278	0.208	0.174	0.194	0.214	0.186	0.158	0.13	0.215	0.179	0.245	0.2	0.155	0.158	0.161	24
0.394	0.394	0.394	0.403	0.377	0.412	0.447	0.482	0.597	0.6255	0.654	0.6825	0.711	0.775	0.758	0.703	0.613	0.6295	0.646	0.655	0.662	0.682	0.65	0.639	0.685	0.636	0.645	0.654	0.65467	0.65533	0.656	0.682	0.723	0.7205	0.718	0.663	0.693	0.723	0.706	0.689	0.672	0.634	0.668	0.667	0.659	0.651	0.55	0.449	7
0.33	0.33	0.33	0.326	0.486	0.541	0.593	0.712	0.689	0.799	0.78833	0.77767	0.767	0.781	0.728	0.647	0.549	0.5095	0.47	0.445	0.42	0.415	0.392	0.392	0.386	0.457	0.4325	0.408	0.382	0.3565	0.331	0.3525	0.374	0.394	0.409	0.429	0.5205	0.612	0.66667	0.72133	0.776	0.774	0.789	0.764	0.705	0.737	0.703	0.669	9
0.315	0.315	0.315	0.366	0.388	0.41	0.461	0.476	0.647	0.66975	0.6925	0.71525	0.738	0.768	0.541	0.452	0.473	0.49	0.507	0.545	0.564	0.532	0.59	0.547	0.583	0.478	0.516	0.554	0.529	0.528	0.527	0.5475	0.568	0.567	0.546	0.514	0.595	0.676	0.67567	0.67533	0.675	0.628	0.649	0.625	0.571	0.523	0.479	0.435	6
0.579	0.579	0.579	0.619	0.629	0.638	0.63033	0.62267	0.615	0.62175	0.6285	0.63525	0.642	0.721	0.718	0.664	0.631	0.647	0.663	0.667	0.688	0.675	0.693	0.661	0.658	0.648	0.65	0.652	0.66867	0.68533	0.702	0.69	0.722	0.729	0.708	0.653	0.675	0.749	0.743	0.737	0.731	0.701	0.715	0.72	0.7185	0.717	0.734	0.751	16
0.407	0.407	0.407	0.478	0.549	0.56	0.628	0.696	0.732	0.784	0.73767	0.69133	0.645	0.755	0.638	0.615	0.492	0.4495	0.407	0.45	0.431	0.443	0.394	0.411	0.378	0.38	0.359	0.338	0.364	0.352	0.35	0.346	0.303	0.356	0.388	0.374	0.4515	0.529	0.55467	0.58033	0.606	0.637	0.639	0.654	0.598	0.61	0.565	0.52	8
0.505	0.505	0.505	0.47	0.58	0.579	0.592	0.605	0.683	0.70025	0.7175	0.73475	0.752	0.769	0.79	0.723	0.65	0.66	0.67	0.685	0.661	0.664	0.66	0.615	0.608	0.65	0.617	0.584	0.679	0.6	0.573	0.615	0.652	0.6335	0.615	0.631	0.681	0.731	0.718	0.705	0.692	0.754	0.737	0.763	0.604	0.761	0.691	0.621	7
0.307	0.307	0.307	0.328	0.216	0.157	0.286	0.415	0.372	0.404	0.383	0.362	0.341	0.339	0.28	0.228	0.302	0.2585	0.215	0.213	0.211	0.273	0.165	0.237	0.227	0.368	0.309	0.25	0.2195	0.189	0.143	0.223	0.101	0.143	0.265	0.245	0.214	0.183	0.22933	0.27567	0.322	0.069	0.289	-0.022	0.119	0.26	0.062	-0.136	23
0.274	0.274	0.274	0.243	0.212	0.301	0.463	0.575	0.457	0.45867	0.46033	0.462	0.538	0.486	0.421	0.386	0.527	0.4815	0.436	0.404	0.227	0.276	0.267	0.253	0.42	0.419	0.385	0.351	0.341	0.2775	0.214	0.3655	0.517	0.405	0.475	0.456	0.461	0.504	0.49867	0.49333	0.488	0.393	0.426	0.378	0.382	0.386	0.375	0.364	11
0.606	0.606	0.606	0.636	0.651	0.636	0.6255	0.615	0.617	0.623	0.631	0.639	0.647	0.707	0.704	0.662	0.604	0.622	0.64	0.643	0.649	0.661	0.651	0.647	0.652	0.64	0.652	0.664	0.693	0.684	0.675	0.68	0.727	0.733	0.691	0.66	0.683	0.738	0.731	0.724	0.717	0.723	0.73	0.73	0.73	0.73	0.719	0.708	13
0.429	0.429	0.429	0.427	0.485	0.493	0.525	0.557	0.646	0.65875	0.6715	0.68425	0.697	0.73	0.743	0.695	0.631	0.6665	0.702	0.716	0.73	0.73	0.693	0.694	0.705	0.652	0.66	0.668	0.697	0.726	0.727	0.7	0.696	0.6815	0.667	0.668	0.6985	0.729	0.71767	0.70633	0.695	0.685	0.684	0.716	0.556	0.657	0.614	0.571	7
0.055	0.055	0.055	-0.01	0.132	0.037	0.262	0.225	0.456	0.386	0.39567	0.40533	0.415	0.391	0.468	0.387	0.389	0.344	0.299	0.348	0.373	0.284	0.287	0.348	0.407	0.391	0.3635	0.336	0.426	0.442	0.458	0.421	0.427	0.325	0.335	0.276	0.3035	0.331	0.334	0.337	0.34	0.254	0.306	0.376	0.23	0.336	0.229	0.122	11
0.384	0.384	0.384	0.4	0.426	0.446	0.523	0.6	0.245	0.192	0.20033	0.20867	0.217	0.2	0.254	0.268	0.311	0.349	0.387	0.4225	0.458	0.431	0.607	0.712	0.714	0.72	0.7285	0.737	0.68	0.731	0.756	0.751	0.785	0.772	0.743	0.671	0.6665	0.662	0.655	0.648	0.641	0.624	0.64	0.502	0.4295	0.357	0.321	0.285	15
0.571	0.571	0.571	0.572	0.591	0.597	0.59133	0.58567	0.58	0.5706	0.5612	0.5518	0.5424	0.533	0.523	0.445	0.429	0.4255	0.422	0.4485	0.475	0.439	0.447	0.407	0.348	0.354	0.3865	0.419	0.40767	0.39633	0.385	0.417	0.372	0.3745	0.377	0.429	0.4695	0.51	0.52525	0.5405	0.55575	0.571	0.59	0.526	0.5395	0.553	0.513	0.473	3
0.236	0.236	0.236	0.121	-0.208	0.034	-0.02	-0.074	0.249	0.007	0.071333	0.13567	0.2	0.228	0.053	0.097	0.177	0.1275	0.078	0.049	0.02	0.203	0.14	0.263	0.236	0.242	0.2055	0.169	0.154	0.185	-0.035	-0.002	0.031	0.179	0.294	0.127	0.204	0.281	0.26133	0.24167	0.222	0.451	0.21	0.242	0.2665	0.291	0.3155	0.34	24
0.47	0.47	0.47	0.453	0.45	0.531	0.5885	0.646	0.577	0.683	0.67167	0.66033	0.649	0.602	0.667	0.567	0.577	0.6145	0.652	0.606	0.631	0.643	0.674	0.654	0.661	0.694	0.651	0.608	0.714	0.577	0.631	0.677	0.66	0.665	0.6	0.576	0.5765	0.577	0.604	0.631	0.658	0.68	0.656	0.62	0.578	0.607	0.333	0.059	6
0.218	0.218	0.218	0.021	0.079	0.101	0.2355	0.37	0.302	0.281	0.24067	0.20033	0.16	0.231	0.116	0.141	0.12	0.124	0.128	0.151	0.174	0.211	0.165	0.246	0.047	0.124	0.112	0.1	0.1085	0.117	0.081	0.087	0.048	0.075	0.217	0.192	0.1145	0.037	0.071	0.105	0.139	0.143	0.011	-0.012	0.013	0.038	0.021	0.004	23
0.183	0.183	0.183	0.207	0.231	0.27	0.3015	0.333	0.386	0.239	0.25367	0.26833	0.283	0.276	0.228	0.305	0.286	0.2775	0.269	0.276	0.225	0.267	0.216	0.251	0.267	0.244	0.218	0.192	0.1805	0.169	0.166	0.165	0.164	0.17	0.047	0.285	0.25	0.215	0.24133	0.26767	0.294	0.23	0.27	0.338	0.2845	0.231	0.294	0.357	3
0.546	0.546	0.546	0.563	0.639	0.701	0.754	0.807	0.68	0.786	0.771	0.756	0.741	0.726	0.612	0.516	0.325	0.2865	0.248	0.261	0.274	0.264	0.267	0.279	0.258	0.286	0.28	0.274	0.2765	0.279	0.247	0.2325	0.218	0.239	0.228	0.243	0.2295	0.216	0.21433	0.21267	0.211	0.187	0.195	0.142	0.1865	0.231	0.333	0.435	17
0.552	0.552	0.552	0.568	0.614	0.583	0.66	0.737	0.742	0.72175	0.7015	0.68125	0.661	0.668	0.473	0.446	0.389	0.373	0.357	0.364	0.335	0.283	0.281	0.288	0.297	0.303	0.28	0.257	0.268	0.2485	0.229	0.255	0.271	0.324	0.336	0.362	0.354	0.651	0.69433	0.73767	0.781	0.756	0.794	0.76	0.743	0.726	0.696	0.666	12
0.219	0.219	0.219	0.209	0.199	0.21567	0.23233	0.249	0.237	0.185	0.203	0.221	0.239	0.251	0.423	0.463	0.55	0.6535	0.757	0.79	0.83	0.828	0.818	0.802	0.815	0.809	0.803	0.797	0.80033	0.80367	0.807	0.792	0.749	0.713	0.677	0.612	0.494	0.376	0.369	0.362	0.355	0.348	0.405	0.351	0.295	0.239	0.218	0.197	1
0.172	0.172	0.172	0.179	0.186	0.196	0.205	0.214	0.297	0.27925	0.2615	0.24375	0.226	0.219	0.273	0.41	0.426	0.5275	0.629	0.707	0.772	0.747	0.805	0.763	0.782	0.764	0.7665	0.769	0.78167	0.79433	0.807	0.784	0.788	0.756	0.724	0.688	0.6225	0.557	0.49175	0.4265	0.36125	0.296	0.293	0.309	0.3065	0.304	0.32	0.336	1
0.208	0.208	0.208	0.184	0.185	0.172	0.21267	0.25333	0.294	0.27825	0.2625	0.24675	0.231	0.186	0.201	0.25	0.296	0.347	0.398	0.442	0.486	0.525	0.627	0.743	0.761	0.771	0.7975	0.824	0.824	0.83	0.835	0.849	0.765	0.672	0.579	0.499	0.4365	0.374	0.33575	0.2975	0.25925	0.221	0.277	0.191	0.188	0.185	0.195	0.205	10
-0.133	-0.133	-0.133	-0.113	-0.093	-0.019	-0.0505	-0.082	0.126	-0.103	-0.053	-0.003	0.047	0.037	-0.077	0.004	0.054	0.027	0	0.037	0.031	0.077	-0.059	0.104	0.092	0.11	0.051	-0.008	-0.013	0.023	0.059	0.04	-0.169	0.009	0.106	0.019	-0.105	-0.229	-0.133	-0.037	0.059	-0.049	0.07	-0.081	-0.0355	0.01	0.106	0.202	24
0.143	0.143	0.143	0.223	0.303	0.293	0.36233	0.43167	0.501	0.542	0.56333	0.58467	0.606	0.615	0.505	0.414	0.326	0.3065	0.287	0.272	0.299	0.313	0.317	0.294	0.292	0.302	0.2885	0.275	0.265	0.255	0.226	0.213	0.283	0.296	0.307	0.284	0.3605	0.437	0.48833	0.53967	0.591	0.663	0.699	0.689	0.6895	0.69	0.654	0.659	19
0.209	0.209	0.209	0.2	0.169	0.179	0.201	0.267	0.333	0.307	0.281	0.255	0.229	0.2	0.212	0.235	0.256	0.3645	0.473	0.55	0.617	0.692	0.753	0.777	0.804	0.786	0.792	0.798	0.7965	0.795	0.813	0.813	0.775	0.728	0.688	0.622	0.487	0.352	0.32	0.288	0.256	0.232	0.242	0.242	0.2155	0.189	0.233	0.277	1
0.378	0.378	0.378	0.101	-0.176	0.024	-0.0495	-0.123	0.304	-0.138	-0.067	0.004	0.075	0	-0.007	0.148	0.256	0.125	-0.006	0	0.006	0.197	0.051	0.161	0.076	0.166	0.1505	0.135	0.107	0.079	0.063	0.088	0.113	0.141	0.076	0.153	0.076	-0.007	0.032333	0.071667	0.111	0.033	-0.009	-0.089	0.177	-0.098	0.033	0.164	24
0.426	0.426	0.426	0.587	0.748	0.773	0.74533	0.71767	0.69	0.68875	0.6875	0.68625	0.685	0.684	0.379	0.294	0.268	0.242	0.216	0.2505	0.285	0.271	0.277	0.287	0.284	0.299	0.2825	0.266	0.2525	0.239	0.229	0.198	0.16	0.18	0.178	0.204	0.2055	0.207	0.20333	0.19967	0.196	0.242	0.287	0.3	0.3565	0.413	0.603	0.716	17
0.22	0.22	0.22	0.078	0.121	0.064	0.277	0.49	0.292	0.306	0.27233	0.23867	0.205	0.209	0.108	0.131	0.122	0.11	0.098	0.16	0.222	0.228	0.18	0.195	0.216	0.15	0.1605	0.171	0.1745	0.178	0.121	0.153	-0.01	0.087	0.152	0.271	0.1355	0	0.051333	0.10267	0.154	0.062	0.08	-0.036	-0.031	-0.026	-0.042	-0.058	23
0.416	0.416	0.416	0.417	0.435	0.448	0.502	0.556	0.514	0.626	0.61867	0.61133	0.604	0.656	0.608	0.563	0.463	0.45	0.437	0.454	0.471	0.451	0.414	0.399	0.36	0.374	0.3555	0.337	0.33167	0.32633	0.321	0.312	0.364	0.394	0.393	0.396	0.4765	0.557	0.59067	0.62433	0.658	0.665	0.673	0.642	0.617	0.592	0.572	0.552	8
0.566	0.566	0.566	0.608	0.652	0.627	0.60633	0.58567	0.565	0.57975	0.5945	0.60925	0.624	0.695	0.554	0.5315	0.509	0.548	0.587	0.601	0.61	0.615	0.542	0.582	0.482	0.558	0.5305	0.503	0.512	0.621	0.553	0.494	0.67	0.644	0.618	0.542	0.6155	0.689	0.6945	0.7	0.7055	0.711	0.701	0.672	0.57	0.658	0.682	0.706	3
0.241	0.241	0.241	0.259	0.277	0.309	0.3355	0.362	0.27	0.258	0.246	0.234	0.222	0.177	0.177	0.215	0.25	0.298	0.346	0.422	0.496	0.538	0.596	0.582	0.586	0.716	0.7435	0.771	0.77967	0.78833	0.797	0.785	0.789	0.747	0.738	0.683	0.6825	0.682	0.592	0.502	0.412	0.298	0.319	0.28	0.266	0.252	0.233	0.214	15
0.133	0.133	0.133	0.121	-0.231	-0.082	-0.18	-0.278	0.312	-0.189	-0.085333	0.018333	0.122	0.036	0.071	0.202	0.155	0.0745	-0.006	0.0005	0.007	0.102	-0.027	0.129	0.096	0.081	0.051	0.021	0.072	-0.086	-0.047	-0.064	-0.081	0.092	0.023	0.045	-0.031	-0.107	-0.056667	-0.0063333	0.044	-0.088	-0.074	0.022	0.188	-0.109	-0.406	-0.703	24
0.299	0.299	0.299	0.319	0.076	0.18	0.2995	0.419	0.341	0.603	0.58233	0.56167	0.541	0.616	0.485	0.361	0.413	0.459	0.505	0.5115	0.518	0.53	0.549	0.524	0.568	0.518	0.545	0.572	0.55033	0.52867	0.507	0.448	0.321	0.537	0.542	0.475	0.5525	0.63	0.57833	0.52667	0.475	0.545	0.426	0.412	0.544	0.431	0.379	0.327	11
0.483	0.483	0.483	0.47	0.503	0.535	0.577	0.619	0.661	0.68025	0.6995	0.71875	0.738	0.726	0.707	0.632	0.557	0.585	0.613	0.587	0.673	0.605	0.636	0.646	0.635	0.553	0.596	0.639	0.62	0.601	0.569	0.578	0.644	0.639	0.634	0.579	0.642	0.705	0.7085	0.712	0.7155	0.719	0.736	0.713	0.638	0.688	0.619	0.55	8
0.166	0.166	0.166	0.158	0.15	0.137	0.1685	0.2	0.265	0.162	0.165	0.168	0.171	0.157	0.137	0.178	0.17	0.1495	0.129	0.139	0.141	0.18	0.14	0.186	0.166	0.199	0.186	0.173	0.193	0.1555	0.118	0.13	0.145	0.166	0.141	0.139	0.1305	0.122	0.145	0.168	0.191	0.167	0.139	0.165	0.1525	0.14	0.173	0.206	22
0.526	0.526	0.526	0.546	0.581	0.562	0.584	0.606	0.617	0.677	0.66467	0.65233	0.64	0.723	0.708	0.666	0.616	0.621	0.626	0.6225	0.619	0.623	0.617	0.589	0.534	0.592	0.5885	0.585	0.596	0.5885	0.581	0.584	0.604	0.615	0.636	0.598	0.608	0.645	0.658	0.671	0.684	0.66	0.657	0.678	0.668	0.658	0.613	0.568	16
0.15	0.15	0.15	0.396	0.642	0.733	0.73867	0.74433	0.75	0.816	0.74133	0.66667	0.592	0.644	0.399	0.355	0.353	0.3325	0.312	0.304	0.296	0.3	0.335	0.357	0.379	0.348	0.3575	0.367	0.35	0.343	0.362	0.407	0.532	0.5105	0.489	0.547	0.6	0.653	0.65867	0.66433	0.67	0.222	0.177	0.197	0.2285	0.26	0.25	0.24	19
0.315	0.315	0.315	0.322	0.336	0.369	0.402	0.435	0.515	0.43975	0.3645	0.28925	0.214	0.19	0.206	0.213	0.263	0.2655	0.268	0.339	0.38	0.419	0.563	0.662	0.74	0.711	0.7285	0.746	0.793	0.765	0.765	0.749	0.733	0.7075	0.682	0.656	0.6595	0.663	0.59133	0.51967	0.448	0.472	0.526	0.457	0.413	0.369	0.346	0.323	15
0.144	0.144	0.144	0.213	0.282	0.299	0.324	0.349	0.352	0.436	0.52	0.604	0.688	0.696	0.745	0.709	0.625	0.6005	0.576	0.582	0.538	0.487	0.394	0.358	0.329	0.36	0.3525	0.345	0.35	0.282	0.25	0.263	0.277	0.297	0.327	0.34	0.436	0.532	0.54933	0.56667	0.584	0.579	0.583	0.551	0.494	0.324	0.154	-0.016	19
0.446	0.446	0.446	0.444	0.442	0.446	0.51867	0.59133	0.664	0.804	0.78667	0.76933	0.752	0.817	0.811	0.758	0.7	0.7265	0.753	0.735	0.758	0.748	0.733	0.726	0.737	0.705	0.727	0.749	0.7565	0.764	0.751	0.764	0.779	0.789	0.766	0.738	0.761	0.784	0.77733	0.77067	0.764	0.729	0.76	0.734	0.528	0.688	0.657	0.626	7
0.206	0.206	0.206	0.209	0.212	0.302	0.441	0.558	0.436	0.43867	0.44133	0.444	0.512	0.494	0.441	0.281	0.5	0.49	0.48	0.402	0.318	0.252	0.213	0.253	0.427	0.383	0.374	0.365	0.403	0.2905	0.178	0.3525	0.527	0.442	0.387	0.389	0.489	0.611	0.546	0.481	0.416	0.524	0.5	0.476	0.4425	0.409	0.323	0.237	11
0.182	0.182	0.182	0.102	0.106	0.118	0.278	0.438	0.312	0.278	0.24633	0.21467	0.183	0.162	0.114	0.113	0.15	0.1245	0.099	0.144	0.189	0.2	0.164	0.175	0.256	0.168	0.1665	0.165	0.1675	0.17	0.099	0.105	0.022	0.204	0.186	0.234	0.166	0.098	0.10633	0.11467	0.123	0.117	0.023	-0.103	-0.0455	0.012	-0.143	-0.298	23
0.043	0.043	0.043	-0.076	-0.195	-0.101	0.0465	0.194	0.272	0.298	0.324	0.35	0.376	-0.013	0.007	0.119	0.146	0.0755	0.005	-0.025	0.032	-0.015	-0.018	0.084	0	0.031	0.0045	-0.022	-0.027	-0.032	-0.037	-0.193	-0.131	-0.097	-0.113	-0.011	-0.076	-0.141	-0.060333	0.020333	0.101	-0.087	-0.019	-0.188	-0.124	-0.06	-0.084	-0.108	23
0.195	0.195	0.195	0.2	0.2	0.177	0.207	0.237	0.267	0.212	0.20767	0.20333	0.199	0.177	0.198	0.247	0.264	0.308	0.352	0.459	0.447	0.496	0.531	0.603	0.564	0.719	0.7375	0.756	0.791	0.826	0.828	0.846	0.77	0.687	0.604	0.503	0.4245	0.346	0.35233	0.35867	0.365	0.198	0.203	0.198	0.199	0.2	0.269	0.338	10
0.508	0.508	0.508	0.589	0.67	0.697	0.69833	0.69967	0.701	0.313	0.35633	0.39967	0.443	0.441	0.455	0.432	0.395	0.387	0.379	0.405	0.424	0.407	0.366	0.316	0.324	0.302	0.299	0.296	0.291	0.286	0.281	0.252	0.3	0.302	0.338	0.32	0.4375	0.555	0.61467	0.67433	0.734	0.785	0.773	0.777	0.7105	0.644	0.657	0.67	12
0.474	0.474	0.474	0.342	0.21	0.277	0.3155	0.354	0.305	0.345	0.33367	0.32233	0.311	0.248	0.23	0.209	0.237	0.234	0.231	0.294	0.245	0.191	0.227	0.247	0.235	0.253	0.221	0.189	0.202	0.202	0.182	0.208	0.167	0.17	0.173	0.225	0.234	0.243	0.24333	0.24367	0.244	0.188	0.236	0.244	0.251	0.216	0.234	0.252	4
0.239	0.239	0.239	0.248	0.257	0.265	0.36667	0.46833	0.57	0.648	0.64033	0.63267	0.625	0.63	0.607	0.54	0.434	0.4205	0.407	0.384	0.376	0.397	0.398	0.345	0.336	0.319	0.297	0.275	0.329	0.2935	0.258	0.286	0.275	0.344	0.336	0.292	0.244	0.196	0.22067	0.24533	0.27	0.194	0.21	0.21	0.1995	0.189	0.229	0.269	9
0.333	0.333	0.333	0.36	0.377	0.37933	0.38167	0.384	0.451	0.321	0.33267	0.34433	0.356	0.347	0.365	0.415	0.367	0.371	0.375	0.3705	0.366	0.375	0.348	0.359	0.352	0.543	0.4855	0.428	0.509	0.453	0.449	0.433	0.416	0.495	0.363	0.455	0.3465	0.238	0.326	0.414	0.502	0.215	0.289	0.261	0.272	0.283	0.211	0.139	5
0.48	0.48	0.48	0.497	0.514	0.57	0.6135	0.657	0.68	0.823	0.74267	0.66233	0.582	0.579	0.581	0.58	0.577	0.603	0.629	0.649	0.669	0.662	0.717	0.682	0.729	0.64	0.67	0.7	0.72	0.74	0.735	0.704	0.758	0.753	0.732	0.689	0.7525	0.816	0.79833	0.78067	0.763	0.777	0.742	0.736	0.7435	0.751	0.744	0.737	6
0.348	0.348	0.348	0.321	0.362	0.394	0.434	0.474	0.342	0.3275	0.313	0.2985	0.284	0.251	0.299	0.317	0.371	0.433	0.495	0.539	0.583	0.609	0.683	0.697	0.68	0.728	0.7175	0.707	0.746	0.733	0.72	0.674	0.62	0.589	0.525	0.49	0.4425	0.395	0.41933	0.44367	0.468	0.315	0.338	0.295	0.3175	0.34	0.328	0.341	15
0.216	0.216	0.216	0.223	0.23	0.266	0.2805	0.295	0.471	0.48575	0.5005	0.51525	0.53	0.513	0.383	0.373	0.317	0.2965	0.276	0.252	0.246	0.248	0.253	0.295	0.288	0.277	0.27	0.263	0.253	0.243	0.231	0.234	0.271	0.276	0.278	0.258	0.294	0.382	0.35867	0.33533	0.312	0.372	0.361	0.382	0.41433	0.44667	0.479	0.51133	20
0.383	0.383	0.383	0.407	0.426	0.442	0.497	0.552	0.683	0.7	0.717	0.734	0.751	0.753	0.658	0.581	0.451	0.424	0.397	0.421	0.451	0.398	0.369	0.356	0.363	0.337	0.3315	0.326	0.315	0.304	0.293	0.272	0.335	0.37	0.375	0.367	0.4535	0.54	0.591	0.642	0.693	0.652	0.674	0.623	0.542	0.609	0.561	0.513	12
0.432	0.432	0.432	0.438	0.423	0.423	0.44833	0.47367	0.499	0.545	0.53	0.515	0.5	0.472	0.46	0.429	0.394	0.411	0.428	0.408	0.385	0.357	0.374	0.411	0.366	0.368	0.406	0.444	0.381	0.457	0.46	0.434	0.497	0.493	0.505	0.492	0.554	0.616	0.59467	0.57333	0.552	0.639	0.567	0.534	0.538	0.542	0.559	0.576	5
0.571	0.571	0.571	0.678	0.785	0.803	0.785	0.767	0.749	0.74225	0.7355	0.72875	0.722	0.752	0.537	0.392	0.305	0.2695	0.234	0.2355	0.237	0.253	0.241	0.26	0.263	0.249	0.2485	0.248	0.241	0.234	0.227	0.216	0.208	0.215	0.215	0.231	0.237	0.243	0.267	0.291	0.315	0.251	0.21	0.188	0.205	0.183	0.271	0.359	17
0.269	0.269	0.269	0.237	0.259	0.285	0.311	0.337	0.457	0.39625	0.3355	0.27475	0.214	0.191	0.18	0.203	0.246	0.261	0.276	0.36	0.346	0.419	0.587	0.686	0.748	0.747	0.7465	0.746	0.762	0.763	0.746	0.725	0.713	0.6855	0.658	0.643	0.6275	0.612	0.54733	0.48267	0.418	0.447	0.453	0.394	0.3665	0.339	0.27	0.201	15
0.396	0.396	0.396	0.421	0.331	0.38	0.416	0.452	0.585	0.587	0.569	0.551	0.533	0.505	0.484	0.499	0.402	0.4435	0.485	0.469	0.531	0.547	0.62	0.612	0.619	0.591	0.5675	0.544	0.58767	0.63133	0.675	0.716	0.757	0.737	0.717	0.706	0.7205	0.735	0.72933	0.72367	0.718	0.631	0.642	0.645	0.622	0.599	0.538	0.477	15
0.552	0.552	0.552	0.477	0.569	0.577	0.6085	0.64	0.746	0.75875	0.7715	0.78425	0.797	0.827	0.85	0.789	0.727	0.752	0.777	0.7855	0.794	0.786	0.803	0.8	0.804	0.74	0.7645	0.789	0.787	0.794	0.801	0.785	0.803	0.764	0.757	0.757	0.774	0.791	0.75533	0.71967	0.684	0.768	0.726	0.791	0.7465	0.702	0.692	0.725	6
0.273	0.273	0.273	0.26	0.12	0.209	0.239	0.269	0.299	0.29175	0.2845	0.27725	0.27	0.322	0.385	0.387	0.389	0.3945	0.4	0.4065	0.413	0.416	0.442	0.416	0.47	0.494	0.497	0.5	0.521	0.542	0.479	0.523	0.474	0.459	0.444	0.511	0.4385	0.366	0.41	0.454	0.498	0.312	0.497	0.368	0.352	0.336	0.276	0.216	11
0.306	0.306	0.306	0.289	0.242	0.25467	0.26733	0.28	0.343	0.34325	0.3435	0.34375	0.344	0.337	0.515	0.6	0.651	0.7015	0.752	0.775	0.779	0.786	0.771	0.749	0.766	0.754	0.7565	0.759	0.755	0.751	0.747	0.759	0.175	0.192	0.17	0.193	0.1845	0.176	0.195	0.214	0.233	0.194	0.273	0.202	0.254	0.227	0.269	0.311	18
0.434	0.434	0.434	0.467	0.5	0.532	0.5755	0.619	0.676	0.66325	0.6505	0.63775	0.625	0.785	0.703	0.709	0.609	0.6235	0.638	0.651	0.676	0.656	0.65	0.606	0.632	0.609	0.5945	0.58	0.598	0.616	0.571	0.585	0.637	0.58	0.552	0.567	0.5795	0.592	0.597	0.602	0.607	0.591	0.624	0.595	0.565	0.535	0.489	0.443	2
0.45	0.45	0.45	0.427	0.404	0.436	0.398	0.36	0.629	0.646	0.63467	0.62333	0.612	0.718	0.714	0.626	0.577	0.611	0.645	0.612	0.632	0.639	0.603	0.531	0.602	0.54	0.57	0.6	0.584	0.5955	0.607	0.541	0.5	0.459	0.463	0.417	0.4665	0.516	0.52033	0.52467	0.529	0.611	0.639	0.636	0.5995	0.563	0.549	0.535	8
0.322	0.322	0.322	0.305	0.288	0.351	0.571	0.615	0.574	0.58225	0.5905	0.59875	0.607	0.598	0.703	0.681	0.603	0.633	0.663	0.642	0.607	0.532	0.491	0.636	0.658	0.618	0.646	0.674	0.612	0.6335	0.655	0.688	0.721	0.616	0.551	0.529	0.556	0.56	0.52033	0.48067	0.441	0.446	0.618	0.433	0.4445	0.456	0.489	0.522	11
0.455	0.455	0.455	0.528	0.504	0.557	0.5965	0.636	0.539	0.55	0.561	0.572	0.583	0.649	0.574	0.514	0.48	0.4975	0.515	0.5	0.485	0.492	0.48	0.475	0.49	0.395	0.365	0.335	0.351	0.367	0.364	0.418	0.496	0.462	0.485	0.533	0.5365	0.54	0.527	0.514	0.501	0.562	0.578	0.466	0.466	0.551	0.537	0.523	5
0.651	0.651	0.651	0.615	0.579	0.615	0.63267	0.65033	0.668	0.727	0.73	0.733	0.736	0.77	0.758	0.713	0.683	0.686	0.689	0.6955	0.702	0.713	0.686	0.677	0.707	0.667	0.6705	0.674	0.692	0.692	0.692	0.705	0.751	0.709	0.691	0.681	0.7065	0.732	0.72833	0.72467	0.721	0.692	0.715	0.738	0.732	0.726	0.686	0.646	13
0.163	0.163	0.163	0.111	0.075	0.155	0.286	0.417	0.298	0.243	0.23033	0.21767	0.205	0.241	0.108	0.174	0.176	0.1695	0.163	0.156	0.149	0.211	0.13	0.255	0.224	0.185	0.196	0.207	0.1815	0.156	0.094	0.053	0.043	0.05	0.229	0.304	0.1835	0.063	0.112	0.161	0.21	0.042	0.077	-0.135	-0.0615	0.012	0.043	0.074	23
0.361	0.361	0.361	0.54	0.719	0.764	0.8155	0.867	0.78	0.722	0.664	0.606	0.687	0.738	0.541	0.447	0.344	0.3095	0.275	0.279	0.277	0.28	0.281	0.306	0.298	0.293	0.282	0.271	0.2595	0.248	0.238	0.222	0.207	0.241	0.227	0.25	0.26	0.228	0.21167	0.19533	0.179	0.132	0.199	0.16	0.205	0.136	0.227	0.318	2
0.632	0.632	0.632	0.579	0.526	0.551	0.6045	0.658	0.746	0.798	0.77933	0.76067	0.742	0.777	0.687	0.61	0.508	0.5015	0.495	0.52	0.529	0.505	0.465	0.415	0.404	0.394	0.379	0.364	0.35733	0.35067	0.344	0.35	0.346	0.324	0.333	0.317	0.448	0.579	0.62567	0.67233	0.719	0.766	0.763	0.729	0.706	0.683	0.701	0.719	6
0.397	0.397	0.397	0.403	0.432	0.464	0.496	0.528	0.675	0.6945	0.714	0.7335	0.753	0.777	0.58	0.495	0.41	0.4195	0.429	0.441	0.453	0.466	0.469	0.443	0.418	0.406	0.3865	0.367	0.404	0.348	0.361	0.386	0.468	0.4745	0.481	0.48	0.6115	0.743	0.74233	0.74167	0.741	0.703	0.721	0.703	0.6785	0.654	0.633	0.612	6
0.435	0.435	0.435	0.47	0.407	0.441	0.49367	0.54633	0.599	0.642	0.685	0.728	0.771	0.761	0.732	0.706	0.68	0.6865	0.693	0.673	0.698	0.685	0.693	0.655	0.644	0.677	0.675	0.673	0.6945	0.716	0.734	0.683	0.738	0.7135	0.689	0.698	0.685	0.672	0.66475	0.6575	0.65025	0.643	0.665	0.705	0.527	0.665	0.564	0.463	8
0.181	0.181	0.181	0.081	0.091	0.169	0.2815	0.394	0.273	0.278	0.24033	0.20267	0.165	0.145	0.2	0.175	0.109	0.0965	0.084	0.124	0.164	0.222	0.15	0.244	0.203	0.155	0.1775	0.2	0.1605	0.121	0.069	0.005	0.036	0.079	0.146	0.22	0.1285	0.037	0.065333	0.093667	0.122	0.133	0.056	-0.05	-0.0565	-0.063	-0.082	-0.101	23
0.306	0.306	0.306	0.271	0.361	0.36	0.46633	0.57267	0.679	0.773	0.76633	0.75967	0.753	0.692	0.624	0.618	0.578	0.6015	0.625	0.6375	0.65	0.6	0.625	0.627	0.63	0.589	0.5815	0.574	0.565	0.5755	0.586	0.545	0.601	0.579	0.557	0.542	0.6025	0.663	0.652	0.641	0.63	0.619	0.632	0.593	0.552	0.511	0.509	0.507	21
0.407	0.407	0.407	0.423	0.439	0.432	0.4335	0.435	0.638	0.65425	0.6705	0.68675	0.703	0.807	0.811	0.77	0.662	0.6965	0.731	0.72	0.752	0.737	0.7195	0.702	0.732	0.695	0.6985	0.702	0.70767	0.71333	0.719	0.73	0.759	0.75	0.741	0.754	0.7735	0.793	0.77633	0.75967	0.743	0.683	0.73	0.743	0.722	0.701	0.633	0.577	11
0.177	0.177	0.177	0.208	0.239	0.213	0.2515	0.29	0.326	0.267	0.26233	0.25767	0.253	0.23	0.228	0.233	0.248	0.2425	0.237	0.257	0.255	0.264	0.236	0.253	0.234	0.222	0.22	0.218	0.20667	0.19533	0.184	0.19	0.16	0.189	0.187	0.187	0.1845	0.182	0.187	0.192	0.197	0.175	0.198	0.203	0.1955	0.188	0.208	0.228	22
0.349	0.349	0.349	0.408	0.741	0.765	0.8095	0.854	0.743	0.84	0.81933	0.79867	0.778	0.786	0.622	0.501	0.383	0.341	0.299	0.2905	0.282	0.291	0.273	0.312	0.298	0.303	0.285	0.267	0.266	0.2695	0.273	0.252	0.144	0.152	0.163	0.193	0.1785	0.164	0.19	0.216	0.242	0.532	0.607	0.597	0.571	0.67	0.688	0.706	2
0.551	0.551	0.551	0.62	0.779	0.782	0.785	0.333	0.76	0.74125	0.7225	0.70375	0.685	0.637	0.385	0.4	0.38	0.341	0.302	0.297	0.292	0.295	0.293	0.302	0.276	0.284	0.282	0.28	0.276	0.2315	0.187	0.172	0.16	0.199	0.198	0.189	0.181	0.349	0.326	0.303	0.28	0.215	0.197	0.219	0.269	0.28	0.379	0.478	19
0.212	0.212	0.212	0.187	0.162	0.177	0.192	0.2085	0.225	0.203	0.19867	0.19433	0.19	0.189	0.22	0.267	0.297	0.451	0.605	0.696	0.74	0.78	0.834	0.835	0.851	0.829	0.8325	0.836	0.847	0.858	0.859	0.821	0.513	0.478	0.438	0.435	0.4045	0.374	0.342	0.31	0.278	0.363	0.366	0.344	0.2575	0.171	0.207	0.243	10
0.396	0.396	0.396	0.399	0.397	0.376	0.446	0.516	0.586	0.603	0.62	0.637	0.654	0.674	0.671	0.633	0.612	0.6505	0.689	0.67	0.709	0.691	0.684	0.678	0.706	0.706	0.669	0.632	0.64967	0.66733	0.685	0.67	0.722	0.7005	0.679	0.654	0.689	0.724	0.70533	0.68667	0.668	0.653	0.656	0.692	0.663	0.634	0.574	0.514	8
0.468	0.468	0.468	0.494	0.497	0.55267	0.60833	0.664	0.678	0.6785	0.679	0.6795	0.68	0.684	0.521	0.434	0.349	0.319	0.289	0.254	0.299	0.296	0.279	0.289	0.283	0.299	0.294	0.289	0.283	0.277	0.25	0.246	0.309	0.32	0.294	0.316	0.3625	0.409	0.46867	0.52833	0.588	0.271	0.298	0.23	0.237	0.244	0.159	0.074	17
0.313	0.313	0.313	0.265	0.324	0.354	0.395	0.436	0.395	0.39625	0.3975	0.39875	0.4	0.348	0.383	0.433	0.467	0.5335	0.6	0.656	0.712	0.739	0.754	0.721	0.714	0.724	0.709	0.694	0.716	0.7065	0.697	0.669	0.633	0.593	0.562	0.505	0.5095	0.514	0.52867	0.54333	0.558	0.425	0.467	0.477	0.4535	0.43	0.425	0.383	15
0.358	0.358	0.358	0.368	0.378	0.371	0.48	0.589	0.698	0.7165	0.735	0.7535	0.772	0.82	0.832	0.762	0.718	0.7395	0.761	0.7665	0.772	0.758	0.756	0.748	0.761	0.753	0.759	0.765	0.774	0.772	0.77	0.801	0.804	0.7915	0.779	0.772	0.756	0.783	0.72333	0.66367	0.604	0.436	0.465	0.459	0.444	0.429	0.399	0.369	21
0.565	0.565	0.565	0.633	0.661	0.62	0.62167	0.62333	0.625	0.64775	0.6705	0.69325	0.716	0.802	0.798	0.735	0.694	0.7025	0.711	0.752	0.721	0.731	0.696	0.689	0.698	0.689	0.6885	0.688	0.694	0.687	0.68	0.717	0.702	0.753	0.709	0.672	0.704	0.768	0.757	0.746	0.735	0.703	0.754	0.78	0.7585	0.737	0.699	0.661	16
0.401	0.401	0.401	0.423	0.487	0.517	0.518	0.582	0.284	0.224	0.22	0.216	0.212	0.195	0.221	0.217	0.24	0.291	0.342	0.4005	0.459	0.557	0.673	0.692	0.74	0.739	0.7515	0.764	0.789	0.7675	0.746	0.719	0.713	0.657	0.63	0.598	0.6025	0.607	0.57	0.533	0.496	0.175	0.197	0.184	0.216	0.168	0.251	0.334	15
0.234	0.234	0.234	0.208	0.182	0.213	0.226	0.239	0.252	0.229	0.22467	0.22033	0.216	0.191	0.227	0.271	0.324	0.4515	0.579	0.665	0.71	0.728	0.777	0.762	0.776	0.765	0.7665	0.768	0.771	0.768	0.786	0.778	0.754	0.715	0.66	0.616	0.4835	0.351	0.32767	0.30433	0.281	0.301	0.34	0.32	0.328	0.336	0.326	0.316	1
0.213	0.213	0.213	0.198	0.224	0.22033	0.21667	0.213	0.227	0.204	0.20067	0.19733	0.194	0.175	0.187	0.238	0.287	0.4055	0.524	0.616	0.708	0.732	0.799	0.813	0.834	0.80933	0.78467	0.76	0.79	0.82	0.844	0.821	0.828	0.8115	0.795	0.774	0.7335	0.693	0.57725	0.4615	0.34575	0.23	0.243	0.229	0.235	0.241	0.201	0.161	1
0.253	0.253	0.253	0.212	0.223	0.22	0.249	0.278	0.247	0.25625	0.2655	0.27475	0.284	0.327	0.479	0.601	0.656	0.711	0.766	0.794	0.822	0.82	0.828	0.788	0.796	0.785	0.782	0.779	0.786	0.793	0.8	0.817	0.745	0.619	0.611	0.601	0.435	0.269	0.2895	0.31	0.3305	0.351	0.361	0.342	0.3615	0.381	0.466	0.551	18
0.408	0.408	0.408	0.392	0.466	0.466	0.5095	0.553	0.749	0.74825	0.7475	0.74675	0.746	0.819	0.811	0.764	0.69	0.7095	0.729	0.742	0.755	0.746	0.76	0.716	0.733	0.723	0.723	0.723	0.73133	0.73967	0.748	0.739	0.73	0.713	0.695	0.655	0.68	0.705	0.70633	0.70767	0.709	0.654	0.664	0.666	0.59	0.514	0.467	0.512	21
0.201	0.201	0.201	0.232	0.263	0.236	0.25067	0.26533	0.28	0.22	0.22167	0.22333	0.225	0.184	0.192	0.204	0.25433	0.30467	0.355	0.4455	0.536	0.591	0.745	0.767	0.798	0.766	0.777	0.788	0.79067	0.79333	0.796	0.799	0.8	0.783	0.772	0.745	0.738	0.731	0.669	0.607	0.545	0.309	0.307	0.327	0.3135	0.3	0.319	0.358	1
0.447	0.447	0.447	0.434	0.591	0.6	0.655	0.71	0.363	0.35325	0.3435	0.33375	0.324	0.299	0.411	0.491	0.561	0.6235	0.686	0.7165	0.747	0.716	0.734	0.622	0.589	0.568	0.592	0.616	0.62033	0.62467	0.629	0.6335	0.638	0.593	0.561	0.53	0.457	0.384	0.41733	0.45067	0.484	0.34	0.356	0.342	0.3465	0.351	0.42	0.473	15
0.094	0.094	0.094	0.169	0.244	0.228	0.311	0.394	0.477	0.538	0.54867	0.55933	0.57	0.582	0.458	0.39	0.332	0.314	0.296	0.308	0.301	0.321	0.299	0.309	0.285	0.325	0.2995	0.274	0.275	0.276	0.257	0.246	0.28	0.28	0.293	0.331	0.3985	0.466	0.52133	0.57667	0.632	0.706	0.701	0.695	0.674	0.653	0.637	0.625	20
0.221	0.221	0.221	0.211	0.209	0.168	0.20333	0.23867	0.274	0.22	0.21867	0.21733	0.216	0.17	0.195	0.25	0.292	0.3425	0.393	0.4235	0.454	0.459	0.561	0.704	0.685	0.737	0.752	0.767	0.815	0.799	0.801	0.808	0.656	0.572	0.488	0.43	0.3785	0.327	0.29525	0.2635	0.23175	0.2	0.209	0.205	0.2035	0.202	0.198	0.194	10
0.336	0.336	0.336	0.339	0.405	0.419	0.5225	0.626	0.717	0.814	0.788	0.762	0.736	0.717	0.56	0.47	0.375	0.352	0.329	0.336	0.336	0.336	0.286	0.301	0.29	0.288	0.286	0.284	0.269	0.262	0.256	0.223	0.19	0.246	0.236	0.239	0.2515	0.264	0.30933	0.35467	0.4	0.572	0.67	0.724	0.727	0.73	0.781	0.832	2
0.44	0.44	0.44	0.488	0.536	0.567	0.608	0.649	0.669	0.732	0.67567	0.61933	0.563	0.613	0.486	0.457	0.395	0.3915	0.388	0.311	0.285	0.307	0.318	0.335	0.32	0.318	0.3085	0.299	0.291	0.283	0.275	0.261	0.311	0.344	0.347	0.362	0.465	0.568	0.60133	0.63467	0.668	0.715	0.728	0.704	0.6805	0.657	0.626	0.595	12
0.228	0.228	0.228	0.166	0.218	0.21933	0.22067	0.222	0.365	0.34425	0.3235	0.30275	0.282	0.235	0.288	0.267	0.307	0.236	0.165	0.2005	0.236	0.262	0.231	0.27	0.268	0.282	0.266	0.25	0.241	0.232	0.223	0.23	0.22	0.204	0.26	0.256	0.203	0.15	0.206	0.262	0.318	0.193	0.193	0.098	0.1265	0.155	0.151	0.147	4
0.643	0.643	0.643	0.633	0.623	0.603	0.62	0.637	0.654	0.64	0.66067	0.68133	0.702	0.747	0.762	0.689	0.636	0.648	0.66	0.6695	0.679	0.675	0.695	0.649	0.655	0.652	0.6545	0.657	0.678	0.67	0.662	0.669	0.713	0.709	0.685	0.665	0.6945	0.724	0.715	0.706	0.697	0.719	0.718	0.717	0.7045	0.692	0.708	0.724	13
0.415	0.415	0.415	0.5	0.585	0.555	0.603	0.651	0.65	0.746	0.73133	0.71667	0.702	0.768	0.677	0.609	0.565	0.557	0.549	0.593	0.613	0.587	0.614	0.572	0.555	0.577	0.5805	0.584	0.57933	0.57467	0.57	0.637	0.577	0.6	0.613	0.585	0.666	0.747	0.719	0.691	0.663	0.719	0.695	0.669	0.637	0.605	0.485	0.365	8
0.402	0.402	0.402	0.432	0.459	0.422	0.459	0.496	0.456	0.507	0.50433	0.50167	0.499	0.528	0.491	0.461	0.488	0.4505	0.413	0.416	0.446	0.391	0.429	0.375	0.404	0.439	0.444	0.449	0.514	0.446	0.445	0.478	0.46	0.486	0.443	0.452	0.547	0.642	0.57767	0.51333	0.449	0.565	0.43	0.446	0.4785	0.511	0.581	0.651	5
0.294	0.294	0.294	0.263	0.273	0.2905	0.308	0.366	0.32	0.211	0.20267	0.19433	0.186	0.177	0.207	0.262	0.332	0.367	0.402	0.503	0.553	0.561	0.697	0.68	0.643	0.711	0.6945	0.678	0.636	0.594	0.645	0.57	0.495	0.484	0.467	0.43	0.4315	0.433	0.45767	0.48233	0.507	0.419	0.438	0.365	0.349	0.296	0.298	0.3	15
0.314	0.314	0.314	0.34	0.232	0.294	0.33733	0.38067	0.424	0.427	0.43	0.433	0.436	0.425	0.458	0.39	0.421	0.368	0.315	0.362	0.332	0.312	0.332	0.277	0.262	0.35	0.322	0.294	0.391	0.338	0.267	0.341	0.301	0.282	0.263	0.289	0.277	0.311	0.324	0.337	0.35	0.363	0.399	0.397	0.365	0.333	0.372	0.411	4
0.424	0.424	0.424	0.336	0.248	0.245	0.242	0.239	0.273	0.22	0.20833	0.19667	0.185	0.177	0.22	0.237	0.254	0.264	0.31	0.423	0.507	0.563	0.642	0.643	0.717	0.732	0.7345	0.737	0.736	0.735	0.734	0.718	0.702	0.657	0.561	0.486	0.4015	0.317	0.341	0.365	0.389	0.325	0.375	0.331	0.2645	0.198	0.151	0.104	10
0.214	0.214	0.214	0.181	0.211	0.231	0.241	0.251	0.289	0.228	0.21767	0.20733	0.197	0.215	0.23	0.246	0.284	0.2885	0.293	0.274	0.255	0.276	0.278	0.262	0.239	0.32	0.2925	0.265	0.32	0.299	0.263	0.273	0.231	0.245	0.264	0.276	0.269	0.262	0.26267	0.26333	0.264	0.291	0.233	0.236	0.2485	0.261	0.307	0.353	22
0.219	0.219	0.219	0.236	0.253	0.32	0.403	0.486	0.569	0.4	0.36267	0.32533	0.288	0.234	0.209	0.244	0.254	0.2915	0.329	0.417	0.505	0.568	0.697	0.709	0.673	0.698	0.6555	0.613	0.625	0.568	0.511	0.524	0.545	0.545	0.512	0.469	0.5395	0.61	0.62233	0.63467	0.647	0.581	0.554	0.474	0.408	0.342	0.288	0.315	15
0.173	0.173	0.173	0.056	0.122	0.146	0.2605	0.375	0.252	0.097	0.12133	0.14567	0.17	0.253	0.062	0.103	0.109	0.066	0.023	0.0955	0.168	0.157	0.15	0.271	0.19	0.2	0.1725	0.145	0.174	0.203	0.065	0.062	0.035	0.155	0.2	0.165	0.089	0.013	0.058667	0.10433	0.15	0.22	0.044	0.181	0.1825	0.184	0.068	-0.048	23
0.372	0.372	0.372	0.388	0.465	0.454	0.5465	0.639	0.298	0.294	0.29	0.286	0.282	0.291	0.424	0.47	0.576	0.6435	0.711	0.7465	0.782	0.779	0.795	0.77	0.787	0.754	0.764	0.774	0.78033	0.78667	0.793	0.789	0.207	0.216	0.2	0.229	0.233	0.237	0.249	0.261	0.273	0.22	0.236	0.242	0.288	0.313	0.445	0.577	18
0.241	0.241	0.241	0.221	0.191	0.177	0.21267	0.24833	0.284	0.2755	0.267	0.2585	0.25	0.182	0.211	0.232	0.219	0.19	0.161	0.177	0.18	0.218	0.138	0.232	0.2	0.263	0.2085	0.154	0.16733	0.18067	0.194	0.192	0.159	0.173	0.197	0.257	0.207	0.157	0.17533	0.19367	0.212	0.226	0.213	0.241	0.316	0.228	0.282	0.336	3
0.095	0.095	0.095	-0.093	-0.134	0	0.0715	0.143	0.394	0.383	0.353	0.323	0.293	0.182	0.196	0.247	0.191	0.1745	0.158	0.1735	0.189	0.246	0.203	0.333	0.294	0.469	0.467	0.465	0.39233	0.31967	0.247	-0.01	0.012	0.259	0.191	0.167	0.0725	-0.022	0.018667	0.059333	0.1	0.131	0.076	0.04	0.108	-0.011	0	0.011	11
0.459	0.459	0.459	0.481	0.578	0.593	0.608	0.69	0.667	0.787	0.775	0.763	0.751	0.747	0.376	0.322	0.319	0.311	0.303	0.31	0.339	0.333	0.35	0.359	0.331	0.363	0.3405	0.318	0.303	0.2735	0.244	0.269	0.384	0.49	0.43	0.441	0.565	0.689	0.71967	0.75033	0.781	0.717	0.733	0.709	0.689	0.669	0.651	0.633	6
0.223	0.223	0.223	0.219	0.239	0.25733	0.27567	0.294	0.231	0.184	0.19233	0.20067	0.209	0.152	0.166	0.289	0.253	0.3875	0.522	0.61	0.698	0.732	0.793	0.805	0.82	0.79667	0.77333	0.75	0.785	0.82	0.813	0.814	0.794	0.773	0.724	0.665	0.553	0.441	0.408	0.375	0.342	0.309	0.357	0.329	0.3355	0.342	0.363	0.384	1
0.594	0.594	0.594	0.524	0.573	0.593	0.6135	0.634	0.722	0.73825	0.7545	0.77075	0.787	0.801	0.811	0.772	0.729	0.7475	0.766	0.7875	0.809	0.778	0.766	0.772	0.773	0.768	0.783	0.798	0.814	0.83	0.827	0.825	0.833	0.81	0.816	0.796	0.8125	0.829	0.80133	0.77367	0.746	0.746	0.765	0.761	0.7595	0.758	0.686	0.614	8
0.367	0.367	0.367	0.368	0.41	0.469	0.505	0.692	0.64	0.6695	0.699	0.7285	0.758	0.817	0.807	0.729	0.647	0.6795	0.712	0.717	0.722	0.753	0.757	0.712	0.697	0.684	0.708	0.732	0.739	0.7265	0.714	0.7155	0.717	0.723	0.695	0.626	0.711	0.796	0.74133	0.68667	0.632	0.463	0.387	0.482	0.504	0.526	0.493	0.46	13
0.429	0.429	0.429	0.418	0.459	0.464	0.529	0.594	0.381	0.339	0.346	0.353	0.36	0.357	0.387	0.375	0.47	0.48	0.49	0.543	0.596	0.571	0.686	0.636	0.664	0.695	0.7105	0.726	0.668	0.726	0.753	0.72	0.778	0.766	0.726	0.701	0.7295	0.758	0.71767	0.67733	0.637	0.65	0.661	0.648	0.534	0.42	0.29	0.16	15
0.601	0.601	0.601	0.613	0.674	0.691	0.719	0.747	0.275	0.288	0.301	0.314	0.203	0.184	0.209	0.275	0.288	0.3655	0.443	0.527	0.591	0.65	0.7	0.712	0.734	0.725	0.734	0.743	0.76367	0.78433	0.805	0.794	0.76	0.743	0.673	0.588	0.5485	0.509	0.557	0.605	0.653	0.743	0.74	0.727	0.728	0.729	0.725	0.721	18
0.565	0.565	0.565	0.616	0.613	0.615	0.619	0.623	0.618	0.642	0.65667	0.67133	0.686	0.733	0.716	0.66	0.619	0.631	0.643	0.667	0.675	0.638	0.657	0.629	0.628	0.632	0.629	0.626	0.636	0.6245	0.613	0.652	0.665	0.645	0.662	0.647	0.628	0.698	0.70167	0.70533	0.709	0.668	0.701	0.725	0.7105	0.696	0.691	0.686	16
0.338	0.338	0.338	0.376	0.536	0.577	0.618	0.634	0.65	0.779	0.757	0.735	0.713	0.72	0.637	0.537	0.438	0.4175	0.397	0.3965	0.396	0.448	0.444	0.395	0.363	0.373	0.377	0.381	0.38467	0.38833	0.392	0.389	0.447	0.486	0.497	0.502	0.531	0.56	0.56	0.56	0.56	0.245	0.206	0.194	0.1825	0.171	0.17	0.169	2
0.2	0.2	0.2	0.201	0.24	0.232	0.2555	0.279	0.249	0.197	0.2	0.203	0.206	0.153	0.164	0.174	0.229	0.3155	0.402	0.4345	0.467	0.592	0.711	0.771	0.801	0.79	0.80833	0.82667	0.845	0.8505	0.856	0.848	0.833	0.756	0.644	0.551	0.439	0.327	0.31133	0.29567	0.28	0.303	0.318	0.306	0.2985	0.291	0.32	0.353	10
0.216	0.216	0.216	0.215	0.22	0.22625	0.2325	0.23875	0.245	0.204	0.197	0.19	0.183	0.165	0.182	0.23	0.279	0.419	0.559	0.637	0.723	0.776	0.814	0.8	0.807	0.786	0.7705	0.755	0.729	0.703	0.677	0.696	0.723	0.698	0.685	0.63	0.5915	0.553	0.4815	0.41	0.3385	0.267	0.278	0.271	0.2545	0.238	0.213	0.188	1
0.211	0.211	0.211	0.235	0.259	0.256	0.30933	0.36267	0.416	0.4335	0.451	0.4685	0.486	0.489	0.421	0.38	0.329	0.294	0.259	0.251	0.247	0.264	0.226	0.273	0.274	0.273	0.261	0.249	0.238	0.227	0.196	0.175	0.221	0.218	0.272	0.268	0.3475	0.427	0.469	0.511	0.553	0.584	0.61	0.601	0.5815	0.562	0.514	0.521	20
0.229	0.229	0.229	0.208	0.187	0.157	0.1905	0.224	0.26	0.263	0.39533	0.52767	0.66	0.776	0.799	0.722	0.712	0.769	0.826	0.822	0.843	0.832	0.836	0.8	0.793	0.77	0.773	0.776	0.729	0.682	0.679	0.567	0.533	0.527	0.49	0.461	0.3595	0.258	0.29367	0.32933	0.365	0.169	0.179	0.164	0.167	0.17	0.241	0.312	14
0.329	0.329	0.329	0.475	0.621	0.6525	0.684	0.7155	0.747	0.70025	0.6535	0.60675	0.56	0.762	0.645	0.592	0.502	0.5265	0.551	0.583	0.575	0.521	0.537	0.567	0.576	0.522	0.5175	0.513	0.51067	0.50833	0.506	0.494	0.507	0.5145	0.522	0.511	0.5555	0.6	0.585	0.57	0.555	0.641	0.594	0.565	0.541	0.517	0.507	0.497	12
0.247	0.247	0.247	0.222	0.197	0.223	0.2085	0.194	0.289	0.39175	0.4945	0.59725	0.7	0.771	0.818	0.784	0.732	0.7585	0.785	0.771	0.759	0.73	0.713	0.646	0.591	0.565	0.5265	0.488	0.47333	0.45867	0.444	0.471	0.554	0.4675	0.381	0.365	0.412	0.459	0.495	0.531	0.567	0.21	0.249	0.215	0.199	0.183	0.224	0.265	14
0.197	0.197	0.197	0.223	0.249	0.252	0.271	0.29	0.297	0.2875	0.278	0.2685	0.259	0.191	0.18	0.212	0.202	0.2045	0.207	0.214	0.322	0.275	0.362	0.485	0.525	0.588	0.6195	0.651	0.6855	0.72	0.721	0.733	0.724	0.698	0.68	0.636	0.623	0.361	0.361	0.361	0.361	0.424	0.427	0.395	0.385	0.375	0.38	0.385	10
0.41	0.41	0.41	0.416	0.422	0.417	0.515	0.613	0.711	0.72425	0.7375	0.75075	0.764	0.83	0.84	0.785	0.746	0.762	0.778	0.79	0.802	0.795	0.794	0.781	0.792	0.767	0.779	0.791	0.78	0.804	0.817	0.809	0.827	0.824	0.821	0.783	0.8005	0.818	0.76833	0.71867	0.669	0.486	0.522	0.517	0.4905	0.464	0.456	0.448	21
0.276	0.276	0.276	0.233	0.219	0.267	0.296	0.325	0.263	0.325	0.297	0.269	0.241	0.28	0.447	0.546	0.637	0.6755	0.714	0.7475	0.781	0.791	0.81	0.762	0.782	0.764	0.769	0.774	0.78	0.786	0.792	0.792	0.178	0.163	0.177	0.185	0.259	0.333	0.318	0.303	0.288	0.506	0.535	0.513	0.519	0.612	0.627	0.642	18
0.46	0.46	0.46	0.541	0.522	0.466	0.518	0.57	0.61	0.76	0.76567	0.77133	0.777	0.791	0.801	0.738	0.698	0.7275	0.757	0.779	0.801	0.799	0.793	0.765	0.753	0.75	0.7385	0.727	0.7505	0.774	0.777	0.791	0.798	0.8	0.758	0.7	0.729	0.758	0.7275	0.697	0.6665	0.636	0.703	0.738	0.636	0.672	0.518	0.364	8
0.22	0.22	0.22	0.191	0.193	0.235	0.25567	0.27633	0.297	0.205	0.21333	0.22167	0.23	0.186	0.207	0.238	0.276	0.3225	0.369	0.4135	0.458	0.484	0.6	0.691	0.745	0.753	0.787	0.821	0.825	0.847	0.837	0.85	0.772	0.684	0.606	0.515	0.46	0.405	0.35425	0.3035	0.25275	0.202	0.236	0.191	0.1795	0.168	0.188	0.208	10
0.369	0.369	0.369	0.48	0.591	0.561	0.629	0.697	0.693	0.663	0.633	0.603	0.573	0.514	0.46	0.433	0.373	0.3435	0.314	0.343	0.388	0.368	0.348	0.345	0.336	0.333	0.333	0.333	0.342	0.327	0.308	0.333	0.336	0.367	0.36	0.345	0.4905	0.636	0.681	0.726	0.771	0.783	0.788	0.781	0.685	0.732	0.711	0.69	9
0.427	0.427	0.427	0.417	0.407	0.449	0.50367	0.55833	0.613	0.63775	0.6625	0.68725	0.712	0.757	0.749	0.69	0.67067	0.65133	0.632	0.6505	0.669	0.675	0.672	0.639	0.676	0.628	0.587	0.546	0.6015	0.657	0.663	0.655	0.675	0.654	0.679	0.643	0.6925	0.742	0.72633	0.71067	0.695	0.667	0.683	0.71	0.6795	0.649	0.603	0.605	7
0.262	0.262	0.262	0.218	0.259	0.273	0.35833	0.44367	0.529	0.608	0.594	0.58	0.566	0.556	0.53	0.524	0.371	0.339	0.307	0.283	0.258	0.291	0.246	0.283	0.254	0.249	0.251	0.253	0.239	0.225	0.211	0.214	0.208	0.212	0.216	0.227	0.211	0.195	0.21333	0.23167	0.25	0.244	0.203	0.23	0.2265	0.223	0.24	0.257	4
0.601	0.601	0.601	0.659	0.645	0.629	0.62967	0.63033	0.631	0.64175	0.6525	0.66325	0.674	0.759	0.742	0.711	0.644	0.668	0.692	0.671	0.714	0.671	0.695	0.654	0.69	0.662	0.6775	0.693	0.689	0.685	0.681	0.705	0.75	0.735	0.717	0.695	0.671	0.761	0.768	0.775	0.782	0.724	0.774	0.757	0.742	0.727	0.707	0.687	16
0.268	0.268	0.268	0.146	0.192	0.245	0.324	0.403	0.558	0.56825	0.5785	0.58875	0.599	0.557	0.566	0.337	0.327	0.3095	0.292	0.343	0.372	0.353	0.363	0.349	0.336	0.368	0.352	0.336	0.3085	0.281	0.311	0.3	0.377	0.377	0.382	0.352	0.389	0.483	0.51267	0.54233	0.572	0.446	0.578	0.442	0.3875	0.333	0.372	0.411	4
0.216	0.216	0.216	0.273	0.231	0.246	0.268	0.29	0.312	0.28575	0.2595	0.23325	0.207	0.199	0.218	0.19	0.256	0.245	0.234	0.327	0.21	0.249	0.258	0.241	0.298	0.241	0.2355	0.23	0.221	0.212	0.182	0.215	0.182	0.2035	0.225	0.203	0.187	0.171	0.196	0.221	0.246	0.271	0.199	0.153	0.236	0.127	0.22	0.313	4
0.382	0.382	0.382	0.394	0.55	0.543	0.606	0.624	0.642	0.786	0.76	0.734	0.708	0.795	0.681	0.676	0.576	0.5205	0.465	0.486	0.507	0.436	0.483	0.408	0.365	0.427	0.4225	0.418	0.455	0.444	0.433	0.471	0.509	0.48	0.451	0.475	0.512	0.549	0.56333	0.57767	0.592	0.492	0.493	0.475	0.443	0.462	0.459	0.456	6
0.204	0.204	0.204	0.202	0.204	0.196	0.188	0.302	0.239	0.282	0.259	0.236	0.213	0.211	0.285	0.361	0.403	0.557	0.711	0.757	0.795	0.807	0.823	0.823	0.823	0.81267	0.80233	0.792	0.80533	0.81867	0.832	0.822	0.827	0.8025	0.778	0.766	0.666	0.566	0.50675	0.4475	0.38825	0.329	0.371	0.319	0.275	0.231	0.212	0.193	11
0.562	0.562	0.562	0.619	0.62	0.624	0.6295	0.635	0.635	0.587	0.619	0.651	0.683	0.757	0.736	0.682	0.619	0.6325	0.646	0.656	0.658	0.655	0.641	0.638	0.639	0.635	0.6325	0.63	0.639	0.635	0.631	0.651	0.67	0.655	0.681	0.653	0.633	0.705	0.704	0.703	0.702	0.67	0.686	0.729	0.7105	0.692	0.659	0.626	16
0.22	0.22	0.22	0.227	0.295	0.356	0.3825	0.409	0.301	0.178	0.17333	0.16867	0.164	0.188	0.241	0.308	0.451	0.558	0.665	0.6835	0.702	0.769	0.778	0.749	0.727	0.732	0.7335	0.735	0.71	0.685	0.66	0.615	0.57	0.566	0.562	0.549	0.548	0.567	0.56733	0.56767	0.568	0.2	0.197	0.154	0.199	0.178	0.291	0.404	15
0.636	0.636	0.636	0.712	0.715	0.693	0.67267	0.65233	0.632	0.6425	0.653	0.6635	0.674	0.728	0.743	0.711	0.66	0.6755	0.691	0.643	0.716	0.712	0.703	0.696	0.71	0.695	0.6875	0.68	0.70167	0.72333	0.745	0.746	0.801	0.774	0.76	0.738	0.727	0.807	0.79967	0.79233	0.785	0.788	0.784	0.811	0.8	0.789	0.752	0.715	13
0.236	0.236	0.236	0.233	0.23	0.302	0.40133	0.50067	0.6	0.382	0.33667	0.29133	0.246	0.211	0.208	0.222	0.233	0.2355	0.238	0.276	0.314	0.375	0.439	0.46	0.431	0.492	0.454	0.416	0.442	0.415	0.388	0.46	0.476	0.488	0.466	0.441	0.5275	0.614	0.644	0.674	0.704	0.762	0.79	0.726	0.6515	0.577	0.472	0.381	15
0.152	0.152	0.152	0.181	0.21	0.222	0.252	0.282	0.683	0.767	0.736	0.705	0.674	0.699	0.365	0.312	0.282	0.2625	0.243	0.267	0.248	0.283	0.287	0.314	0.294	0.305	0.3035	0.302	0.30533	0.30867	0.312	0.354	0.432	0.444	0.455	0.453	0.538	0.623	0.52567	0.42833	0.331	0.213	0.231	0.184	0.182	0.18	0.306	0.432	20
0.337	0.337	0.337	0.333	0.407	0.435	0.4975	0.56	0.356	0.32975	0.3035	0.27725	0.251	0.235	0.33	0.397	0.467	0.5315	0.596	0.6385	0.681	0.688	0.656	0.601	0.519	0.526	0.4675	0.409	0.36967	0.33033	0.291	0.24	0.28	0.303	0.294	0.298	0.406	0.514	0.44133	0.36867	0.296	0.244	0.237	0.233	0.275	0.255	0.397	0.539	14
0.434	0.434	0.434	0.54	0.646	0.608	0.5855	0.563	0.457	0.443	0.45333	0.46367	0.474	0.362	0.428	0.406	0.489	0.477	0.465	0.4785	0.492	0.455	0.428	0.374	0.347	0.429	0.4235	0.418	0.4825	0.547	0.592	0.6085	0.625	0.541	0.572	0.594	0.491	0.388	0.42733	0.46667	0.506	0.49	0.468	0.585	0.53	0.475	0.458	0.441	5
0.171	0.171	0.171	0.191	0.203	0.168	0.19733	0.22667	0.256	0.227	0.22567	0.22433	0.223	0.217	0.287	0.298	0.375	0.456	0.537	0.603	0.672	0.731	0.778	0.771	0.796	0.766	0.7775	0.789	0.785	0.781	0.777	0.765	0.276	0.293	0.29	0.282	0.2715	0.261	0.25833	0.25567	0.253	0.192	0.189	0.156	0.218	0.193	0.139	0.085	18
0.518	0.518	0.518	0.549	0.652	0.441	0.509	0.577	0.645	0.65075	0.6565	0.66225	0.668	0.706	0.703	0.644	0.566	0.5995	0.633	0.64	0.658	0.618	0.594	0.535	0.514	0.56	0.5255	0.491	0.507	0.523	0.536	0.523	0.575	0.571	0.56	0.523	0.526	0.536	0.595	0.654	0.713	0.572	0.677	0.692	0.6725	0.653	0.5	0.347	12
0.383	0.383	0.383	0.38	0.377	0.422	0.4385	0.455	0.424	0.423	0.42567	0.42833	0.431	0.424	0.471	0.444	0.473	0.4465	0.42	0.4085	0.397	0.405	0.431	0.357	0.375	0.454	0.4085	0.363	0.385	0.407	0.415	0.394	0.432	0.411	0.357	0.436	0.4065	0.377	0.44	0.503	0.566	0.33	0.458	0.458	0.436	0.414	0.414	0.414	3
0.388	0.388	0.388	0.399	0.435	0.447	0.4175	0.388	0.681	0.774	0.77667	0.77933	0.782	0.792	0.798	0.752	0.68	0.7125	0.745	0.7425	0.74	0.732	0.728	0.716	0.722	0.713	0.7245	0.736	0.779	0.747	0.745	0.749	0.779	0.764	0.727	0.714	0.744	0.774	0.75867	0.74333	0.728	0.672	0.725	0.729	0.723	0.717	0.574	0.431	7
0.491	0.491	0.491	0.634	0.777	0.8	0.8305	0.861	0.791	0.75975	0.7285	0.69725	0.666	0.628	0.44	0.375	0.309	0.289	0.269	0.245	0.267	0.264	0.278	0.308	0.275	0.27	0.2555	0.241	0.243	0.245	0.225	0.225	0.206	0.203	0.231	0.256	0.305	0.354	0.29267	0.23133	0.17	0.156	0.178	0.159	0.201	0.172	0.254	0.336	2
0.285	0.285	0.285	0.252	0.226	0.253	0.2945	0.336	0.436	0.481	0.526	0.571	0.616	0.61	0.631	0.614	0.521	0.515	0.509	0.5	0.497	0.466	0.447	0.377	0.37	0.399	0.375	0.351	0.364	0.348	0.316	0.327	0.403	0.429	0.418	0.415	0.416	0.565	0.59433	0.62367	0.653	0.65	0.696	0.686	0.59133	0.49667	0.402	0.30733	19
0.42	0.42	0.42	0.467	0.549	0.489	0.5675	0.646	0.624	0.63375	0.6435	0.65325	0.663	0.674	0.607	0.529	0.457	0.441	0.425	0.442	0.459	0.461	0.461	0.452	0.46	0.441	0.416	0.391	0.397	0.403	0.39	0.401	0.472	0.538	0.502	0.52	0.6035	0.687	0.698	0.709	0.72	0.704	0.746	0.721	0.682	0.695	0.646	0.597	9
0.397	0.397	0.397	0.454	0.472	0.529	0.565	0.601	0.637	0.648	0.659	0.67	0.681	0.767	0.751	0.653	0.581	0.653	0.725	0.7105	0.696	0.711	0.701	0.709	0.711	0.697	0.7015	0.706	0.72433	0.74267	0.761	0.746	0.736	0.723	0.726	0.706	0.744	0.782	0.7685	0.755	0.7415	0.728	0.754	0.727	0.7025	0.678	0.59	0.502	8
0.63	0.63	0.63	0.377	0.124	0.171	0.1425	0.114	0.545	0.403	0.45267	0.50233	0.552	0.503	0.513	0.487	0.476	0.4555	0.435	0.46	0.472	0.462	0.416	0.491	0.455	0.519	0.511	0.503	0.5325	0.562	0.485	0.49	0.571	0.441	0.368	0.524	0.542	0.56	0.52733	0.49467	0.462	0.477	0.509	0.505	0.3465	0.188	0.228	0.268	11
0.708	0.708	0.708	0.724	0.785	0.81	0.8315	0.853	0.753	0.751	0.749	0.747	0.745	0.754	0.594	0.433	0.324	0.2815	0.239	0.2395	0.24	0.233	0.252	0.257	0.223	0.256	0.246	0.236	0.236	0.236	0.236	0.208	0.241	0.256	0.247	0.279	0.2985	0.318	0.34	0.362	0.482	0.542	0.259	0.205	0.209	0.2	0.273	0.346	17
0.304	0.304	0.304	0.26	0.216	0.219	0.222	0.225	0.278	0.222	0.212	0.202	0.192	0.185	0.208	0.239	0.264	0.283	0.408	0.525	0.563	0.631	0.751	0.79	0.802	0.78	0.7855	0.791	0.78633	0.78167	0.777	0.747	0.717	0.659	0.534	0.446	0.369	0.292	0.31333	0.33467	0.356	0.305	0.343	0.333	0.316	0.231	0.24	0.249	10
0.148	0.148	0.148	0.169	0.19	0.192	0.22	0.248	0.335	0.261	0.25833	0.25567	0.253	0.205	0.268	0.293	0.301	0.2845	0.268	0.253	0.238	0.207	0.239	0.262	0.217	0.287	0.267	0.247	0.265	0.208	0.199	0.1935	0.188	0.181	0.174	0.246	0.1845	0.123	0.181	0.239	0.297	0.148	0.271	0.204	0.205	0.206	0.145	0.084	4
0.362	0.362	0.362	0.378	0.397	0.421	0.481	0.541	0.332	0.31575	0.2995	0.28325	0.267	0.26	0.331	0.371	0.425	0.4945	0.564	0.604	0.644	0.661	0.701	0.678	0.608	0.659	0.6215	0.584	0.609	0.5805	0.552	0.547	0.557	0.512	0.438	0.415	0.4075	0.4	0.437	0.474	0.511	0.344	0.34	0.348	0.33	0.312	0.353	0.366	15
0.604	0.604	0.604	0.629	0.633	0.671	0.696	0.721	0.701	0.68925	0.6775	0.66575	0.654	0.644	0.56	0.495	0.383	0.3655	0.348	0.359	0.37	0.367	0.326	0.332	0.347	0.289	0.284	0.279	0.268	0.257	0.246	0.262	0.304	0.283	0.326	0.31	0.289	0.5	0.51467	0.52933	0.544	0.625	0.487	0.517	0.4815	0.446	0.5	0.498	17
0.57	0.57	0.57	0.575	0.684	0.753	0.7925	0.832	0.751	0.7455	0.74	0.7345	0.729	0.759	0.645	0.522	0.359	0.3265	0.294	0.294	0.264	0.274	0.261	0.271	0.26	0.262	0.2535	0.245	0.24533	0.24567	0.246	0.2225	0.199	0.199	0.205	0.223	0.2915	0.36	0.33733	0.31467	0.292	0.215	0.242	0.216	0.27	0.246	0.339	0.407	17
0.634	0.634	0.634	0.693	0.723	0.677	0.66433	0.65167	0.639	0.657	0.675	0.693	0.711	0.754	0.751	0.707	0.662	0.683	0.704	0.709	0.719	0.732	0.731	0.7	0.707	0.703	0.7045	0.706	0.719	0.7305	0.742	0.753	0.78	0.764	0.784	0.741	0.724	0.797	0.78733	0.77767	0.768	0.744	0.78	0.775	0.7665	0.758	0.738	0.718	13
0.189	0.189	0.189	0.165	0.141	0.2	0.205	0.21	0.251	0.151	0.15733	0.16367	0.17	0.142	0.15	0.184	0.202	0.1745	0.147	0.165	0.157	0.175	0.179	0.174	0.148	0.193	0.189	0.185	0.189	0.165	0.141	0.152	0.162	0.161	0.145	0.191	0.173	0.155	0.18333	0.21167	0.24	0.187	0.178	0.217	0.184	0.151	0.134	0.117	22
0.29	0.29	0.29	0.226	0.228	0.21	0.244	0.278	0.263	0.27225	0.2815	0.29075	0.3	0.328	0.533	0.605	0.682	0.72	0.758	0.7895	0.821	0.816	0.827	0.792	0.791	0.764	0.7705	0.777	0.784	0.791	0.798	0.776	0.302	0.202	0.235	0.214	0.1975	0.181	0.2185	0.256	0.2935	0.331	0.314	0.316	0.3415	0.367	0.513	0.659	18
0.627	0.627	0.627	0.627	0.627	0.622	0.632	0.642	0.652	0.726	0.718	0.71	0.702	0.781	0.759	0.723	0.656	0.679	0.702	0.711	0.72	0.695	0.717	0.685	0.703	0.686	0.693	0.7	0.726	0.7235	0.721	0.73	0.747	0.735	0.726	0.72	0.702	0.747	0.748	0.749	0.75	0.715	0.743	0.772	0.751	0.73	0.721	0.712	13
0.293	0.293	0.293	0.271	0.191	0.192	0.22	0.248	0.276	0.2735	0.271	0.2685	0.266	0.267	0.291	0.326	0.405	0.5135	0.622	0.648	0.693	0.711	0.749	0.735	0.676	0.734	0.701	0.668	0.703	0.684	0.665	0.674	0.667	0.598	0.539	0.508	0.4475	0.387	0.41833	0.44967	0.481	0.391	0.437	0.427	0.383	0.339	0.284	0.229	1
0.362	0.362	0.362	0.383	0.467	0.4605	0.454	0.5365	0.619	0.74	0.74133	0.74267	0.744	0.753	0.712	0.641	0.551	0.554	0.557	0.569	0.581	0.562	0.598	0.521	0.514	0.434	0.46	0.486	0.47967	0.47333	0.467	0.437	0.465	0.502	0.497	0.483	0.5325	0.582	0.59967	0.61733	0.635	0.601	0.651	0.621	0.5995	0.578	0.569	0.56	8
0.421	0.421	0.421	0.342	0.472	0.45	0.52	0.59	0.589	0.643	0.641	0.639	0.637	0.611	0.631	0.591	0.516	0.5315	0.547	0.546	0.585	0.559	0.519	0.597	0.59	0.498	0.532	0.566	0.534	0.5	0.525	0.5225	0.52	0.5345	0.549	0.516	0.56	0.604	0.59967	0.59533	0.591	0.613	0.649	0.627	0.6475	0.668	0.6	0.532	5
0.402	0.402	0.402	0.302	0.396	0.354	0.342	0.437	0.532	0.657	0.66433	0.67167	0.679	0.668	0.681	0.672	0.613	0.6065	0.6	0.647	0.672	0.598	0.62	0.644	0.621	0.618	0.6235	0.629	0.63567	0.64233	0.649	0.635	0.716	0.586	0.617	0.573	0.5745	0.576	0.57367	0.57133	0.569	0.576	0.6	0.647	0.523	0.593	0.531	0.469	9
0.391	0.391	0.391	0.298	0.205	0.247	0.2735	0.3	0.339	0.3235	0.308	0.2925	0.277	0.242	0.271	0.3395	0.408	0.503	0.598	0.663	0.732	0.764	0.766	0.782	0.779	0.768	0.77	0.772	0.771	0.77	0.74	0.718	0.642	0.654	0.596	0.596	0.552	0.508	0.5	0.492	0.484	0.255	0.299	0.31	0.325	0.34	0.268	0.196	15
0.356	0.356	0.356	0.07	-0.216	0.095	-0.036	-0.167	0.329	-0.087	-0.029333	0.028333	0.086	0.037	0.029	0.135	0.186	0.081	-0.024	-0.009	0.006	0.163	0.06	0.166	0.122	0.047	0.0915	0.136	0.082	0.033	-0.014	-0.047	-0.08	0.062	0.084	0.069	0.041	0.039	0.040667	0.042333	0.044	0.036	0.098	0.132	0.265	0.268	0.096	-0.076	24
0.626	0.626	0.626	0.651	0.676	0.645	0.6675	0.69	0.641	0.729	0.697	0.665	0.633	0.702	0.717	0.687	0.593	0.6025	0.612	0.592	0.643	0.611	0.617	0.626	0.661	0.588	0.6125	0.637	0.63667	0.63633	0.636	0.621	0.709	0.657	0.667	0.618	0.6855	0.753	0.75267	0.75233	0.752	0.767	0.727	0.749	0.714	0.679	0.643	0.607	16
0.258	0.258	0.258	0.131	0.181	0.20333	0.22567	0.248	0.28	0.226	0.22133	0.21667	0.212	0.172	0.133	0.162	0.174	0.1545	0.135	0.173	0.196	0.203	0.194	0.209	0.217	0.2	0.1945	0.189	0.175	0.161	0.147	0.12	0.164	0.174	0.187	0.149	0.235	0.321	0.31	0.299	0.288	0.308	0.281	0.257	0.273	0.289	0.398	0.464	22
0.379	0.379	0.379	0.375	0.371	0.346	0.46667	0.58733	0.708	0.7095	0.711	0.7125	0.714	0.842	0.831	0.796	0.731	0.7555	0.78	0.791	0.802	0.782	0.786	0.775	0.797	0.772	0.772	0.772	0.801	0.8045	0.808	0.815	0.83	0.817	0.804	0.774	0.767	0.792	0.74733	0.70267	0.658	0.443	0.474	0.505	0.489	0.473	0.424	0.375	21
0.447	0.447	0.447	0.46	0.529	0.552	0.591	0.63	0.65	0.663	0.676	0.689	0.702	0.759	0.729	0.647	0.612	0.6095	0.607	0.641	0.675	0.618	0.669	0.559	0.597	0.551	0.5785	0.606	0.59633	0.58667	0.577	0.611	0.584	0.639	0.585	0.541	0.637	0.733	0.662	0.6735	0.685	0.648	0.675	0.643	0.636	0.629	0.582	0.622	12
0.535	0.535	0.535	0.572	0.615	0.586	0.584	0.582	0.624	0.531	0.58033	0.62967	0.679	0.745	0.732	0.692	0.634	0.6485	0.663	0.696	0.673	0.649	0.644	0.662	0.668	0.608	0.6155	0.623	0.647	0.6335	0.62	0.602	0.668	0.648	0.635	0.605	0.611	0.711	0.706	0.701	0.696	0.661	0.691	0.706	0.6985	0.691	0.615	0.539	13
0.404	0.404	0.404	0.516	0.628	0.641	0.609	0.577	0.725	0.767	0.72533	0.68367	0.642	0.587	0.477	0.31	0.271	0.262	0.253	0.255	0.262	0.283	0.306	0.318	0.32	0.315	0.311	0.307	0.309	0.301	0.293	0.287	0.32	0.361	0.345	0.361	0.4805	0.6	0.63167	0.66333	0.695	0.709	0.701	0.691	0.6615	0.632	0.624	0.616	12
0.057	0.057	0.057	0.119	0.181	0.18	0.232	0.284	0.598	0.671	0.64333	0.61567	0.588	0.544	0.327	0.304	0.286	0.268	0.25	0.276	0.311	0.373	0.365	0.378	0.347	0.401	0.4	0.399	0.389	0.379	0.369	0.407	0.428	0.457	0.433	0.416	0.484	0.552	0.48367	0.41533	0.347	0.202	0.228	0.231	0.195	0.159	0.217	0.275	20
0.502	0.502	0.502	0.486	0.47	0.522	0.5315	0.541	0.68	0.69225	0.7045	0.71675	0.729	0.813	0.814	0.777	0.68	0.716	0.752	0.737	0.757	0.759	0.7415	0.724	0.733	0.715	0.722	0.729	0.739	0.749	0.759	0.75	0.805	0.7795	0.754	0.766	0.774	0.782	0.77333	0.76467	0.756	0.722	0.738	0.733	0.703	0.673	0.626	0.588	11
0.45	0.45	0.45	0.487	0.443	0.477	0.5055	0.534	0.619	0.639	0.659	0.679	0.699	0.757	0.737	0.698	0.617	0.6615	0.706	0.7165	0.727	0.729	0.719	0.656	0.671	0.678	0.6795	0.681	0.739	0.739	0.727	0.779	0.765	0.781	0.726	0.701	0.735	0.769	0.759	0.749	0.739	0.667	0.696	0.652	0.643	0.69	0.607	0.524	7
0.308	0.308	0.308	0.268	0.301	0.225	0.2775	0.33	0.307	0.31475	0.3225	0.33025	0.338	0.355	0.524	0.609	0.655	0.7	0.745	0.773	0.801	0.797	0.798	0.766	0.787	0.77	0.7715	0.773	0.778	0.783	0.788	0.795	0.251	0.243	0.236	0.204	0.288	0.372	0.36625	0.3605	0.35475	0.349	0.301	0.294	0.3345	0.375	0.455	0.535	18
0.559	0.559	0.559	0.631	0.703	0.722	0.7575	0.793	0.736	0.786	0.752	0.718	0.684	0.686	0.396	0.311	0.274	0.2565	0.239	0.253	0.266	0.277	0.279	0.281	0.278	0.289	0.2855	0.282	0.27533	0.26867	0.262	0.288	0.411	0.4175	0.424	0.42	0.3635	0.307	0.30233	0.29767	0.293	0.292	0.323	0.198	0.1915	0.185	0.284	0.383	17
0.404	0.404	0.404	0.42	0.488	0.472	0.54233	0.61267	0.683	0.69875	0.7145	0.73025	0.746	0.811	0.794	0.727	0.682	0.7065	0.731	0.755	0.778	0.741	0.749	0.734	0.759	0.744	0.747	0.75	0.749	0.7565	0.764	0.756	0.779	0.786	0.739	0.695	0.74	0.768	0.745	0.722	0.699	0.631	0.657	0.66	0.532	0.569	0.548	0.527	8
0.253	0.253	0.253	0.235	0.43	0.4235	0.417	0.338	0.427	0.341	0.36433	0.38767	0.411	0.341	0.43	0.389	0.431	0.428	0.425	0.426	0.432	0.378	0.357	0.382	0.393	0.365	0.35	0.335	0.409	0.3405	0.272	0.3175	0.363	0.343	0.361	0.375	0.36	0.416	0.39267	0.36933	0.346	0.467	0.497	0.403	0.463	0.436	0.519	0.602	5
0.794	0.794	0.794	0.28	-0.234	-0.053	-0.078	-0.103	0.284	0.028	0.064	0.1	0.136	0.143	0.064	0.265	0.18	0.1255	0.071	0.0695	0.068	0.212	0.096	0.217	0.168	0.249	0.196	0.143	0.091	0.155	0.11	0.021	-0.068	0.203	0.137	0.224	0.2365	0.249	0.23433	0.21967	0.205	0.076	0	-0.033	0.207	0.15	0.093	0.036	24
0.434	0.434	0.434	0.48	0.507	0.483	0.544	0.605	0.69	0.8	0.80825	0.8165	0.82475	0.833	0.832	0.774	0.723	0.741	0.759	0.765	0.771	0.771	0.767	0.765	0.774	0.728	0.7485	0.769	0.789	0.807	0.813	0.777	0.842	0.807	0.803	0.761	0.7905	0.82	0.80367	0.78733	0.771	0.692	0.735	0.743	0.736	0.729	0.621	0.513	7
0.41	0.41	0.41	0.416	0.431	0.453	0.475	0.497	0.641	0.804	0.80033	0.79667	0.793	0.821	0.818	0.76	0.671	0.691	0.711	0.728	0.745	0.731	0.726	0.719	0.745	0.701	0.7255	0.75	0.7485	0.747	0.764	0.746	0.787	0.735	0.735	0.704	0.7455	0.787	0.75367	0.72033	0.687	0.753	0.728	0.741	0.707	0.673	0.62	0.567	7
0.345	0.345	0.345	0.365	0.385	0.445	0.51267	0.58033	0.648	0.784	0.762	0.74	0.718	0.794	0.763	0.708	0.683	0.703	0.723	0.723	0.748	0.733	0.738	0.702	0.732	0.738	0.735	0.732	0.73633	0.74067	0.745	0.743	0.736	0.7205	0.705	0.663	0.667	0.717	0.68067	0.64433	0.608	0.534	0.556	0.528	0.533	0.538	0.42	0.302	8
0.535	0.535	0.535	0.634	0.607	0.587	0.58967	0.59233	0.595	0.61	0.625	0.64	0.655	0.714	0.716	0.677	0.615	0.6345	0.654	0.686	0.682	0.658	0.684	0.655	0.661	0.65	0.667	0.684	0.711	0.7085	0.706	0.697	0.725	0.732	0.713	0.69	0.668	0.729	0.72567	0.72233	0.719	0.693	0.734	0.73	0.727	0.724	0.682	0.64	13
0.357	0.357	0.357	0.298	0.287	0.301	0.3315	0.362	0.318	0.30525	0.2925	0.27975	0.267	0.267	0.378	0.396	0.458	0.4895	0.521	0.565	0.609	0.579	0.586	0.554	0.501	0.515	0.481	0.447	0.503	0.463	0.423	0.411	0.418	0.432	0.404	0.411	0.3455	0.28	0.34267	0.40533	0.468	0.34	0.371	0.355	0.348	0.341	0.293	0.313	15
0.184	0.184	0.184	0.207	0.23	0.218	0.263	0.308	0.353	0.329	0.31167	0.29433	0.277	0.272	0.271	0.304	0.339	0.3595	0.38	0.4175	0.455	0.524	0.607	0.698	0.719	0.714	0.7365	0.759	0.76667	0.77433	0.782	0.789	0.765	0.747	0.691	0.647	0.571	0.495	0.439	0.383	0.327	0.232	0.237	0.242	0.2255	0.209	0.232	0.255	1
0.369	0.369	0.369	0.453	0.537	0.447	0.5105	0.574	0.526	0.57	0.524	0.478	0.432	0.427	0.33	0.327	0.298	0.2745	0.251	0.21	0.259	0.231	0.238	0.28	0.258	0.268	0.262	0.256	0.259	0.2415	0.224	0.21	0.183	0.199	0.215	0.222	0.228	0.234	0.27333	0.31267	0.352	0.214	0.245	0.246	0.276	0.171	0.157	0.143	12
0.32	0.32	0.32	0.3	0.28	0.358	0.39467	0.43133	0.468	0.474	0.474	0.474	0.474	0.524	0.464	0.45	0.344	0.314	0.284	0.319	0.281	0.302	0.271	0.275	0.278	0.273	0.2615	0.25	0.247	0.2395	0.232	0.259	0.23	0.248	0.23	0.193	0.194	0.195	0.20933	0.22367	0.238	0.176	0.177	0.164	0.188	0.212	0.222	0.232	19
0.416	0.416	0.416	0.414	0.41	0.426	0.442	0.474	0.623	0.769	0.764	0.759	0.754	0.774	0.76	0.7	0.653	0.6685	0.684	0.688	0.693	0.698	0.675	0.67	0.661	0.656	0.6555	0.655	0.646	0.637	0.628	0.675	0.722	0.77	0.722	0.65	0.6845	0.719	0.73867	0.75833	0.778	0.714	0.742	0.719	0.6995	0.68	0.619	0.558	7
0.219	0.219	0.219	0.172	0.2	0.171	0.31567	0.46033	0.605	0.6215	0.638	0.6545	0.671	0.675	0.515	0.383	0.314	0.3215	0.329	0.256	0.222	0.239	0.235	0.346	0.377	0.457	0.443	0.429	0.534	0.574	0.614	0.813	0.827	0.791	0.778	0.742	0.701	0.475	0.45233	0.42967	0.407	0.353	0.343	0.326	0.342	0.358	0.31	0.262	20
0.231	0.231	0.231	0.191	0.197	0.185	0.20433	0.22367	0.243	0.195	0.2	0.205	0.21	0.218	0.344	0.317	0.403	0.489	0.575	0.609	0.7	0.744	0.802	0.774	0.805	0.788	0.795	0.802	0.804	0.806	0.808	0.795	0.281	0.255	0.238	0.278	0.248	0.218	0.223	0.228	0.233	0.189	0.187	0.179	0.211	0.181	0.186	0.191	18
0.546	0.546	0.546	0.592	0.624	0.614	0.602	0.59	0.623	0.615	0.62567	0.63633	0.647	0.73	0.716	0.689	0.608	0.6405	0.673	0.667	0.699	0.687	0.667	0.652	0.646	0.632	0.6555	0.679	0.679	0.669	0.659	0.67	0.689	0.717	0.692	0.643	0.656	0.704	0.68633	0.66867	0.651	0.646	0.707	0.629	0.65	0.671	0.643	0.615	13
0.57	0.57	0.57	0.675	0.78	0.798	0.828	0.858	0.771	0.836	0.78633	0.73667	0.687	0.758	0.619	0.501	0.36	0.3435	0.327	0.324	0.317	0.317	0.299	0.299	0.29	0.273	0.274	0.275	0.256	0.2605	0.265	0.218	0.222	0.261	0.228	0.262	0.2865	0.311	0.35467	0.39833	0.442	0.48	0.484	0.444	0.408	0.21	0.217	0.224	2
0.255	0.255	0.255	0.289	0.355	0.3825	0.41	0.3635	0.317	0.28	0.26	0.24	0.22	0.212	0.224	0.237	0.288	0.3035	0.319	0.375	0.431	0.458	0.498	0.557	0.525	0.565	0.55	0.535	0.50767	0.48033	0.453	0.442	0.31	0.29	0.23	0.261	0.259	0.266	0.25433	0.24267	0.231	0.207	0.214	0.207	0.246	0.244	0.333	0.422	14
0.508	0.508	0.508	0.621	0.791	0.676	0.7615	0.847	0.779	0.785	0.70167	0.61833	0.535	0.478	0.348	0.345	0.329	0.299	0.269	0.2815	0.294	0.291	0.267	0.289	0.29	0.28	0.289	0.298	0.311	0.292	0.266	0.275	0.425	0.4225	0.42	0.418	0.5475	0.677	0.573	0.469	0.365	0.261	0.286	0.296	0.359	0.422	0.57	0.718	19
0.348	0.348	0.348	0.367	0.421	0.461	0.4955	0.53	0.379	0.3885	0.398	0.4075	0.417	0.431	0.51	0.519	0.536	0.596	0.656	0.697	0.738	0.736	0.763	0.761	0.768	0.734	0.755	0.776	0.783	0.79	0.797	0.795	0.439	0.439	0.414	0.411	0.3345	0.258	0.24225	0.2265	0.21075	0.195	0.254	0.261	0.3	0.339	0.404	0.469	18
0.479	0.479	0.479	0.398	0.554	0.56667	0.57933	0.592	0.601	0.60375	0.6065	0.60925	0.612	0.556	0.525	0.515	0.457	0.4755	0.494	0.538	0.554	0.511	0.529	0.556	0.53	0.515	0.537	0.559	0.526	0.524	0.509	0.454	0.535	0.508	0.481	0.494	0.507	0.52	0.53967	0.55933	0.579	0.567	0.551	0.553	0.5555	0.558	0.519	0.48	5
0.223	0.223	0.223	0.199	0.175	0.215	0.2365	0.258	0.328	0.40325	0.4785	0.55375	0.629	0.642	0.671	0.633	0.539	0.515	0.491	0.478	0.45	0.394	0.322	0.313	0.307	0.316	0.3035	0.291	0.296	0.259	0.237	0.246	0.264	0.287	0.29	0.304	0.388	0.472	0.50867	0.54533	0.582	0.624	0.639	0.588	0.511	0.3355	0.16	-0.0155	19
0.577	0.577	0.577	0.589	0.707	0.771	0.8035	0.836	0.735	0.73975	0.7445	0.74925	0.754	0.763	0.644	0.563	0.36	0.3055	0.251	0.234	0.285	0.271	0.272	0.281	0.27	0.263	0.254	0.245	0.23467	0.22433	0.214	0.219	0.258	0.214	0.22	0.226	0.2505	0.275	0.26733	0.25967	0.252	0.238	0.22	0.232	0.258	0.284	0.389	0.494	17
0.457	0.457	0.457	0.592	0.727	0.761	0.72467	0.68833	0.652	0.666	0.68	0.694	0.708	0.717	0.517	0.356	0.31267	0.26933	0.226	0.257	0.288	0.271	0.261	0.284	0.276	0.293	0.2745	0.256	0.248	0.24	0.229	0.204	0.188	0.178	0.191	0.223	0.2235	0.224	0.22167	0.21933	0.217	0.23	0.307	0.3	0.3505	0.401	0.57	0.688	17
0.228	0.228	0.228	0.185	0.142	0.2	0.2365	0.273	0.307	0.183	0.186	0.189	0.192	0.128	0.133	0.181	0.153	0.136	0.119	0.125	0.131	0.172	0.165	0.163	0.136	0.196	0.1895	0.183	0.189	0.195	0.13	0.1415	0.153	0.173	0.174	0.182	0.1715	0.161	0.19867	0.23633	0.274	0.24	0.237	0.212	0.2145	0.217	0.205	0.193	22
0.428	0.428	0.428	0.491	0.554	0.562	0.6165	0.671	0.702	0.831	0.82467	0.81833	0.812	0.848	0.838	0.762	0.715	0.725	0.735	0.737	0.739	0.743	0.601	0.598	0.586	0.605	0.6045	0.604	0.633	0.634	0.697	0.7105	0.724	0.708	0.727	0.731	0.721	0.778	0.78633	0.79467	0.803	0.734	0.77	0.755	0.686	0.67	0.567	0.464	8
0.369	0.369	0.369	0.276	0.311	0.3	0.3635	0.427	0.269	0.285	0.301	0.317	0.333	0.361	0.496	0.561	0.6	0.6455	0.691	0.7025	0.714	0.666	0.694	0.667	0.62	0.675	0.636	0.597	0.58733	0.57767	0.568	0.554	0.257	0.281	0.277	0.27	0.3065	0.343	0.318	0.293	0.268	0.243	0.201	0.223	0.2155	0.208	0.271	0.334	18
0.408	0.408	0.408	0.397	0.407	0.416	0.434	0.452	0.658	0.682	0.706	0.73	0.754	0.769	0.772	0.743	0.657	0.6855	0.714	0.697	0.758	0.732	0.738	0.703	0.714	0.71	0.7135	0.717	0.687	0.71	0.725	0.69	0.703	0.711	0.719	0.707	0.7245	0.742	0.74167	0.74133	0.741	0.708	0.696	0.682	0.592	0.685	0.537	0.389	8
0.165	0.165	0.165	0.164	0.118	0.13	0.19833	0.26667	0.335	0.32425	0.3135	0.30275	0.292	0.273	0.32	0.292	0.287	0.274	0.261	0.29	0.277	0.269	0.35	0.335	0.321	0.35	0.354	0.358	0.3755	0.393	0.402	0.403	0.473	0.439	0.452	0.39	0.404	0.181	0.20867	0.23633	0.264	0.236	0.216	0.167	0.179	0.191	0.219	0.247	11
0.302	0.302	0.302	0.246	0.236	0.262	0.3025	0.343	0.312	0.29275	0.2735	0.25425	0.235	0.204	0.227	0.272	0.315	0.3795	0.444	0.4855	0.527	0.576	0.644	0.666	0.703	0.663	0.6695	0.676	0.685	0.687	0.689	0.633	0.577	0.479	0.41	0.376	0.33	0.284	0.30533	0.32667	0.348	0.295	0.259	0.243	0.279	0.288	0.262	0.269	15
0.458	0.458	0.458	0.453	0.448	0.459	0.4945	0.53	0.637	0.652	0.667	0.682	0.697	0.753	0.784	0.725	0.649	0.6735	0.698	0.683	0.7	0.699	0.668	0.672	0.633	0.612	0.6305	0.649	0.656	0.6545	0.653	0.632	0.677	0.648	0.621	0.65	0.6575	0.665	0.65733	0.64967	0.642	0.588	0.615	0.639	0.6195	0.6	0.469	0.518	7
0.303	0.303	0.303	0.404	0.505	0.506	0.497	0.654	0.635	0.751	0.73433	0.71767	0.701	0.706	0.616	0.538	0.468	0.446	0.424	0.431	0.438	0.428	0.389	0.418	0.386	0.393	0.3865	0.38	0.382	0.36	0.338	0.331	0.304	0.36	0.372	0.378	0.508	0.638	0.67167	0.70533	0.739	0.724	0.76	0.743	0.675	0.668	0.676	0.684	9
0.281	0.281	0.281	0.248	0.215	0.189	0.2315	0.274	0.296	0.309	0.34267	0.37633	0.41	0.471	0.607	0.576	0.51	0.5595	0.609	0.6095	0.61	0.595	0.606	0.595	0.521	0.538	0.4955	0.453	0.4205	0.388	0.361	0.386	0.411	0.426	0.401	0.408	0.322	0.236	0.23367	0.23133	0.229	0.322	0.378	0.38	0.439	0.498	0.656	0.814	14
0.385	0.385	0.385	0.572	0.759	0.778	0.74433	0.71067	0.677	0.686	0.695	0.704	0.713	0.739	0.579	0.424	0.36767	0.31133	0.255	0.275	0.295	0.278	0.288	0.29	0.286	0.312	0.296	0.28	0.2625	0.245	0.237	0.19	0.193	0.199	0.2	0.204	0.216	0.228	0.22	0.212	0.204	0.232	0.268	0.284	0.318	0.352	0.473	0.61	17
0.236	0.236	0.236	0.219	0.188	0.208	0.228	0.248	0.247	0.179	0.19267	0.20633	0.22	0.242	0.265	0.261	0.274	0.3785	0.483	0.609	0.681	0.71	0.749	0.779	0.786	0.75	0.76	0.77	0.77367	0.77733	0.781	0.7765	0.772	0.752	0.705	0.674	0.669	0.493	0.42933	0.36567	0.302	0.327	0.342	0.327	0.301	0.306	0.328	0.35	1
0.41	0.41	0.41	0.438	0.437	0.421	0.513	0.605	0.697	0.71725	0.7375	0.75775	0.778	0.831	0.835	0.778	0.705	0.735	0.765	0.765	0.765	0.73	0.767	0.729	0.743	0.741	0.7365	0.732	0.766	0.737	0.754	0.736	0.764	0.7495	0.735	0.715	0.741	0.767	0.74725	0.7275	0.70775	0.688	0.756	0.703	0.6775	0.652	0.538	0.424	7
0.195	0.195	0.195	0.248	0.202	0.303	0.32833	0.35367	0.379	0.35725	0.3355	0.31375	0.292	0.351	0.288	0.265	0.377	0.3315	0.286	0.237	0.197	0.292	0.126	0.152	0.123	0.346	0.23	0.114	0.295	0.179	0.196	0.181	0.054	0.203	0.181	0.312	0.2745	0.237	0.21775	0.1985	0.17925	0.16	0.133	0.174	0.291	0.26	0.162	0.064	11
0.244	0.244	0.244	0.29	0.336	0.305	0.3455	0.386	0.371	0.36075	0.3505	0.34025	0.33	0.297	0.42	0.405	0.478	0.5425	0.607	0.626	0.652	0.591	0.459	0.414	0.399	0.526	0.4565	0.387	0.371	0.355	0.339	0.27	0.298	0.298	0.251	0.288	0.3505	0.413	0.35733	0.30167	0.246	0.282	0.312	0.268	0.276	0.284	0.326	0.368	14
0.528	0.528	0.528	0.485	0.564	0.634	0.664	0.694	0.709	0.68225	0.6555	0.62875	0.602	0.581	0.589	0.494	0.473	0.492	0.511	0.548	0.521	0.516	0.529	0.47	0.502	0.517	0.4875	0.458	0.436	0.414	0.416	0.376	0.476	0.497	0.477	0.487	0.5885	0.69	0.707	0.724	0.741	0.689	0.734	0.757	0.698	0.639	0.635	0.631	12
0.413	0.413	0.413	0.571	0.729	0.754	0.7865	0.819	0.749	0.749	0.678	0.607	0.536	0.554	0.387	0.4	0.31	0.284	0.258	0.241	0.267	0.269	0.269	0.304	0.284	0.295	0.2905	0.286	0.276	0.28	0.284	0.282	0.367	0.382	0.397	0.379	0.355	0.331	0.323	0.315	0.307	0.351	0.359	0.37	0.38	0.384	0.5	0.616	19
0.179	0.179	0.179	0.257	0.335	0.271	0.2945	0.318	0.321	0.37	0.349	0.328	0.307	0.419	0.221	0.284	0.271	0.294	0.317	0.285	0.293	0.359	0.297	0.277	0.301	0.369	0.32	0.271	0.26533	0.25967	0.254	0.231	0.306	0.312	0.247	0.328	0.3025	0.277	0.29533	0.31367	0.332	0.356	0.482	0.404	0.3605	0.317	0.402	0.487	5
0.196	0.196	0.196	0.198	0.223	0.238	0.266	0.294	0.628	0.6335	0.639	0.6445	0.65	0.663	0.445	0.3825	0.32	0.268	0.216	0.211	0.217	0.21	0.216	0.243	0.222	0.212	0.1945	0.177	0.198	0.219	0.194	0.181	0.187	0.203	0.183	0.199	0.202	0.205	0.20025	0.1955	0.19075	0.186	0.189	0.168	0.167	0.166	0.218	0.27	20
0.162	0.162	0.162	0.174	0.186	0.156	0.19	0.224	0.244	0.209	0.20567	0.20233	0.199	0.236	0.167	0.23	0.271	0.3585	0.446	0.524	0.532	0.629	0.725	0.752	0.768	0.748	0.7605	0.773	0.777	0.781	0.785	0.772	0.769	0.76	0.716	0.64	0.54	0.44	0.41975	0.3995	0.37925	0.359	0.349	0.347	0.331	0.315	0.169	0.023	1
0.207	0.207	0.207	0.192	0.194	0.159	0.2345	0.31	0.701	0.71825	0.7355	0.75275	0.77	0.75	0.531	0.389	0.311	0.265	0.219	0.218	0.24	0.205	0.237	0.249	0.204	0.248	0.238	0.228	0.21	0.201	0.208	0.173	0.213	0.236	0.228	0.233	0.268	0.311	0.32325	0.3355	0.34775	0.36	0.288	0.295	0.2775	0.26	0.413	0.566	20
0.558	0.558	0.558	0.653	0.748	0.783	0.817	0.851	0.749	0.74325	0.7375	0.73175	0.726	0.72	0.514	0.389	0.321	0.2745	0.228	0.258	0.288	0.261	0.254	0.259	0.246	0.262	0.2515	0.241	0.23533	0.22967	0.224	0.194	0.229	0.223	0.241	0.244	0.2415	0.239	0.26967	0.30033	0.331	0.412	0.23	0.221	0.2045	0.188	0.23	0.272	17
0.412	0.412	0.412	0.512	0.779	0.816	0.8475	0.879	0.735	0.84	0.81633	0.79267	0.769	0.761	0.619	0.501	0.372	0.339	0.306	0.295	0.24	0.301	0.292	0.303	0.301	0.295	0.282	0.269	0.265	0.261	0.257	0.293	0.205	0.205	0.181	0.188	0.169	0.15	0.20333	0.25667	0.31	0.524	0.596	0.562	0.525	0.619	0.632	0.645	2
0.28	0.28	0.28	0.215	0.15	0.181	0.1905	0.2	0.246	0.2355	0.225	0.2145	0.204	0.207	0.294	0.36	0.488	0.5825	0.677	0.726	0.775	0.791	0.816	0.803	0.813	0.782	0.7935	0.805	0.8145	0.824	0.794	0.762	0.748	0.672	0.629	0.57	0.502	0.434	0.41	0.386	0.362	0.338	0.353	0.28	0.26	0.262	0.328	0.394	1
0.414	0.414	0.414	0.38	0.481	0.472	0.5145	0.557	0.301	0.3035	0.306	0.3085	0.311	0.347	0.475	0.567	0.629	0.692	0.755	0.777	0.799	0.808	0.812	0.774	0.797	0.776	0.782	0.788	0.803	0.818	0.833	0.791	0.235	0.24	0.25	0.242	0.245	0.248	0.24725	0.2465	0.24575	0.245	0.208	0.264	0.276	0.288	0.405	0.522	18
0.206	0.206	0.206	0.15	0.206	0.175	0.198	0.221	0.244	0.187	0.18867	0.19033	0.192	0.157	0.185	0.209	0.227	0.228	0.229	0.261	0.262	0.291	0.314	0.406	0.428	0.458	0.458	0.458	0.465	0.515	0.51	0.571	0.512	0.4405	0.369	0.335	0.311	0.287	0.28267	0.27833	0.274	0.193	0.23	0.221	0.222	0.223	0.304	0.385	10
0.428	0.428	0.428	0.547	0.666	0.697	0.7475	0.798	0.717	0.767	0.75	0.733	0.716	0.694	0.689	0.357	0.324	0.303	0.282	0.309	0.336	0.363	0.404	0.431	0.406	0.45	0.4465	0.443	0.454	0.465	0.47	0.532	0.594	0.576	0.551	0.523	0.6525	0.782	0.79367	0.80533	0.817	0.802	0.806	0.79	0.7595	0.729	0.716	0.703	12
0.584	0.584	0.584	0.621	0.554	0.644	0.681	0.718	0.735	0.75275	0.7705	0.78825	0.806	0.829	0.827	0.788	0.713	0.7255	0.738	0.747	0.756	0.749	0.768	0.706	0.74	0.691	0.7125	0.734	0.747	0.76	0.779	0.761	0.794	0.7755	0.757	0.742	0.742	0.742	0.74133	0.74067	0.74	0.724	0.754	0.758	0.598	0.711	0.701	0.691	13
0.457	0.457	0.457	0.538	0.509	0.505	0.528	0.551	0.737	0.75	0.763	0.776	0.789	0.646	0.607	0.581	0.581	0.592	0.603	0.621	0.656	0.609	0.62	0.604	0.609	0.572	0.577	0.582	0.569	0.542	0.558	0.523	0.593	0.574	0.555	0.556	0.5885	0.621	0.642	0.663	0.684	0.677	0.74	0.679	0.664	0.649	0.57	0.491	12
0.146	0.146	0.146	0.156	0.166	0.201	0.2255	0.25	0.347	0.398	0.449	0.5	0.551	0.567	0.573	0.572	0.503	0.478	0.453	0.475	0.424	0.379	0.341	0.326	0.305	0.331	0.319	0.307	0.333	0.283	0.252	0.269	0.301	0.351	0.331	0.359	0.369	0.531	0.554	0.577	0.6	0.57	0.588	0.533	0.463	0.3095	0.156	0.0025	19
0.277	0.277	0.277	0.267	0.257	0.312	0.3685	0.425	0.319	0.275	0.27167	0.26833	0.265	0.265	0.21	0.285	0.255	0.235	0.215	0.242	0.213	0.231	0.25	0.27	0.227	0.288	0.2665	0.245	0.276	0.307	0.188	0.2515	0.315	0.257	0.333	0.331	0.354	0.377	0.37667	0.37633	0.376	0.208	0.365	0.315	0.307	0.299	0.162	0.025	4
0.173	0.173	0.173	0.157	0.141	0.206	0.176	0.1955	0.215	0.185	0.17867	0.17233	0.166	0.164	0.203	0.238	0.272	0.4035	0.535	0.575	0.649	0.703	0.78	0.827	0.827	0.827	0.8325	0.838	0.8565	0.875	0.862	0.845	0.616	0.552	0.507	0.498	0.466	0.434	0.41	0.386	0.362	0.338	0.38	0.182	0.175	0.168	0.157	0.146	10
0.353	0.353	0.353	0.299	0.281	0.289	0.31967	0.35033	0.381	0.372	0.363	0.354	0.345	0.258	0.311	0.281	0.296	0.289	0.282	0.255	0.282	0.304	0.286	0.347	0.391	0.297	0.296	0.295	0.27	0.313	0.275	0.262	0.31	0.256	0.288	0.306	0.344	0.382	0.40325	0.4245	0.44575	0.467	0.485	0.384	0.413	0.428	0.509	0.59	5
0.386	0.386	0.386	0.395	0.345	0.444	0.514	0.584	0.469	0.4575	0.446	0.4345	0.423	0.427	0.329	0.325	0.317	0.302	0.287	0.288	0.289	0.296	0.292	0.295	0.244	0.306	0.2865	0.267	0.2595	0.252	0.262	0.275	0.281	0.339	0.282	0.331	0.4445	0.558	0.56633	0.57467	0.583	0.243	0.241	0.237	0.333	0.259	0.302	0.345	5
0.296	0.296	0.296	0.466	0.636	0.665	0.7075	0.75	0.597	0.64	0.64933	0.65867	0.668	0.736	0.751	0.684	0.627	0.666	0.705	0.649	0.691	0.697	0.652	0.596	0.616	0.628	0.632	0.636	0.669	0.702	0.664	0.6725	0.681	0.706	0.657	0.635	0.6495	0.664	0.65233	0.64067	0.629	0.583	0.609	0.582	0.579	0.576	0.456	0.336	13
0.486	0.486	0.486	0.395	0.361	0.382	0.4185	0.455	0.457	0.4955	0.534	0.5725	0.611	0.668	0.647	0.612	0.566	0.5875	0.609	0.6065	0.604	0.549	0.53	0.421	0.404	0.486	0.4675	0.449	0.432	0.415	0.421	0.423	0.498	0.493	0.486	0.511	0.603	0.695	0.72367	0.75233	0.781	0.752	0.781	0.79	0.72	0.608	0.623	0.638	6
0.463	0.463	0.463	0.545	0.587	0.581	0.6355	0.69	0.709	0.7175	0.726	0.7345	0.743	0.769	0.757	0.692	0.57	0.5885	0.607	0.6465	0.686	0.666	0.693	0.658	0.732	0.615	0.6515	0.688	0.68367	0.67933	0.675	0.671	0.724	0.675	0.652	0.633	0.6765	0.72	0.69667	0.67333	0.65	0.722	0.69	0.691	0.6555	0.62	0.604	0.588	8
0.437	0.437	0.437	0.471	0.505	0.571	0.62633	0.68167	0.737	0.7432	0.7494	0.7556	0.7618	0.768	0.738	0.695	0.618	0.619	0.62	0.626	0.632	0.613	0.644	0.608	0.629	0.592	0.6	0.608	0.612	0.616	0.62	0.59	0.649	0.615	0.581	0.569	0.6195	0.67	0.64933	0.62867	0.608	0.568	0.651	0.609	0.5995	0.59	0.548	0.506	8
0.269	0.269	0.269	0.27	0.329	0.29	0.33167	0.37333	0.415	0.39275	0.3705	0.34825	0.326	0.409	0.339	0.308	0.36	0.3585	0.357	0.316	0.275	0.331	0.269	0.308	0.304	0.36	0.317	0.274	0.2965	0.319	0.219	0.276	0.191	0.245	0.299	0.34	0.334	0.328	0.32467	0.32133	0.318	0.367	0.349	0.364	0.3445	0.325	0.314	0.303	3
0.262	0.262	0.262	0.404	0.546	0.556	0.6085	0.661	0.799	0.789	0.779	0.769	0.759	0.811	0.741	0.686	0.509	0.436	0.363	0.412	0.381	0.378	0.333	0.348	0.361	0.367	0.3585	0.35	0.35033	0.35067	0.351	0.315	0.31	0.3135	0.317	0.322	0.338	0.354	0.315	0.276	0.237	0.198	0.287	0.244	0.243	0.242	0.277	0.312	2
0.657	0.657	0.657	0.711	0.807	0.815	0.8335	0.852	0.695	0.81	0.78667	0.76333	0.74	0.724	0.403	0.31	0.263	0.2375	0.212	0.26	0.281	0.267	0.262	0.293	0.255	0.272	0.271	0.27	0.244	0.218	0.192	0.2025	0.213	0.268	0.245	0.223	0.217	0.191	0.19767	0.20433	0.211	0.207	0.214	0.214	0.237	0.27	0.402	0.534	17
0.25	0.25	0.25	0.221	0.22	0.188	0.225	0.262	0.299	0.28775	0.2765	0.26525	0.254	0.264	0.318	0.36	0.35	0.2895	0.229	0.266	0.341	0.29	0.324	0.38	0.376	0.336	0.366	0.396	0.3985	0.401	0.389	0.455	0.631	0.574	0.439	0.286	0.26	0.308	0.31633	0.32467	0.333	0.359	0.297	0.269	0.2805	0.292	0.261	0.23	11
0.434	0.434	0.434	0.4	0.563	0.493	0.5475	0.602	0.636	0.6535	0.671	0.6885	0.706	0.734	0.693	0.647	0.597	0.6375	0.678	0.706	0.734	0.698	0.738	0.679	0.679	0.691	0.689	0.687	0.69867	0.71033	0.722	0.699	0.698	0.724	0.695	0.66	0.706	0.752	0.73325	0.7145	0.69575	0.677	0.636	0.657	0.6115	0.566	0.571	0.576	8
0.42	0.42	0.42	0.401	0.416	0.411	0.40067	0.39033	0.38	0.35575	0.3315	0.30725	0.283	0.305	0.345	0.368	0.343	0.374	0.405	0.393	0.435	0.421	0.473	0.462	0.432	0.535	0.4885	0.442	0.463	0.454	0.445	0.465	0.46	0.419	0.405	0.46	0.451	0.442	0.44367	0.44533	0.447	0.374	0.406	0.401	0.405	0.409	0.423	0.437	14
0.356	0.356	0.356	0.345	0.486	0.528	0.64	0.752	0.691	0.6765	0.662	0.6475	0.633	0.641	0.57	0.479	0.402	0.3755	0.349	0.354	0.359	0.354	0.385	0.389	0.395	0.387	0.388	0.389	0.395	0.401	0.417	0.397	0.456	0.486	0.471	0.474	0.5495	0.625	0.622	0.619	0.616	0.613	0.621	0.584	0.547	0.528	0.489	0.45	2
0.199	0.199	0.199	0.336	0.473	0.545	0.617	0.689	0.761	0.74275	0.7245	0.70625	0.688	0.803	0.74	0.625	0.49	0.395	0.3	0.301	0.284	0.296	0.304	0.317	0.298	0.303	0.3045	0.306	0.29867	0.29133	0.284	0.247	0.249	0.276	0.303	0.314	0.297	0.28	0.26133	0.24267	0.224	0.246	0.224	0.248	0.224	0.2	0.259	0.318	2
0.748	0.748	0.748	0.503	0.258	0.467	0.536	0.605	0.516	0.521	0.503	0.485	0.467	0.444	0.39	0.368	0.347	0.353	0.359	0.364	0.383	0.383	0.371	0.389	0.364	0.38	0.382	0.384	0.373	0.338	0.354	0.383	0.413	0.406	0.404	0.38	0.5125	0.645	0.664	0.683	0.702	0.686	0.676	0.665	0.6395	0.614	0.631	0.648	9
0.231	0.231	0.231	0.187	0.226	0.24367	0.26133	0.279	0.265	0.209	0.216	0.223	0.23	0.217	0.33	0.414	0.509	0.626	0.743	0.775	0.804	0.806	0.814	0.791	0.8	0.775	0.777	0.779	0.791	0.803	0.815	0.799	0.792	0.7685	0.745	0.71	0.564	0.418	0.40625	0.3945	0.38275	0.371	0.408	0.343	0.306	0.269	0.248	0.227	1
0.305	0.305	0.305	0.266	0.305	0.309	0.317	0.325	0.273	0.238	0.2725	0.307	0.217	0.193	0.226	0.263	0.358	0.4395	0.521	0.586	0.629	0.564	0.544	0.48	0.405	0.467	0.397	0.327	0.28467	0.24233	0.2	0.196	0.171	0.167	0.192	0.18	0.218	0.256	0.23167	0.20733	0.183	0.152	0.197	0.196	0.205	0.214	0.3	0.386	14
0.281	0.281	0.281	0.226	0.24	0.231	0.251	0.271	0.252	0.2645	0.277	0.2895	0.302	0.328	0.493	0.582	0.66	0.717	0.774	0.799	0.824	0.819	0.829	0.801	0.799	0.775	0.7805	0.786	0.79233	0.79867	0.805	0.802	0.191	0.183	0.201	0.2	0.2065	0.213	0.20675	0.2005	0.19425	0.188	0.218	0.184	0.2125	0.241	0.352	0.463	18
0.043	0.043	0.043	0.102	0.161	0.135	0.1775	0.22	0.303	0.14	0.135	0.13	0.125	0.195	0.2	0.115	0.231	0.1625	0.094	0.0835	0.073	0.133	0.157	0.053	0.086	0.209	0.164	0.119	0.0545	-0.01	-0.113	0.075	-0.07	0.172	0.165	0.111	0.166	0.221	0.173	0.125	0.077	0.295	0.158	0.17	0.2025	0.235	0.02	-0.195	23
0.204	0.204	0.204	0.158	0.2	0.178	0.243	0.287	0.331	0.29775	0.2645	0.23125	0.198	0.205	0.266	0.309	0.404	0.5105	0.617	0.685	0.753	0.775	0.783	0.774	0.774	0.764	0.759	0.754	0.777	0.741	0.705	0.7005	0.696	0.687	0.678	0.628	0.66	0.692	0.64967	0.60733	0.565	0.172	0.253	0.243	0.253	0.198	0.263	0.328	15
0.466	0.466	0.466	0.46	0.612	0.576	0.5935	0.611	0.583	0.736	0.69467	0.65333	0.612	0.628	0.548	0.513	0.46	0.4735	0.487	0.549	0.611	0.54	0.595	0.55	0.569	0.47	0.492	0.514	0.49733	0.48067	0.464	0.5275	0.591	0.537	0.541	0.48	0.509	0.724	0.72167	0.71933	0.717	0.632	0.636	0.662	0.61	0.624	0.63	0.636	5
0.158	0.158	0.158	0.171	0.184	0.208	0.231	0.254	0.39	0.4635	0.537	0.6105	0.684	0.701	0.696	0.677	0.565	0.55	0.535	0.533	0.517	0.434	0.389	0.366	0.346	0.329	0.336	0.343	0.333	0.266	0.259	0.246	0.301	0.362	0.378	0.407	0.395	0.59	0.606	0.622	0.638	0.638	0.636	0.585	0.45033	0.31567	0.181	0.046333	19
0.429	0.429	0.429	0.504	0.579	0.522	0.57667	0.63133	0.686	0.753	0.734	0.715	0.696	0.769	0.751	0.655	0.604	0.534	0.464	0.4325	0.401	0.39	0.429	0.467	0.417	0.447	0.4495	0.452	0.509	0.488	0.467	0.479	0.504	0.521	0.538	0.533	0.609	0.685	0.69567	0.70633	0.717	0.7	0.69	0.682	0.6545	0.627	0.468	0.309	12
0.372	0.372	0.372	0.42	0.468	0.5085	0.549	0.5895	0.63	0.695	0.66133	0.62767	0.594	0.61	0.456	0.445	0.399	0.4005	0.402	0.418	0.434	0.452	0.445	0.46	0.44	0.427	0.424	0.421	0.414	0.406	0.392	0.381	0.466	0.471	0.476	0.509	0.58	0.651	0.6635	0.676	0.6885	0.701	0.714	0.698	0.683	0.668	0.629	0.59	9
-0.112	-0.112	-0.112	-0.073	-0.034	-0.048	-0.0495	-0.051	0.132	-0.068	-0.017667	0.032667	0.083	-0.13	-0.021	0.064	0.085	0.0285	-0.028	0.024	0.038	0.105	0.059	0.114	0.127	0.117	0.0965	0.076	0.097	0.038	-0.021	0.037	-0.13	0.088	0.031	0.075	-0.057	-0.189	-0.13367	-0.078333	-0.023	0.115	-0.008	-0.018	0.0115	0.041	-0.038	-0.117	23
0.438	0.438	0.438	0.514	0.59	0.565	0.6045	0.644	0.401	0.221	0.21767	0.21433	0.211	0.183	0.218	0.239	0.277	0.315	0.353	0.394	0.39	0.378	0.378	0.32	0.276	0.281	0.2595	0.238	0.237	0.2195	0.202	0.183	0.202	0.2	0.206	0.195	0.263	0.331	0.39833	0.46567	0.533	0.162	0.173	0.153	0.1575	0.162	0.232	0.302	14
0.574	0.574	0.574	0.642	0.679	0.682	0.726	0.77	0.679	0.7	0.721	0.742	0.763	0.793	0.796	0.75	0.667	0.6785	0.69	0.7075	0.725	0.679	0.722	0.672	0.668	0.661	0.689	0.717	0.71133	0.70567	0.7	0.736	0.757	0.733	0.709	0.705	0.7355	0.766	0.76067	0.75533	0.75	0.727	0.723	0.72	0.582	0.674	0.654	0.634	13
0.392	0.392	0.392	0.427	0.462	0.555	0.6415	0.728	0.759	0.75175	0.7445	0.73725	0.73	0.784	0.71	0.642	0.458	0.4435	0.429	0.434	0.471	0.435	0.427	0.426	0.484	0.353	0.385	0.417	0.39733	0.37767	0.358	0.364	0.371	0.364	0.331	0.339	0.426	0.513	0.47667	0.44033	0.404	0.487	0.467	0.457	0.41	0.465	0.373	0.401	2
0.129	0.129	0.129	0.208	0.287	0.25	0.32233	0.39467	0.467	0.525	0.52667	0.52833	0.53	0.54	0.409	0.363	0.311	0.283	0.255	0.256	0.227	0.276	0.255	0.282	0.263	0.316	0.272	0.228	0.2305	0.233	0.226	0.192	0.254	0.252	0.247	0.284	0.347	0.41	0.483	0.556	0.629	0.68	0.71	0.678	0.649	0.62	0.571	0.59	20
0.514	0.514	0.514	0.592	0.6	0.605	0.624	0.643	0.662	0.66425	0.6665	0.66875	0.671	0.737	0.746	0.713	0.626	0.6505	0.675	0.685	0.69	0.681	0.682	0.669	0.639	0.633	0.65	0.667	0.666	0.6575	0.649	0.66	0.703	0.692	0.692	0.665	0.69	0.724	0.72933	0.73467	0.74	0.692	0.714	0.749	0.7295	0.71	0.672	0.634	13
0.489	0.489	0.489	0.547	0.475	0.54367	0.61233	0.681	0.536	0.607	0.56233	0.51767	0.473	0.475	0.462	0.405	0.336	0.3065	0.277	0.2785	0.28	0.302	0.328	0.247	0.251	0.315	0.3	0.285	0.332	0.283	0.277	0.276	0.349	0.339	0.32	0.343	0.3315	0.32	0.40133	0.48267	0.564	0.461	0.255	0.351	0.3265	0.302	0.379	0.456	4
0.248	0.248	0.248	0.212	0.188	0.155	0.195	0.232	0.269	0.219	0.21933	0.21967	0.22	0.232	0.347	0.411	0.502	0.6025	0.703	0.741	0.779	0.777	0.759	0.737	0.732	0.708	0.7045	0.701	0.62933	0.55767	0.486	0.382	0.278	0.2645	0.251	0.284	0.2585	0.233	0.25333	0.27367	0.294	0.201	0.208	0.195	0.245	0.223	0.319	0.415	14
0.251	0.251	0.251	0.244	0.382	0.463	0.561	0.659	0.758	0.83	0.79	0.75	0.71	0.72	0.475	0.406	0.325	0.308	0.291	0.2815	0.272	0.298	0.308	0.3	0.276	0.308	0.2855	0.263	0.266	0.266	0.24	0.235	0.23	0.214	0.162	0.189	0.2025	0.216	0.229	0.242	0.255	0.325	0.332	0.321	0.366	0.411	0.493	0.575	19
0.219	0.219	0.219	0.232	0.208	0.198	0.228	0.258	0.288	0.227	0.227	0.227	0.227	0.193	0.216	0.279	0.286	0.335	0.384	0.456	0.464	0.53	0.62	0.737	0.731	0.761	0.7915	0.822	0.833	0.852	0.861	0.861	0.786	0.701	0.616	0.542	0.4685	0.395	0.37433	0.35367	0.333	0.192	0.206	0.172	0.2055	0.239	0.263	0.287	10
0.279	0.279	0.279	0.246	0.213	0.23025	0.2475	0.26475	0.282	0.258	0.232	0.206	0.18	0.187	0.115	0.152	0.179	0.1885	0.198	0.256	0.188	0.239	0.179	0.193	0.183	0.259	0.214	0.169	0.16667	0.16433	0.162	0.161	0.141	0.158	0.175	0.19	0.2055	0.221	0.23075	0.2405	0.25025	0.26	0.26	0.176	0.192	0.208	0.252	0.296	22
0.54	0.54	0.54	0.554	0.606	0.663	0.693	0.723	0.753	0.74575	0.7385	0.73125	0.724	0.49	0.351	0.373	0.405	0.4335	0.462	0.476	0.49	0.487	0.5	0.464	0.46	0.475	0.47	0.465	0.44833	0.43167	0.415	0.4585	0.502	0.545	0.506	0.516	0.615	0.714	0.71933	0.72467	0.73	0.737	0.75	0.739	0.608	0.694	0.667	0.64	12
0.265	0.265	0.265	0.253	0.3	0.317	0.393	0.469	0.591	0.604	0.582	0.56	0.538	0.478	0.419	0.374	0.328	0.3015	0.275	0.283	0.278	0.298	0.262	0.252	0.223	0.243	0.242	0.241	0.22233	0.20367	0.185	0.178	0.193	0.191	0.184	0.197	0.2085	0.22	0.222	0.224	0.226	0.206	0.196	0.202	0.207	0.212	0.186	0.16	2
0.176	0.176	0.176	0.166	0.156	0.134	0.17567	0.21733	0.259	0.24675	0.2345	0.22225	0.21	0.156	0.191	0.224	0.276	0.3655	0.455	0.539	0.581	0.627	0.739	0.8	0.827	0.826	0.84	0.854	0.874	0.871	0.868	0.862	0.846	0.794	0.681	0.605	0.52	0.345	0.31667	0.28833	0.26	0.243	0.202	0.177	0.174	0.171	0.208	0.245	10
0.278	0.278	0.278	0.2	-0.157	0.052	-0.015	-0.082	0.299	0.055	0.14667	0.23833	0.33	0.188	0.151	0.228	0.269	0.1845	0.1	0.089	0.078	0.258	0.182	0.314	0.228	0.242	0.215	0.188	0.157	0.127	0.077	0.1055	0.134	0.246	0.221	0.241	0.3	0.359	0.31333	0.26767	0.222	0.449	0.174	0.338	0.458	0.278	0.098	-0.082	24
0.624	0.624	0.624	0.672	0.737	0.768	0.723	0.678	0.659	0.6295	0.6	0.5705	0.541	0.556	0.536	0.461	0.458	0.4625	0.467	0.5	0.511	0.493	0.476	0.472	0.485	0.47	0.4655	0.461	0.4415	0.422	0.433	0.432	0.487	0.502	0.509	0.49	0.497	0.628	0.636	0.644	0.652	0.643	0.695	0.695	0.7125	0.73	0.675	0.62	6
0.36	0.36	0.36	0.424	0.372	0.475	0.561	0.647	0.733	0.73425	0.7355	0.73675	0.738	0.799	0.781	0.704	0.687	0.688	0.689	0.6855	0.682	0.724	0.714	0.625	0.62	0.675	0.681	0.687	0.68667	0.68633	0.686	0.692	0.698	0.7045	0.711	0.682	0.6525	0.623	0.64667	0.67033	0.694	0.585	0.68	0.605	0.5	0.467	0.44	0.413	21
0.331	0.331	0.331	0.302	0.242	0.214	0.247	0.263	0.248	0.225	0.22233	0.21967	0.217	0.231	0.259	0.31	0.37	0.511	0.652	0.726	0.8	0.774	0.815	0.816	0.835	0.8	0.8065	0.813	0.84	0.8325	0.825	0.815	0.817	0.7885	0.76	0.707	0.697	0.578	0.49867	0.41933	0.34	0.339	0.32	0.32	0.312	0.254	0.235	0.216	1
0.345	0.345	0.345	0.38	0.321	0.332	0.4005	0.469	0.335	0.247	0.25233	0.25767	0.263	0.236	0.269	0.329	0.329	0.375	0.421	0.4495	0.478	0.516	0.591	0.666	0.626	0.628	0.633	0.638	0.635	0.632	0.629	0.6385	0.648	0.621	0.594	0.581	0.596	0.668	0.66167	0.65533	0.649	0.294	0.333	0.32	0.317	0.325	0.372	0.419	15
0.266	0.266	0.266	0.241	0.231	0.24767	0.26433	0.281	0.31	0.3205	0.331	0.3415	0.352	0.4	0.589	0.658	0.679	0.735	0.791	0.807	0.818	0.806	0.792	0.756	0.793	0.759	0.765	0.771	0.772	0.773	0.774	0.782	0.205	0.191	0.177	0.208	0.201	0.194	0.199	0.204	0.209	0.195	0.199	0.184	0.246	0.187	0.228	0.269	18
0.298	0.298	0.298	0.345	0.392	0.411	0.489	0.567	0.493	0.52	0.503	0.486	0.469	0.552	0.506	0.473	0.416	0.434	0.452	0.506	0.534	0.462	0.436	0.357	0.329	0.292	0.3125	0.333	0.308	0.282	0.268	0.264	0.26	0.253	0.258	0.311	0.293	0.275	0.338	0.401	0.464	0.322	0.5	0.368	0.394	0.42	0.522	0.624	2
0.46	0.46	0.46	0.488	0.63	0.641	0.694	0.747	0.28	0.348	0.347	0.346	0.345	0.37	0.596	0.672	0.694	0.7335	0.773	0.7935	0.814	0.805	0.815	0.779	0.788	0.77	0.768	0.766	0.77167	0.77733	0.783	0.791	0.19	0.167	0.193	0.207	0.2005	0.194	0.26933	0.34467	0.42	0.701	0.78	0.757	0.661	0.802	0.803	0.804	18
-0.01	-0.01	-0.01	-0.087	-0.164	-0.069	-0.074	-0.079	0.135	-0.202	-0.10967	-0.017333	0.075	0.062	-0.012	0.051	0.13	0.0495	-0.031	-0.011	0.041	0.051	0	0.069	0.081	0.094	0.111	0.128	0.071	-0.006	0.016	0.023	-0.015	0.076	0.123	0.105	0.037	-0.031	0.012333	0.055667	0.099	0.112	0.188	0.152	0.1725	0.193	0.235	0.277	24
0.176	0.176	0.176	0.322	0.468	0.429	0.4375	0.446	0.416	0.333	0.35767	0.38233	0.407	0.41	0.359	0.383	0.346	0.328	0.31	0.333	0.323	0.34	0.343	0.354	0.333	0.392	0.358	0.324	0.357	0.329	0.279	0.3245	0.37	0.404	0.438	0.359	0.3685	0.378	0.38833	0.39867	0.409	0.378	0.424	0.336	0.326	0.316	0.295	0.274	5
0.423	0.423	0.423	0.409	0.446	0.462	0.4955	0.529	0.736	0.7455	0.755	0.7645	0.774	0.819	0.824	0.747	0.708	0.728	0.748	0.7595	0.771	0.784	0.797	0.757	0.786	0.738	0.759	0.78	0.796	0.812	0.828	0.825	0.81	0.806	0.798	0.783	0.8005	0.818	0.80867	0.79933	0.79	0.671	0.706	0.694	0.5605	0.427	0.397	0.477	21
0.277	0.277	0.277	0.226	0.271	0.249	0.31	0.371	0.588	0.751	0.738	0.725	0.712	0.726	0.561	0.494	0.379	0.362	0.345	0.338	0.331	0.306	0.307	0.324	0.287	0.315	0.3015	0.288	0.29	0.292	0.294	0.3365	0.379	0.379	0.391	0.394	0.42	0.446	0.36867	0.29133	0.214	0.154	0.182	0.158	0.191	0.159	0.246	0.333	19
0.55	0.55	0.55	0.604	0.658	0.674	0.639	0.604	0.569	0.45	0.46133	0.47267	0.484	0.559	0.517	0.457	0.415	0.4125	0.41	0.444	0.444	0.42	0.38	0.364	0.331	0.34	0.324	0.308	0.306	0.304	0.302	0.285	0.306	0.352	0.372	0.342	0.4855	0.629	0.66467	0.70033	0.736	0.761	0.761	0.77	0.7015	0.633	0.617	0.601	9
0.408	0.408	0.408	0.434	0.619	0.68	0.741	0.802	0.696	0.789	0.75325	0.7175	0.68175	0.646	0.496	0.435	0.348	0.3245	0.301	0.3145	0.328	0.333	0.325	0.288	0.277	0.295	0.2835	0.272	0.253	0.251	0.233	0.235	0.277	0.333	0.339	0.341	0.4505	0.56	0.48575	0.4115	0.33725	0.263	0.232	0.237	0.2465	0.256	0.301	0.376	2
0.441	0.441	0.441	0.392	0.343	0.333	0.45167	0.57033	0.689	0.7065	0.724	0.7415	0.759	0.807	0.813	0.761	0.689	0.72	0.751	0.759	0.767	0.753	0.749	0.729	0.744	0.735	0.7445	0.754	0.739	0.748	0.757	0.759	0.815	0.793	0.771	0.746	0.718	0.735	0.69267	0.65033	0.608	0.476	0.495	0.503	0.486	0.469	0.459	0.449	21
0.361	0.361	0.361	0.418	0.538	0.61167	0.68533	0.759	0.675	0.796	0.71933	0.64267	0.566	0.501	0.316	0.333	0.309	0.32	0.331	0.351	0.268	0.276	0.285	0.322	0.277	0.323	0.298	0.273	0.303	0.2775	0.252	0.246	0.31	0.344	0.378	0.394	0.485	0.576	0.47133	0.36667	0.262	0.219	0.228	0.216	0.2295	0.243	0.304	0.365	19
0.381	0.381	0.381	0.37	0.423	0.39	0.4285	0.467	0.401	0.41	0.398	0.386	0.374	0.348	0.324	0.414	0.331	0.3485	0.366	0.3465	0.327	0.336	0.325	0.32	0.289	0.359	0.3445	0.33	0.33	0.33	0.333	0.342	0.351	0.36	0.327	0.326	0.3295	0.333	0.377	0.421	0.465	0.342	0.376	0.298	0.345	0.392	0.273	0.154	3
0.434	0.434	0.434	0.46	0.486	0.458	0.508	0.558	0.674	0.681	0.61233	0.54367	0.475	0.472	0.418	0.438	0.405	0.4145	0.424	0.403	0.396	0.374	0.383	0.412	0.372	0.408	0.3875	0.367	0.378	0.3625	0.347	0.343	0.379	0.387	0.388	0.385	0.396	0.445	0.47133	0.49767	0.524	0.562	0.593	0.584	0.5725	0.561	0.552	0.543	6
0.322	0.322	0.322	0.418	0.434	0.41	0.45	0.49	0.568	0.716	0.69333	0.67067	0.648	0.721	0.72	0.684	0.62	0.6385	0.657	0.675	0.693	0.692	0.684	0.676	0.692	0.647	0.6385	0.63	0.63	0.63	0.63	0.631	0.674	0.639	0.604	0.602	0.6185	0.635	0.62633	0.61767	0.609	0.596	0.571	0.587	0.5785	0.57	0.518	0.556	7
0.426	0.426	0.426	0.584	0.742	0.772	0.74167	0.71133	0.681	0.69	0.699	0.708	0.717	0.742	0.604	0.442	0.369	0.296	0.223	0.25	0.277	0.271	0.253	0.278	0.265	0.292	0.2795	0.267	0.246	0.225	0.22	0.202	0.174	0.173	0.183	0.177	0.193	0.209	0.20733	0.20567	0.204	0.241	0.299	0.284	0.356	0.428	0.585	0.714	17
0.196	0.196	0.196	0.176	0.152	0.18	0.213	0.246	0.251	0.2375	0.224	0.2105	0.197	0.184	0.243	0.3105	0.378	0.5185	0.659	0.71	0.761	0.787	0.798	0.814	0.815	0.799	0.802	0.805	0.817	0.829	0.826	0.81	0.798	0.774	0.713	0.679	0.5485	0.418	0.3805	0.343	0.3055	0.268	0.271	0.253	0.257	0.261	0.248	0.235	1
0.28	0.28	0.28	0.391	0.502	0.517	0.58067	0.64433	0.708	0.784	0.75933	0.73467	0.71	0.789	0.718	0.65	0.586	0.603	0.62	0.614	0.61	0.634	0.606	0.588	0.565	0.599	0.5795	0.56	0.57533	0.59067	0.606	0.581	0.59	0.59	0.602	0.595	0.6225	0.65	0.64267	0.63533	0.628	0.571	0.608	0.57	0.552	0.534	0.484	0.434	8
0.226	0.226	0.226	0.174	0.179	0.194	0.223	0.252	0.281	0.188	0.20333	0.21867	0.234	0.228	0.234	0.235	0.205	0.2	0.195	0.232	0.196	0.23	0.238	0.238	0.208	0.219	0.2275	0.236	0.232	0.2035	0.175	0.188	0.189	0.216	0.201	0.192	0.189	0.186	0.20067	0.21533	0.23	0.198	0.2	0.214	0.207	0.2	0.132	0.064	22
0.427	0.427	0.427	0.425	0.485	0.517	0.5755	0.634	0.648	0.769	0.75567	0.74233	0.729	0.746	0.616	0.567	0.462	0.4625	0.463	0.4795	0.496	0.484	0.469	0.467	0.421	0.442	0.4285	0.415	0.419	0.4045	0.39	0.347	0.448	0.498	0.478	0.473	0.5485	0.624	0.65267	0.68133	0.71	0.633	0.64	0.599	0.5745	0.55	0.518	0.552	8
0.333	0.333	0.333	0.179	-0.04	-0.064	0.048	0.16	0.272	0.254	0.236	0.218	0.2	0.103	-0.032	0.112	0.256	0.171	0.086	0.035	0.082	0.104	0.213	0.248	0.364	0.124	0.197	0.27	0.2055	0.141	-0.046	0.15	0.246	0.2635	0.281	0.212	0.3335	0.455	0.47675	0.4985	0.52025	0.542	0.541	0.623	0.522	0.527	0.6	0.673	24
0.448	0.448	0.448	0.419	0.462	0.536	0.5845	0.633	0.71	0.70825	0.7065	0.70475	0.703	0.643	0.674	0.606	0.61	0.612	0.614	0.6175	0.621	0.625	0.592	0.629	0.584	0.604	0.598	0.592	0.596	0.6	0.604	0.617	0.63	0.6185	0.607	0.602	0.665	0.728	0.70833	0.68867	0.669	0.586	0.708	0.685	0.583	0.587	0.545	0.503	21
0.173	0.173	0.173	0.178	0.183	0.157	0.187	0.217	0.247	0.23425	0.2215	0.20875	0.196	0.182	0.222	0.261	0.326	0.4595	0.593	0.705	0.743	0.747	0.81	0.821	0.844	0.83	0.8425	0.855	0.856	0.862	0.868	0.86	0.828	0.767	0.607	0.505	0.448	0.391	0.344	0.297	0.25	0.217	0.202	0.188	0.1715	0.155	0.188	0.221	10
0.185	0.185	0.185	0.176	0.158	0.141	0.173	0.205	0.22	0.251	0.282	0.313	0.221	0.214	0.271	0.314	0.393	0.5075	0.622	0.6795	0.737	0.753	0.803	0.803	0.814	0.784	0.79	0.796	0.80267	0.80933	0.816	0.805	0.795	0.76	0.729	0.696	0.599	0.502	0.443	0.384	0.325	0.266	0.289	0.295	0.287	0.279	0.252	0.225	1
0.205	0.205	0.205	0.16	0.178	0.156	0.19267	0.22933	0.266	0.24925	0.2325	0.21575	0.199	0.177	0.233	0.267	0.36	0.5075	0.655	0.722	0.777	0.782	0.812	0.812	0.836	0.816	0.8355	0.855	0.852	0.86	0.868	0.852	0.828	0.773	0.626	0.509	0.46	0.411	0.35267	0.29433	0.236	0.223	0.213	0.184	0.1715	0.159	0.196	0.233	10
0.41	0.41	0.41	0.46	0.536	0.558	0.5965	0.635	0.686	0.751	0.73867	0.72633	0.714	0.736	0.659	0.575	0.516	0.492	0.468	0.48	0.492	0.478	0.446	0.417	0.39	0.421	0.403	0.385	0.3745	0.364	0.345	0.401	0.399	0.412	0.451	0.407	0.5035	0.6	0.623	0.646	0.669	0.69	0.667	0.664	0.636	0.608	0.597	0.586	8
0.407	0.407	0.407	0.418	0.429	0.414	0.51533	0.61667	0.718	0.73125	0.7445	0.75775	0.771	0.833	0.844	0.793	0.757	0.7775	0.798	0.809	0.82	0.791	0.804	0.789	0.821	0.769	0.7825	0.796	0.797	0.812	0.828	0.817	0.846	0.832	0.818	0.801	0.8095	0.818	0.77333	0.72867	0.684	0.525	0.523	0.526	0.514	0.502	0.491	0.48	21
0.389	0.389	0.389	0.297	0.205	0.224	0.3295	0.435	0.392	0.521	0.47767	0.43433	0.391	0.459	0.412	0.353	0.392	0.3555	0.319	0.3105	0.302	0.376	0.346	0.364	0.284	0.469	0.4155	0.362	0.31867	0.27533	0.232	0.243	0.254	0.413	0.455	0.338	0.3415	0.345	0.347	0.349	0.351	0.277	0.374	0.373	0.325	0.277	0.203	0.129	11
0.407	0.407	0.407	0.443	0.513	0.565	0.5875	0.61	0.646	0.625	0.596	0.567	0.538	0.507	0.43	0.431	0.382	0.382	0.382	0.3835	0.385	0.311	0.349	0.339	0.321	0.328	0.3425	0.357	0.452	0.428	0.411	0.442	0.473	0.489	0.488	0.469	0.523	0.577	0.60875	0.6405	0.67225	0.704	0.701	0.684	0.6455	0.607	0.597	0.587	14
0.305	0.305	0.305	0.349	0.393	0.375	0.49367	0.61233	0.731	0.74475	0.7585	0.77225	0.786	0.85	0.844	0.796	0.746	0.7715	0.797	0.8075	0.818	0.809	0.805	0.795	0.801	0.786	0.799	0.812	0.812	0.822	0.83	0.839	0.84	0.83	0.82	0.804	0.756	0.81	0.746	0.682	0.618	0.485	0.483	0.462	0.4475	0.433	0.436	0.439	21
0.411	0.411	0.411	0.418	0.425	0.399	0.509	0.619	0.729	0.74325	0.7575	0.77175	0.786	0.835	0.846	0.788	0.748	0.7715	0.795	0.806	0.817	0.799	0.81	0.791	0.815	0.792	0.7985	0.805	0.802	0.823	0.823	0.818	0.827	0.822	0.817	0.796	0.714	0.807	0.76033	0.71367	0.667	0.485	0.504	0.517	0.4895	0.462	0.455	0.448	21
0.138	0.138	0.138	0.192	0.246	0.209	0.30733	0.40567	0.504	0.546	0.56167	0.57733	0.593	0.595	0.426	0.348	0.289	0.269	0.249	0.272	0.253	0.274	0.252	0.295	0.284	0.279	0.2675	0.256	0.254	0.252	0.21	0.212	0.249	0.232	0.262	0.241	0.2905	0.34	0.40133	0.46267	0.524	0.636	0.65	0.653	0.649	0.645	0.634	0.631	20
0.413	0.413	0.413	0.402	0.391	0.38067	0.37033	0.36	0.34	0.367	0.354	0.341	0.328	0.361	0.303	0.39	0.27	0.2745	0.279	0.335	0.319	0.325	0.278	0.269	0.246	0.391	0.3445	0.298	0.2735	0.249	0.273	0.353	0.241	0.294	0.277	0.341	0.274	0.387	0.43467	0.48233	0.53	0.239	0.266	0.286	0.307	0.328	0.273	0.218	4
0.173	0.173	0.173	0.069	0.111	0.138	0.267	0.396	0.262	0.278	0.25033	0.22267	0.195	0.242	0.119	0.11	0.112	0.101	0.09	0.1245	0.159	0.2	0.179	0.221	0.154	0.179	0.147	0.115	0.1405	0.166	0.127	0.08	0.009	0.124	0.204	0.266	0.1125	-0.041	0.018	0.077	0.136	0.117	0.011	-0.038	-0.0125	0.013	-0.06	-0.133	23
0.149	0.149	0.149	0.251	0.353	0.39	0.441	0.573	0.705	0.808	0.78	0.752	0.724	0.764	0.713	0.668	0.52	0.4265	0.333	0.312	0.291	0.31	0.306	0.345	0.32	0.335	0.3245	0.314	0.311	0.294	0.277	0.257	0.277	0.302	0.299	0.32	0.288	0.256	0.278	0.3	0.322	0.309	0.326	0.309	0.3055	0.302	0.329	0.356	2
0.24	0.24	0.24	0.124	0.152	0.168	0.21367	0.25933	0.305	0.297	0.289	0.281	0.273	0.265	0.337	0.333	0.38	0.314	0.248	0.292	0.305	0.288	0.326	0.371	0.339	0.359	0.362	0.365	0.3695	0.374	0.404	0.408	0.534	0.526	0.467	0.321	0.309	0.205	0.22367	0.24233	0.261	0.18	0.221	0.177	0.1935	0.21	0.146	0.082	11
0.512	0.512	0.512	0.643	0.774	0.802	0.762	0.722	0.682	0.691	0.7	0.709	0.718	0.744	0.542	0.344	0.307	0.27	0.233	0.2535	0.274	0.26	0.267	0.284	0.247	0.283	0.2725	0.262	0.2435	0.225	0.206	0.182	0.183	0.183	0.197	0.194	0.1925	0.191	0.19767	0.20433	0.211	0.223	0.272	0.266	0.331	0.396	0.537	0.669	17
0.387	0.387	0.387	0.38	0.392	0.43	0.467	0.504	0.696	0.69325	0.6905	0.68775	0.685	0.696	0.71	0.656	0.633	0.624	0.615	0.652	0.697	0.689	0.65	0.65	0.66	0.637	0.657	0.677	0.641	0.681	0.643	0.662	0.696	0.6925	0.689	0.672	0.707	0.742	0.748	0.754	0.76	0.671	0.74	0.721	0.565	0.692	0.585	0.478	21
0.239	0.239	0.239	0.205	0.275	0.225	0.28133	0.33767	0.394	0.347	0.35133	0.35567	0.36	0.365	0.349	0.307	0.401	0.4285	0.456	0.4545	0.453	0.463	0.503	0.584	0.66	0.689	0.721	0.753	0.759	0.765	0.767	0.825	0.763	0.733	0.637	0.58	0.5065	0.433	0.38	0.327	0.274	0.221	0.355	0.322	0.2945	0.267	0.257	0.247	10
0.216	0.216	0.216	0.236	0.249	0.277	0.305	0.333	0.231	0.211	0.20667	0.20233	0.198	0.174	0.202	0.301	0.335	0.4675	0.6	0.6725	0.745	0.754	0.813	0.821	0.828	0.81967	0.81133	0.803	0.835	0.812	0.833	0.821	0.83	0.83	0.786	0.771	0.728	0.685	0.57375	0.4625	0.35125	0.24	0.251	0.221	0.226	0.231	0.225	0.219	1
0.365	0.365	0.365	0.408	0.455	0.515	0.575	0.635	0.503	0.561	0.53575	0.5105	0.48525	0.46	0.403	0.399	0.355	0.404	0.453	0.454	0.455	0.43	0.375	0.316	0.289	0.328	0.3095	0.291	0.282	0.262	0.247	0.232	0.268	0.373	0.34	0.318	0.342	0.366	0.38467	0.40333	0.422	0.228	0.208	0.195	0.199	0.203	0.233	0.323	2
0.253	0.253	0.253	0.263	0.273	0.258	0.312	0.366	0.42	0.427	0.42267	0.41833	0.414	0.409	0.393	0.319	0.326	0.321	0.316	0.385	0.38	0.364	0.349	0.376	0.36	0.382	0.365	0.348	0.367	0.386	0.335	0.37	0.48	0.455	0.457	0.438	0.507	0.576	0.60533	0.63467	0.664	0.641	0.665	0.614	0.558	0.502	0.47	0.438	20
0.123	0.123	0.123	0	-0.091	-0.011	0.07	0.151	0.255	0.09	0.14967	0.20933	0.269	0.246	0.157	0.186	0.215	0.202	0.189	0.243	0.304	0.225	0.273	0.289	0.288	0.275	0.26	0.245	0.2125	0.18	0.136	0.107	0.165	0.228	0.157	0.248	0.158	0.068	0.10133	0.13467	0.168	0.158	0.019	-0.029	0.038	0.105	0.057	0.009	23
0.43	0.43	0.43	0.483	0.536	0.5	0.5785	0.657	0.605	0.753	0.74067	0.72833	0.716	0.748	0.768	0.723	0.674	0.6745	0.675	0.699	0.709	0.686	0.7	0.63	0.706	0.7	0.6935	0.687	0.713	0.743	0.745	0.747	0.749	0.717	0.622	0.699	0.737	0.775	0.74267	0.71033	0.678	0.673	0.558	0.635	0.6355	0.636	0.471	0.306	13
0.165	0.165	0.165	0.072	0.087	0.064	0.23	0.396	0.288	0.211	0.19333	0.17567	0.158	0.292	0.2	0.122	0.126	0.094	0.062	0.1255	0.189	0.196	0.18	0.271	0.256	0.159	0.178	0.197	0.166	0.135	0.073	0.12	0.046	0.161	0.178	0.202	0.0895	-0.023	0.01	0.043	0.076	0.093	-0.024	-0.036	0.0295	0.095	-0.011	-0.117	23
0.435	0.435	0.435	0.478	0.674	0.694	0.7735	0.853	0.764	0.829	0.78967	0.75033	0.711	0.694	0.547	0.473	0.374	0.335	0.296	0.2835	0.271	0.292	0.282	0.311	0.274	0.291	0.277	0.263	0.2595	0.256	0.274	0.224	0.2	0.2	0.199	0.184	0.196	0.208	0.20667	0.20533	0.204	0.535	0.618	0.593	0.6365	0.68	0.708	0.736	2
0.229	0.229	0.229	0.174	0.206	0.195	0.211	0.227	0.243	0.216	0.21967	0.22333	0.227	0.228	0.368	0.37	0.465	0.557	0.649	0.697	0.767	0.765	0.815	0.8	0.819	0.8	0.8025	0.805	0.81	0.815	0.82	0.81	0.367	0.366	0.365	0.392	0.3545	0.317	0.31267	0.30833	0.304	0.178	0.202	0.194	0.222	0.2185	0.215	0.2115	18
0.213	0.213	0.213	0.198	0.173	0.155	0.30633	0.45767	0.609	0.628	0.647	0.666	0.685	0.729	0.591	0.465	0.332	0.335	0.338	0.262	0.249	0.23	0.28	0.349	0.448	0.5	0.547	0.594	0.712	0.759	0.806	0.833	0.862	0.845	0.831	0.819	0.786	0.576	0.545	0.514	0.483	0.338	0.318	0.314	0.305	0.296	0.255	0.214	20
0.387	0.387	0.387	0.35	0.333	0.319	0.362	0.405	0.448	0.441	0.41833	0.39567	0.373	0.369	0.333	0.395	0.307	0.3505	0.394	0.402	0.424	0.442	0.481	0.524	0.514	0.631	0.5985	0.566	0.6215	0.677	0.63	0.702	0.677	0.6045	0.532	0.487	0.5235	0.56	0.51733	0.47467	0.432	0.542	0.473	0.452	0.4455	0.439	0.482	0.525	10
0.523	0.523	0.523	0.612	0.57	0.5575	0.545	0.683	0.543	0.632	0.61433	0.59667	0.579	0.614	0.583	0.552	0.499	0.5315	0.564	0.56	0.61	0.592	0.524	0.473	0.43	0.488	0.4775	0.467	0.506	0.4945	0.483	0.548	0.613	0.589	0.601	0.578	0.596	0.636	0.649	0.662	0.675	0.582	0.654	0.604	0.512	0.605	0.483	0.361	5
0.238	0.238	0.238	0.228	0.218	0.211	0.25733	0.30367	0.35	0.382	0.39467	0.40733	0.42	0.451	0.437	0.436	0.397	0.366	0.335	0.258	0.247	0.253	0.247	0.23	0.196	0.228	0.204	0.18	0.184	0.1645	0.145	0.174	0.154	0.202	0.203	0.193	0.191	0.189	0.20733	0.22567	0.244	0.381	0.343	0.362	0.3765	0.391	0.36	0.329	19
0.394	0.394	0.394	0.394	0.394	0.45375	0.5135	0.57325	0.633	0.761	0.725	0.689	0.653	0.689	0.68	0.601	0.499	0.5615	0.624	0.602	0.594	0.584	0.631	0.575	0.605	0.559	0.572	0.585	0.56067	0.53633	0.512	0.52	0.668	0.642	0.616	0.596	0.63	0.664	0.64433	0.62467	0.605	0.543	0.583	0.534	0.5115	0.489	0.394	0.299	2
0.347	0.347	0.347	0.356	0.365	0.394	0.50367	0.61333	0.723	0.736	0.749	0.762	0.775	0.831	0.839	0.782	0.737	0.765	0.793	0.787	0.781	0.775	0.765	0.759	0.769	0.765	0.7735	0.782	0.78	0.7795	0.779	0.803	0.81	0.8075	0.805	0.769	0.763	0.789	0.726	0.663	0.6	0.477	0.44	0.458	0.454	0.45	0.414	0.378	21
0.22	0.22	0.22	0.164	0.167	0.175	0.20667	0.23833	0.27	0.223	0.224	0.225	0.226	0.243	0.307	0.318	0.372	0.455	0.538	0.624	0.691	0.733	0.775	0.778	0.783	0.757	0.7705	0.784	0.78	0.776	0.772	0.747	0.291	0.303	0.287	0.293	0.2605	0.228	0.22833	0.22867	0.229	0.183	0.148	0.209	0.24	0.195	0.269	0.343	18
0.411	0.411	0.411	0.453	0.463	0.492	0.5335	0.575	0.654	0.693	0.66767	0.64233	0.617	0.697	0.652	0.601	0.526	0.547	0.568	0.573	0.628	0.57	0.534	0.548	0.493	0.483	0.495	0.507	0.5	0.441	0.453	0.4565	0.46	0.4685	0.477	0.478	0.5105	0.543	0.566	0.589	0.612	0.571	0.596	0.547	0.486	0.508	0.446	0.384	8
0.443	0.443	0.443	0.459	0.539	0.546	0.6095	0.673	0.716	0.7185	0.721	0.7235	0.726	0.756	0.614	0.558	0.404	0.388	0.372	0.426	0.48	0.436	0.43	0.407	0.379	0.381	0.368	0.355	0.328	0.301	0.311	0.307	0.474	0.446	0.418	0.44	0.6	0.76	0.76333	0.76667	0.77	0.747	0.753	0.738	0.629	0.672	0.655	0.638	6
0.208	0.208	0.208	0.184	0.182	0.163	0.20533	0.24767	0.29	0.252	0.24533	0.23867	0.232	0.214	0.245	0.27	0.342	0.404	0.466	0.4875	0.509	0.543	0.705	0.739	0.788	0.8	0.812	0.824	0.835	0.842	0.863	0.853	0.8	0.7165	0.633	0.603	0.555	0.507	0.44025	0.3735	0.30675	0.24	0.234	0.218	0.2235	0.229	0.22	0.211	10
0.461	0.461	0.461	0.54	0.715	0.749	0.764	0.779	0.794	0.7935	0.793	0.7925	0.792	0.812	0.693	0.595	0.427	0.373	0.319	0.3095	0.3	0.329	0.292	0.298	0.287	0.282	0.2805	0.279	0.27167	0.26433	0.257	0.2515	0.246	0.262	0.278	0.285	0.312	0.339	0.37133	0.40367	0.436	0.413	0.46	0.381	0.398	0.256	0.228	0.2	2
0.311	0.311	0.311	0.29	0.385	0.504	0.5575	0.611	0.635	0.6225	0.61	0.5975	0.585	0.6	0.486	0.419	0.354	0.334	0.314	0.3105	0.307	0.309	0.342	0.302	0.271	0.308	0.302	0.296	0.293	0.29	0.259	0.287	0.385	0.278	0.171	0.223	0.2465	0.27	0.27467	0.27933	0.284	0.312	0.294	0.369	0.318	0.285	0.389	0.493	2
0.593	0.593	0.593	0.635	0.621	0.611	0.62067	0.63033	0.64	0.64875	0.6575	0.66625	0.675	0.741	0.722	0.687	0.617	0.637	0.657	0.66	0.67	0.657	0.658	0.632	0.63	0.65	0.6505	0.651	0.66033	0.66967	0.679	0.68	0.685	0.692	0.686	0.67	0.699	0.72	0.72767	0.73533	0.743	0.731	0.743	0.741	0.7325	0.724	0.687	0.65	16
0.527	0.527	0.527	0.581	0.635	0.641	0.683	0.725	0.691	0.756	0.70167	0.64733	0.593	0.682	0.557	0.468	0.413	0.4145	0.416	0.445	0.452	0.422	0.423	0.411	0.38	0.385	0.3725	0.36	0.351	0.342	0.333	0.328	0.396	0.437	0.387	0.423	0.519	0.615	0.63267	0.65033	0.668	0.715	0.74	0.716	0.6975	0.679	0.663	0.647	12
0.546	0.546	0.546	0.613	0.633	0.683	0.7055	0.728	0.68	0.67775	0.6755	0.67325	0.671	0.687	0.6	0.557	0.489	0.4965	0.504	0.53	0.574	0.556	0.547	0.541	0.53	0.474	0.4755	0.477	0.464	0.487	0.457	0.413	0.51	0.49	0.47	0.433	0.531	0.629	0.626	0.623	0.62	0.706	0.754	0.713	0.594	0.695	0.635	0.575	12
0.278	0.278	0.278	0.318	0.358	0.365	0.43967	0.51433	0.589	0.625	0.613	0.601	0.589	0.637	0.543	0.539	0.426	0.407	0.388	0.366	0.369	0.373	0.392	0.389	0.386	0.378	0.3645	0.351	0.352	0.353	0.34	0.322	0.382	0.429	0.433	0.423	0.494	0.565	0.575	0.585	0.595	0.648	0.67	0.648	0.514	0.605	0.592	0.579	9
0.438	0.438	0.438	0.471	0.504	0.5	0.557	0.614	0.671	0.68325	0.6955	0.70775	0.72	0.775	0.772	0.736	0.674	0.694	0.714	0.748	0.782	0.757	0.766	0.719	0.737	0.732	0.742	0.752	0.735	0.749	0.777	0.726	0.796	0.7555	0.715	0.715	0.739	0.763	0.75667	0.75033	0.744	0.722	0.734	0.733	0.702	0.671	0.527	0.383	7
0.412	0.412	0.412	0.378	0.395	0.435	0.473	0.511	0.695	0.685	0.675	0.665	0.655	0.719	0.713	0.653	0.605	0.596	0.587	0.653	0.688	0.662	0.674	0.642	0.662	0.588	0.6055	0.623	0.622	0.652	0.615	0.613	0.688	0.6615	0.635	0.638	0.7035	0.769	0.758	0.747	0.736	0.695	0.74	0.759	0.626	0.731	0.685	0.639	21
0.467	0.467	0.467	0.479	0.562	0.599	0.652	0.705	0.673	0.66475	0.6565	0.64825	0.64	0.643	0.508	0.464	0.403	0.347	0.291	0.3095	0.328	0.313	0.331	0.329	0.309	0.346	0.324	0.302	0.308	0.314	0.32	0.338	0.356	0.376	0.403	0.407	0.511	0.615	0.61567	0.61633	0.617	0.699	0.715	0.705	0.679	0.653	0.651	0.64	9
0.179	0.179	0.179	0.106	-0.11	-0.144	-0.033667	0.076667	0.187	0.18675	0.1865	0.18625	0.186	0.028	0.088	0.16	0.232	0.143	0.054	0.103	0.145	0.024	0.197	0.111	0.099	0.167	0.075	-0.017	0.0225	0.062	0.015	-0.136	-0.103	0.006	0.115	0.009	0.0045	0	0.055	0.11	0.165	0.22	0.196	0.025	0.346	0.262	0.14	0.018	24
0.622	0.622	0.622	0.665	0.675	0.647	0.652	0.657	0.632	0.717	0.692	0.667	0.642	0.73	0.703	0.662	0.625	0.648	0.671	0.666	0.689	0.673	0.681	0.668	0.673	0.673	0.6685	0.664	0.691	0.693	0.695	0.708	0.737	0.731	0.714	0.688	0.692	0.745	0.74033	0.73567	0.731	0.697	0.718	0.733	0.734	0.735	0.686	0.637	13
0.592	0.592	0.592	0.622	0.743	0.78933	0.83567	0.882	0.773	0.7265	0.68	0.6335	0.587	0.536	0.42	0.408	0.278	0.276	0.274	0.273	0.263	0.292	0.312	0.305	0.305	0.316	0.3145	0.313	0.306	0.298	0.293	0.299	0.226	0.237	0.248	0.263	0.237	0.211	0.26533	0.31967	0.374	0.508	0.559	0.546	0.574	0.602	0.574	0.546	19
0.373	0.373	0.373	0.403	0.443	0.389	0.4405	0.492	0.279	0.2835	0.288	0.2925	0.297	0.297	0.42	0.469	0.538	0.621	0.704	0.751	0.798	0.79	0.813	0.784	0.794	0.768	0.775	0.782	0.793	0.804	0.815	0.804	0.195	0.214	0.181	0.225	0.234	0.243	0.23575	0.2285	0.22125	0.214	0.214	0.216	0.2495	0.283	0.435	0.587	18
0.375	0.375	0.375	0.425	0.422	0.462	0.481	0.562	0.664	0.799	0.79733	0.79567	0.794	0.804	0.808	0.752	0.676	0.6955	0.715	0.714	0.738	0.728	0.713	0.696	0.72	0.697	0.708	0.719	0.759	0.745	0.736	0.7465	0.757	0.759	0.709	0.679	0.673	0.746	0.73533	0.72467	0.714	0.641	0.684	0.711	0.619	0.676	0.589	0.502	7
0.434	0.434	0.434	0.502	0.565	0.59533	0.62567	0.656	0.698	0.763	0.74633	0.72967	0.713	0.758	0.444	0.41	0.4	0.372	0.344	0.3585	0.373	0.377	0.382	0.411	0.39	0.397	0.3825	0.368	0.35633	0.34467	0.333	0.35	0.372	0.461	0.425	0.442	0.5905	0.739	0.753	0.767	0.781	0.701	0.751	0.748	0.7385	0.729	0.662	0.669	12
-0.152	-0.152	-0.152	-0.155	-0.158	-0.168	0.0065	0.181	0.203	0.24725	0.2915	0.33575	0.38	-0.034	0.037	0.148	0.106	0.045	-0.016	-0.015	-0.005	0	0.006	0.111	-0.051	0.112	0.039	-0.034	-0.066667	-0.099333	-0.132	-0.198	-0.195	-0.06	-0.006	-0.022	-0.119	-0.216	-0.139	-0.062	0.015	-0.038	-0.013	0	0.005	0.01	-0.014	-0.038	23
0.261	0.261	0.261	0.286	0.196	0.156	0.199	0.2365	0.274	0.274	0.25067	0.22733	0.204	0.207	0.242	0.297	0.372	0.4795	0.587	0.6505	0.714	0.728	0.761	0.749	0.735	0.754	0.766	0.778	0.779	0.7605	0.742	0.7225	0.703	0.6895	0.676	0.666	0.684	0.702	0.677	0.652	0.627	0.282	0.271	0.267	0.295	0.323	0.309	0.295	15
0.176	0.176	0.176	0.242	0.194	0.284	0.2675	0.251	0.363	0.33625	0.3095	0.28275	0.256	0.3	0.26	0.313	0.375	0.3285	0.282	0.339	0.269	0.294	0.301	0.228	0.192	0.36	0.292	0.224	0.229	0.234	0.239	0.221	0.214	0.239	0.264	0.286	0.165	0.044	0.12133	0.19867	0.276	0.024	0.131	0.101	0.206	-0.028	0	0.028	5
0.606	0.606	0.606	0.4	0.194	0.222	0.226	0.23	0.281	0.32675	0.3725	0.41825	0.464	0.52	0.584	0.578	0.525	0.594	0.663	0.654	0.656	0.617	0.602	0.517	0.444	0.425	0.37	0.315	0.264	0.2215	0.179	0.17	0.175	0.1835	0.192	0.186	0.176	0.166	0.175	0.184	0.193	0.139	0.154	0.166	0.1635	0.161	0.308	0.455	14
0.414	0.414	0.414	0.357	0.46	0.456	0.5025	0.549	0.341	0.32275	0.3045	0.28625	0.268	0.276	0.395	0.468	0.514	0.5665	0.619	0.6715	0.724	0.694	0.701	0.618	0.572	0.545	0.575	0.605	0.612	0.619	0.626	0.618	0.61	0.556	0.522	0.459	0.4	0.341	0.346	0.351	0.356	0.324	0.348	0.329	0.3205	0.312	0.377	0.419	15
0.552	0.552	0.552	0.539	0.647	0.661	0.71	0.759	0.619	0.75	0.755	0.76	0.765	0.734	0.725	0.717	0.61	0.648	0.686	0.687	0.686	0.695	0.698	0.655	0.649	0.672	0.667	0.662	0.686	0.728	0.706	0.757	0.756	0.756	0.754	0.704	0.7455	0.787	0.75567	0.72433	0.693	0.765	0.759	0.772	0.748	0.724	0.718	0.712	16
0.236	0.236	0.236	0.193	0.174	0.261	0.223	0.185	0.309	0.217	0.21367	0.21033	0.207	0.202	0.224	0.19	0.209	0.1455	0.082	0.149	0.208	0.176	0.165	0.212	0.181	0.203	0.194	0.185	0.186	0.187	0.188	0.161	0.126	0.132	0.121	0.209	0.177	0.145	0.165	0.185	0.205	0.186	0.232	0.146	0.138	0.13	0.132	0.134	22
0.546	0.546	0.546	0.66	0.774	0.789	0.754	0.719	0.684	0.69525	0.7065	0.71775	0.729	0.739	0.588	0.417	0.35633	0.29567	0.235	0.2745	0.314	0.28	0.285	0.288	0.27	0.279	0.2735	0.268	0.2425	0.217	0.211	0.195	0.172	0.185	0.209	0.213	0.2235	0.234	0.234	0.234	0.234	0.255	0.313	0.303	0.368	0.433	0.591	0.707	17
0.248	0.248	0.248	0.198	0.21	0.183	0.188	0.233	0.278	0.30067	0.32333	0.346	0.205	0.206	0.237	0.29	0.372	0.451	0.53	0.605	0.68	0.73	0.775	0.775	0.786	0.762	0.763	0.764	0.793	0.77	0.747	0.751	0.749	0.736	0.733	0.666	0.7075	0.749	0.70633	0.66367	0.621	0.273	0.252	0.237	0.265	0.198	0.225	0.252	15
-0.136	-0.136	-0.136	-0.123	-0.11	-0.048	-0.053	-0.058	0.129	-0.173	-0.11533	-0.057667	0	-0.079	-0.033	0.008	0.057	0.0255	-0.006	0.013	-0.056	0.099	-0.039	0.118	0.111	0.118	0.0475	-0.023	0.059	-0.047	-0.034	-0.026	-0.155	0.027	0.035	0.087	-0.102	-0.291	-0.16233	-0.033667	0.095	0.043	-0.007	0.023	0.034	0.045	0.062	0.079	24
0.611	0.611	0.611	0.638	0.731	0.77933	0.82767	0.876	0.812	0.71775	0.6235	0.52925	0.435	0.473	0.608	0.583	0.522	0.5	0.478	0.4925	0.507	0.481	0.43	0.399	0.368	0.368	0.356	0.344	0.32833	0.31267	0.297	0.283	0.413	0.482	0.451	0.435	0.5745	0.714	0.74433	0.77467	0.805	0.787	0.816	0.79	0.769	0.748	0.745	0.742	12
0.138	0.138	0.138	0.143	0.148	0.174	0.1845	0.195	0.249	0.182	0.188	0.194	0.2	0.161	0.137	0.17	0.183	0.151	0.119	0.147	0.176	0.155	0.164	0.166	0.193	0.182	0.1655	0.149	0.185	0.1505	0.116	0.088	0.101	0.14	0.114	0.13	0.122	0.114	0.12667	0.13933	0.152	0.127	0.15	0.127	0.129	0.131	0.152	0.173	22
0.2	0.2	0.2	0.143	0.196	0.172	0.2945	0.417	0.336	0.257	0.232	0.207	0.182	0.278	0.074	0.176	0.21	0.1415	0.073	0.0955	0.118	0.196	0.127	0.254	0.161	0.132	0.141	0.15	0.1305	0.111	0.07	0.111	0.035	0.116	0.165	0.223	0.097	-0.029	0.072667	0.17433	0.276	0.132	0.205	0.2	0.1785	0.157	-0.065	-0.287	23
0.358	0.358	0.358	0.368	0.378	0.371	0.48	0.589	0.698	0.7165	0.735	0.7535	0.772	0.82	0.832	0.762	0.718	0.7395	0.761	0.7665	0.772	0.758	0.756	0.748	0.761	0.753	0.759	0.765	0.774	0.772	0.77	0.801	0.804	0.7915	0.779	0.772	0.756	0.783	0.72333	0.66367	0.604	0.436	0.465	0.459	0.444	0.429	0.399	0.369	21
0.59	0.59	0.59	0.3	0.01	0.228	0.196	0.164	0.42	0.377	0.37433	0.37167	0.369	0.41	0.32	0.375	0.324	0.302	0.28	0.402	0.286	0.393	0.421	0.356	0.38	0.377	0.3465	0.316	0.39	0.464	0.336	0.396	0.306	0.384	0.374	0.303	0.4035	0.504	0.48867	0.47333	0.458	0.443	0.5	0.365	0.3745	0.384	0.353	0.322	11
0.53	0.53	0.53	0.541	0.52	0.57767	0.63533	0.693	0.693	0.788	0.77333	0.75867	0.744	0.775	0.621	0.545	0.42	0.3775	0.335	0.344	0.353	0.357	0.337	0.356	0.341	0.322	0.324	0.326	0.309	0.292	0.268	0.2995	0.331	0.351	0.375	0.368	0.4765	0.585	0.611	0.637	0.663	0.701	0.722	0.673	0.66	0.647	0.633	0.619	9
0.286	0.286	0.286	0.226	0.265	0.257	0.303	0.349	0.374	0.404	0.42433	0.44467	0.465	0.481	0.501	0.481	0.406	0.3235	0.241	0.237	0.233	0.217	0.206	0.263	0.264	0.293	0.2675	0.242	0.236	0.23	0.224	0.203	0.246	0.232	0.267	0.296	0.306	0.316	0.36367	0.41133	0.459	0.501	0.568	0.525	0.537	0.549	0.535	0.521	20
0.505	0.505	0.505	0.188	-0.129	0.135	0.113	0.091	0.341	0.074	0.125	0.176	0.227	0.129	0.097	0.196	0.303	0.2375	0.172	0.1605	0.149	0.198	0.168	0.148	0.206	0.284	0.2055	0.127	0.173	0.187	0.09	0.0855	0.081	0.136	0.233	0.187	0.106	0.357	0.33833	0.31967	0.301	0.345	0.288	0.292	0.451	0.441	0.208	-0.025	11
0.115	0.115	0.115	0.136	0.157	0.16333	0.16967	0.176	0.213	0.175	0.18867	0.20233	0.216	0.214	0.389	0.425	0.485	0.599	0.713	0.77	0.815	0.817	0.796	0.793	0.79	0.768	0.778	0.788	0.79033	0.79267	0.795	0.797	0.762	0.765	0.704	0.674	0.568	0.462	0.4455	0.429	0.4125	0.396	0.345	0.265	0.2665	0.268	0.287	0.306	1
0.572	0.572	0.572	0.586	0.66	0.63	0.694	0.699	0.692	0.81	0.80333	0.79667	0.79	0.811	0.778	0.749	0.661	0.6685	0.676	0.673	0.693	0.696	0.715	0.653	0.639	0.543	0.546	0.549	0.536	0.514	0.552	0.5725	0.593	0.634	0.608	0.595	0.681	0.767	0.77067	0.77433	0.778	0.737	0.773	0.756	0.682	0.757	0.72	0.683	9
0.571	0.571	0.571	0.619	0.619	0.58	0.5995	0.619	0.629	0.679	0.661	0.643	0.625	0.612	0.673	0.641	0.586	0.5985	0.611	0.649	0.625	0.603	0.605	0.606	0.636	0.623	0.6155	0.608	0.652	0.6365	0.621	0.667	0.706	0.709	0.685	0.667	0.651	0.724	0.72933	0.73467	0.74	0.697	0.746	0.756	0.7545	0.753	0.7	0.647	16
0.415	0.415	0.415	0.331	0.247	0.283	0.313	0.343	0.373	0.344	0.33367	0.32333	0.313	0.298	0.255	0.325	0.318	0.42	0.522	0.59	0.658	0.687	0.752	0.742	0.773	0.747	0.7345	0.722	0.74	0.74	0.74	0.698	0.694	0.657	0.643	0.617	0.64	0.663	0.64033	0.61767	0.595	0.498	0.467	0.492	0.4655	0.439	0.424	0.38	15
0.296	0.296	0.296	0.288	0.299	0.309	0.319	0.333	0.288	0.213	0.207	0.201	0.195	0.197	0.219	0.232	0.277	0.35	0.423	0.4855	0.548	0.605	0.649	0.667	0.651	0.652	0.641	0.63	0.663	0.618	0.573	0.511	0.379	0.347	0.333	0.329	0.3485	0.368	0.40267	0.43733	0.472	0.246	0.198	0.236	0.269	0.219	0.194	0.169	14
[truncated: 5,867 more rows]
