# Supplementary material for: ELM-KL-LSTM: a robust and general incremental learning method for efficient classification of time series data
Source: PeerJ Comput Sci. 2023 Dec 21;9:e1732. doi: 10.7717/peerj-cs.1732 (PMC10773756; doi:10.7717/peerj-cs.1732)
Supplement: Supplemental Information 2 [file peerj-cs-09-1732-s002.zip › raw_data/ECG/ECG4500_TRAIN_random.csv]

0	1	2	3	4	5	6	7	8	9	10	11	12	13	14	15	16	17	18	19	20	21	22	23	24	25	26	27	28	29	30	31	32	33	34	35	36	37	38	39	40	41	42	43	44	45	46	47	48	49
0.47038564	-1.5911353	-3.0978787	-4.3506207	-4.7042382	-3.9189753	-2.5492927	-1.551511	-1.5133218	-0.74991277	-0.020817412	0.022846111	0.1220917	0.05362146	0.010363399	0.004152244	0.003023684	-0.029189315	-0.10708317	-0.033044778	-0.037997146	0.047597517	-0.026733068	-0.16999669	-0.23368128	-0.090038216	-0.14061836	-0.11297777	0.00403543	-0.13524737	-0.092713101	-0.10832972	-0.041036393	-0.028037828	-0.14017468	-0.000766836	-0.14468266	-0.2419937	-0.009030539	-0.09152347	-0.024149783	-0.071838526	0.025738204	0.030362014	0.15013672	0.22934897	0.14851426	0.1963824	0.3079838	0.38821615
-0.70256695	-1.2839691	-1.2550388	-1.6291029	-1.7753959	-1.9199574	-2.0150506	-2.0299334	-2.0211498	-1.6681385	-1.1680592	-0.68929352	-0.31893726	-0.26906704	-0.25402842	0.019284947	0.26004594	0.31232293	0.38447834	0.42350524	0.37711846	0.36714258	0.37498463	0.41285929	0.45446225	0.44918487	0.45427071	0.42796363	0.40041647	0.43089803	0.4286859	0.40805584	0.42099821	0.40066961	0.37600866	0.42563244	0.47375833	0.44787408	0.4497924	0.50536854	0.50562375	0.48096399	0.49644343	0.48308509	0.46453495	0.50170071	0.51807097	0.50345936	0.53286683	0.54292908
-1.6292273	-1.8366583	-1.6703719	-2.0651331	-2.0754932	-1.9973951	-2.1307149	-2.2254875	-2.3287511	-2.3494809	-2.266903	-2.1179283	-1.8414037	-1.4936686	-1.209219	-1.0250072	-0.8881279	-0.7644245	-0.57034082	-0.29438989	-0.10988318	-0.10127186	-0.12797305	-0.090115732	-0.047548542	-0.036425987	-0.020909592	-0.002463925	0.016311441	0.038882136	0.027685671	0.009599535	0.038600896	0.062676024	0.064666136	0.089253707	0.11479969	0.11030082	0.1031386	0.12765552	0.17134339	0.18653481	0.16078187	0.14265228	0.14541839	0.13704648	0.14860182	0.16919334	0.16322675	0.18902316
-2.2346311	-4.3428072	-4.6364434	-4.1887903	-3.0933144	-1.8757901	-1.6451654	-1.248306	-0.52349265	-0.40942753	-0.37246716	-0.39185819	-0.43531658	-0.36702261	-0.31877917	-0.32250325	-0.31905014	-0.36232213	-0.36416877	-0.3372661	-0.43148647	-0.42620873	-0.48924657	-0.46760721	-0.57792003	-0.55158424	-0.5637031	-0.57746154	-0.58708159	-0.67202738	-0.63660023	-0.74554677	-0.71989776	-0.81068426	-0.79036007	-0.68822741	-0.57754373	-0.6872135	-0.55144277	-0.44645595	-0.4402865	-0.32228686	-0.28253294	-0.15551685	-0.12722862	0.1173349	0.060596405	0.052992219	0.15948713	0.16299677
-2.1952911	-3.9761543	-3.7675218	-3.8419543	-3.3925201	-2.5340843	-1.6560584	-1.4985585	-1.0937784	-0.7634195	-0.67128979	-0.71611422	-0.66004149	-0.68047671	-0.64697472	-0.663511	-0.68101953	-0.66842076	-0.65321615	-0.70087266	-0.62309246	-0.67490354	-0.67762032	-0.68464157	-0.74361606	-0.69387778	-0.71806205	-0.73150819	-0.69801701	-0.78464576	-0.69429702	-0.78946179	-0.82858011	-0.78997166	-0.83776752	-0.77040508	-0.75195417	-0.72980955	-0.66788446	-0.68894185	-0.60522188	-0.53532492	-0.49709213	-0.38140241	-0.37696077	-0.23353877	-0.21810863	-0.20931489	-0.11556227	-0.13480302
0.32383618	-1.2936522	-3.0518084	-4.2210106	-3.8908529	-2.8131421	-1.8456926	-1.8203998	-0.85774811	-0.33434732	-0.31365407	-0.36306131	-0.39091595	-0.39923232	-0.3920742	-0.3762037	-0.42642015	-0.4170363	-0.47740236	-0.46086023	-0.56745082	-0.56520694	-0.53632069	-0.68758073	-0.57927628	-0.7198896	-0.7926684	-0.80600158	-0.88614685	-0.95185723	-1.0555084	-1.0398984	-1.142195	-1.2277276	-1.2912835	-1.3109463	-1.2111648	-1.2980806	-1.2247052	-1.1460129	-1.1218091	-0.94393088	-0.80544283	-0.62652952	-0.54335287	-0.25925005	-0.23937438	-0.1403041	-0.086067441	-0.098240131
-0.13199753	-1.68801	-2.7760855	-4.1727499	-4.4002129	-3.5413092	-2.3714955	-1.6682448	-1.5247294	-0.85049433	-0.35461685	-0.49545319	-0.44650558	-0.4610355	-0.48888894	-0.41343447	-0.47102636	-0.46426651	-0.4335795	-0.53189477	-0.48665807	-0.50370741	-0.50479875	-0.4386503	-0.42608669	-0.44273062	-0.61212736	-0.65534371	-0.48616882	-0.57640712	-0.69126257	-0.75890109	-0.8011419	-0.74339475	-0.76257475	-0.7436055	-0.73958691	-0.76354293	-0.70265677	-0.56958531	-0.54209403	-0.57226562	-0.46359054	-0.35492151	-0.3838574	-0.16779772	-0.20250096	-0.14122443	-0.028890291	-0.064267516
2.2631572	1.1502497	-0.96192015	-2.5682949	-3.6092274	-4.2926639	-3.3438556	-1.9105139	-1.4462701	-1.0484367	0.11516387	0.150085	0.11525445	0.22752238	0.09292735	0.085317181	0.022072271	0.055756434	0.03411527	-0.045029596	0.012613954	-0.052994609	-0.20133667	-0.30001548	-0.29196759	-0.37673973	-0.31333482	-0.55837202	-0.57140997	-0.58328901	-0.74703463	-0.87301257	-0.96706347	-0.87815239	-0.91646409	-0.97103544	-1.1329174	-1.0789058	-1.0697287	-1.228195	-1.1011479	-1.1702508	-1.0402429	-0.79158292	-0.74961449	-0.56243404	-0.5051855	-0.44293451	-0.33840915	-0.30634247
0.36725597	-0.45659844	-1.1530355	-1.906279	-2.4829756	-2.6350247	-2.3692564	-1.7705776	-1.2125286	-0.91828122	-0.80891122	-0.65716204	-0.38862989	0.11646569	0.27976466	0.23870907	0.22734998	0.23400389	0.31459505	0.31537532	0.35866344	0.25083246	0.22540712	0.34518069	0.32587682	0.28647174	0.31486925	0.32731833	0.26641857	0.20451703	0.25036418	0.21865312	0.20543278	0.18039012	0.16455797	0.20385714	0.14383763	0.16227059	0.11118143	0.07448643	0.15851512	0.10835714	-0.026482247	-0.043349677	-0.038362402	-0.048768682	-0.10275542	-0.14826009	-0.18299718	-0.1651836
-1.1058333	-2.0568931	-2.7865887	-3.2930604	-3.2820394	-2.9740567	-2.3159017	-1.7003911	-1.1638074	-0.93616829	-0.80507901	-0.41988678	-0.080863531	-0.025786548	-0.014286604	0.032728822	0.033358358	0.038318419	0.034050796	0.077764703	0.091751328	0.049879992	0.021732204	-0.035437423	0.023240425	0.025361612	-0.082261272	-0.026940731	0.032806054	-0.077517399	0.068591639	0.009724695	-0.099582472	-0.029836435	0.013281504	-0.11290014	-0.062766408	-0.11305862	-0.12057746	-0.12171936	-0.16533294	-0.10278385	-0.30004903	-0.23981023	-0.21593075	-0.21358611	-0.19787113	-0.2937698	-0.2287298	-0.30138427
-0.095935993	-0.93701236	-1.5587835	-2.1812168	-2.6080715	-2.5886163	-2.0853067	-1.4974276	-0.84952432	-0.59747038	-0.51256797	-0.083984921	0.12158281	0.092520992	0.12945216	0.054292301	0.1281648	0.15500129	0.099541769	0.10725244	0.14711085	0.10282408	0.12080747	0.1131453	0.037465237	0.078987878	0.083771407	0.057805835	0.05091914	0.049154829	0.036475907	-0.015981949	-0.050493005	-0.063899933	-0.031282242	-0.087913814	-0.10894642	-0.068826987	-0.14005588	-0.14141727	-0.17878751	-0.1932846	-0.17029953	-0.14352855	-0.12829256	-0.16523554	-0.15736904	-0.065246457	-0.075267335	-0.028804657
-1.4076374	-2.6679356	-3.0115428	-3.7015131	-3.8299819	-3.5896461	-2.783887	-1.7422061	-1.3192853	-1.0504425	-0.58757893	-0.34563203	-0.26656861	-0.30634818	-0.28115608	-0.31950991	-0.37548012	-0.34064061	-0.2978116	-0.20196796	-0.19781817	-0.24409568	-0.26927835	-0.27925663	-0.17292056	-0.1439839	-0.15742765	-0.27485151	-0.33907199	-0.21619397	-0.27159102	-0.20750231	-0.24531427	-0.19592961	-0.10690512	-0.06136074	-0.18618588	-0.059603619	-0.20072992	-0.18311951	-0.086947017	0.000474724	-0.031128591	-0.19538886	-0.11036511	0.043478758	-0.055115709	-0.025725313	0.053493356	0.15976654
1.7379344	1.4942312	1.0432632	0.42756533	-0.17705833	-0.61486152	-0.93692019	-1.2653102	-1.5539415	-1.6589297	-1.5692486	-1.3562694	-1.041432	-0.71517603	-0.50363771	-0.4373747	-0.48029657	-0.45372323	-0.147946	0.23380139	0.36233747	0.39252467	0.43232345	0.3800765	0.34566889	0.38249884	0.45335644	0.44750107	0.3589879	0.39360975	0.44083756	0.43298818	0.46791196	0.44656347	0.42111746	0.40348135	0.41257285	0.45882407	0.38672803	0.41245506	0.51742229	0.47529541	0.4450034	0.38325346	0.32809711	0.35264401	0.34864529	0.38828929	0.3577786	0.2665336
-0.40862849	-0.95399086	-1.1514377	-1.563193	-1.8307294	-2.0455054	-2.0707623	-1.9625869	-1.7733556	-1.22031	-0.60077003	-0.35060733	-0.29966665	-0.13469349	0.10190718	0.30617803	0.47013542	0.50892755	0.47543933	0.51901858	0.57466187	0.60996943	0.60187047	0.52446033	0.5252782	0.55110901	0.56776278	0.6065635	0.53178318	0.49195416	0.50980551	0.48999993	0.58116546	0.60705348	0.47359635	0.47569083	0.55063858	0.50700865	0.50785294	0.52546108	0.46421611	0.4704034	0.4615864	0.44451744	0.46170752	0.34564611	0.28177167	0.36522322	0.40549608	0.4199861
0.98960966	1.2041288	1.2437124	0.61309737	0.25285749	-0.41273768	-0.72275746	-0.95085377	-1.2203234	-1.4588226	-1.5514622	-1.483112	-1.2243586	-0.76846655	-0.45654604	-0.22377222	-0.14814957	-0.16742688	0.072577201	0.40923927	0.59335111	0.6373447	0.65434614	0.63019226	0.63473456	0.64039736	0.62168259	0.64373012	0.55655402	0.60606887	0.61731531	0.51238573	0.6030765	0.58555995	0.56287267	0.55434316	0.50665842	0.54185067	0.53154	0.51562906	0.50666894	0.47667612	0.45767852	0.49470646	0.51156146	0.43071705	0.39531016	0.44065783	0.43446429	0.45728442
-0.73271557	-1.9448124	-2.0864426	-2.8619181	-2.7866088	-2.706218	-2.5777928	-2.1270897	-1.5550022	-1.1379643	-0.95195383	-0.7741431	-0.63962551	-0.41708605	-0.067299188	0.216219	0.33888151	0.32330137	0.30993379	0.41302544	0.40719201	0.34037732	0.42697886	0.41517298	0.39249942	0.44659782	0.40101952	0.41033007	0.43563016	0.40176483	0.35151846	0.36295595	0.41105054	0.31965732	0.30142664	0.38067548	0.3593201	0.37413983	0.38990677	0.31917177	0.31764766	0.3403222	0.27308788	0.25191562	0.29003469	0.27194504	0.24435941	0.26209306	0.2728367	0.24839947
0.99820523	-1.2122019	-2.6550655	-3.6888954	-4.3271412	-3.6024757	-2.437067	-1.7457401	-1.4582548	-0.34970609	-0.17963831	-0.21917601	-0.076602761	-0.11926052	-0.12180544	-0.088560827	-0.16118415	-0.072880327	-0.20031837	-0.21917366	-0.2729338	-0.36427864	-0.36222695	-0.39236309	-0.50447071	-0.4741898	-0.5256694	-0.52815987	-0.58703898	-0.72112976	-0.86116412	-0.95757673	-1.0208195	-1.135564	-1.0860665	-1.1235192	-1.1881487	-1.2586641	-1.2185813	-1.1611998	-1.0686682	-1.0013755	-0.79653718	-0.69733838	-0.76227223	-0.45428242	-0.34115673	-0.20826626	-0.15587441	-0.014255382
1.166981	0.66220728	-0.47662826	-1.6368871	-2.8343567	-3.7419644	-3.3453111	-2.5617649	-1.9917314	-1.8787624	-1.0131763	-0.60792982	-0.84850907	-0.73910757	-0.76383328	-0.62685497	-0.64849681	-0.64222391	-0.63434074	-0.68093913	-0.67159177	-0.66391861	-0.67663992	-0.72330874	-0.67911969	-0.78491778	-0.82721674	-0.85861754	-0.93534307	-0.90498229	-0.94568799	-0.92191838	-1.0350974	-1.1180923	-1.1663341	-1.1544602	-1.2578065	-1.2711809	-1.2830335	-1.3514924	-1.1981652	-1.1351199	-1.0751883	-1.133991	-0.91134468	-0.86167631	-0.8080244	-0.64160641	-0.51932956	-0.39418915
-0.33684898	-1.5772362	-2.2006276	-2.5296189	-2.5664218	-2.6024643	-2.607795	-2.4243942	-2.0045879	-1.3553728	-0.92523699	-0.81456916	-0.6699119	-0.52242482	-0.28336688	0.073167826	0.30648384	0.42457683	0.41691617	0.34166765	0.38879923	0.39721823	0.43520688	0.47500831	0.37592741	0.40823705	0.45816814	0.40056458	0.42455786	0.43495611	0.42303689	0.460233	0.45035925	0.52766997	0.53130206	0.34508981	0.28482543	0.37189812	0.42828869	0.37295364	0.33156787	0.34436174	0.31527976	0.26403999	0.26714148	0.32093161	0.29548698	0.26160825	0.30701695	0.28559124
-0.19189638	-1.9065495	-2.9904605	-4.0646077	-4.0182586	-3.2171454	-2.040887	-1.8055391	-1.3777316	-0.66358793	-0.56041292	-0.54403731	-0.55451828	-0.55427063	-0.57052712	-0.5442228	-0.52283915	-0.52445963	-0.54490467	-0.55268478	-0.43958569	-0.58222003	-0.66613275	-0.61836535	-0.73416309	-0.76022205	-0.78798099	-0.83106098	-0.87362123	-0.91952467	-0.89398683	-0.97798511	-0.97945003	-1.1312968	-1.0245971	-1.0351935	-1.0419902	-0.95848624	-1.0316854	-0.88347183	-0.77922427	-0.79378013	-0.59427247	-0.52978858	-0.47238473	-0.38718202	-0.23120155	-0.17307981	-0.27429279	-0.14881667
0.11398347	-0.83430528	-1.4486425	-2.2590457	-2.4964686	-2.5215773	-2.4826616	-2.179858	-1.8853412	-1.5494933	-1.0578596	-0.62003241	-0.44227302	-0.39559661	-0.20860064	0.092986878	0.36502161	0.5572075	0.61740514	0.55187165	0.50422238	0.49311687	0.43786707	0.47380682	0.56554137	0.5008038	0.47405639	0.54517265	0.48693709	0.45058388	0.53884619	0.54023549	0.48297583	0.51948377	0.57606336	0.54234786	0.48956739	0.48423309	0.47505495	0.42218462	0.41459753	0.50406233	0.53937328	0.46688942	0.42528886	0.41610486	0.39673875	0.38216313	0.35397077	0.33432656
-0.89143219	-2.1596705	-2.9545489	-3.3522921	-3.8780141	-3.9114983	-3.4999202	-2.7312487	-1.7306761	-1.2776535	-1.061174	-0.44938896	-0.23389018	-0.33071309	-0.23356944	-0.20598962	-0.1676291	-0.096344523	-0.13015258	-0.15678079	-0.13730068	-0.14340717	-0.14043264	-0.10418584	-0.17042005	-0.15163357	-0.21619249	-0.28759605	-0.12912425	-0.19763345	-0.26517343	-0.2100356	-0.22270793	-0.18169448	-0.22405633	-0.27418609	-0.11516164	-0.18914508	-0.24626185	-0.14030552	-0.02317357	-0.031544103	-0.040828945	-0.059954256	-0.008471682	0.008749447	0.10013727	0.18995557	0.17445829	0.11844757
-1.1193946	-2.0447035	-2.6221471	-2.8011847	-2.4615787	-2.2133345	-1.7795117	-1.163219	-0.94964681	-0.83862175	-0.50840187	-0.19348914	-0.2235912	-0.17899877	-0.17515009	-0.12493386	-0.091057442	-0.15785034	-0.17557541	-0.13140854	-0.073351191	-0.11648148	-0.10029958	-0.11879913	-0.20455717	-0.16233136	-0.11545907	-0.14061946	-0.14468236	-0.26006356	-0.18364956	-0.16043961	-0.2518475	-0.21623243	-0.24773851	-0.23199911	-0.25533927	-0.26116113	-0.26025186	-0.28323945	-0.31178952	-0.35808024	-0.27403506	-0.27686273	-0.19911092	-0.17350934	-0.167487	-0.1244341	-0.16494493	-0.061059708
1.3871909	1.7158784	1.4460595	0.73410806	-0.004763025	-0.79554483	-1.1462911	-1.4519588	-1.8140405	-1.8883122	-1.8585666	-1.5344271	-0.95755048	-0.64135832	-0.58271814	-0.54318889	-0.41298778	-0.056707862	0.30794905	0.36898697	0.35950259	0.37282495	0.33082638	0.39078096	0.38132139	0.39970558	0.42855644	0.40855695	0.38848113	0.41363971	0.40089689	0.33054123	0.37561726	0.37483947	0.36506869	0.27769904	0.28711537	0.26483454	0.3074877	0.2494655	0.13921583	0.2986799	0.27756706	0.22370324	0.26326982	0.26060032	0.18525311	0.204087	0.17913419	0.21512657
-0.071575881	-0.98269605	-1.6363418	-2.3367137	-2.7516877	-2.9038251	-2.6599307	-2.3501732	-2.0557139	-1.5215361	-0.95286299	-0.56022592	-0.4521102	-0.40236936	-0.09190962	0.21830834	0.29491241	0.39609013	0.45481535	0.37981565	0.39288739	0.37463461	0.37576028	0.4615125	0.412529	0.375188	0.43065053	0.46378318	0.45710135	0.40726865	0.3981157	0.43203875	0.43634402	0.43653159	0.4305515	0.39012162	0.37739458	0.37503481	0.38622702	0.45271943	0.42825002	0.36758344	0.35543265	0.30314314	0.31372152	0.33548049	0.28651508	0.27382186	0.27720651	0.26491792
0.00088212	-1.0900951	-1.3564123	-2.3673232	-2.4638989	-2.7298559	-2.6135653	-2.4310426	-2.1773129	-1.6979651	-1.1728766	-0.73736165	-0.56153121	-0.52688385	-0.38112627	0.062361894	0.35892499	0.32374129	0.3184589	0.35719213	0.35405778	0.30984963	0.31940381	0.39808575	0.35122667	0.30836371	0.40975986	0.40308015	0.3819559	0.33713027	0.2998807	0.36342937	0.22848344	0.23384536	0.36623567	0.28119733	0.20966383	0.21016815	0.25707854	0.29385618	0.19513081	0.16267661	0.23855674	0.19786206	0.10846614	0.057561839	0.11474481	0.17587581	0.068281409	0.019713479
-0.64825676	-1.311757	-1.278503	-1.5349159	-1.7090384	-1.902142	-2.0623971	-1.9784043	-1.8833154	-1.6547178	-1.2585987	-0.86748968	-0.47092393	-0.27914214	-0.23366532	0.008492112	0.266054	0.34732543	0.40939516	0.46112336	0.44954187	0.40549649	0.37255791	0.38559344	0.38615978	0.38053923	0.45448718	0.49432015	0.42277113	0.37227949	0.38504003	0.40968909	0.39690409	0.36814417	0.41779261	0.44004577	0.36521396	0.38752293	0.46838828	0.47434526	0.49895688	0.50099654	0.45732042	0.48010646	0.49298436	0.47455698	0.49200937	0.46190058	0.41143268	0.44004577
-0.866599	-3.0523562	-3.8036267	-4.1621342	-3.8067023	-3.3546775	-2.3085219	-1.6379919	-1.429281	-0.92467459	-0.50555177	-0.25738147	-0.34973969	-0.43889837	-0.32795993	-0.35558608	-0.37743623	-0.43319895	-0.33762288	-0.42677061	-0.46652123	-0.46979103	-0.58473131	-0.54079732	-0.50361815	-0.56911542	-0.60498241	-0.57925973	-0.58630592	-0.63864769	-0.63043887	-0.64715014	-0.7699667	-0.76987823	-0.74243019	-0.81712502	-0.73214564	-0.74190037	-0.66473606	-0.59933943	-0.51445913	-0.53759953	-0.45446084	-0.42227499	-0.32771882	-0.21426686	-0.17803777	-0.10900597	-0.15924542	-0.057554851
-0.006159932	-1.8340619	-3.0321219	-4.4138316	-4.3691974	-3.6483191	-2.5965873	-1.6740742	-1.5295438	-0.9045609	-0.36050452	-0.27477794	-0.27582926	-0.3560802	-0.31538503	-0.30964111	-0.22318147	-0.2201492	-0.37508171	-0.29951697	-0.28362495	-0.39555841	-0.29376219	-0.38307841	-0.39271705	-0.31328102	-0.37373521	-0.38937337	-0.40171785	-0.52016961	-0.50798374	-0.48371807	-0.53526246	-0.7005471	-0.73039672	-0.67348355	-0.71148519	-0.71322801	-0.66031618	-0.60340197	-0.48114757	-0.42031485	-0.39129219	-0.32210141	-0.17946493	-0.077825708	-0.14893042	0.081058447	0.081655184	0.028372909
-1.5925409	-2.4613697	-2.5241322	-3.0628152	-2.9682239	-2.7846546	-2.738399	-2.4313107	-2.0631693	-1.5558086	-0.99866175	-0.72261879	-0.6512841	-0.47255268	-0.18288533	0.056519817	0.21756831	0.28482815	0.31253513	0.36271818	0.34427596	0.26619203	0.28399653	0.37069311	0.36237705	0.33522055	0.37909976	0.3688505	0.34427596	0.39486095	0.3692589	0.32428766	0.38047814	0.38536646	0.32094053	0.31609251	0.34427596	0.3384487	0.30445333	0.28970306	0.28997268	0.29999549	0.33392517	0.34067394	0.28997268	0.24432501	0.23351217	0.23781862	0.21756831	0.17471909
-2.7198296	-3.4194244	-3.9203486	-4.1212465	-3.8613453	-2.9846984	-1.8168312	-1.3625647	-1.3552835	-0.83836598	-0.37690714	-0.39147579	-0.40078454	-0.38003007	-0.30707331	-0.48659253	-0.41369579	-0.43566856	-0.34173258	-0.34183505	-0.36988507	-0.37095375	-0.34507904	-0.32473312	-0.28260595	-0.29192281	-0.25430921	-0.30512951	-0.21834752	-0.23172105	-0.23790794	-0.27012648	-0.19697042	-0.26809798	-0.28692768	-0.22254901	-0.1658479	-0.16691411	-0.15504159	-0.10750435	-0.10646932	-0.067241906	-0.03540891	0.083156143	0.20915064	0.054602311	0.049291339	0.043925168	0.051509015	0.083712986
2.4078757	1.6872477	-0.70998922	-2.3234169	-3.5944113	-4.1098091	-3.1165081	-2.0343932	-1.6658544	-1.177627	-0.045947906	0.14585182	-0.020352192	-0.048754218	-0.12677415	-0.042909756	-0.045467399	-0.057244327	-0.16385395	-0.11318881	-0.16598823	-0.24520299	-0.2775891	-0.39269934	-0.50491064	-0.48224362	-0.54209777	-0.64074157	-0.68631649	-0.78779788	-0.89837656	-0.9639526	-0.99953544	-0.99469584	-1.1229281	-1.0378972	-1.0877515	-1.1479012	-1.2074027	-1.0659263	-1.1184029	-0.94001272	-0.86370765	-0.71941978	-0.58986122	-0.48240428	-0.32230263	-0.32415745	-0.27143193	-0.10088409
-1.8246642	-3.3967578	-4.0089458	-4.2178086	-3.7375693	-2.7086361	-1.8216865	-1.5623204	-1.0554935	-0.64512823	-0.56458896	-0.50904425	-0.45680436	-0.47373326	-0.44268451	-0.42249638	-0.45220827	-0.47889786	-0.41350704	-0.49727851	-0.46484255	-0.47158194	-0.49730205	-0.50637202	-0.59155295	-0.54062791	-0.61677929	-0.72072159	-0.69305782	-0.76899471	-0.75455445	-0.89069867	-0.8320525	-0.81556457	-0.72674188	-0.78834043	-0.89361765	-0.8400116	-0.82506458	-0.75894184	-0.60861992	-0.5960855	-0.54798825	-0.43237638	-0.32696428	-0.21359161	-0.14767852	-0.051815129	0.08097571	0.01712622
-3.0304555	-4.4959355	-4.2236202	-4.1615323	-3.5151482	-2.3618145	-1.1417635	-1.2125863	-0.61039767	-0.1110705	-0.063514626	-0.1006836	-0.23560657	-0.15505424	-0.15051064	-0.16261275	-0.095725304	-0.26342904	-0.26257534	-0.22876505	-0.23546826	-0.1502386	-0.23521597	-0.24995775	-0.23566161	-0.28816134	-0.32845914	-0.39869226	-0.36982792	-0.46450316	-0.4816592	-0.47675978	-0.513459	-0.60813449	-0.64171851	-0.59930074	-0.55219971	-0.51338214	-0.59363158	-0.48994251	-0.5299676	-0.42216766	-0.25736066	-0.3733676	-0.24684588	-0.034175585	-0.094429946	-0.10649834	-0.11017137	0.12109572
1.0494045	0.95442379	0.59610962	-0.034168194	-0.42526619	-0.65719023	-0.76830793	-0.99840774	-1.2719111	-1.3408175	-1.2129764	-0.88337089	-0.60637612	-0.45289879	-0.28948841	-0.22405308	-0.16780752	0.10280669	0.40938096	0.5279712	0.55548851	0.54707938	0.50489329	0.54610503	0.57342058	0.52511335	0.56535623	0.59658056	0.57102791	0.55774582	0.4998115	0.51556284	0.57794494	0.52475083	0.50410428	0.55842926	0.52145045	0.48779789	0.50782062	0.47697387	0.44789255	0.42425283	0.43075464	0.43705942	0.43312841	0.48107663	0.42509428	0.39739558	0.43809107	0.37867948
-1.2311085	-2.4251168	-3.3614268	-4.2890405	-4.1354835	-3.4102516	-2.2610946	-1.3906626	-1.1424369	-0.36952331	0.039672703	-0.00586271	-0.013368442	-0.092215285	0.14276213	0.2529479	0.16717354	0.040685501	0.071982918	0.10762092	-0.026606826	-0.15211577	-0.047864047	0.12395633	0.17711063	0.028637946	0.078803705	0.12832457	0.08500073	0.069156318	-0.051066326	-0.026173991	-0.14811082	-0.22475531	-0.14410661	-0.073412403	-0.078393756	-0.023725416	-0.15985737	-0.12846743	-0.073178225	-0.16710519	-0.057862459	0.15049099	0.34898636	0.3780808	0.28483077	0.145683	0.11471234	0.064125138
-0.79002864	-2.401475	-3.0752806	-3.4194465	-4.0542971	-4.2583364	-3.1234127	-2.089085	-1.5417064	-1.5014748	-1.0927199	-0.16343246	-0.41494833	-0.051529901	-0.01526413	-0.22689092	0.16129572	-0.39520735	-0.57436805	0.13902102	-0.21836627	-0.22967847	-0.010410526	-0.1571279	-0.22592911	-0.36080814	-0.26384965	-0.10813573	-0.30915236	-0.29333914	-0.28221696	-0.039080034	-0.18635579	-0.46118326	-0.58567671	-0.47882876	-0.59303721	-0.38472215	-0.19847883	-0.73194702	-0.4957053	-0.37327614	-1.0097984	-0.94891638	-0.58586595	-0.43035194	-0.49343118	-0.33930627	-0.20100895	-0.88525842
0.71666566	-1.278821	-3.0345106	-3.9758277	-4.6689536	-3.9684009	-2.5240284	-1.851589	-1.5524192	-0.5622815	-0.12323766	-0.29470764	-0.30551038	-0.27831531	-0.27884792	-0.22987881	-0.25604794	-0.20777162	-0.28072514	-0.42308432	-0.38717614	-0.37673532	-0.5169526	-0.44493042	-0.51672738	-0.63346604	-0.62892871	-0.64733137	-0.73545599	-0.77785263	-0.74203004	-0.79539369	-0.88257404	-0.92680084	-0.91391563	-0.94975224	-0.94524687	-0.98181715	-0.78339483	-0.77254654	-0.74763465	-0.67458079	-0.56073049	-0.33400138	-0.3641367	-0.1157491	-0.063145568	-0.052884829	0.017823138	0.02655513
-0.1240707	-1.8076482	-3.172544	-4.2030183	-4.0120278	-3.1865799	-2.0203942	-1.5954489	-1.4479795	-0.89961173	-0.53349941	-0.62853179	-0.57361239	-0.58534301	-0.51969146	-0.55116352	-0.59352452	-0.57531938	-0.53630447	-0.60335599	-0.54728239	-0.54526648	-0.57095534	-0.61838867	-0.60498369	-0.59185056	-0.70014755	-0.82532506	-0.78585616	-0.81607481	-0.88404393	-0.87483889	-0.85834233	-0.91648557	-0.98526069	-0.91618951	-0.90842708	-0.94202804	-0.79834317	-0.70655322	-0.61355306	-0.69939387	-0.50545589	-0.42396092	-0.35618488	-0.36189352	-0.22081075	-0.10657334	-0.19576996	-0.085005722
-1.2288577	-2.0727685	-2.0039077	-2.3427969	-2.2728201	-2.2585042	-2.1787731	-1.7669283	-1.2429347	-0.82569148	-0.66210265	-0.56022951	-0.4635446	-0.33068927	-0.043076993	0.26229893	0.40543969	0.47820357	0.48007296	0.47857216	0.55089389	0.45955736	0.36576158	0.47645718	0.48278604	0.42071242	0.51261935	0.55322841	0.46511473	0.46637103	0.52441256	0.51075338	0.50526632	0.48919194	0.44290459	0.48391657	0.49236529	0.42311685	0.40937413	0.40513289	0.43143622	0.43773161	0.35218323	0.35392242	0.39952476	0.33197583	0.30167289	0.36696802	0.37860727	0.37111843
0.73757152	-0.19804148	-1.3045882	-2.3503792	-3.3254752	-3.6687343	-3.1270007	-2.1395601	-1.4309053	-1.2336072	-1.2707008	-0.8007135	-0.21687755	-0.054980567	-0.010009209	-0.2654385	-0.27451981	-0.0570774	-0.051643629	0.10975797	0.10492747	-0.032114633	-0.21770878	-0.15722317	-0.081446249	-0.13507293	-0.049473736	-0.024697172	-0.031809986	-0.12186846	-0.13618301	-0.15961614	-0.18402251	-0.21004568	-0.1439297	-0.17518883	-0.039799321	-0.055932095	-0.35000588	-0.54064522	-0.33636265	-0.41049382	-0.49418709	-0.4716538	-0.39517019	-0.40356245	-0.4202782	-0.42201168	-0.52158772	-0.54270963
-0.085970978	-2.5872112	-3.7228035	-4.3473411	-3.8904984	-2.8682043	-2.02272	-1.7828166	-1.0081965	-0.4568159	-0.49405893	-0.42844702	-0.41434306	-0.42007428	-0.44823509	-0.4651509	-0.46291824	-0.43550531	-0.54876323	-0.53575983	-0.52944973	-0.6145614	-0.57696328	-0.56536575	-0.72438518	-0.69196462	-0.78164936	-0.7864701	-0.81194375	-0.87649563	-0.89661222	-0.88591786	-0.94406061	-1.0674693	-0.94749566	-1.0304718	-0.97402959	-1.0151024	-0.92131505	-0.77722886	-0.72698619	-0.57894647	-0.46532296	-0.3686352	-0.39243058	-0.22258483	-0.1204642	-0.13826707	-0.13903597	-0.035038347
-1.3492359	-2.3463507	-2.9194692	-3.4380451	-3.6562282	-3.6731983	-3.2412574	-2.526357	-1.7372088	-1.4085274	-1.0275182	-0.56730506	-0.47436588	-0.45996035	-0.43063399	-0.39591322	-0.46410515	-0.45526516	-0.39395559	-0.31012868	-0.35598284	-0.31287639	-0.35971977	-0.31544086	-0.37509906	-0.30562345	-0.26148959	-0.2421825	-0.35948244	-0.35701698	-0.24194597	-0.19370535	-0.19651263	-0.20750681	-0.26636017	-0.30934941	-0.27057394	-0.28807207	-0.31608752	-0.19886776	-0.18600897	-0.1254353	-0.18400671	-0.13632499	-0.087946986	-0.036956919	-0.007852273	0.094814113	0.033882771	0.019211353
-1.1123727	-3.2649574	-4.3041739	-4.4306971	-3.6851201	-2.4523348	-1.5570731	-1.3899926	-0.75352926	-0.31294656	-0.32689186	-0.43587052	-0.35852041	-0.41979462	-0.38099233	-0.33373816	-0.36223924	-0.30079758	-0.29701164	-0.34055068	-0.36823078	-0.424249	-0.43816374	-0.53380816	-0.52883137	-0.67378668	-0.67023027	-0.62269967	-0.74111442	-0.71577139	-0.78830147	-0.74070696	-0.8283353	-0.97923962	-0.94562026	-0.94854315	-1.0252032	-0.87216985	-0.8346188	-0.7736448	-0.76768446	-0.61113612	-0.518705	-0.50974549	-0.43245603	-0.23235759	-0.20617312	-0.16460207	-0.001744953	-0.069427138
1.4666195	0.71639362	-1.4091717	-2.7754727	-3.6231669	-4.0293111	-2.8789672	-1.8937588	-1.7010569	-0.9747704	-0.084849193	-0.19905788	-0.20502631	-0.16370611	-0.15273994	-0.13911431	-0.15679304	-0.27471267	-0.41112948	-0.3423952	-0.46559793	-0.43919493	-0.42961997	-0.52894393	-0.58131018	-0.68239151	-0.70872956	-0.78041355	-0.83787858	-0.87390297	-0.92478806	-1.0174971	-1.0950867	-1.1524547	-1.1661125	-1.1162028	-1.164823	-1.2198344	-1.1828158	-1.1800815	-1.0669908	-0.9724408	-0.98803058	-0.86774317	-0.70267111	-0.457809	-0.4865745	-0.27881371	-0.21804321	-0.30318475
0.073328392	-2.3862282	-3.5266147	-4.2768681	-4.0193838	-2.9815792	-2.1010906	-1.9060399	-1.1954895	-0.43887756	-0.49940007	-0.40326369	-0.47779008	-0.53881577	-0.38851595	-0.43227245	-0.45154541	-0.53417347	-0.43395357	-0.54873576	-0.56846468	-0.52793169	-0.61244734	-0.51246632	-0.61879224	-0.62658776	-0.75550283	-0.77795772	-0.77077569	-0.76212773	-0.77752754	-1.0136227	-0.87821113	-1.0220739	-1.0072141	-1.0445323	-1.0149486	-1.0531274	-0.97352681	-0.95994261	-0.89075755	-0.73110056	-0.65033439	-0.47004837	-0.43287325	-0.3676107	-0.33597068	-0.11570273	-0.12748801	-0.075481515
0.95221659	1.0665815	0.9232215	0.31730129	-0.16876791	-0.52650063	-0.71614334	-0.95160202	-1.2638487	-1.3798844	-1.4061174	-1.3698944	-1.0986966	-0.74678629	-0.4720581	-0.2988328	-0.28631604	-0.18068969	0.098107439	0.38882994	0.57156622	0.55571581	0.56425516	0.56892743	0.50840879	0.56718137	0.56550548	0.50544767	0.54158764	0.57933999	0.57247392	0.53286783	0.53955567	0.5610691	0.51174492	0.48587312	0.50686005	0.50736556	0.50933274	0.47960743	0.43007753	0.48805171	0.52529522	0.46771318	0.4699252	0.46359722	0.40014633	0.39245661	0.44049298	0.41983706
0.7165958	-0.48554089	-2.1072321	-2.8065118	-3.5575534	-3.9345654	-3.2952735	-2.0914088	-1.4451117	-1.2195134	-0.18807305	0.045891852	-0.033242484	-0.053423621	-0.018283493	-0.043500795	-0.11974629	-0.20785969	-0.084362005	-0.12109514	-0.24142988	-0.2070995	-0.24940236	-0.33920293	-0.30709329	-0.25039846	-0.3210212	-0.41304676	-0.59576251	-0.57792836	-0.61294111	-0.60810973	-0.69594642	-0.80329762	-0.82795051	-0.84135044	-0.80855155	-0.91973568	-0.9769262	-0.91488831	-0.93934774	-0.73676819	-0.77866693	-0.73981499	-0.68900103	-0.57368901	-0.50597293	-0.2610907	-0.3061651	-0.25682021
-0.23414045	-1.2498381	-2.4618622	-3.5249804	-4.1856525	-4.3886241	-3.7427291	-2.6933099	-1.7179059	-1.5140903	-1.0042761	-0.37288279	-0.2998228	-0.33220467	-0.34053976	-0.45698101	-0.3182851	-0.45769183	-0.36512758	-0.394924	-0.30603703	-0.23635852	-0.26550479	-0.35751832	-0.26861383	-0.30847544	-0.25192537	-0.30903911	-0.26656387	-0.32202163	-0.31637672	-0.34789167	-0.33934243	-0.40201387	-0.27511534	-0.24859712	-0.26499873	-0.32779219	-0.30529557	-0.14362341	-0.11927954	-0.057789979	-0.029165652	0.069185718	0.12076384	0.094485798	0.0809167	0.065775267	0.1305894	0.14394795
0.51709917	-0.30041861	-1.0279078	-1.8394268	-2.4069077	-2.9102084	-3.0512904	-2.7780588	-2.3930192	-1.9181275	-1.4946222	-1.0732469	-0.71403206	-0.62772819	-0.55289376	-0.2798456	0.091398019	0.40656649	0.50410303	0.44608211	0.42728846	0.50520208	0.56174601	0.48227535	0.42044683	0.4735597	0.49134953	0.47036842	0.48649649	0.49834058	0.47543061	0.44492482	0.47550828	0.49827499	0.4504651	0.45426834	0.48165292	0.43882476	0.42927816	0.47191925	0.47126162	0.41721091	0.38137509	0.41099593	0.45296428	0.41311799	0.32163958	0.2740085	0.26461754	0.26711031
-0.30542179	-1.0833547	-1.596103	-2.4983887	-2.7979038	-3.0248128	-2.798741	-2.4042027	-1.9114343	-1.3216569	-1.0618492	-0.86727044	-0.65257595	-0.38579997	0.039067204	0.16585488	0.14389013	0.16869871	0.1708077	0.24261572	0.22450979	0.16228195	0.22429191	0.22926507	0.20991737	0.19659954	0.19020892	0.23711996	0.15733509	0.10850096	0.14470953	0.10190346	0.19441866	0.20804672	0.068809508	0.10692423	0.13997048	0.063653111	0.064851792	0.12221911	0.16928855	0.11008414	0.046082403	0.034389371	0.004518961	-0.037291261	-0.094544131	-0.072915694	-0.035734178	-0.10892119
-0.4164226	-1.3357147	-1.7598332	-2.3431448	-2.195511	-2.1844194	-2.2513444	-2.0493681	-1.6576822	-1.0418188	-0.51046498	-0.32992683	-0.30712631	-0.23317669	0.002393382	0.33591646	0.52048094	0.59405619	0.59663234	0.64722508	0.74970294	0.62366058	0.40977666	0.33657492	0.30883037	0.24187408	0.23885539	0.35648345	0.39678758	0.40823481	0.5428097	0.62505626	0.54724008	0.39317331	0.33833699	0.35472493	0.25603314	0.17418226	0.22978537	0.34683475	0.39234189	0.38296172	0.44346858	0.4318657	0.44977195	0.50519275	0.41956239	0.48869462	0.58766427	0.46424459
-0.71618411	-3.5691677	-4.0204189	-4.426199	-4.0123577	-2.6047999	-1.7373617	-1.6038896	-0.72105746	-0.035673445	-0.094595484	-0.15005418	-0.12278925	-0.15089285	-0.076402621	-0.059962483	-0.1273878	-0.22959697	-0.27724132	-0.30149249	-0.25554564	-0.24473067	-0.33754382	-0.43794031	-0.40143075	-0.42236879	-0.43574693	-0.57071559	-0.62377815	-0.60077035	-0.64914818	-0.69404011	-0.75546957	-0.70161661	-0.79408979	-0.80700188	-0.81378097	-0.71853452	-0.56772913	-0.57207282	-0.50286814	-0.47818785	-0.40093238	-0.30636071	-0.17409733	-0.14384035	-0.20245663	-0.044473022	-0.12876082	-0.1109996
0.85086902	-0.8315506	-2.2319719	-3.062244	-4.0737762	-3.8674987	-2.8281375	-2.075578	-1.7505929	-1.0099246	-0.25626585	-0.2426994	-0.16896919	-0.3113539	-0.32281392	-0.30297098	-0.23068122	-0.20111417	-0.37594349	-0.38745383	-0.41031599	-0.42568655	-0.39554038	-0.37171583	-0.4566329	-0.412671	-0.51720421	-0.56802327	-0.62960336	-0.65831752	-0.70015241	-0.79423998	-0.79558334	-0.87175174	-0.85520352	-1.01827	-1.0203496	-1.0177905	-0.9465266	-0.99044762	-0.95349973	-0.93036378	-0.94325679	-0.87290117	-0.80330775	-0.77078541	-0.56736541	-0.5029922	-0.36385957	-0.36465256
0.62172112	0.68454045	0.46104568	0.044044662	-0.25337166	-0.38146316	-0.58856994	-0.65514631	-0.48552195	-0.25812649	-0.14251278	-0.0773497	0.015882525	0.21791151	0.27138798	0.24767434	0.26988398	0.26440434	0.26695345	0.27455091	0.27212489	0.27311054	0.24660498	0.25948102	0.25762502	0.24547164	0.28123168	0.25934854	0.22649965	0.27005154	0.23116535	0.22300833	0.23192139	0.21281942	0.19237356	0.17383266	0.20119375	0.18451951	0.16310154	0.15561285	0.14661289	0.12600913	0.13026023	0.14788759	0.11223886	0.079335303	0.091244796	0.1122007	0.075677944	0.092702523
0.54624399	0.74692975	-1.0193337	-2.7377778	-3.7852421	-3.9350628	-2.577136	-1.7971953	-1.4686818	-0.42219762	-0.063054098	-0.21661705	-0.13024242	-0.21825334	-0.19358166	-0.17099971	-0.3119075	-0.26872151	-0.41914599	-0.40159382	-0.48483045	-0.49937621	-0.55891943	-0.73105355	-0.6581128	-0.79317045	-0.82607743	-0.92260631	-1.0147507	-1.1770713	-1.207909	-1.2332288	-1.265179	-1.3559974	-1.4453392	-1.4934228	-1.5093216	-1.4979977	-1.4468452	-1.4238902	-1.4197716	-1.2774143	-1.1814869	-1.0614006	-0.93915465	-0.88461953	-0.63652892	-0.57618926	-0.43689631	-0.24955065
-0.50521091	-1.4494112	-1.7210554	-2.3717909	-2.7174905	-2.8672721	-2.7079742	-2.2545601	-1.6673335	-1.0998495	-0.73554671	-0.55348003	-0.48354028	-0.33987848	0.089802723	0.36502806	0.36298325	0.38047814	0.39094439	0.40729162	0.41966076	0.38347426	0.32778076	0.32048026	0.41878901	0.47560635	0.40480298	0.40119542	0.40756182	0.42549093	0.4701759	0.43314662	0.43503442	0.39386304	0.38011423	0.41419814	0.38988278	0.42694532	0.40076243	0.32143371	0.36881154	0.3803304	0.32891815	0.36641013	0.39480381	0.36418555	0.29237381	0.28258705	0.33556916	0.33116764
0.00904445	-0.46741842	-0.71823985	-1.0791552	-1.1137475	-1.0071567	-1.0945157	-1.2006472	-1.2169535	-1.2467148	-1.264776	-1.0504553	-0.63964982	-0.29450482	-0.031446195	0.11485913	0.064666226	0.0593342	0.22908289	0.36170095	0.39822461	0.43175315	0.46936923	0.47003035	0.41388275	0.36581626	0.359749	0.37469156	0.40364661	0.39603353	0.38131779	0.43941776	0.47122961	0.43976624	0.44724387	0.46209447	0.4522051	0.4541642	0.46826944	0.51012124	0.55582598	0.56418635	0.55051895	0.52439545	0.52383262	0.54179095	0.4958431	0.44851687	0.49245986	0.53192863
-2.1286319	-2.5937802	-2.3055833	-2.649061	-2.5275518	-2.5374209	-2.3062432	-1.8463485	-1.384554	-0.98825165	-0.87081964	-0.71828324	-0.52980551	-0.39100368	-0.23142244	-0.13185493	-0.10612318	-0.079044925	-0.094035898	-0.066673003	-0.021796356	-0.076700216	-0.042455884	0.051668163	0.076575705	0.072539565	0.021023616	0.017570808	0.054579988	0.013397704	0.041094258	0.15565643	0.14820056	0.10669103	0.075525777	0.009648951	0.061902549	0.14153244	0.11610112	0.11000989	0.13543018	0.12448919	0.11825839	0.12089315	0.12357362	0.15115283	0.14544566	0.12157888	0.16103912	0.1580905
-0.77106871	-1.7660779	-2.1236393	-2.8245831	-3.0058325	-3.0251003	-2.4469468	-1.8521706	-1.3937285	-0.9139979	-0.81824987	-0.64180927	-0.11639888	0.30116636	0.5124435	0.46960412	0.31789314	0.3658186	0.42345786	0.44528081	0.42337959	0.3671199	0.47692008	0.43554082	0.32014831	0.36682676	0.40143914	0.37921332	0.40366239	0.36412047	0.32177552	0.37073735	0.36422869	0.34369838	0.32060471	0.33806377	0.31329556	0.22426222	0.25439418	0.21612425	0.14653177	0.088763081	-0.007739427	0.064152641	0.068778245	0.043031714	0.002258271	-0.086865551	-0.081730209	-0.10157037
1.8220915	0.41431889	-1.4402347	-2.6185489	-3.9225673	-3.7832244	-2.7079987	-1.8551082	-1.7752998	-0.91354509	-0.17518641	-0.27783186	-0.182055	-0.15315835	-0.25234714	-0.2037273	-0.22849352	-0.22616655	-0.35239271	-0.30498562	-0.42395803	-0.47204109	-0.52146914	-0.49859221	-0.4765966	-0.58193346	-0.66905216	-0.65973059	-0.71456197	-0.78103406	-0.91072541	-0.96548121	-1.0537213	-1.1123895	-1.1765851	-1.1528135	-1.1641609	-1.108091	-1.1444839	-1.1135653	-1.1454212	-0.9552739	-0.96520569	-0.88154486	-0.7650015	-0.65484469	-0.49934698	-0.45997763	-0.31291843	-0.26812778
-0.095651951	-0.51254833	-1.1473122	-1.662757	-1.7425802	-1.8228954	-1.7731077	-1.6121933	-1.5347511	-1.3308369	-0.88607413	-0.43062852	-0.16203453	-0.059281573	0.034813688	0.15828068	0.31340155	0.44250333	0.47473198	0.53642197	0.54812203	0.55106286	0.57918067	0.51876438	0.51923389	0.51599399	0.50418944	0.54647142	0.52637114	0.50138726	0.48980243	0.49206906	0.52220064	0.50673579	0.44833225	0.47110583	0.54600516	0.47402944	0.42189049	0.48773192	0.47728894	0.47722527	0.4742882	0.40626213	0.41316783	0.47055004	0.48660424	0.48408586	0.49066759	0.50134167
0.93497741	-1.0435168	-3.1019982	-4.451131	-4.3455596	-3.4799937	-2.3899025	-1.7416109	-1.6254883	-0.75270719	-0.24307688	-0.31055725	-0.23553201	-0.33588419	-0.23125643	-0.27959699	-0.33956941	-0.3723797	-0.41255384	-0.35657993	-0.34356267	-0.28786914	-0.44632492	-0.42503249	-0.4249205	-0.49426663	-0.50631703	-0.6501427	-0.64800132	-0.7071942	-0.733722	-0.78542131	-0.89463458	-0.81352541	-0.82911576	-0.86360686	-0.88492977	-0.95936203	-0.82981141	-0.83915393	-0.77167672	-0.57038205	-0.55608431	-0.4386087	-0.39937042	-0.22363895	-0.067742854	-0.054807229	-0.037385694	-0.034255753
-0.79390013	-3.009767	-3.8990454	-4.377701	-3.7101677	-2.6988788	-2.0131979	-1.5614312	-0.64889553	-0.27892787	-0.38371802	-0.39920677	-0.42437013	-0.41334457	-0.43934165	-0.46255897	-0.40054627	-0.3794985	-0.50782584	-0.4048082	-0.50154629	-0.61003574	-0.63943609	-0.52273368	-0.50590719	-0.62071749	-0.76071131	-0.83840375	-0.85775591	-0.86074265	-0.86460594	-0.94432568	-1.1169415	-1.1003778	-1.094861	-1.0378404	-1.0062175	-0.94321245	-0.95504014	-0.95118617	-0.89307338	-0.80096833	-0.67149479	-0.59566378	-0.40238547	-0.38502172	-0.30213695	-0.21934061	-0.1910046	-0.14584096
-0.43964545	-1.3482916	-1.9168581	-2.8473239	-3.2089226	-3.1521568	-2.9299995	-2.4023745	-1.7721043	-1.2412421	-0.88112067	-0.71908025	-0.61213436	-0.4013296	-0.070966988	0.3335862	0.516253	0.47554542	0.47086365	0.39637097	0.41098357	0.56370042	0.540773	0.48190754	0.51368017	0.51567887	0.51667639	0.49820348	0.46084199	0.48854266	0.55326635	0.54567986	0.47308219	0.46417034	0.51527181	0.51259334	0.46043601	0.42731232	0.41400251	0.41339923	0.42086209	0.40091647	0.3481318	0.36164771	0.42633286	0.36391604	0.26078494	0.28584111	0.3441795	0.34778255
-2.0724192	-4.1667703	-4.6389478	-4.3632649	-3.0846092	-1.9777213	-1.5567195	-1.1828569	-0.32531413	-0.23973306	-0.34727214	-0.33065312	-0.28696131	-0.35953463	-0.46104027	-0.27756564	-0.26077161	-0.24208057	-0.32741001	-0.45206218	-0.25413314	-0.33086794	-0.34576691	-0.38476748	-0.53391385	-0.46307364	-0.57648214	-0.51426188	-0.43482003	-0.57632803	-0.71230177	-0.63407252	-0.66479646	-0.73160113	-0.8682255	-0.84764615	-0.80473578	-0.75934254	-0.6929521	-0.61349734	-0.5152408	-0.39555674	-0.36150515	-0.31209831	-0.19846694	-0.20705256	-0.14652545	-0.07803001	-0.074356447	-0.051266788
0.73996361	-0.57500752	-1.9312702	-2.5331246	-2.9893859	-3.0709363	-3.0500823	-2.8480585	-2.2156732	-1.4857688	-1.054965	-0.9201423	-0.71356405	-0.32572752	0.023807678	0.13409846	0.14517965	0.13887292	0.20757797	0.18333119	0.15014202	0.20058118	0.21170396	0.17102784	0.23533942	0.19903408	0.13283083	0.10543375	0.11019471	0.082716795	0.11979963	0.093572124	0.044190418	0.074502231	-0.004089217	0.078607336	-0.03485424	-0.069313468	0.049759361	-0.0997051	-0.16888185	-0.13461116	-0.13813421	-0.27213879	-0.19394235	-0.22584239	-0.20124426	-0.30866036	-0.34141384	-0.18467263
1.5034548	-0.30866411	-2.1960384	-3.2608214	-4.1173246	-4.0196019	-2.6696059	-1.8928996	-1.6432875	-0.69088544	-0.24658178	-0.27282646	-0.22848878	-0.28899725	-0.22252592	-0.21610397	-0.2261764	-0.2850202	-0.33660903	-0.40893457	-0.34457788	-0.36334711	-0.47768134	-0.53793889	-0.50623827	-0.59213074	-0.74905475	-0.81335867	-0.80396906	-0.75374711	-0.80968773	-0.84584135	-0.97477693	-0.99365664	-1.0178422	-1.066175	-1.0223181	-1.0597807	-1.0459551	-1.0409301	-0.84890755	-0.778684	-0.81060892	-0.65138422	-0.56989029	-0.39031944	-0.18007904	-0.20188741	-0.1331659	-0.021096401
-1.2050371	-3.1365629	-4.1510623	-4.7083922	-3.7117442	-2.4929571	-1.7052429	-1.4365097	-0.62269623	-0.2327259	-0.29703111	-0.31652732	-0.26804584	-0.30914966	-0.2645431	-0.30579758	-0.26553667	-0.33804223	-0.38766808	-0.36897189	-0.38910613	-0.36781789	-0.46707023	-0.53624011	-0.56285915	-0.59086356	-0.56124477	-0.60369537	-0.6493907	-0.70051308	-0.68594917	-0.79666875	-0.8085095	-0.81211477	-0.86433522	-0.86786823	-0.85671849	-0.80663956	-0.74768278	-0.69009006	-0.57782581	-0.54497495	-0.45209472	-0.31314194	-0.30230769	-0.2158734	-0.057369998	-0.098875005	-0.077807988	-0.029713219
-0.18691279	-0.58983818	-0.82190961	-1.3253966	-1.5466857	-1.7353988	-1.9523651	-1.8920404	-1.7523585	-1.6169015	-1.4700743	-1.2622826	-0.81057949	-0.35339	-0.20148653	-0.18490808	-0.076118108	0.11686309	0.28573123	0.37137095	0.4132334	0.43975804	0.45157153	0.46480082	0.46981297	0.46833945	0.47266215	0.43317451	0.38146308	0.41203077	0.48129912	0.51740005	0.51729571	0.48845912	0.45897616	0.4251843	0.39534534	0.41248091	0.42405969	0.4092448	0.4428752	0.47573211	0.45433178	0.45785387	0.48140303	0.46398987	0.46227514	0.50585268	0.50106561	0.43975804
-0.9175788	-1.5240544	-1.9269429	-2.2303298	-2.4461329	-2.575327	-2.3822896	-2.1012966	-1.5916706	-1.0803287	-0.85567652	-0.7844605	-0.48170553	-0.18924366	-0.19863362	-0.13737887	-0.18518327	-0.15795437	-0.1895017	-0.20364619	-0.19339206	-0.13301557	-0.056134346	-0.12704555	-0.071169428	-0.10700477	-0.14399493	-0.12837744	-0.095574245	-0.13570177	-0.19370336	-0.1149169	-0.077058432	-0.052814013	-0.085092104	-0.084826659	-0.11946498	-0.11724957	-0.10040783	-0.1509933	-0.16156676	-0.23010477	-0.13677961	-0.11439776	-0.19129206	-0.11595826	-0.068922793	-0.064367632	-0.054079044	-0.009441366
-1.408756	-2.0879124	-2.1336344	-2.7573841	-2.7300004	-2.4846405	-2.2864769	-1.8421866	-1.4303748	-0.89790081	-0.46570342	-0.41644286	-0.36675675	-0.1820658	0.10110734	0.40160033	0.51588433	0.50126371	0.51313622	0.51399824	0.49509015	0.4977595	0.50892727	0.52210223	0.53454465	0.51597837	0.46038044	0.47060789	0.55869757	0.54707346	0.46254568	0.49194512	0.53240663	0.48857161	0.47301369	0.47562745	0.47990867	0.50720774	0.51296172	0.50261216	0.46563184	0.4508943	0.49761854	0.4643887	0.42352348	0.4386627	0.35231875	0.34130579	0.4388396	0.35915681
-0.071359625	-2.7730639	-3.8345214	-4.4327926	-4.0493558	-2.8486325	-1.8358886	-1.6558549	-1.0395875	-0.15706937	-0.18061172	-0.22335998	-0.17430304	-0.16097398	-0.14949789	-0.18385947	-0.19552829	-0.17789829	-0.19484293	-0.25286756	-0.3382356	-0.33449252	-0.19832304	-0.31039651	-0.44941307	-0.47232212	-0.44509058	-0.58164354	-0.6067175	-0.62343968	-0.77966925	-0.81225566	-0.90079673	-0.84655284	-0.90242083	-0.93401647	-0.89287772	-0.82893182	-0.8559507	-0.80286992	-0.74457357	-0.72328658	-0.55635036	-0.46051604	-0.2862899	-0.25949175	-0.20986703	-0.1256603	-0.079590654	0.1044418
-0.99514461	-3.2167996	-4.1789742	-4.9533992	-3.9385401	-2.332177	-1.5755243	-1.5968166	-0.46835316	-0.14712205	-0.38826596	-0.28024204	-0.13722685	-0.1425875	-0.25627218	-0.16025382	-0.052327155	-0.008087436	0.077347102	-0.007783858	-0.17786102	-0.21250532	-0.1746621	-0.2383112	-0.26432558	-0.33656499	-0.15869384	-0.19963319	-0.19599471	-0.13934294	-0.20600944	-0.53361158	-0.56155873	-0.54186338	-0.54297661	-0.51307091	-0.58657462	-0.44913457	-0.41562767	-0.45859478	-0.38087276	-0.51269458	-0.45004454	-0.28808787	-0.25911665	-0.35298887	-0.086489806	0.14078495	0.01713248	0.19904806
-0.45810784	-1.3729685	-2.4279798	-3.212022	-4.0022212	-4.0899174	-2.9720631	-1.9281088	-1.6034306	-1.0426155	-0.37850412	-0.38992445	-0.38807954	-0.36209092	-0.31668465	-0.40388246	-0.33383527	-0.38630197	-0.34685725	-0.28709683	-0.35722934	-0.32272505	-0.42288504	-0.48842581	-0.44065291	-0.41884295	-0.33832364	-0.42423432	-0.50509442	-0.4430512	-0.38886649	-0.40566137	-0.31823981	-0.39321895	-0.38200286	-0.40647317	-0.39973393	-0.40972524	-0.47665595	-0.44449857	-0.26142048	-0.30282544	-0.39072358	-0.24317676	-0.20799137	-0.12664771	-0.10720879	-0.023418006	-0.044594427	-0.046625824
0.15796474	-0.36784629	-0.65351802	-1.3323994	-1.8035691	-2.1078569	-2.3371397	-2.4345235	-2.3053669	-2.0701674	-1.7752592	-1.281635	-0.81775357	-0.51930319	-0.35344715	-0.29935705	-0.15489306	0.1269207	0.31013609	0.32154574	0.32426357	0.37983789	0.37173107	0.27268668	0.21998129	0.26190151	0.29969367	0.32530108	0.36590336	0.35842403	0.30347622	0.26870748	0.24028321	0.21321188	0.26126889	0.32426357	0.32530424	0.33779708	0.34835789	0.34472228	0.30347622	0.21224194	0.21662175	0.2428542	0.15415815	0.13717738	0.24037343	0.3142095	0.36770107	0.29071905
-0.42409095	-1.6125874	-2.6742845	-3.5534243	-4.0950931	-3.8528701	-3.2930963	-2.3619503	-1.433593	-1.3307459	-0.98483266	-0.48729432	-0.34800938	-0.35358644	-0.39931925	-0.29309072	-0.29183704	-0.30175338	-0.35067121	-0.33140507	-0.20079564	-0.27219844	-0.19039911	-0.2601931	-0.44986743	-0.35568537	-0.25637692	-0.25440991	-0.17073125	-0.20618412	-0.19879443	-0.30792808	-0.31784675	-0.30447348	-0.15643479	-0.25588728	-0.1835341	-0.15224244	-0.12590665	-0.063401308	-0.025511462	0.025179849	0.044677622	0.025324657	-0.006971283	-0.056315506	0.025411395	0.11215966	0.11576259	0.06919123
-1.5839675	-2.6738669	-2.9482802	-3.6626253	-3.8565073	-3.4691079	-2.8667945	-1.9024371	-1.2181255	-1.0409242	-0.60147833	-0.33919835	-0.3404077	-0.26769731	-0.19560399	-0.21835316	-0.12574466	-0.21671346	-0.21306943	-0.20268844	-0.21470211	-0.18430579	-0.20954112	-0.19509749	-0.17670498	-0.25513542	-0.33346814	-0.30893045	-0.17545815	-0.084347287	-0.14470826	-0.29811513	-0.35026466	-0.32213318	-0.16528651	-0.16529043	-0.17453076	-0.17824067	-0.25558154	-0.048900235	0.009420883	-0.23903601	-0.13871985	-0.055150907	-0.015426035	0.065549498	0.15203466	-0.053558106	0.060182193	0.19692706
-0.4626231	-3.2712974	-4.5321595	-4.5317595	-3.6104657	-2.6171018	-1.7606786	-1.553274	-0.81408511	-0.22721756	-0.29540543	-0.22968133	-0.17779282	-0.30130596	-0.22737433	-0.31355413	-0.29484353	-0.32715443	-0.38378997	-0.2966541	-0.34753927	-0.38639456	-0.36513449	-0.42278988	-0.436945	-0.5438401	-0.5072322	-0.54062347	-0.65843264	-0.622492	-0.70601398	-0.70191817	-0.78255552	-0.89080554	-0.72013735	-0.75870164	-0.8342539	-0.85304919	-0.77963436	-0.65763481	-0.61035956	-0.57251509	-0.52365477	-0.33082202	-0.24705496	-0.093673328	-0.031655467	0.085128709	-0.002273253	-0.004525713
-1.1877716	-3.3650375	-3.6956533	-4.094781	-3.9925487	-3.4253812	-2.0576434	-1.2777289	-1.3073967	-0.62309788	-0.32070848	-0.35946224	-0.37703934	-0.39703259	-0.38175502	-0.42791059	-0.41423709	-0.44843862	-0.43710113	-0.36247014	-0.35775359	-0.36083161	-0.45601282	-0.42637331	-0.47742456	-0.55185296	-0.4915154	-0.54064382	-0.62611073	-0.6729086	-0.60964522	-0.67457432	-0.73828518	-0.71199103	-0.70708767	-0.71929033	-0.66576487	-0.6813928	-0.5511057	-0.67815981	-0.6759675	-0.55066491	-0.45954496	-0.35596646	-0.30369458	-0.2417262	-0.21012519	-0.14076265	-0.073231432	-0.062916331
-0.024554637	-0.71850468	-0.92244827	-0.96447641	-0.80071006	-0.51186137	-0.15474142	0.010203215	0.067163075	0.24738222	0.38244209	0.39144262	0.47811534	0.40642277	0.43027776	0.51054503	0.58027921	0.56886023	0.52292847	0.48878588	0.38731653	0.2455295	0.21871571	0.28868753	0.27888527	0.31292937	0.39417534	0.31437771	0.32618072	0.30136809	0.19053626	0.22102117	0.26875832	0.069856298	-0.12116824	-0.012327104	0.30857853	0.35307769	0.13815763	-0.025600546	0.25144703	0.33528272	0.29359314	0.26645923	0.12776358	0.083330455	0.028923724	0.10787526	0.23591078	0.22640443
-0.28928351	-1.8446212	-2.8019782	-3.6452646	-4.0605884	-3.3874431	-2.3873393	-1.9579583	-1.6054579	-0.80576529	-0.65888481	-0.66023601	-0.64748772	-0.73935795	-0.59716784	-0.62076018	-0.64837503	-0.62425636	-0.58976631	-0.62571174	-0.64440136	-0.63381918	-0.68872463	-0.74692012	-0.77181871	-0.73796086	-0.7801973	-0.88115458	-0.83428907	-0.93232747	-0.88362814	-0.9283516	-0.92871529	-1.0250695	-1.1012226	-1.0578	-1.1032139	-1.1592991	-1.0477577	-0.97839171	-0.95803893	-0.84536443	-0.77388714	-0.64863739	-0.59584801	-0.4820929	-0.41829264	-0.34124005	-0.35236331	-0.27874583
-0.62246129	-1.6566336	-1.8112114	-2.4214383	-2.5636761	-2.5117451	-2.4390529	-2.310897	-2.134171	-1.6086094	-0.97048379	-0.57525343	-0.50054272	-0.43553249	-0.10707623	0.20527608	0.35854393	0.40225894	0.31036211	0.28552222	0.42237115	0.50648567	0.47906336	0.42397763	0.40750872	0.47633539	0.49636074	0.42172537	0.46793603	0.49496311	0.38772994	0.4219164	0.50017018	0.47893507	0.5037224	0.48164873	0.37630479	0.42118556	0.50529162	0.4437575	0.3964883	0.35948447	0.29705913	0.34711101	0.39726488	0.36002607	0.34208296	0.34311356	0.29551821	0.21254192
-1.1456804	-2.2220957	-2.8864916	-3.278613	-3.713701	-3.8620607	-3.4556689	-2.7284787	-1.8866915	-1.6576616	-1.295343	-0.60837109	-0.27256754	-0.1315845	-0.13073869	-0.13275635	-0.22429618	-0.25769306	-0.31212472	-0.35951764	-0.35208157	-0.26223773	-0.32470646	-0.27656422	-0.36498229	-0.39541638	-0.36967542	-0.4182013	-0.3105524	-0.16271543	-0.31284763	-0.3031201	-0.42431685	-0.39651126	-0.40638657	-0.571051	-0.57319076	-0.1717893	-0.088086177	-0.16722058	-0.029392123	-0.1185583	-0.07311331	-0.056669965	-0.050212554	0.05205928	0.089065873	0.077980581	0.15620067	0.2466271
1.6338368	1.1012308	-0.74699394	-2.2716163	-3.404062	-4.1024385	-3.2216279	-2.117667	-1.695084	-1.5204921	-0.43745048	-0.24509036	-0.28726019	-0.20544583	-0.20824078	-0.21061249	-0.25298426	-0.25966329	-0.32102475	-0.45509231	-0.44708339	-0.4278027	-0.51445751	-0.52461671	-0.61822001	-0.55345992	-0.61516663	-0.71010061	-0.84796402	-0.72298501	-0.81521501	-0.94898278	-0.97956961	-1.0100618	-1.0783826	-1.0470818	-1.1739282	-1.0927922	-1.0560897	-1.1509732	-1.0799458	-1.0795169	-0.97239456	-0.83292661	-0.72395081	-0.66178458	-0.54452925	-0.45451469	-0.32862735	-0.23082879
0.072587479	0.11380481	-0.22009516	-0.71276406	-0.99978609	-1.213791	-1.4467448	-1.4829777	-1.3026286	-0.95628922	-0.69032483	-0.57660445	-0.53063873	-0.17034383	0.033887926	0.009023139	0.027394344	-0.020921875	-0.038475635	-0.021182937	0.009713473	0.021059157	-0.01201041	-0.007860154	-0.033780452	0.00058466	-0.058637376	-0.10332434	-0.045214575	-0.046399759	-0.10135869	-0.026126567	-0.058283594	-0.086727811	-0.10915541	-0.13731792	-0.15426587	-0.15846388	-0.15662025	-0.18181943	-0.2012938	-0.21053997	-0.18373092	-0.25460528	-0.23466578	-0.32960508	-0.30656609	-0.34659329	-0.32467504	-0.34421047
-0.29386734	-1.7426504	-2.697398	-3.6322342	-4.3144925	-4.2144297	-3.3425201	-1.9912545	-1.5323774	-1.4782184	-0.76328091	-0.28997745	-0.29806892	-0.43745711	-0.31614489	-0.14955504	-0.20766614	-0.12527186	-0.15146703	-0.2671569	-0.3587604	-0.27358893	-0.23736303	-0.25429961	-0.19666291	-0.24782063	-0.23691388	-0.35923335	-0.34110571	-0.30741381	-0.29735492	-0.31292083	-0.47035576	-0.51151177	-0.47883169	-0.52757641	-0.5674142	-0.48845682	-0.50349468	-0.50808919	-0.4935197	-0.37544141	-0.26957959	-0.3090919	-0.12608542	-0.13866781	-0.19500181	-0.031781818	0.10486081	0.012834716
-1.466322	-2.7640625	-3.1478854	-3.5558188	-3.6855994	-3.4923311	-2.8448218	-1.9041491	-1.3500462	-1.2369786	-0.85029544	-0.56382327	-0.53373615	-0.47483505	-0.44751199	-0.47030481	-0.44445065	-0.35763286	-0.39505592	-0.47236839	-0.50317011	-0.45192528	-0.46057462	-0.46226705	-0.4790272	-0.38626348	-0.33599998	-0.40491323	-0.43350003	-0.44670134	-0.33445747	-0.38866982	-0.3307977	-0.32454217	-0.33890791	-0.31781571	-0.21950812	-0.30173385	-0.32218822	-0.29176371	-0.22772971	-0.23515502	-0.22079336	-0.18809057	-0.14797929	-0.15608472	-0.22851118	-0.12727028	-0.054740774	-0.011012065
-0.39122997	-1.0377621	-1.2713999	-1.7342445	-1.7871555	-2.169579	-2.4379328	-2.501215	-2.4797669	-2.1327794	-1.5744238	-1.0000724	-0.624307	-0.57042917	-0.40649756	-0.0753268	0.08155923	0.10984381	0.12375574	0.16792062	0.20480991	0.19269736	0.18960543	0.26222896	0.313899	0.2695355	0.25008069	0.21712603	0.17912669	0.18144881	0.19172647	0.26145427	0.26481277	0.27732213	0.36100576	0.34754531	0.34269647	0.3512436	0.29767084	0.30885854	0.32624246	0.2751113	0.27283889	0.25827266	0.22649286	0.24670358	0.23248042	0.21688533	0.26348753	0.28969241
1.5518063	1.3966508	0.83171111	0.22266236	-0.38921972	-0.71981971	-0.98434527	-1.3275278	-1.5945303	-1.6347596	-1.4391078	-1.1063455	-0.71384281	-0.41689809	-0.31662474	-0.33635154	-0.30867733	-0.055739299	0.33971174	0.5082762	0.47329581	0.4944586	0.49369223	0.44689616	0.45069528	0.48508713	0.47847581	0.42984478	0.41841953	0.4216048	0.42771816	0.47922609	0.5011465	0.47838737	0.48494741	0.46637956	0.4409663	0.4895638	0.47940534	0.38452747	0.37232496	0.38158556	0.36276814	0.40784648	0.41858163	0.40218696	0.42306084	0.38857998	0.33664226	0.31537965
-0.093734572	-2.7663877	-4.5579011	-4.6847306	-3.0960505	-2.0972023	-1.6826356	-0.65986998	-0.20049973	-0.17416992	-0.37517045	-0.18069218	-0.047944235	-0.24974306	-0.33414184	-0.39634758	-0.35418546	-0.49294474	-0.30596684	-0.52945986	-0.4106747	-0.47278125	-0.56804924	-0.58751302	-0.80408612	-0.65359381	-0.73303076	-0.90134786	-0.98726202	-0.92846139	-1.2459799	-1.1816896	-1.2781248	-1.1217328	-1.0949865	-1.0439566	-1.1266444	-1.0807458	-1.0243155	-1.0011686	-0.97589772	-0.83637535	-0.63823025	-0.5161787	-0.55706064	-0.38146821	-0.45744851	-0.44887725	-0.22575147	-0.20858957
0.85715423	-1.7186501	-3.9766879	-4.5936185	-3.5758151	-2.1897621	-1.0594941	-0.81772557	0.001003067	0.77699924	0.72763287	0.78821756	0.81985332	0.7464386	0.6900439	0.79295481	0.61747554	0.66897187	0.6100656	0.56391739	0.51623271	0.42120709	0.47283382	0.31890078	0.2784895	0.21583201	0.12449331	0.14723943	-0.073472074	-0.15490453	-0.19165162	-0.26509571	-0.25861844	-0.37317477	-0.53949944	-0.53394134	-0.51148901	-0.53536768	-0.32994474	-0.40028154	-0.32723008	0.016853565	-0.076160674	0.074603223	0.20787946	0.27025111	0.57002479	0.39984498	0.41409508	0.61128878
-0.82367131	-2.7520007	-4.1092677	-5.1742706	-4.4681102	-3.1897177	-1.9635072	-1.6398356	-0.96003391	-0.15753353	-0.26996578	-0.26532579	-0.24180591	-0.14289188	-0.28511842	-0.18561999	-0.27256506	-0.26465221	-0.26172867	-0.36184829	-0.22099452	-0.2300059	-0.27837116	-0.30571795	-0.33105316	-0.36083001	-0.4050833	-0.36541508	-0.48130937	-0.58567736	-0.56192848	-0.58813776	-0.68696561	-0.74349901	-0.74014656	-0.70714122	-0.72965442	-0.7322416	-0.67564345	-0.63822206	-0.53217361	-0.47704786	-0.35715499	-0.23219064	-0.11717675	-0.12268833	-0.01531546	0.11119751	0.059948757	0.089937709
0.99553959	-0.55794812	-2.5074434	-3.5737055	-4.53735	-4.3770138	-2.8134669	-1.937797	-1.5769493	-0.57291418	-0.11287726	-0.21878743	-0.22342188	-0.24703796	-0.18370722	-0.17866265	-0.20805953	-0.20732398	-0.40013576	-0.4253652	-0.29451389	-0.30663673	-0.35275004	-0.46699744	-0.53647133	-0.68050652	-0.63828547	-0.67399779	-0.69383651	-0.74354895	-0.81933884	-0.85840536	-1.0135762	-1.031851	-1.0528429	-1.0309994	-1.0505766	-1.0289382	-0.95985856	-0.9527003	-0.89498391	-0.77649314	-0.58358985	-0.56017972	-0.46104126	-0.33810152	-0.33914475	-0.24222303	-0.16969121	-0.18269992
-0.71469492	-1.4219657	-1.4640467	-1.8950145	-2.1454236	-2.193109	-2.1497701	-1.9680683	-1.7687147	-1.4442746	-0.97784182	-0.55176188	-0.36708904	-0.38255435	-0.27291568	0.011543291	0.19795185	0.25414869	0.33516713	0.34762157	0.30192504	0.37615124	0.42212301	0.36371621	0.35265201	0.34583271	0.34560579	0.3880717	0.40168447	0.40532216	0.39237385	0.36910418	0.40424577	0.4257306	0.38422993	0.35294328	0.37409341	0.39488378	0.35098249	0.32020768	0.39625957	0.47031091	0.45542552	0.41880511	0.40501151	0.39686877	0.38182907	0.37002549	0.3620782	0.34430863
-1.2704267	-3.1762581	-3.9535666	-4.4053568	-4.0583777	-3.4695547	-2.2096099	-1.3778293	-1.1455155	-0.50827964	-0.049092887	0.01690567	-0.039946318	0.019761937	-0.047481592	0.054764312	0.076693096	0.081930934	0.12142687	0.029934485	0.001176424	-0.043898802	-0.15394525	-0.20993913	-0.16013459	-0.11112354	-0.136762	-0.2446171	-0.22291727	-0.14067698	-0.19885203	-0.39180058	-0.3236468	-0.26766857	-0.40590663	-0.20057034	-0.19775493	-0.27499104	-0.19039513	-0.23897183	-0.19980825	0.038020923	-0.013296656	0.002283517	0.17037239	0.16783384	0.16453574	0.20277764	0.13969657	0.2947356
-0.017883734	-1.8709912	-3.5993144	-4.400226	-3.9336084	-3.0807643	-2.1125591	-1.7599354	-1.4769319	-0.71515265	-0.45464363	-0.48507555	-0.54333186	-0.49921203	-0.43344065	-0.4617937	-0.49004217	-0.57730164	-0.46051996	-0.53989117	-0.51623848	-0.51616777	-0.57930273	-0.58846214	-0.59404058	-0.69835422	-0.66560518	-0.6950545	-0.72635954	-0.76873682	-0.76728434	-0.8480902	-0.90398235	-0.99801703	-0.96578243	-0.99213223	-0.93342878	-0.96667163	-0.81843447	-0.73171668	-0.78755717	-0.66762866	-0.57589604	-0.59335284	-0.48685845	-0.37226344	-0.30460012	-0.23896828	-0.23637007	-0.1707479
-1.1673198	-3.4959194	-4.5387777	-4.8076114	-3.6901215	-2.3394681	-1.620275	-1.297185	-0.54390617	-0.059781425	-0.098789899	-0.10693171	-0.072607942	-0.006002617	-0.15346768	-0.087889641	-0.12106633	-0.020040221	-0.004916738	-0.12131552	-0.16538855	-0.26529756	-0.34582392	-0.25144508	-0.17151575	-0.20260191	-0.33810598	-0.40761675	-0.49208936	-0.58247924	-0.55516265	-0.73058273	-0.65544702	-0.66808977	-0.75398565	-0.69778402	-0.7124605	-0.7099623	-0.74608702	-0.70488549	-0.61597535	-0.46456528	-0.37388991	-0.36760933	-0.20680434	-0.26833975	-0.098787473	-0.038140296	0.037949224	0.031505022
0.51481237	-0.9438187	-2.7262759	-3.6975429	-3.5942437	-2.9550864	-1.3338339	-0.27898264	-0.30907831	0.41102283	0.94465468	0.99778784	0.89837863	0.74494922	0.63263453	0.76817017	0.79879407	0.52599373	0.83222798	0.70604468	0.59206146	0.48918756	0.46445812	0.46915277	0.66356917	0.44675032	0.28534573	0.49957594	0.58835826	0.29622882	0.30970406	0.40439414	0.17404657	0.16311141	0.21805419	0.14942034	0.25486226	0.42419037	0.36746785	0.1532935	0.33728553	0.36948399	0.14284263	-0.001178125	0.40771231	0.54005864	0.46049266	0.78975108	0.71500463	0.45058717
-1.3242745	-3.6723961	-4.1716125	-4.5632221	-4.0538237	-3.1037194	-1.6991778	-1.1161376	-0.68317584	-0.029011411	-0.055802274	-0.062475051	-0.11010978	-0.15645597	-0.14372992	-0.055580625	-0.024669695	0.007979129	-0.033578341	-0.1846935	-0.07727371	-0.082641814	-0.24038579	-0.19008172	-0.25721819	-0.41003761	-0.41865351	-0.53558693	-0.70633588	-0.64262963	-0.6742704	-0.62985484	-0.6379674	-0.60872515	-0.68855521	-0.65216532	-0.60741875	-0.65387262	-0.66974751	-0.6008334	-0.49365297	-0.39010577	-0.30880901	-0.32130658	-0.28995523	-0.11540781	-0.11719003	0.072682987	0.078434321	0.085000562
-0.63164137	-2.1328135	-2.9189979	-3.7303343	-4.0073892	-3.7442573	-3.0535624	-2.0523197	-1.6672748	-1.3248765	-0.70725892	-0.52863408	-0.56303186	-0.55163373	-0.52342573	-0.46219481	-0.50905951	-0.55243507	-0.49727649	-0.51389566	-0.49945391	-0.45125932	-0.49910038	-0.53141154	-0.53436181	-0.57885996	-0.58655086	-0.58292056	-0.55387305	-0.63434108	-0.68501115	-0.59316856	-0.64097135	-0.65419547	-0.67141453	-0.61166841	-0.68284365	-0.77061433	-0.65434184	-0.50896973	-0.53867655	-0.4833748	-0.42201496	-0.36659383	-0.20533081	-0.22688109	-0.16343	0.000426178	-0.012092612	-0.030287927
-0.24049154	-0.86089294	-0.66270736	-0.99960125	-0.74793029	-0.73731973	-0.74005754	-0.88764663	-0.95389616	-0.89215409	-0.77734436	-0.95419843	-1.0550836	-1.132034	-1.0763823	-1.4839154	-1.3141953	-1.1602512	-1.3711826	-1.3214489	-1.5292675	-1.5532195	-1.3531792	-1.6045452	-1.7275226	-1.322701	-1.362524	-1.3933642	-1.3559724	-1.1219853	-1.0077655	-0.84666371	-0.77037954	-0.73128287	-0.43079437	-0.31344136	-0.22761216	-0.32034543	-0.20284278	0.01166295	0.048883944	-0.18978242	-0.28780057	-0.36803846	0.23804595	0.41200356	0.10717807	-0.024332496	-0.05567857	-0.24859507
1.2457365	-1.176273	-3.5221129	-4.4789604	-4.1688816	-3.5625114	-2.5765669	-1.7097286	-1.496054	-0.76157071	-0.14904945	-0.12103218	-0.14954306	-0.16171662	-0.068239106	-0.007746869	-0.18800061	-0.17649663	-0.058645502	-0.22771577	-0.25882384	-0.15283117	-0.17225216	-0.31930112	-0.32427139	-0.2973181	-0.45305157	-0.39448072	-0.56386582	-0.57267539	-0.75432873	-0.65630313	-0.7485765	-0.75619298	-0.7623298	-0.78234697	-0.72702435	-0.90062156	-0.92127495	-0.67879958	-0.65013493	-0.64427786	-0.61742334	-0.47246184	-0.32065706	-0.26688366	-0.16656296	-0.22621651	-0.12541605	0.066683787
-0.67160942	-0.89128758	-0.90767388	-1.3915222	-1.5121827	-1.7280985	-1.8709764	-2.0735947	-2.1127184	-1.9910624	-1.6280739	-1.1537677	-0.71441382	-0.45011406	-0.44271387	-0.34287927	-0.13260437	0.1608438	0.32225745	0.31180892	0.29897646	0.30119668	0.41672308	0.40270449	0.30367899	0.35280725	0.33641036	0.27196629	0.3441146	0.36762119	0.31794362	0.3346898	0.34238446	0.33026638	0.34652785	0.31550266	0.26156801	0.27624286	0.29597281	0.28318973	0.3185156	0.32503264	0.28689071	0.28969922	0.26170532	0.28772201	0.32453195	0.29015444	0.29082971	0.31550266
-0.47927334	-1.1770155	-1.174278	-1.6598598	-1.9702932	-2.2210378	-2.1783316	-1.963185	-1.6869941	-1.2182104	-0.74820061	-0.40402493	-0.3250582	-0.30393509	-0.11837039	0.13115626	0.35829252	0.44070876	0.39847302	0.39878726	0.44095447	0.44456087	0.41648193	0.44730719	0.49462787	0.45761718	0.43978331	0.48473419	0.44209738	0.39493581	0.45326334	0.44279253	0.40136205	0.4182739	0.4582889	0.50101387	0.45885836	0.46208988	0.49319437	0.46060141	0.52276474	0.53364509	0.45214751	0.44833817	0.47594466	0.47041179	0.39618866	0.36962885	0.43222608	0.43562899
2.4860706	1.6402648	-0.96945084	-2.5163767	-3.7718063	-4.21759	-3.3208215	-1.7642403	-1.500402	-1.3073689	-0.060493745	0.13799798	0.15028906	0.020573344	0.16187877	0.13243359	0.056834259	0.061326249	0.042990278	0.025828536	-0.11588411	-0.20690308	-0.08558442	-0.33474769	-0.19623527	-0.32948165	-0.31011641	-0.37399648	-0.38464341	-0.44618428	-0.5641673	-0.54376342	-0.70146372	-0.82612792	-0.89211565	-0.8503694	-0.92937992	-1.0037945	-0.9678063	-0.91585848	-0.9295951	-0.79188324	-0.78208518	-0.69766581	-0.68723918	-0.54623845	-0.26893863	-0.32769017	-0.30882302	-0.16775777
-0.28784748	-0.83663568	-1.1133267	-1.5152113	-1.755737	-1.9722917	-2.0580394	-1.928919	-1.8189515	-1.6231794	-1.2668862	-0.83707915	-0.45854502	-0.32969032	-0.35195195	-0.26522716	-0.06229444	0.12086569	0.23330724	0.28730728	0.31190481	0.32816823	0.33260738	0.3309044	0.34968903	0.37221574	0.37337859	0.34118361	0.29499541	0.29983522	0.3336113	0.32471979	0.30382285	0.30504917	0.30247161	0.29076255	0.29844054	0.34980611	0.37570319	0.34059269	0.34131885	0.38535356	0.43787385	0.49906468	0.48712847	0.44391254	0.44771306	0.42485598	0.39528558	0.37181913
0.61194452	-2.3282512	-2.9336848	-3.9264648	-3.7129882	-3.5766697	-2.3661376	-1.6068143	-1.48594	-0.76431122	-0.40318251	-0.35907436	-0.44057212	-0.41173395	-0.50377253	-0.36578745	-0.5305906	-0.38662197	-0.36794367	-0.46021323	-0.44719827	-0.42005206	-0.47797014	-0.43489131	-0.52360641	-0.57818789	-0.65226239	-0.60039415	-0.59740456	-0.60152178	-0.68398467	-0.81192706	-0.71002257	-0.83044379	-0.86454922	-0.9560246	-0.90163288	-0.78553819	-0.76372878	-0.85852143	-0.73050747	-0.64958876	-0.6290529	-0.57997735	-0.62219531	-0.50625089	-0.38840311	-0.25808312	-0.2022192	-0.27542559
-3.0872451	-4.3418207	-4.5129041	-4.3894327	-3.6002663	-2.2590619	-1.7010596	-1.3958309	-0.80861509	-0.41911776	-0.37926187	-0.45310941	-0.38715176	-0.25087309	-0.28267462	-0.40075876	-0.26059982	-0.28338411	-0.30833537	-0.34812477	-0.32369638	-0.28908494	-0.39812777	-0.35030564	-0.36890389	-0.32833549	-0.35900892	-0.36629969	-0.3660625	-0.46974574	-0.53029293	-0.47659854	-0.52618054	-0.61065828	-0.58773901	-0.48994226	-0.49524419	-0.49974631	-0.48305515	-0.43127477	-0.35883985	-0.22100411	-0.16869748	-0.11532069	-0.12259383	0.062656889	-0.007007563	0.057267867	0.13172208	0.16043994
-0.42819604	-1.2445261	-1.6199316	-2.5191222	-2.8962211	-2.9274888	-2.8277536	-2.5162735	-2.1326663	-1.5772487	-0.94244921	-0.5959572	-0.54702173	-0.39683261	-0.068438532	0.23420109	0.42392246	0.43274149	0.37601287	0.4349095	0.47159996	0.47169863	0.56363624	0.57875087	0.487341	0.50238185	0.49903973	0.4374137	0.49504828	0.46995907	0.3955454	0.4384069	0.40026228	0.38390967	0.42710799	0.41866951	0.44413188	0.38254274	0.29537444	0.36656176	0.3750272	0.27259174	0.31387802	0.35073387	0.29351033	0.30340063	0.24103562	0.22352852	0.29195994	0.21066812
0.01372627	-1.1177427	-1.9501367	-2.7232049	-3.1051668	-3.1932486	-3.0188709	-2.8024914	-2.4193565	-1.8791645	-1.1722788	-0.7526576	-0.65382439	-0.43156524	-0.085144382	0.18977254	0.2529308	0.30051187	0.3356847	0.34370976	0.29430806	0.26318986	0.29664176	0.222348	0.26609504	0.34812116	0.36181895	0.31005606	0.28400644	0.31622662	0.25921802	0.2877723	0.29141637	0.27526222	0.26728821	0.23192977	0.23750978	0.23628948	0.22680145	0.16275806	0.18223988	0.18474605	0.15364568	0.15118379	0.11499951	0.1529512	0.12006842	0.049506564	0.023396789	0.014168875
0.16789212	-0.97581136	-1.7412036	-2.3672848	-2.5872264	-2.6746695	-2.6835168	-2.484202	-2.1055525	-1.6854031	-1.2149757	-0.74050943	-0.52012605	-0.45241635	-0.35897063	-0.15861834	0.2260441	0.52548168	0.58039606	0.57294079	0.55202207	0.50262755	0.50828531	0.56045907	0.56912257	0.53281557	0.512217	0.53667865	0.56823137	0.6008746	0.62884806	0.61589183	0.60693125	0.60728278	0.55575117	0.51360907	0.51727362	0.49062038	0.47942335	0.52915559	0.57122856	0.59163217	0.56055642	0.4681062	0.43947841	0.43678308	0.37049745	0.38946789	0.47276826	0.43965631
-1.2894092	-2.3455207	-2.4392143	-2.9500607	-3.0049755	-2.8621613	-2.6897367	-2.3817733	-1.9971719	-1.3852647	-0.76539219	-0.47018013	-0.38516949	-0.22315272	0.052619793	0.31920333	0.42999583	0.4789517	0.57287607	0.51987554	0.3772076	0.43414132	0.53255287	0.49944312	0.482998	0.40227554	0.35846244	0.49458796	0.46727047	0.36842849	0.41077733	0.46108946	0.48680296	0.40512588	0.36037749	0.44289582	0.42258198	0.36343917	0.3429923	0.27961158	0.2933854	0.36378572	0.32039077	0.32368364	0.39795397	0.32635716	0.25232798	0.23241562	0.19500838	0.19979704
-0.7401042	-3.4091542	-4.7109191	-4.8369927	-3.7844857	-2.6085322	-1.7344615	-1.5873383	-0.72225537	-0.24986382	-0.31746914	-0.32602673	-0.24906544	-0.28879253	-0.27111048	-0.25270618	-0.36098726	-0.37435988	-0.36505414	-0.32560716	-0.41242275	-0.35788995	-0.28753722	-0.33965954	-0.3929615	-0.45260003	-0.36165802	-0.50995554	-0.48168042	-0.53307146	-0.61641742	-0.6656118	-0.74927098	-0.77577057	-0.78836468	-0.73673129	-0.71012229	-0.67005944	-0.66315144	-0.66402311	-0.70434683	-0.53480755	-0.38120305	-0.33411501	-0.19546753	-0.15822699	-0.010339919	0.020188297	0.081723686	0.10465167
-1.0716762	-3.8380791	-4.4498238	-4.4219663	-3.765435	-2.5428776	-1.5609919	-1.3147987	-0.72707365	-0.049407259	0.004437882	0.070610023	0.019837745	0.07015906	0.019863656	0.011624011	-0.047239921	-0.046471974	0.005456653	-0.063534062	-0.038580707	-0.09109312	-0.25292221	-0.18826388	-0.28017278	-0.37082369	-0.35213021	-0.34172165	-0.47874188	-0.44967954	-0.52452434	-0.65468624	-0.66161968	-0.72745847	-0.67832416	-0.66196644	-0.63629169	-0.65596376	-0.5886237	-0.50396615	-0.45932564	-0.47038287	-0.3024951	-0.19326722	-0.11051427	-0.065708776	0.08770323	0.14132272	0.16710144	0.1695999
-0.74039382	-3.2032912	-3.8770419	-3.7777115	-3.0284218	-1.8301578	-0.61109399	-0.30431878	0.34500999	0.98089867	1.132874	1.2552914	1.064205	1.0490475	1.0344264	1.1365331	1.1930092	0.97597744	0.90789048	0.93437545	0.71535743	0.76645066	0.68709845	0.71414837	0.55298571	0.38319739	0.35171705	0.30175603	0.23306495	0.09847727	-0.020981504	-0.015034077	-0.055748188	-0.047051199	-0.014235468	-0.066482055	-0.095734666	-0.15293687	-0.1352422	-0.07739919	0.11919144	0.10768046	0.14736873	0.22331353	0.28645338	0.34884921	0.43649183	0.41921621	0.44581505	0.44891293
0.45838307	-1.3756111	-3.3576268	-4.0745062	-4.1473311	-3.8854906	-3.4234325	-2.2067191	-1.5620363	-1.4227794	-0.73568694	-0.47246538	-0.31836241	-0.25301743	-0.3469576	-0.31392695	-0.39025947	-0.28430469	-0.2932089	-0.36254962	-0.32817935	-0.32775717	-0.30993437	-0.36321236	-0.45330634	-0.43119287	-0.39033448	-0.40592803	-0.35671456	-0.43014065	-0.42830226	-0.47046301	-0.49765273	-0.52940636	-0.57764627	-0.56609786	-0.60118697	-0.5247741	-0.50787354	-0.47502515	-0.37933392	-0.41343014	-0.35473926	-0.3048473	-0.24623225	-0.14322091	-0.014303687	-0.009737342	0.021100246	0.085395576
-0.87916286	-3.3880475	-3.9044576	-4.1268604	-3.8277188	-2.6375645	-1.9929159	-1.853533	-1.2555223	-0.5881146	-0.60469116	-0.57167784	-0.61695176	-0.57922596	-0.51258519	-0.6201186	-0.56294509	-0.56147075	-0.57241478	-0.55244568	-0.52407786	-0.55129359	-0.53522841	-0.63830454	-0.6307699	-0.63354326	-0.72217309	-0.68429766	-0.76410537	-0.75778799	-0.82805377	-0.78216335	-0.849961	-0.88425133	-0.85959961	-0.84586363	-0.87711888	-0.81287118	-0.7507936	-0.73199549	-0.65354326	-0.5889551	-0.47435083	-0.46241404	-0.32481345	-0.23583045	-0.24945526	-0.12795351	-0.12581774	-0.12059905
-0.30264154	-1.1251822	-1.5155598	-1.926674	-2.2012549	-2.3837657	-2.316955	-2.0655803	-1.8160934	-1.4197289	-0.89740533	-0.5595453	-0.45811682	-0.3672897	-0.17718214	0.089931346	0.27075564	0.2623483	0.27124316	0.36748651	0.35958942	0.29080936	0.29435699	0.32091074	0.32940635	0.31964409	0.29641734	0.31980749	0.36751002	0.31423911	0.27691083	0.39537911	0.43192467	0.34799891	0.37268924	0.41751504	0.36540583	0.31505827	0.31710446	0.35596214	0.40189181	0.40107469	0.36406432	0.3639689	0.40271679	0.4346961	0.43892009	0.41612866	0.40913132	0.4244541
1.3591755	-0.82978422	-2.637788	-3.4554798	-4.0755869	-3.9026121	-2.8684063	-1.8422881	-1.7390933	-1.1518028	-0.59373203	-0.51209145	-0.45272698	-0.39275468	-0.44280125	-0.44535527	-0.35401275	-0.41249168	-0.47383637	-0.48805227	-0.45944547	-0.48366342	-0.50336778	-0.47071845	-0.47515003	-0.57261802	-0.59330055	-0.56107955	-0.7358517	-0.79963652	-0.75905933	-0.88041977	-0.95918496	-0.93587261	-0.93445827	-1.0316645	-0.95232034	-0.93957141	-0.88131708	-0.82988984	-0.84145067	-0.74740923	-0.69171848	-0.63844388	-0.50402972	-0.51429861	-0.29530955	-0.25346676	-0.14078841	-0.13487474
0.75063905	0.52128012	-0.035403736	-0.57958572	-0.9208683	-1.2068709	-1.392538	-1.4310725	-1.136959	-0.82005447	-0.58937527	-0.56213154	-0.49262462	-0.18998193	-0.010442195	0.018516679	0.013909221	0.010382186	-0.023163263	-0.010936522	0.00790436	-0.014203432	-0.004766883	-0.009444932	-0.012211796	-0.03979284	-0.038059276	-0.029622984	-0.064697921	-0.13341767	-0.088580052	-0.072373343	-0.10235523	-0.12528115	-0.12857725	-0.13487491	-0.11107253	-0.095943817	-0.19651043	-0.18698471	-0.21259145	-0.21370624	-0.23079038	-0.26759884	-0.26439988	-0.26433182	-0.32467214	-0.31963151	-0.32078368	-0.32270753
-1.9207069	-2.4419954	-2.5833655	-2.5731662	-2.5031007	-2.202558	-1.8141965	-1.2818193	-1.0808687	-0.88544651	-0.73035556	-0.37252901	-0.17663076	-0.2261625	-0.20371812	-0.19480418	-0.20818271	-0.20832045	-0.20652059	-0.1923093	-0.21179388	-0.20129609	-0.16171115	-0.20285161	-0.23982058	-0.21555706	-0.19338845	-0.21051167	-0.20361306	-0.17625332	-0.26854532	-0.31619148	-0.25056868	-0.30966033	-0.31313784	-0.35304155	-0.35389396	-0.36012475	-0.33041126	-0.37063689	-0.45833301	-0.44098231	-0.42558349	-0.42101592	-0.39965673	-0.34969784	-0.33106262	-0.31701444	-0.31627196	-0.27912926
-1.3830602	-1.8695477	-1.7339002	-2.1486272	-2.1533229	-2.0760818	-2.1462892	-1.9044791	-1.5690896	-1.2292338	-0.81863767	-0.56751212	-0.50266651	-0.36305338	-0.13475026	0.033705451	0.17954288	0.25534917	0.26229821	0.27836973	0.24332242	0.20522632	0.22854166	0.26433208	0.29861311	0.28162774	0.25796552	0.30150358	0.29751082	0.30126352	0.3814867	0.36817093	0.30367665	0.29150818	0.26678621	0.26668466	0.30522835	0.33897296	0.35537702	0.3101434	0.29887647	0.35369775	0.32959196	0.27267449	0.25897064	0.25449173	0.29333998	0.3319749	0.32468058	0.33762385
-0.18678731	-1.89882	-3.1571953	-4.071951	-4.1527647	-3.6529626	-2.8058016	-1.86252	-1.5480414	-1.252448	-0.68554129	-0.54846092	-0.43236367	-0.48321934	-0.50922924	-0.38054161	-0.40728734	-0.35613655	-0.4367396	-0.40078535	-0.39095071	-0.45735601	-0.44396477	-0.48909517	-0.5351652	-0.55746359	-0.60920632	-0.63949141	-0.64185477	-0.6971094	-0.71029843	-0.74220659	-0.74577065	-0.78545228	-0.76114475	-0.81816392	-0.79888496	-0.86331852	-0.8426857	-0.74219585	-0.70001393	-0.60049715	-0.57398918	-0.52079022	-0.46589912	-0.38176366	-0.24983846	-0.21867276	-0.15435252	-0.17183544
-1.322992	-3.6429977	-4.2804652	-4.1379145	-3.5100601	-2.4955089	-1.7273805	-1.52699	-0.93007156	-0.37579188	-0.46732626	-0.46093307	-0.40498454	-0.44462538	-0.38548951	-0.37360366	-0.33266831	-0.33597265	-0.40351483	-0.39716815	-0.47912687	-0.50924825	-0.50389061	-0.59279674	-0.55917034	-0.63643874	-0.6952326	-0.62612583	-0.75226031	-0.81184197	-0.88132732	-0.9729286	-0.99174725	-0.91355973	-0.93737503	-0.93642687	-0.88972006	-0.84606438	-0.8391179	-0.74149568	-0.64760776	-0.44329352	-0.44543042	-0.40018177	-0.29841009	-0.22327322	-0.10156082	-0.12421082	0.012857133	0.048086611
-2.3002925	-4.4103005	-4.5396661	-4.1980256	-3.0658356	-2.0240369	-1.475568	-1.1988744	-0.49821055	-0.24948171	-0.34622022	-0.23696775	-0.32341669	-0.26187751	-0.15897227	-0.20192226	-0.24306977	-0.29256524	-0.28190549	-0.29102563	-0.26665906	-0.28584797	-0.35815529	-0.34845038	-0.36388493	-0.45219075	-0.55520129	-0.55401308	-0.62750098	-0.58295052	-0.56224859	-0.66016575	-0.70351435	-0.80074013	-0.88098009	-0.85264631	-0.77111764	-0.81073036	-0.76819025	-0.65469146	-0.66078611	-0.5518971	-0.4773157	-0.51776874	-0.32328282	-0.26920131	-0.23568513	-0.070982102	-0.032852881	0.064842116
-0.61580575	-1.1208652	-1.255549	-1.7425415	-1.9294784	-2.0886254	-2.0725095	-1.8274786	-1.5675048	-1.2244554	-0.85081398	-0.57590956	-0.43320109	-0.34247991	-0.15838416	0.12664034	0.30853	0.35572898	0.34627089	0.33800868	0.37415111	0.39653455	0.39107356	0.34815399	0.2758218	0.2704545	0.2987711	0.27649574	0.26946533	0.33545983	0.37214223	0.34009165	0.35098866	0.38493109	0.39402194	0.41234042	0.37708907	0.32171969	0.36252146	0.39722483	0.35015107	0.33714488	0.35963798	0.38464515	0.4223848	0.40305363	0.35343367	0.33156862	0.32189719	0.3551167
-0.50905815	-1.71154	-2.4410514	-2.943276	-2.7817422	-2.8657269	-2.7332751	-2.4651175	-2.1568409	-1.5127444	-0.84790894	-0.45790845	-0.44077067	-0.37617617	0.059682396	0.32129594	0.26929197	0.20482595	0.23945319	0.28248953	0.25470866	0.28221443	0.32955034	0.25481065	0.23098391	0.25178046	0.26276301	0.34555349	0.29103496	0.25813441	0.30964986	0.22315723	0.18164278	0.18021553	0.13633548	0.14786672	0.16597546	0.14433125	0.1217219	0.074851301	0.12747895	0.20369799	0.14047954	0.11244118	0.091519606	0.10018723	0.098533687	0.052792724	0.067492121	0.08577478
-2.5005757	-4.7895008	-4.3287556	-4.0735799	-2.6638339	-2.0345566	-1.6642247	-0.89685366	-0.39196427	-0.43338371	-0.41666119	-0.35806556	-0.38365287	-0.29408824	-0.31503939	-0.37790191	-0.3769772	-0.38301279	-0.40933006	-0.41233102	-0.37422564	-0.43431009	-0.51655816	-0.49590962	-0.53601279	-0.61497345	-0.67486787	-0.61952303	-0.64176097	-0.71263857	-0.69376273	-0.68730106	-0.79506709	-0.84627682	-0.76945725	-0.77235331	-0.68666869	-0.62736781	-0.60985545	-0.5530595	-0.37316176	-0.27555297	-0.17419618	-0.10097394	-0.040700554	-0.003635596	-0.006271306	0.065748791	0.081000616	0.12298076
-0.35120982	-1.6079892	-2.1061404	-2.9980556	-3.3317624	-3.0708353	-2.2534287	-1.716233	-1.5515537	-1.2109727	-0.86171212	-0.91189051	-0.87764822	-0.87832388	-0.84325229	-0.79434609	-0.79020025	-0.80108814	-0.795148	-0.7827623	-0.81046953	-0.84759117	-0.82859589	-0.80790871	-0.89810957	-0.81780306	-0.88436788	-0.90338923	-0.91103374	-0.9671696	-0.9302183	-0.89656398	-0.99954689	-1.00709	-1.0229495	-0.98731828	-1.0448045	-1.0016207	-0.89023978	-0.8995991	-0.86822223	-0.81878213	-0.76863854	-0.70748033	-0.62471808	-0.55860953	-0.56238967	-0.46724834	-0.4185906	-0.43950276
-0.24069292	-0.83285628	-0.77127126	-1.5080784	-1.7251584	-1.9600404	-2.272636	-2.2006027	-2.1279464	-1.9556268	-1.6806993	-1.3831038	-0.9496735	-0.60143745	-0.53319317	-0.55352578	-0.40783477	-0.15510053	0.030922648	0.10390877	0.060731322	-0.006809822	0.049929439	0.12168919	0.11834374	0.13149054	0.097389511	0.08412402	0.16852023	0.13177783	0.083668285	0.19775716	0.28338603	0.29064216	0.2834038	0.24855236	0.25609883	0.28861162	0.25015857	0.19313936	0.21495825	0.25174845	0.24563917	0.21391821	0.20929337	0.28619305	0.34910744	0.29639035	0.24539509	0.27389715
0.03590523	-1.0961208	-1.7483232	-2.274039	-2.1367159	-1.6012479	-0.6273069	-0.38610153	-0.12277518	0.31005728	0.48648302	0.51613957	0.4230752	0.44541168	0.41486233	0.45297259	0.51754599	0.52636925	0.48276412	0.41952679	0.4919547	0.43248101	0.40691186	0.38710456	0.37012676	0.42148158	0.33761299	0.39218126	0.3651686	0.35474965	0.36761325	0.25558476	0.26699331	0.28426143	0.25419018	0.22945931	0.25549094	0.32069727	0.28538683	0.39103771	0.35377487	0.39597835	0.43287884	0.40419001	0.50376167	0.48915288	0.49371712	0.47214105	0.48767327	0.49795989
-1.9546481	-3.5297476	-3.9025185	-3.9919802	-3.4708999	-2.7220135	-1.8670148	-1.6346923	-1.2112359	-0.85545495	-0.72247813	-0.65781233	-0.66817592	-0.63111362	-0.61888542	-0.59333923	-0.59298222	-0.6059591	-0.61410461	-0.53186373	-0.52029193	-0.57536661	-0.66327729	-0.63458743	-0.67659633	-0.6574451	-0.58621192	-0.72608122	-0.71608617	-0.71566495	-0.71129761	-0.6580777	-0.65248962	-0.71770034	-0.80545468	-0.78396737	-0.78255993	-0.75154305	-0.72353434	-0.64372501	-0.60925249	-0.54296767	-0.37635193	-0.3308803	-0.31673447	-0.26317653	-0.19364235	-0.16617456	-0.13420489	-0.15823037
0.48717183	-1.4639031	-3.1679674	-4.2974005	-4.1294625	-3.1378688	-1.9890387	-1.6109416	-1.1837335	-0.46875643	-0.22538691	-0.35016561	-0.33044349	-0.38328217	-0.3508276	-0.31811799	-0.35219958	-0.24572656	-0.39969741	-0.34653746	-0.37696597	-0.49511281	-0.52391781	-0.65381282	-0.6486657	-0.73921042	-0.79162131	-0.73286801	-0.90248671	-0.86444381	-0.97176613	-1.0213199	-1.0848704	-1.1710366	-1.2225134	-1.139642	-1.1867681	-1.1071557	-1.022341	-0.86913629	-0.89880589	-0.73010789	-0.68103021	-0.56460315	-0.42508671	-0.30007524	-0.12436537	-0.066278483	-0.044825582	-0.050412409
-1.8656965	-4.1210583	-4.670029	-4.4251683	-3.5580355	-2.2951163	-1.4552699	-1.2339625	-0.56477867	-0.2147471	-0.095136299	-0.12743604	-0.17672856	-0.19398331	-0.12116133	-0.1989278	-0.14422647	-0.15628135	-0.28152233	-0.22334343	-0.30973248	-0.30516654	-0.30528408	-0.43097449	-0.42674822	-0.38669409	-0.36513862	-0.39212438	-0.46461232	-0.53029607	-0.52237484	-0.47472025	-0.54680235	-0.59766615	-0.56782649	-0.57945794	-0.57558571	-0.53765944	-0.4425392	-0.42004643	-0.36562187	-0.41985941	-0.23493029	-0.249509	-0.11532689	-0.11937211	-0.055014029	0.045887011	-0.074759644	0.09380631
-0.41882818	-1.256109	-2.0621797	-2.5085022	-2.6395803	-2.5170164	-2.2840971	-1.9452786	-1.2640986	-0.81603514	-0.68934195	-0.52330416	-0.23679903	0.033961151	0.067615215	0.065376345	0.050639731	0.085277918	0.13476584	0.14339899	0.10033006	0.11218412	0.10806704	0.10073778	0.10531597	0.17007355	0.11155953	0.11448591	0.14446784	0.10213933	0.12921135	0.080040902	0.054347777	0.065631614	0.12925032	0.10817724	0.080105212	0.02838427	0.10982715	0.060201126	0.10375287	0.10728436	0.085629216	0.021512201	0.094763735	0.024927636	0.031453708	0.069187048	0.066819644	0.085091243
-0.40565048	-1.1671055	-1.3752889	-1.8216254	-1.9550105	-1.9576079	-2.019779	-1.8600131	-1.6933968	-1.5842479	-1.1674972	-0.56650239	-0.26286453	-0.20688094	-0.10684346	0.050390764	0.24208013	0.38534678	0.41755841	0.43811633	0.45790735	0.44493044	0.4331339	0.44604176	0.47956027	0.49098376	0.46941088	0.46077328	0.46282669	0.46136776	0.47559087	0.47109637	0.44492289	0.43416611	0.43642199	0.4567762	0.46250239	0.44699685	0.45307703	0.40052862	0.30599128	0.35092712	0.45222122	0.44597592	0.418659	0.42155139	0.38998695	0.31022916	0.28079983	0.36481269
0.95342111	0.006769084	-0.90708397	-2.0913489	-2.8516671	-2.9073658	-2.5963508	-1.9582548	-1.254635	-0.85503928	-0.66332122	-0.56458328	-0.17465123	0.16940232	0.26903479	0.35320961	0.33399931	0.41559087	0.33133068	0.32784761	0.29327292	0.30043248	0.31055954	0.3239483	0.32736527	0.35687795	0.37430458	0.37734956	0.30661948	0.28472555	0.35987698	0.2837951	0.18358751	0.19090293	0.26195458	0.15621307	0.17664824	0.15825461	0.1950691	0.15732032	0.1146424	0.062531277	-0.045253311	0.050296847	-0.08129179	-0.19520601	-0.12824169	-0.14091396	-0.092933744	-0.13458038
-1.229696	-1.8518937	-2.2225948	-2.6149382	-2.4878559	-2.3987894	-2.1576579	-1.8079815	-1.3402393	-0.99436614	-0.92807264	-0.77864051	-0.45425845	-0.231292	-0.28781751	-0.24064362	-0.1992491	-0.31208507	-0.26166149	-0.2728649	-0.22870734	-0.27466454	-0.2267934	-0.22827075	-0.29477983	-0.23721076	-0.29471355	-0.2369476	-0.3032978	-0.29139544	-0.30221602	-0.34127944	-0.34115166	-0.36055945	-0.31211089	-0.3734233	-0.37632269	-0.40261947	-0.42902818	-0.42612427	-0.44467844	-0.42982105	-0.42487742	-0.42466007	-0.45849685	-0.50072761	-0.44009187	-0.43507938	-0.42217586	-0.40442267
1.2747581	-0.82698912	-2.8142713	-4.32991	-4.116842	-3.4681563	-2.4311802	-1.5356231	-1.5153985	-0.90537693	-0.24017588	-0.26516923	-0.39696362	-0.41366181	-0.34917148	-0.27002869	-0.21219785	-0.28797547	-0.33213715	-0.32006703	-0.29957179	-0.35199961	-0.37982602	-0.49670635	-0.48285466	-0.40158749	-0.62410039	-0.63712037	-0.66938934	-0.68359487	-0.69625259	-0.82177113	-0.8517269	-0.79668585	-0.8790777	-0.8820659	-0.9569335	-0.95681478	-0.87001188	-0.92488042	-0.83734472	-0.7788546	-0.70675157	-0.57667234	-0.49608434	-0.47574349	-0.32270403	-0.25556971	-0.10669068	-0.056806258
-0.85386578	-2.4894149	-3.6463339	-4.2581304	-3.6941789	-2.6919378	-2.0029171	-1.7263842	-0.86893248	-0.59454724	-0.63374192	-0.56053846	-0.53326616	-0.48612373	-0.58167904	-0.50313567	-0.57333038	-0.53747589	-0.55865156	-0.5647532	-0.60667829	-0.72205568	-0.65682192	-0.74816686	-0.73915673	-0.8135942	-0.7796085	-0.75544574	-0.90023352	-0.91421624	-0.94205062	-0.93171896	-1.0584041	-1.0604725	-1.0935387	-1.1068298	-1.0576231	-1.0281378	-0.91654868	-0.87222367	-0.81164035	-0.70386954	-0.57045786	-0.53443097	-0.33860712	-0.29562208	-0.27724979	-0.25326464	-0.13485149	-0.065470388
-0.39483106	-3.3196961	-4.2699454	-4.4898931	-3.8591154	-2.7204241	-1.7920597	-1.5255655	-0.91530585	-0.29389575	-0.42329226	-0.38872083	-0.38218653	-0.29416648	-0.32259701	-0.31537403	-0.26384324	-0.31806835	-0.36716975	-0.37215642	-0.406697	-0.48823846	-0.52049471	-0.44715989	-0.52347105	-0.58925188	-0.53580749	-0.62408541	-0.71131256	-0.67333266	-0.67638764	-0.82572578	-0.84452933	-0.84253582	-0.87362685	-0.82447386	-0.89808225	-0.87168809	-0.86551558	-0.76058398	-0.7246594	-0.6563349	-0.54016751	-0.58948372	-0.40239874	-0.32624722	-0.26643149	-0.23478194	-0.13006118	-0.11500924
0.55115322	-0.024452227	-0.50608887	-1.2157963	-1.7492534	-2.0827794	-2.3760922	-2.4923208	-2.4034029	-2.2196327	-1.9680535	-1.5549717	-0.95926848	-0.52999678	-0.42733791	-0.34261975	-0.089429592	0.19172534	0.38445944	0.50570559	0.47000108	0.39014265	0.40858262	0.40987261	0.43820943	0.47415483	0.48851934	0.53331072	0.48740257	0.41466922	0.41846942	0.39985168	0.37652715	0.46129143	0.55278954	0.52811299	0.5180745	0.46540998	0.3919841	0.45593415	0.40844775	0.31567395	0.37458699	0.33807413	0.27813881	0.35798805	0.35670913	0.32347445	0.35913062	0.31300815
-1.5110744	-2.9001971	-3.793122	-4.2947562	-4.0729188	-3.4124586	-1.8326259	-1.0339369	-0.98865419	-0.41454145	0.015502255	0.12200009	0.24627537	0.069961139	0.20777297	0.25726378	0.19656316	0.28178398	0.41734879	0.33178537	0.31152875	0.21450375	0.26019809	0.33990948	0.18323172	0.053748084	0.22166687	0.20074939	0.10106311	0.15151991	0.095245633	0.085883413	-0.043583511	0.059598904	0.1779479	0.12325935	0.015160091	0.047238331	0.069802579	0.01458002	-0.034139151	0.016210428	0.16366142	0.24032672	0.2941495	0.29183024	0.31559444	0.19026437	0.2793168	0.49416319
-0.31520711	-1.5230291	-2.0325855	-2.6639115	-2.829591	-2.8454969	-2.8037147	-2.6062842	-2.3425424	-1.9231021	-1.3721192	-0.96056132	-0.84687553	-0.78573619	-0.54551521	-0.20554082	0.043834209	0.17251889	0.18574108	0.18372507	0.24545586	0.23408931	0.20977396	0.20749848	0.21619599	0.31053573	0.26732362	0.21597081	0.29196877	0.26284651	0.25369841	0.23359442	0.24407535	0.3160067	0.21318236	0.23973093	0.3576466	0.25883434	0.17337145	0.14072194	0.12983063	0.18138228	0.16634617	0.12142281	0.17638196	0.20387297	0.078207961	0.034165647	0.14789255	0.14206946
1.4002659	0.66394972	-0.31166457	-1.2369963	-1.7969422	-2.1090567	-2.4146096	-2.6283547	-2.5659025	-2.3087047	-1.8964799	-1.364877	-0.96149746	-0.74642212	-0.6346906	-0.59116379	-0.32552426	0.13246693	0.37914096	0.4385109	0.39311432	0.32560015	0.33870965	0.39421051	0.3806065	0.33764661	0.46524525	0.42066217	0.32941189	0.41307027	0.3734048	0.41673389	0.39524947	0.31329328	0.38316131	0.34720424	0.30070421	0.33760584	0.35298306	0.34311838	0.32359734	0.32515786	0.34801274	0.32547571	0.29991069	0.34120373	0.29052731	0.23706037	0.30530352	0.25839217
0.61319082	-1.9310868	-3.8077215	-5.0753132	-4.5263747	-3.1385773	-2.0290676	-1.6035083	-0.84357733	-0.093896533	-0.12708565	-0.073237812	-0.10086143	-0.15799468	-0.28901703	-0.17932736	-0.17900083	-0.23786222	-0.2907423	-0.2997749	-0.23417493	-0.32970888	-0.27354512	-0.30626603	-0.54706717	-0.50531992	-0.54424038	-0.62748218	-0.65552939	-0.78440402	-0.88435774	-0.80662766	-0.9205724	-0.90093519	-1.0274053	-1.0542447	-1.0135857	-1.04574	-0.8389944	-0.74820678	-0.73404405	-0.70373816	-0.5146192	-0.41026168	-0.34949113	-0.084695902	-0.12628725	-0.11394744	-0.12564817	-0.089841391
-0.31507686	-2.1711873	-3.0997501	-4.42373	-4.7426388	-3.8622224	-2.5451601	-1.804434	-1.3378879	-0.35401906	-0.076660587	-0.095042061	-0.10187039	-0.14766281	-0.14440678	-0.15083782	-0.13268839	-0.26865952	-0.32174187	-0.26486831	-0.25787874	-0.28369026	-0.32774017	-0.32465707	-0.42346559	-0.42786974	-0.50357367	-0.5216314	-0.60268423	-0.7025744	-0.68509583	-0.84572283	-0.81255412	-0.9300195	-0.89336475	-0.92104714	-0.94871489	-0.79498695	-0.79329778	-0.68759511	-0.58126566	-0.50831504	-0.33494105	-0.26907743	-0.19573254	-0.13158134	-0.080282994	-0.1015403	-0.11037795	-0.015543474
-0.048819798	-1.4373405	-1.6518513	-2.5079215	-2.6113939	-2.5764824	-2.585277	-2.3965912	-2.1934609	-1.7329331	-1.1803587	-0.7444579	-0.52243628	-0.48480686	-0.35309415	-0.055503044	0.23868234	0.40605249	0.45903239	0.43701818	0.40054937	0.38568398	0.41978953	0.46306624	0.44513381	0.46139833	0.46917783	0.35038396	0.33908104	0.38946008	0.381511	0.46233384	0.45421473	0.40969247	0.43031371	0.37246188	0.40110746	0.42418502	0.36079241	0.38672119	0.34580226	0.3337512	0.38680499	0.32798771	0.32608328	0.32995817	0.23073754	0.2200009	0.28418942	0.30067607
-1.6179952	-3.7954225	-4.1803726	-4.2179326	-3.7986681	-3.0610019	-1.7728099	-1.4133885	-1.1100674	-0.54563778	-0.39974219	-0.38559749	-0.41001028	-0.42074563	-0.34828711	-0.27346671	-0.40342731	-0.31549333	-0.37256743	-0.3547571	-0.39966535	-0.39146654	-0.37501305	-0.33504599	-0.31063219	-0.32953862	-0.47994066	-0.46805989	-0.44616754	-0.59165792	-0.61989775	-0.55467506	-0.50679575	-0.63181429	-0.57699519	-0.69600447	-0.61934866	-0.55603766	-0.57254931	-0.55103426	-0.31777782	-0.32746843	-0.24182225	-0.21193625	-0.090040497	-0.026843571	-0.065264964	0.016519007	-0.053400495	0.032797076
-0.24228781	-1.6628111	-3.0177577	-3.7395056	-4.3653077	-4.0595611	-2.9575469	-2.095724	-1.8796834	-0.98695694	-0.42575019	-0.42153241	-0.46776807	-0.49446004	-0.39951395	-0.36735758	-0.36354772	-0.27970417	-0.45913974	-0.3558028	-0.44598038	-0.52366534	-0.41029026	-0.52266571	-0.52619563	-0.54289665	-0.60718266	-0.64265052	-0.64177863	-0.69857379	-0.83154235	-0.8806361	-0.90987027	-0.93187565	-0.93103716	-0.8929617	-1.0081201	-0.99597468	-1.10029	-0.96211707	-0.87324775	-0.73840822	-0.71357851	-0.61707102	-0.6779775	-0.43394461	-0.34578566	-0.3054907	-0.13254869	-0.18684749
0.61591275	-0.38590004	-1.2748384	-2.1987877	-2.7818812	-2.96438	-2.799801	-2.6218964	-2.2282639	-1.6549262	-1.1176086	-0.673616	-0.54597852	-0.49050667	-0.2687386	0.02214489	0.29157522	0.41190143	0.36973563	0.34638882	0.40590767	0.37191304	0.33389163	0.38923264	0.38090699	0.36337976	0.29731241	0.3140967	0.43269889	0.36956208	0.36232233	0.40642036	0.35461946	0.35522559	0.37167681	0.37536414	0.34826942	0.27905126	0.24727159	0.22810465	0.22241448	0.28305408	0.26307868	0.18607459	0.16739473	0.14885204	0.13273168	0.12202862	0.14573019	0.13407491
-0.99083953	-1.8451663	-1.7004329	-2.4881353	-2.6731636	-2.7213683	-2.8934419	-2.618212	-2.1554615	-1.581215	-1.0422269	-0.69643581	-0.50702133	-0.4095085	-0.21641956	0.051983953	0.2184247	0.2749647	0.30508816	0.30830879	0.33306722	0.41767411	0.43733709	0.35463022	0.30699148	0.33715909	0.38709027	0.40119644	0.34741772	0.30135122	0.3620872	0.42150667	0.39409858	0.38919867	0.40451531	0.36353215	0.34275465	0.36014412	0.36690716	0.38157399	0.42966242	0.43766311	0.36042747	0.32279553	0.42017054	0.46700923	0.32603768	0.26080327	0.37161771	0.34143462
-1.5737001	-4.3149205	-4.4134796	-4.6336219	-3.3589856	-2.0364247	-1.6471926	-1.1122237	-0.14275289	-0.10718755	-0.099014931	-0.1449004	-0.17324847	-0.15303659	-0.082266932	-0.12375276	-0.11690936	-0.15118606	-0.24544906	-0.24843297	-0.19752029	-0.25110593	-0.26705851	-0.34020353	-0.45336382	-0.45896029	-0.47806056	-0.50700728	-0.63496263	-0.63632678	-0.69074034	-0.85413015	-0.79465268	-0.78714228	-0.82741697	-0.84811238	-0.73011164	-0.69206443	-0.65681209	-0.51837028	-0.58171895	-0.40994031	-0.32344327	-0.19728843	-0.15084557	-0.10548863	0.028213056	0.046100793	0.042284955	0.073513467
2.4048811	1.9534212	-0.23782038	-2.0900589	-3.6278553	-4.498393	-3.6267852	-2.1000876	-1.8492334	-1.5498699	-0.003986425	0.16690676	-0.046876512	-0.07550499	0.059583018	-0.075513167	0.049949711	-0.007931698	-0.10946693	-0.065159925	-0.12291209	-0.20712071	-0.20715634	-0.39841518	-0.47908285	-0.35035528	-0.49003149	-0.40534761	-0.54933088	-0.66198661	-0.73271391	-0.89219712	-0.85706413	-0.9896023	-1.1572899	-1.104598	-1.2411913	-1.2160499	-1.2597328	-1.2148121	-1.1335902	-1.2155986	-1.2192246	-0.92701831	-0.82639576	-0.86475949	-0.52824484	-0.62060899	-0.40697698	-0.2788279
-1.1968931	-3.5119591	-4.8104381	-4.9741853	-4.1957787	-3.1863102	-1.8034791	-0.76260667	0.075270363	0.88454946	1.3292911	1.4142383	1.1926147	1.07325	0.93455734	0.65991105	0.59719915	0.60338129	0.66618022	0.78044561	0.82402448	0.8727768	0.91808684	0.94369352	0.97078931	0.9546051	0.96578184	0.99664011	0.94670222	0.94661881	0.92176764	0.8437743	0.75597528	0.65264577	0.58362175	0.40474268	0.30533094	0.19724205	0.10487524	0.084780429	0.009654394	-0.1277672	-0.037355618	0.014713541	-0.042963472	0.004204455	0.059982219	0.032847204	0.13383658	0.088031458
-2.6850041	-5.1506339	-4.4880795	-4.5020705	-3.1199282	-1.5345444	-0.91574984	-0.71153818	0.19469971	0.30419852	0.2951029	0.24442217	0.18486615	0.28678162	0.27023395	0.19982585	0.15015067	0.22854852	0.22898186	0.11374501	0.17068948	0.19084465	0.13990418	0.073472212	0.084873175	-0.048710451	0.044261385	0.048113044	-0.15231676	-0.17927105	-0.23505473	-0.24288703	-0.25896928	-0.21823442	-0.32836918	-0.3687147	-0.37975909	-0.31930051	-0.23788421	-0.15906939	-0.006067054	0.023406894	0.065124681	0.10890223	0.22804178	0.23156217	0.14145218	0.36437701	0.28872589	0.3084416
0.7187134	-0.01912957	-0.88006584	-1.6460991	-2.3836828	-2.8765074	-2.9436966	-2.7863443	-2.169296	-1.5203222	-1.0966397	-0.93503347	-0.81642612	-0.73548649	-0.33468322	0.04100753	0.079726076	0.10166834	0.072212384	0.14862923	0.19167541	0.080823204	0.11772203	0.13463902	0.10569812	0.18121584	0.17013488	0.10009786	0.15509501	0.18849797	0.15263556	0.19244282	0.13318167	0.079870533	0.093131625	0.19450591	0.13855505	0.090906989	0.17958789	0.10570506	0.094075786	0.092828951	0.13248165	0.075190056	-0.003863592	0.010482764	0.01313648	-0.043369155	-0.025414386	-0.011274382
-0.35547049	-1.7981031	-2.5170714	-3.6476471	-3.9021782	-3.4118415	-2.4265272	-1.9395491	-1.6325207	-0.9558762	-0.64661142	-0.75542696	-0.78727362	-0.70764187	-0.72775856	-0.6644025	-0.69405712	-0.6570936	-0.68226987	-0.70472353	-0.66821901	-0.72515578	-0.66719514	-0.72332061	-0.72521778	-0.7521143	-0.87517105	-0.86935832	-0.85805135	-0.88823161	-0.89894129	-0.87876757	-0.85957216	-0.95060219	-0.93633735	-0.89975161	-0.91949606	-0.94894084	-0.91979633	-0.83618162	-0.80021933	-0.75116668	-0.62370513	-0.56891241	-0.50575403	-0.40879812	-0.36464039	-0.27047663	-0.253191	-0.25625624
0.40225426	-0.32699726	-1.9803796	-2.8676431	-3.766813	-3.8106667	-2.9098532	-2.0751174	-1.7706036	-1.1488923	-0.55195989	-0.51628536	-0.5327624	-0.47357147	-0.50059827	-0.56401587	-0.53871746	-0.51887043	-0.54110272	-0.5472207	-0.56179811	-0.62108819	-0.62931619	-0.68130821	-0.68401139	-0.72861445	-0.73919551	-0.78412373	-0.86807887	-0.82880708	-0.84179884	-0.92115172	-0.94638914	-0.90782159	-0.97106768	-1.0794354	-1.0448442	-1.0737176	-1.016922	-0.89382929	-0.9885364	-0.92862096	-0.84629659	-0.80322324	-0.5725208	-0.55261834	-0.45557185	-0.35653751	-0.28392091	-0.25818854
-1.8083886	-2.3267235	-2.041452	-2.5535852	-2.562844	-2.3529435	-2.3845724	-2.2043396	-1.9371691	-1.5425959	-0.98610532	-0.6134127	-0.52895339	-0.52219117	-0.36298483	-0.10935679	0.042766791	0.066974622	0.063686632	0.070130545	0.055177477	0.054277063	0.10035951	0.15712115	0.2194993	0.31463923	0.38886124	0.32758619	0.12700964	-0.023093644	0.017238994	0.15246761	0.29549238	0.38660036	0.33666128	0.23038049	0.15798764	0.14550048	0.22482566	0.23951802	0.17233623	0.23708842	0.30634311	0.24631608	0.26415079	0.33157426	0.26886287	0.21283032	0.31708363	0.42344865
-0.28875076	-0.98087795	-1.3955066	-1.9035605	-2.0779371	-2.3786722	-2.3792489	-2.1825664	-1.9912197	-1.5733628	-1.0474293	-0.69737474	-0.59074391	-0.51196765	-0.23914713	0.019734911	0.12907661	0.19825857	0.18550918	0.22990871	0.33902199	0.3227388	0.26736957	0.26908373	0.25876161	0.25905244	0.32060479	0.38274797	0.35601904	0.2913902	0.29970168	0.29713928	0.29089256	0.30381314	0.28740041	0.28065012	0.23095118	0.23564764	0.29970648	0.30346193	0.2920012	0.24767226	0.25332523	0.32835436	0.26617794	0.19815888	0.26325752	0.24642234	0.25075776	0.26281205
-0.83958625	-3.2809648	-4.0107828	-4.6292483	-4.1905091	-2.9329353	-1.8725583	-1.6790954	-0.90643098	-0.24257946	-0.28451093	-0.29752204	-0.20905438	-0.21295423	-0.21177172	-0.31691172	-0.30170845	-0.30322014	-0.30847841	-0.36355111	-0.36416533	-0.27094107	-0.3451474	-0.31925554	-0.31694631	-0.40179357	-0.47292513	-0.39969604	-0.45299109	-0.49021678	-0.53693012	-0.64324584	-0.58470499	-0.62502855	-0.6815522	-0.66757367	-0.65471379	-0.59631597	-0.58862766	-0.6189721	-0.49677972	-0.37300961	-0.39983266	-0.15573222	-0.12371624	-0.058384988	-0.081922373	0.071657262	0.086806743	0.041260139
-0.69602269	-3.1489069	-4.1496995	-4.3049122	-4.0669789	-3.748587	-2.4991389	-1.3981004	-1.2360387	-0.83525181	-0.41015781	-0.26900358	-0.30476148	-0.31344526	-0.29012526	-0.27577835	-0.26241657	-0.30346346	-0.31325115	-0.22785656	-0.18327815	-0.24667647	-0.43267676	-0.33080565	-0.26410872	-0.37910387	-0.43026376	-0.44367777	-0.52055489	-0.48411678	-0.65716923	-0.61244287	-0.60197453	-0.63832162	-0.67476917	-0.76459682	-0.69589228	-0.64516746	-0.68441432	-0.5096848	-0.49824064	-0.42571402	-0.30915676	-0.33783928	-0.16861155	-0.070694453	-0.06823865	0.064014185	0.085699407	0.16271403
-0.11067704	-1.305832	-1.8750015	-2.3781281	-2.5779217	-2.7453029	-2.7922023	-2.7349282	-2.3370751	-1.749144	-1.1493783	-0.69768267	-0.66076294	-0.64400478	-0.38485062	0.014491967	0.33493259	0.36897051	0.28710316	0.2966592	0.30857463	0.26744082	0.30414978	0.35227589	0.31083006	0.34161999	0.40640436	0.28720053	0.284971	0.37472418	0.30861405	0.36251135	0.33297811	0.2951391	0.38510831	0.30549144	0.27192022	0.33737073	0.34619089	0.22608363	0.14818285	0.27775593	0.30949668	0.20069782	0.21860099	0.22759711	0.18882469	0.17127931	0.10416204	0.10436252
-1.5277554	-4.0385577	-4.3307059	-4.2598494	-3.8036812	-3.1465318	-1.7946712	-1.2450758	-1.0160976	-0.38574431	-0.23325879	-0.33735724	-0.33635908	-0.37567804	-0.31637827	-0.33493218	-0.33620227	-0.24834184	-0.32378866	-0.43750357	-0.34313536	-0.32081999	-0.33236157	-0.40510173	-0.38402874	-0.42350202	-0.55300823	-0.51162423	-0.63147697	-0.56823504	-0.57709894	-0.5587582	-0.61083914	-0.65742831	-0.55439211	-0.58668022	-0.53590666	-0.49108205	-0.56145339	-0.44779621	-0.4998087	-0.42386628	-0.31138048	-0.26802658	-0.16559638	-0.15166377	-0.074295232	0.011527298	-0.12786877	-0.094097635
0.103087	-0.36160839	-0.74708822	-0.97842868	-0.93949101	-0.75912383	-0.48821599	-0.22001836	-0.025693293	0.010309793	0.08723733	0.28509509	0.45427283	0.48272112	0.44309307	0.45433929	0.47227989	0.47496748	0.46322178	0.47632865	0.47386729	0.51309834	0.49074829	0.47384197	0.45213941	0.46019138	0.4320925	0.44886048	0.41469284	0.40247204	0.43504634	0.409834	0.42848429	0.38264017	0.395684	0.37996452	0.34507813	0.36012566	0.34135081	0.32880667	0.31183075	0.31356637	0.27992485	0.28788987	0.26912273	0.24680583	0.24498297	0.22527057	0.23073757	0.26561181
0.40531081	0.14835867	-0.42178575	-0.85284681	-1.0750217	-1.3619009	-1.4881875	-1.4778926	-1.2111792	-0.90633796	-0.7254745	-0.65212749	-0.46834046	-0.17111138	-0.088346132	-0.078016728	-0.11905693	-0.09105199	-0.091310601	-0.055688604	-0.10227818	-0.10577502	-0.10762856	-0.10728583	-0.15767046	-0.11176735	-0.1333041	-0.10876592	-0.11972743	-0.15424555	-0.14112172	-0.15026729	-0.19457925	-0.1314441	-0.15877256	-0.20095709	-0.21722622	-0.24414743	-0.23091316	-0.22987186	-0.23198375	-0.28500569	-0.30033598	-0.28059967	-0.31049965	-0.28409682	-0.35561452	-0.3364959	-0.37465502	-0.35236051
1.0889724	-0.2455458	-2.0117596	-3.1703073	-4.1471312	-4.4972675	-3.497312	-2.2318753	-1.7930399	-1.1154082	-0.14673365	-0.13940563	-0.2543524	-0.27351869	-0.27415973	-0.11604003	-0.14391805	-0.18020818	-0.21337798	-0.2817037	-0.26829585	-0.26828687	-0.25053287	-0.25152251	-0.37721769	-0.45268131	-0.53132435	-0.64072224	-0.64255729	-0.64583685	-0.85311494	-0.80936959	-0.8650961	-0.89812247	-1.0663169	-1.1135279	-1.106234	-1.1399626	-1.1354156	-1.1013342	-1.0549822	-1.0966267	-0.94113772	-0.85773086	-0.80039479	-0.63621399	-0.53893895	-0.52568238	-0.43489498	-0.27715893
-1.2943909	-2.0099548	-1.8681063	-2.1697031	-1.9703247	-1.8708003	-1.8112655	-1.4509148	-0.92796335	-0.40353362	-0.11468577	-0.033905392	0.084473219	0.40029806	0.70398959	0.80029247	0.81866448	0.87383859	0.8588645	0.80021586	0.82963281	0.83718924	0.76068544	0.7895318	0.83719762	0.78770377	0.81773823	0.82959908	0.77603133	0.80119169	0.79783794	0.75362234	0.75060612	0.74535981	0.73028294	0.70648982	0.66767873	0.6621855	0.67483547	0.62831474	0.57231021	0.57666109	0.58494939	0.56434262	0.54995274	0.54899496	0.54840962	0.51369043	0.43495418	0.40160674
-0.30213688	-1.7054966	-2.9028117	-3.7692826	-4.336741	-4.1926213	-3.3327665	-2.0546324	-1.2112443	-1.1992134	-0.59186601	-0.16185945	-0.14896802	-0.16297256	-0.17135805	-0.24852836	-0.19337892	-0.15198573	-0.097551728	-0.14838144	-0.24965804	-0.16970104	-0.19396429	-0.16236935	-0.13945514	-0.2318811	-0.20485716	-0.21957869	-0.29489738	-0.25670536	-0.27386229	-0.31255905	-0.30411566	-0.30957464	-0.30279706	-0.29132046	-0.33352012	-0.34405485	-0.41294245	-0.34558379	-0.23799651	-0.27463034	-0.26785576	-0.2175382	-0.060799091	-0.065577894	-0.035942296	0.097639103	0.061126537	0.20890021
-0.81759983	-2.7412993	-3.9758853	-4.226891	-3.5677841	-2.591434	-1.8282143	-1.719448	-1.2880243	-0.71290002	-0.70645088	-0.78894664	-0.69568397	-0.68325318	-0.66384769	-0.57057745	-0.6837697	-0.55625676	-0.56174638	-0.66267062	-0.58949165	-0.65179274	-0.67365452	-0.79920417	-0.72296114	-0.67707163	-0.8273318	-0.71203568	-0.84587814	-0.88956968	-0.92757651	-0.9934781	-0.94298599	-0.92656453	-0.9277418	-0.99843847	-0.96759326	-0.90490962	-0.87139548	-0.74063486	-0.74943979	-0.61276234	-0.4716309	-0.48287693	-0.28277422	-0.25188135	-0.24343662	-0.12171342	-0.047419458	0.052641998
-2.03766	-3.6573746	-4.0077437	-4.0252646	-3.8973291	-3.0958823	-2.0557812	-1.6387297	-1.3026507	-0.71160674	-0.36548439	-0.34433207	-0.3436609	-0.32509774	-0.40548763	-0.26724368	-0.21973787	-0.33433737	-0.25417132	-0.21800137	-0.31535711	-0.25623847	-0.28921698	-0.25173489	-0.32229	-0.34993027	-0.35306573	-0.37438025	-0.35212097	-0.37757484	-0.46971193	-0.40135946	-0.45578848	-0.50304541	-0.45439302	-0.49910566	-0.42618609	-0.45124455	-0.42352114	-0.3163391	-0.26874633	-0.18536207	-0.16683933	-0.07861501	-0.053288207	0.029935807	0.095419126	0.12250192	0.17976869	0.097779683
-0.09702637	-1.1888106	-2.0599703	-2.9872455	-3.4593901	-3.4722076	-3.2632053	-2.7618814	-1.9594326	-1.3085271	-0.9711957	-1.0131111	-0.74998977	-0.10984462	0.2330659	0.27885316	0.1806531	0.1140387	0.17816793	0.21443253	0.10178015	0.002869601	-0.013172859	0.072629912	0.064440593	-0.1847044	-0.20106219	-0.17583019	-0.13903404	-0.043258895	-0.062986424	-0.14104819	-0.15221486	-0.19225748	-0.34875814	-0.29985576	-0.25037446	-0.34012292	-0.29929496	-0.35844861	-0.30345209	-0.35642408	-0.37949697	-0.31867075	-0.27960606	-0.41489993	-0.53844826	-0.48223552	-0.44395184	-0.37695131
-0.94229159	-1.414627	-1.7621057	-2.0496209	-2.3492459	-2.548837	-2.4299011	-2.1098272	-1.6700255	-1.1131539	-0.90722921	-0.89637386	-0.6609305	-0.37392139	-0.21604957	-0.24385062	-0.25947727	-0.2891121	-0.19705597	-0.19438401	-0.25999526	-0.21492237	-0.21705032	-0.22434936	-0.24730208	-0.2166349	-0.19003857	-0.27553303	-0.20107524	-0.28482767	-0.24992331	-0.23414482	-0.2617898	-0.24824661	-0.27313634	-0.2656677	-0.23458369	-0.24713082	-0.24239586	-0.2810816	-0.26763148	-0.28432551	-0.25291063	-0.32455439	-0.30202545	-0.34037256	-0.31387622	-0.29223818	-0.28204836	-0.29896884
1.8861256	1.5882646	0.29822374	-1.4129485	-2.0709525	-2.957272	-3.478518	-3.4692079	-2.7122602	-1.750256	-1.3697641	-1.491043	-0.9427444	-0.2499737	-0.1558367	-0.04586364	-0.073229299	-0.09072511	-0.12284426	-0.076926346	-0.12861633	-0.11202731	-0.14012788	-0.14818304	-0.16253144	-0.24535452	-0.15034826	-0.15142606	-0.32221716	-0.41238886	-0.40286206	-0.34173009	-0.30967324	-0.36825163	-0.3326681	-0.41962725	-0.45869687	-0.46884847	-0.61273607	-0.67016049	-0.72004901	-0.66297971	-0.80520922	-0.81037473	-0.71562049	-0.99865441	-0.97383948	-0.9088169	-0.95762083	-0.89433269
0.60318988	0.41932568	-1.6144734	-3.2962865	-4.2030059	-4.687693	-3.2008122	-2.2541917	-1.8768511	-0.60783062	-0.23120702	-0.35273484	-0.23147183	-0.35699979	-0.2477242	-0.26995723	-0.27937159	-0.39947508	-0.35683377	-0.5078984	-0.49924111	-0.52330256	-0.52902729	-0.64198754	-0.62651514	-0.69131108	-0.65746238	-0.73573834	-0.77932751	-0.9318062	-0.9721079	-1.0140137	-1.1560141	-1.1006707	-0.97656013	-1.1506813	-1.185048	-1.0678543	-1.1405922	-1.1484274	-0.99508455	-1.0244768	-0.81000359	-0.77032017	-0.65689313	-0.44433334	-0.41124126	-0.3467803	-0.19207858	-0.16035685
0.22918144	0.12008641	-0.1087816	-0.81441071	-1.1744533	-1.4398511	-1.792384	-1.992386	-1.9539917	-1.7538699	-1.4475109	-1.0253636	-0.5713099	-0.36735658	-0.43814766	-0.37110198	-0.055632826	0.19074876	0.28364267	0.35621824	0.36742472	0.35964908	0.38548274	0.34679731	0.31875417	0.33598576	0.32578788	0.3278991	0.34087476	0.36224868	0.40212564	0.3420485	0.28685913	0.3381688	0.33172519	0.34627951	0.3458542	0.3150667	0.34260383	0.30506158	0.34808462	0.45980352	0.51088054	0.59857183	0.68584589	0.69342317	0.5680545	0.37955084	0.21562015	0.1989094
-1.6450523	-3.9476595	-4.1764015	-4.0917103	-3.4856153	-2.3981128	-1.6063044	-1.4558899	-0.81603441	-0.1159243	-0.23824515	-0.24345313	-0.260961	-0.26256922	-0.24622378	-0.33745486	-0.23020974	-0.17487433	-0.23197918	-0.28780193	-0.38975071	-0.36654665	-0.40865989	-0.41540537	-0.58479781	-0.45630016	-0.56631343	-0.60299208	-0.70683329	-0.69896571	-0.70092856	-0.81046836	-0.79777502	-0.81075259	-0.79445591	-0.80143924	-0.75567893	-0.7708208	-0.80746954	-0.76077208	-0.62074708	-0.59956555	-0.40050717	-0.40579688	-0.28512826	-0.22187243	-0.15320779	-0.083907974	-0.10133674	-0.035902748
-0.44546564	-1.5962357	-2.4600909	-3.1840744	-3.2104494	-2.8853745	-2.3706127	-1.7120945	-1.1193073	-0.85073795	-0.7245706	-0.31561468	0.038295168	0.22627683	0.30264302	0.23908152	0.21779802	0.25704432	0.33264573	0.28318165	0.22237835	0.22426077	0.23906102	0.28356862	0.22327403	0.16631302	0.19811916	0.18349494	0.10321854	0.071854118	0.11224934	0.13645837	0.066785127	0.06360704	0.058929023	0.06932842	0.069803478	-0.040176358	0.043384486	0.046939829	-0.036358568	-0.14492517	-0.153206	-0.25068607	-0.18757053	-0.2749469	-0.27378257	-0.29550212	-0.18644496	-0.31314778
-1.1758399	-0.77145634	-2.2344449	-4.4225668	-4.6972718	-4.5506986	-3.4662287	-2.2517403	-1.7498514	-0.93963136	0.090620078	0.78713217	0.87299971	1.2699559	1.340355	1.4221952	1.5230044	1.5296746	1.2253169	1.0612356	1.1074937	1.1694623	1.0754306	1.0897396	1.0286045	1.0961133	1.1582676	1.0743637	0.94812587	0.93677382	0.81226375	0.70367555	0.65479373	0.61094744	0.45698997	0.30735063	0.25004574	0.23714509	0.074029988	0.1316354	0.12951866	0.090688743	0.17979121	0.27725991	0.21157724	0.19273726	0.23883682	0.25346893	0.26960312	0.20806171
-0.064163708	-0.45002732	-1.1268579	-1.7596055	-2.222426	-2.3712765	-2.3444769	-2.1694907	-2.0379936	-1.6268287	-0.99124952	-0.69948699	-0.54415462	-0.41830595	-0.2269901	0.048126456	0.17749668	0.16427041	0.13943603	0.079386671	0.021677571	0.1018034	0.10587643	0.14645196	0.14113511	0.1391385	0.18319597	0.11592786	0.1184129	0.18060664	0.17619187	0.18509302	0.26987024	0.25269219	0.18847489	0.16138517	0.12364275	0.10815433	0.15457285	0.17420361	0.17619187	0.22766834	0.17386607	0.13200862	0.10436156	0.13956655	0.18710806	0.19829378	0.18520765	0.22402958
0.36389425	-0.63883975	-1.5898784	-1.9384504	-2.1457578	-2.3141401	-2.3683159	-2.1014053	-1.5348312	-0.8923672	-0.50453214	-0.37728042	-0.14022169	0.10121121	0.29110773	0.1528315	0.21342349	0.3037778	0.37760026	0.32457082	0.24004295	0.26146301	0.30664992	0.2330227	0.2763945	0.25857577	0.28755378	0.31807465	0.25953189	0.30205595	0.27839954	0.1717741	0.11566808	0.18825814	0.14984602	0.13109153	0.12761854	0.18344578	0.10705062	0.040387299	-0.029064124	-0.013149674	0.064890655	0.055046339	-0.051063069	-0.087790749	0.027764405	0.16618597	0.13519351	0.038822253
0.97292993	-1.2363614	-3.3864799	-4.1901082	-4.5467147	-3.8669175	-2.5767489	-1.9179477	-1.6262583	-0.61142742	-0.083475342	-0.15852352	-0.18487467	-0.14177351	-0.157693	-0.17711176	-0.049902973	-0.16760075	-0.14315808	-0.13139089	-0.23347858	-0.3025284	-0.27402172	-0.29970782	-0.3720429	-0.31631968	-0.38408759	-0.49053584	-0.47337846	-0.59010972	-0.56711672	-0.72242037	-0.71513775	-0.77784606	-0.80360088	-0.74796274	-0.8385552	-0.74045703	-0.81951856	-0.7381527	-0.77272546	-0.58456616	-0.51747862	-0.39767784	-0.35817153	-0.21273141	-0.101603	-0.058026977	-0.037384578	0.010431283
0.8408128	0.52976904	0.15404643	-0.46476658	-0.68990977	-0.80630721	-1.1025517	-1.3176384	-1.4419697	-1.4416087	-1.1903083	-0.87932833	-0.5741194	-0.32201158	-0.27215949	-0.23956345	-0.050768509	0.23586519	0.49078896	0.57289843	0.53796046	0.57231729	0.60993773	0.56734297	0.54111764	0.51629363	0.5107858	0.57598142	0.60472777	0.54141257	0.50070626	0.54755923	0.54627558	0.48884402	0.51684071	0.55605404	0.51828385	0.46723143	0.47785615	0.52550407	0.49097739	0.45352909	0.50354847	0.53690524	0.53443854	0.50358154	0.4653544	0.4396923	0.40486402	0.42628487
2.3574151	1.7943907	-0.28448302	-2.0449212	-3.5800756	-4.4458709	-3.5352252	-2.2144075	-1.7968644	-1.4818771	-0.25457111	-0.041743456	-0.01712725	-0.066434606	-0.094775686	-0.076713428	-0.036182332	-0.19734349	-0.096514497	-0.12908545	-0.16944659	-0.12999077	-0.37219853	-0.23164877	-0.43888578	-0.33567623	-0.56782731	-0.58346996	-0.62801484	-0.53726724	-0.63508636	-0.8233539	-0.98465809	-1.1548895	-1.1713309	-1.2473603	-1.195179	-1.2742014	-1.1840262	-1.2606885	-1.2962247	-1.2001826	-1.1568615	-0.92872246	-0.87019943	-0.66508	-0.68312529	-0.4409201	-0.26401246	-0.33704565
-0.92424395	-1.4175322	-1.5123096	-1.9236209	-1.875659	-2.0644432	-2.1947551	-2.229848	-2.118922	-1.7381858	-1.2893209	-0.82986552	-0.51404356	-0.39557813	-0.21647685	0.064401537	0.25506826	0.3619211	0.36662781	0.32413647	0.41709772	0.4937846	0.43575903	0.42409888	0.39818753	0.31840258	0.38563167	0.48093897	0.45555186	0.45158489	0.46913598	0.47158056	0.44133858	0.40939298	0.41141416	0.39350338	0.42466587	0.4314691	0.36557949	0.36592612	0.36001179	0.30620259	0.32027044	0.30996017	0.33037698	0.35263606	0.24146375	0.28802271	0.36929823	0.27498645
0.88964243	0.65460368	-1.3378382	-2.9844325	-4.1947349	-4.934481	-4.0097585	-2.3937853	-1.8768937	-1.4360246	-0.3552586	-0.14892987	-0.348372	-0.2639688	-0.13390592	-0.037932722	-0.14774823	-0.050522676	0.013173336	-0.20621393	-0.14816919	-0.30967634	-0.39297553	-0.4065051	-0.44548417	-0.44121973	-0.48186273	-0.61424621	-0.64109295	-0.73414037	-0.84988759	-0.82394622	-0.88541792	-0.96027541	-0.92878275	-0.9944781	-1.0899338	-1.0492362	-1.006708	-0.939449	-0.7998731	-0.91984665	-0.76624364	-0.74663049	-0.48778588	-0.39186976	-0.25840728	-0.24768776	-0.19880409	-0.20776958
-1.0455679	-2.2768598	-3.0400943	-3.7534565	-4.0511804	-3.829391	-3.3003314	-2.2438676	-1.1137237	-0.94875568	-0.40092682	0.035746926	0.090780585	0.001975575	-0.049986956	0.013222457	-0.027595997	0.064817647	0.057495511	0.031808507	0.058952307	0.000136413	0.074121987	0.2076012	0.13366865	0.20240521	0.1696986	0.15899386	0.17306952	0.030389178	0.13814653	0.16782509	0.13633904	0.16466173	0.10674976	0.13650309	0.1661558	0.10084347	0.13800052	0.28970904	0.19373097	0.16469222	0.25302722	0.3613795	0.41348602	0.35449381	0.3683677	0.30965994	0.35597138	0.40861638
-1.7364914	-3.3375635	-3.7820691	-3.9055523	-3.5349443	-2.8920422	-1.9904997	-1.5721956	-1.31365	-0.93331215	-0.48580371	-0.48521589	-0.45516098	-0.36773454	-0.37239711	-0.41255551	-0.31592031	-0.36767973	-0.38436107	-0.39528485	-0.42110389	-0.397407	-0.4027969	-0.43042101	-0.51959584	-0.58746044	-0.60265527	-0.67559251	-0.56648898	-0.60611205	-0.68780052	-0.59595079	-0.73215938	-0.75181327	-0.71261854	-0.77906942	-0.77256982	-0.68612751	-0.64335156	-0.66071864	-0.64465674	-0.5504376	-0.43741649	-0.45019974	-0.34822894	-0.31926751	-0.30615361	-0.21711945	-0.17485581	-0.13771048
-0.87062624	-2.2663408	-4.2985042	-4.5471764	-3.8287393	-2.7515441	-1.5016103	-0.95637264	0.1721316	0.7131572	0.8588374	0.90883192	0.95374634	0.75442895	0.82793248	0.56528729	0.41600297	0.54667163	0.82189245	1.2990053	1.799101	1.9158563	1.696306	1.7908847	1.6624867	1.6585641	1.6073448	1.575434	1.3336801	1.1865539	1.1521374	0.99376384	0.91039784	0.69798788	0.62406697	0.57812306	0.63716894	0.56718033	0.56640076	0.58062782	0.67537495	0.69381556	0.7286493	0.74878038	0.86714462	0.78048185	0.69796478	0.69751598	0.70667004	0.60848799
-0.079110418	-0.61978481	-0.86855749	-1.2309387	-1.3840017	-1.729394	-1.9510597	-2.0406591	-1.882618	-1.464311	-1.0973366	-0.72776315	-0.46272189	-0.44704143	-0.4054923	-0.145058	0.15528068	0.35129592	0.39207468	0.34514536	0.35568459	0.38805862	0.3730048	0.37864299	0.3898016	0.36348897	0.42036113	0.43240546	0.29979994	0.31014739	0.38744728	0.38400546	0.38556652	0.36019465	0.35996073	0.39277187	0.43532086	0.45986502	0.40554518	0.3775957	0.41844368	0.43304428	0.43330888	0.43027565	0.38116863	0.36817472	0.41139573	0.41193375	0.41989492	0.46003973
0.92756983	-0.3676507	-1.4070375	-2.4948736	-3.3057643	-3.4577822	-3.2090523	-2.8463236	-2.3706642	-1.79753	-1.1857556	-0.96744491	-0.82512573	-0.44462712	-0.042086553	0.24991541	0.33487932	0.29757577	0.20989784	0.261854	0.31689247	0.31368147	0.311377	0.31624864	0.28406785	0.26576213	0.37298973	0.30076661	0.2815921	0.29910864	0.14696903	0.16838739	0.19909318	0.14135226	0.20200475	0.16379048	0.12489699	0.1014385	0.081981523	0.099190348	0.046308698	-0.052903904	-0.15432184	-0.10111806	-0.12383985	-0.15553675	-0.072702475	-0.088696209	-0.17050518	-0.24438923
0.13127053	-0.25648287	-0.46805998	-0.79374815	-0.98254053	-1.3713335	-1.7302438	-1.8002055	-1.6665972	-1.3631747	-1.0432582	-0.67874933	-0.37340016	-0.26280845	-0.17656228	-0.04449021	0.1843838	0.40759112	0.4338251	0.42370197	0.43995181	0.42279644	0.44493934	0.45510266	0.45729634	0.48065639	0.46884197	0.4522916	0.45394314	0.46957472	0.47985103	0.44136042	0.41805042	0.46971628	0.4925399	0.4393083	0.4123583	0.43488192	0.48122266	0.51147755	0.47046594	0.45225895	0.46350699	0.42910153	0.41271812	0.39623937	0.36505851	0.40233459	0.45006944	0.44496066
2.0378848	1.4402898	-0.75019301	-2.5079912	-3.8156937	-4.5120908	-3.6175638	-2.3037124	-1.7509209	-1.5154596	-0.25520494	0.02147481	-0.16864277	-0.16314425	-0.12163825	-0.12978011	-0.15273737	-0.16993604	-0.097576461	-0.28290115	-0.22315381	-0.17057797	-0.23271573	-0.36974169	-0.38341785	-0.43381644	-0.50391403	-0.47813682	-0.55745302	-0.72841653	-0.67319322	-0.89456464	-0.95667798	-0.88143184	-1.039478	-1.1401734	-1.0556513	-1.0403394	-1.1111283	-1.0820108	-1.032882	-1.0840107	-0.87383701	-0.8593134	-0.87746184	-0.69165754	-0.46868414	-0.31710281	-0.24376065	-0.12418617
1.3105225	-0.4168748	-2.2586526	-3.2877903	-4.3113439	-4.4306919	-3.4112748	-2.1444894	-1.7613546	-1.393042	-0.27841576	-0.047124381	-0.16361562	-0.17329866	-0.11795414	-0.16958132	-0.19354424	-0.20047181	-0.27809907	-0.2234038	-0.27033044	-0.35157078	-0.43229135	-0.41200325	-0.59454738	-0.53328619	-0.56618973	-0.63583145	-0.62627808	-0.64365486	-0.76583312	-0.79953463	-0.77210609	-0.85300483	-0.97028937	-0.97403861	-1.0558777	-1.0277573	-1.02807	-1.0673301	-0.98154284	-0.76928488	-0.77966056	-0.75132618	-0.65865608	-0.5550435	-0.41625829	-0.30266577	-0.30710922	-0.17633001
-0.68926489	-1.7016643	-1.9030773	-2.5702392	-2.6304026	-2.6129216	-2.66588	-2.503675	-2.223108	-1.7317818	-1.1571601	-0.61795788	-0.3453592	-0.36985703	-0.24603536	0.096519048	0.30222999	0.33176107	0.3988242	0.44769575	0.36037822	0.28675915	0.32417183	0.34193654	0.33506742	0.36123754	0.41273604	0.47946986	0.48177798	0.40714587	0.35694809	0.36328117	0.41864992	0.4845371	0.46945972	0.38366836	0.32195221	0.31031881	0.3101408	0.34291031	0.38595651	0.3609532	0.33264789	0.33772072	0.2809007	0.22127855	0.22166679	0.21957185	0.23218531	0.24974414
-0.99663954	-1.5984805	-2.1360401	-2.236484	-2.2735279	-2.1944446	-2.1064088	-1.8521472	-1.2060809	-0.77870981	-0.60418748	-0.40615936	-0.16614543	-0.06128244	-0.097419803	-0.081685771	-0.089433451	-0.09375238	-0.09961143	-0.078364681	-0.10113508	-0.030030746	-0.10627656	-0.14835942	-0.063553824	-0.053820152	-0.12814284	-0.10764552	-0.026046743	-0.061815535	-0.15047802	-0.11320206	-0.12277903	-0.068644394	-0.038643584	-0.088557709	-0.076044518	-0.080835579	-0.058647826	-0.074415388	-0.080113752	-0.081347831	-0.075891749	-0.047896758	-0.035200744	-0.076797184	-0.047520179	0.003152042	-0.030425896	-0.035982079
-1.3033611	-2.8133339	-3.3257967	-4.0281318	-3.9220492	-3.3878717	-2.3225249	-1.8105691	-1.5608339	-1.0331883	-0.70216093	-0.67525006	-0.66394345	-0.62437103	-0.6437934	-0.6573895	-0.65941412	-0.61284879	-0.67560904	-0.60810797	-0.63420898	-0.61897677	-0.61029714	-0.64008198	-0.68171008	-0.60929375	-0.72169812	-0.67459105	-0.65222007	-0.69766435	-0.6513946	-0.69328448	-0.57013112	-0.65038161	-0.70192236	-0.59588542	-0.6279562	-0.57363801	-0.57946031	-0.5089828	-0.46482105	-0.28002094	-0.33566454	-0.30210483	-0.20353852	-0.20408778	-0.12906696	0.012086593	-0.017055274	-0.11207996
-0.39469901	-1.0778315	-1.6654849	-2.1579102	-2.4983009	-2.4540819	-2.1273497	-1.7621241	-1.3893718	-1.1139999	-0.9139502	-0.7656531	-0.49523979	-0.32620039	-0.29288178	-0.30839851	-0.31280285	-0.3704865	-0.33490981	-0.30736441	-0.35478513	-0.3427439	-0.31901863	-0.32779111	-0.33091288	-0.34789401	-0.36939551	-0.37672107	-0.39730796	-0.35470734	-0.32730622	-0.36783639	-0.35768277	-0.39138796	-0.43277246	-0.44561803	-0.43243612	-0.43375482	-0.41868958	-0.4845652	-0.51335082	-0.51127694	-0.58560537	-0.54052057	-0.50760763	-0.49709248	-0.55244989	-0.53244155	-0.54700022	-0.5050107
-0.60007279	-1.6863066	-2.323888	-2.7913439	-3.0380795	-2.7403103	-2.0914607	-1.5566845	-1.0452565	-0.73568916	-0.61072864	-0.16782115	0.23023311	0.36968506	0.2863148	0.24265182	0.144532	0.10975405	0.31252662	0.39711134	0.43012718	0.39577813	0.28497138	0.26023427	0.2080506	0.27471288	0.30495671	0.15385403	0.22086115	0.28004369	0.16224862	0.10169529	0.1451468	0.070464347	0.060141756	0.067425762	-0.003919771	-0.052966907	-0.046387782	-0.068687524	-0.026049484	-0.070916297	0.005867153	-0.079923588	-0.12913224	-0.16298757	-0.13859971	-0.23820625	-0.16950238	-0.18240549
0.48895424	-0.58225521	-2.3702094	-3.3955279	-3.5395003	-2.7622571	-2.0487713	-1.573995	-1.3333545	-0.73555365	-0.4861649	-0.50719562	-0.55811978	-0.49049036	-0.38103737	-0.45053241	-0.39050601	-0.38994643	-0.38263689	-0.40021987	-0.44374904	-0.38317316	-0.42634162	-0.45179699	-0.46543046	-0.59817935	-0.65744303	-0.63943174	-0.72203881	-0.82312673	-0.80197899	-0.8922766	-0.95529697	-1.0244088	-1.0940329	-1.0962264	-1.1493111	-1.1522438	-1.1082441	-1.0241803	-0.89873739	-0.83868459	-0.75962423	-0.67739712	-0.55569919	-0.49782581	-0.4358979	-0.40046088	-0.37613137	-0.29679065
-2.6361859	-4.4299437	-4.6942888	-4.4821794	-3.4854697	-2.3538384	-1.4829056	-1.2285911	-0.46405261	-0.061580205	-0.02077168	-0.1037485	-0.017545632	-0.044717183	-0.083943256	-0.014706834	-0.052014538	-0.11237904	-0.15375908	-0.12254182	-0.13014402	-0.22768513	-0.21686936	-0.19364366	-0.25419053	-0.2577721	-0.35388717	-0.38525383	-0.45437732	-0.49491155	-0.51597064	-0.57172874	-0.5615936	-0.54780411	-0.53594946	-0.56790036	-0.49846027	-0.45275837	-0.44511537	-0.45346304	-0.32819757	-0.30050171	-0.15975627	-0.12188454	-0.041788878	-0.008377155	0.038558919	0.028632676	0.042765526	0.037006506
-0.39415462	-0.8863056	-0.97482721	-1.3765023	-1.6338431	-1.9002649	-1.9755381	-1.8145751	-1.5404632	-1.1574104	-0.70296654	-0.34977428	-0.25560359	-0.22655005	-0.053210975	0.17828855	0.34634003	0.41295973	0.38248086	0.37737697	0.40736314	0.41293595	0.43697333	0.42239089	0.34623712	0.34203305	0.41135093	0.425279	0.42835703	0.47261159	0.43855565	0.41405053	0.42355443	0.38484886	0.41308585	0.42162529	0.41635941	0.42144047	0.38362684	0.42453084	0.45058192	0.46607628	0.47786475	0.46715259	0.52838962	0.5183282	0.48439876	0.49872892	0.49467373	0.50729477
-3.3424271	-3.1804041	-2.3964673	-2.3014534	-1.549774	-1.2831968	-0.73031284	-0.25910243	0.14184151	0.39669522	0.52564409	0.49148278	0.42173583	0.4194271	0.37243888	0.29518598	0.25289114	0.23421053	0.22946629	0.24424321	0.28199076	0.32268466	0.35498402	0.3785785	0.37787614	0.40869634	0.49017227	0.5367182	0.58150968	0.66550253	0.66233534	0.60198104	0.57829381	0.52221014	0.46878114	0.4188195	0.44017423	0.49177648	0.47348595	0.48499021	0.50986644	0.53594954	0.51004423	0.49496442	0.50699875	0.5081466	0.53636899	0.52580975	0.51977044	0.53871566
-0.34866237	-0.89523391	-1.1791821	-1.756362	-2.2026462	-2.8026286	-2.8938039	-2.8787285	-2.5334306	-1.9715408	-1.4646935	-1.1267393	-0.96518947	-0.75671533	-0.37907623	-0.031898815	0.10131308	0.082672188	0.11994962	0.16243482	0.11858065	0.10747689	0.14839106	0.12424016	0.12051195	0.15080311	0.14442	0.19132952	0.14173064	0.17371375	0.17998896	0.087612232	0.12178163	0.13289431	0.15429725	0.095954877	0.092837852	0.084072312	0.077263024	0.12572683	0.1157406	0.11535954	0.055181614	0.027647495	0.043933448	0.055576894	0.022979151	-0.0628324	-0.063726524	-0.02053251
0.89748488	0.25750157	-0.43737636	-1.0059035	-1.7353266	-2.2522719	-2.4283995	-2.3669861	-1.9155677	-1.565518	-1.3128473	-1.166723	-1.1363125	-0.89353543	-0.51000573	-0.28878237	-0.25379637	-0.28780162	-0.36978986	-0.45562166	-0.3407065	-0.25835525	-0.35977978	-0.32809919	-0.30773314	-0.44129107	-0.37828159	-0.29035935	-0.36380993	-0.34551738	-0.37812333	-0.44993149	-0.41304532	-0.42182745	-0.44101404	-0.39322126	-0.50080705	-0.50629678	-0.50411548	-0.58618856	-0.65427863	-0.63611716	-0.58280992	-0.63791408	-0.69893337	-0.78560439	-0.76056052	-0.79918761	-0.85712472	-0.90352102
-0.71857798	-1.7689233	-2.5470842	-3.2631595	-3.8587827	-3.9836755	-3.3015556	-2.1444134	-1.1499119	-0.9879404	-0.53170317	0.079317134	0.10270857	0.1334819	0.12649725	0.12346297	0.13176197	0.13361522	0.15768676	0.12169854	0.16426589	0.064965626	0.13840746	0.095532797	0.060711346	0.11208095	0.089513152	0.062371957	-0.001661467	0.006294053	0.016655902	0.018140626	0.040683446	0.015921699	-0.001807916	0.03300614	0.096422092	0.069906992	0.029016538	0.17926219	0.13457617	0.17528102	0.23099066	0.21799876	0.32211768	0.31878786	0.36983903	0.49194829	0.38036884	0.48366327
0.25640787	0.14052684	0.32145441	0.43398245	0.4136301	0.42156215	0.45558974	0.40487528	0.30738169	0.29013211	0.34403539	0.37840116	0.37367598	0.35897199	0.32879347	0.30221178	0.32686537	0.38291118	0.39163956	0.36637592	0.38944423	0.44219788	0.41587605	0.32361634	0.30625339	0.40642167	0.50130131	0.51734573	0.52050608	0.55201101	0.53822384	0.44618173	0.37529613	0.41855573	0.5296279	0.5961003	0.57195899	0.49311815	0.42187374	0.4036575	0.44541204	0.51130383	0.56059028	0.57705419	0.55974428	0.50274524	0.42451422	0.37684389	0.39758373	0.45812729
-0.74841891	-2.0760777	-2.512556	-3.1376639	-3.6858715	-3.8337461	-3.4150692	-2.3624727	-1.6513143	-1.3239483	-0.75742992	-0.41446568	-0.47788796	-0.47426989	-0.40608363	-0.39772433	-0.29427952	-0.3349773	-0.38146369	-0.3174772	-0.26598929	-0.27653675	-0.25031214	-0.22404306	-0.31627199	-0.25463111	-0.20321185	-0.19290696	-0.28393197	-0.30255009	-0.2315159	-0.010355334	-0.038868433	-0.12114197	-0.21079143	-0.13566647	0.1422879	-0.083141203	-0.18166674	-0.14829548	-0.18856637	-0.13162751	-0.13990741	-0.084221871	-0.079434042	-0.10093961	0.046131124	0.042940207	0.085166828	0.14583913
-1.3120734	-2.4767493	-3.165057	-3.8114743	-4.1131036	-3.7160803	-2.6616216	-1.7654704	-1.4067776	-1.10031	-0.59507816	-0.38190498	-0.44163887	-0.51568338	-0.45445002	-0.39496304	-0.42626986	-0.40780996	-0.37629167	-0.28406214	-0.37082514	-0.40823421	-0.48993757	-0.42361094	-0.40866023	-0.41079151	-0.27737818	-0.468181	-0.51229867	-0.38986384	-0.46852098	-0.50006214	-0.52356812	-0.44049201	-0.43931468	-0.54780875	-0.56640506	-0.51095724	-0.50691732	-0.52501438	-0.56755454	-0.43404824	-0.21319982	-0.13903562	-0.1826123	-0.11249109	-0.02112781	-0.055471247	0.070597925	0.20351834
-0.68260996	-1.9941839	-2.4661873	-2.9436423	-2.9596738	-3.0367626	-2.8245584	-2.3673922	-1.7394329	-1.2839512	-0.94398524	-0.77714263	-0.72025458	-0.35516357	0.13423418	0.3709162	0.34775048	0.23117623	0.23288382	0.26915475	0.34554871	0.38705884	0.40241003	0.39967491	0.32671115	0.32966074	0.34268053	0.26411851	0.26073065	0.3332028	0.25139133	0.17423851	0.25426575	0.30478343	0.27250613	0.21268861	0.1891262	0.22897317	0.21995286	0.15555299	0.16171196	0.16343305	0.11664755	0.078582607	0.038956554	0.054421091	0.072097528	0.035970577	0.068394224	0.077269249
-0.9881518	-1.7120614	-2.4259451	-2.8481143	-2.8080845	-2.5183422	-1.9697448	-1.4166228	-1.1019401	-1.0005007	-0.80540647	-0.33759084	0.023324302	-0.020381267	-0.10248504	-0.11668484	-0.045875606	0.009896376	-0.012128905	-0.014842153	-0.001604631	-0.055976342	-0.085563733	-0.093442077	-0.054117212	0.009116533	-0.05290175	0.031784926	-0.020871842	-0.068619696	-0.18461614	-0.1632952	-0.16347453	-0.18433959	-0.082836236	0.035683901	-0.005205385	-0.11489213	0.012915571	-0.002904891	0.074464765	0.063055697	-0.095690807	-0.064384227	-0.04483528	-0.044046771	-0.076770915	-0.071361416	-0.12529747	-0.1834673
-0.91303127	-2.5468455	-4.1332552	-5.1062638	-4.8950671	-3.623825	-2.1987889	-1.44776	-1.225567	-0.35989881	-0.042059737	-0.16119023	-0.09288506	-0.072524759	0.032942564	-0.026326577	0.047268792	-0.042578217	-0.090823654	-0.025193692	-0.11908551	-0.089080973	-0.13595581	-0.082243972	-0.085073884	-0.20457382	-0.17648207	-0.29702909	-0.2897602	-0.24274447	-0.32066373	-0.38194804	-0.50369861	-0.51369959	-0.53617478	-0.53049952	-0.56628138	-0.45673449	-0.35637695	-0.35498239	-0.29139632	-0.15938197	-0.076379161	-0.037849069	0.065660368	0.20428988	0.24742842	0.16392124	0.19163437	0.22806292
-0.73889326	-2.8091261	-3.5527387	-3.7005945	-3.6930437	-3.3864474	-2.4661044	-1.8372674	-1.5608655	-1.0902034	-0.56965474	-0.51329776	-0.50379242	-0.57743408	-0.56308634	-0.48980821	-0.55293558	-0.4821911	-0.43693639	-0.56459164	-0.52761975	-0.49843689	-0.53064117	-0.52210243	-0.54337388	-0.56693195	-0.63788681	-0.69387372	-0.60685094	-0.65357297	-0.66808948	-0.66620524	-0.69101792	-0.79592033	-0.82100739	-0.70578189	-0.627663	-0.69951917	-0.64576003	-0.69895389	-0.53624032	-0.55775729	-0.49876345	-0.32165123	-0.38877908	-0.2656356	-0.27379265	-0.19745167	-0.16821156	-0.19012734
-0.32003918	-2.7169351	-4.1124997	-4.5769677	-4.0294502	-3.2534004	-1.9913376	-1.5098564	-1.1992868	-0.48049212	-0.29461487	-0.41623696	-0.3681001	-0.29718738	-0.21622824	-0.11230063	-0.23948818	-0.21896492	-0.071363771	-0.28338236	-0.26236791	-0.20758223	-0.26484795	-0.29673355	-0.36634044	-0.27671786	-0.35280696	-0.34047432	-0.43296658	-0.55497826	-0.47856134	-0.63764255	-0.57412486	-0.55113289	-0.60526093	-0.53757349	-0.55000144	-0.55575797	-0.56350672	-0.40054717	-0.37181714	-0.27436427	-0.17894333	-0.11965799	-0.10790319	-0.023068079	-0.029043345	0.05044645	0.1481968	0.24118611
-2.2328686	-4.2683755	-4.8292561	-4.6324542	-3.4499961	-2.0738231	-1.5975065	-1.0713984	-0.28764585	-0.12415959	-0.022873459	-0.025165795	-0.022081215	-0.020387928	0.028025987	-0.012933042	0.03476486	0.10015608	0.020754893	-0.070222383	-0.056649564	0.019499585	0.066908081	-0.038284933	-0.12619015	-0.21277001	-0.15649198	-0.076824692	-0.27624968	-0.2089149	-0.2053704	-0.29920661	-0.41919671	-0.50621972	-0.37314813	-0.49399982	-0.52548973	-0.4490616	-0.31962284	-0.41226082	-0.33981435	-0.17716068	-0.181609	-0.048584119	-0.015344021	0.07005322	0.097128845	0.27410765	0.31064687	0.346705
0.50525979	-0.75382096	-1.7923239	-2.6359757	-3.0339855	-3.0705327	-2.9143962	-2.7051634	-2.4747504	-1.9921984	-1.3755142	-0.99420773	-0.78930336	-0.68507584	-0.55363704	-0.16810374	0.20244345	0.32922954	0.41008852	0.394352	0.2962849	0.33124328	0.34987266	0.36279342	0.42381396	0.38916263	0.33198948	0.28169404	0.22980009	0.23587786	0.2962849	0.34467537	0.30870066	0.25158592	0.25711145	0.27306547	0.25519817	0.25766733	0.28695407	0.26439198	0.24984604	0.26071855	0.20037988	0.1947577	0.22582672	0.13374888	0.08096663	0.11787504	0.0876226	0.06918644
0.93592654	-0.80129211	-2.6072261	-4.153241	-4.5815884	-4.0607814	-3.0975599	-1.9485071	-1.4623498	-1.3369883	-0.6423144	-0.19455666	-0.3455003	-0.39935968	-0.28571679	-0.36214067	-0.353836	-0.22014476	-0.28672662	-0.34102838	-0.34872558	-0.4113603	-0.32944297	-0.33770215	-0.34265214	-0.39478221	-0.3906998	-0.43870463	-0.53917375	-0.47313693	-0.56881509	-0.55060715	-0.53163553	-0.62535985	-0.58119971	-0.65449457	-0.71794937	-0.686658	-0.60222852	-0.57915649	-0.56185411	-0.456169	-0.41455519	-0.35974185	-0.29065915	-0.21905152	-0.059778713	-0.11898681	-0.05239883	0.10573284
-1.4091023	-3.4213323	-3.9984647	-4.3672346	-3.7350405	-2.442974	-1.7721316	-1.6356027	-0.60998362	-0.37302396	-0.44844077	-0.42082036	-0.31798004	-0.43580633	-0.3552112	-0.41394836	-0.49362774	-0.3474616	-0.45007043	-0.45815011	-0.4881016	-0.49539516	-0.40135168	-0.58025896	-0.48216325	-0.54785276	-0.55234281	-0.64292954	-0.53334824	-0.65840089	-0.66520265	-0.65015107	-0.78100122	-0.81424038	-0.81131176	-0.79692225	-0.78509098	-0.83553597	-0.79615155	-0.76920273	-0.69368855	-0.61693391	-0.51238901	-0.46173428	-0.42462878	-0.26165633	-0.19968565	-0.11629978	-0.012598933	-0.095640398
-0.70456166	-2.4708303	-3.14706	-4.1539663	-4.2880728	-3.4992902	-2.2414438	-1.4713514	-1.1594744	-0.81960112	-0.34840052	-0.19813484	-0.1924801	-0.19174943	-0.10522362	-0.15447445	-0.25149932	-0.22316324	-0.13071304	-0.23888214	-0.22320609	-0.25136548	-0.37064738	-0.12856623	-0.17820296	-0.26566939	-0.20904323	-0.23969253	-0.34943493	-0.33469863	-0.35017465	-0.37845355	-0.25905127	-0.25329104	-0.3480039	-0.33579015	-0.25014351	-0.35319332	-0.26934529	-0.22319908	-0.21361689	-0.048528628	-0.008032983	-0.043719797	0.052783195	0.11332639	0.14229029	0.10498373	0.12148742	0.13283003
0.2862111	-0.47897354	-1.2480323	-1.8497048	-2.2385479	-2.4974372	-2.5370777	-2.4540217	-2.3507594	-2.0712019	-1.6571753	-1.2426173	-0.87330785	-0.60382946	-0.42802116	-0.31246242	-0.14393303	0.16311882	0.43294061	0.52318282	0.47323029	0.41542003	0.45510111	0.50525758	0.52933604	0.52143397	0.4236915	0.4524879	0.56673988	0.49259876	0.4349938	0.49067314	0.47323029	0.45139386	0.45224308	0.3954211	0.3797207	0.4425311	0.44708255	0.40776543	0.41712453	0.44873678	0.44730959	0.36435123	0.30491302	0.36353231	0.37171849	0.30138308	0.26750918	0.25134884
0.10837649	-0.49464559	-0.85044607	-1.5926001	-2.1739992	-2.6976131	-2.957288	-2.8510258	-2.6682319	-2.239501	-1.6305854	-1.0754607	-0.7061795	-0.63054296	-0.57706861	-0.31718442	0.053962973	0.33442773	0.35991883	0.34538884	0.46826858	0.48597611	0.38830067	0.35505596	0.38126509	0.44113643	0.47657198	0.46676182	0.46812141	0.46036887	0.4470029	0.44805489	0.42301955	0.40424142	0.44925057	0.44808427	0.39284573	0.42521174	0.4431554	0.39265096	0.40476119	0.40130654	0.36919883	0.37338694	0.34682024	0.34481602	0.37551617	0.31035976	0.21789596	0.21015247
-0.69013103	-1.9729545	-2.6882525	-3.2764539	-3.6411525	-3.6760738	-3.5645137	-3.4741657	-3.3988453	-3.1209196	-2.5319889	-1.8023631	-1.2165562	-0.96592831	-0.87098227	-0.63941729	-0.33878535	-0.063734478	0.22190747	0.35542413	0.32422548	0.35372473	0.39311826	0.34331844	0.30413866	0.27528618	0.19284731	0.13777608	0.1759372	0.25298597	0.32422548	0.33397758	0.22622694	0.13186187	0.15272884	0.18093182	0.20300187	0.26577169	0.24038735	0.10796791	0.083983151	0.20392907	0.26027822	0.20927783	0.17231859	0.12770833	0.031684463	0.020746276	0.10510559	0.084422526
1.0126208	0.41990205	-0.029459798	-0.56528688	-0.7898119	-1.1019728	-1.4183493	-1.5041067	-1.4673361	-1.3147653	-0.95861055	-0.56234194	-0.35552255	-0.23003454	-0.1087186	-0.062596304	0.10666456	0.44940491	0.57227268	0.57431497	0.58253395	0.50513936	0.63847909	0.74327354	0.59806196	0.5287731	0.52792264	0.55844582	0.59775527	0.57528497	0.54669338	0.53265957	0.5219853	0.50124515	0.49781398	0.5287731	0.52262551	0.48864252	0.51442471	0.52595762	0.49293253	0.50878034	0.47856116	0.37677389	0.40866135	0.45709196	0.3926906	0.41985033	0.42363403	0.33352846
1.0242946	-0.59031419	-1.9169491	-2.806989	-3.5279051	-3.638675	-2.7797674	-2.0190308	-1.9807535	-1.4406797	-0.84254183	-0.82972641	-0.7904818	-0.78544054	-0.83546122	-0.79636107	-0.77114646	-0.81538508	-0.73540181	-0.79896467	-0.67951005	-0.68325422	-0.73959863	-0.81591293	-0.9023843	-0.81300829	-0.85556013	-0.79384154	-0.85333182	-0.84302443	-0.84496694	-0.91727619	-0.9797001	-1.031643	-0.9582003	-1.0084642	-1.0434074	-1.0095585	-1.0012191	-0.9532932	-0.90064607	-0.83731616	-0.73149937	-0.66925361	-0.55132708	-0.47970726	-0.31045888	-0.36031787	-0.36273622	-0.16500832
0.16015901	-1.9785867	-3.5368121	-4.0718522	-3.8179131	-3.0879366	-2.1516282	-1.7859788	-1.4589759	-0.77430537	-0.48733964	-0.50586479	-0.5317628	-0.50047609	-0.53454205	-0.51795689	-0.61551283	-0.64237344	-0.58753722	-0.65143218	-0.62423535	-0.64360459	-0.64471757	-0.72540267	-0.74869518	-0.7773411	-0.69778655	-0.78989988	-0.79269997	-0.76626173	-0.77702979	-0.85135657	-0.86995631	-0.91288633	-0.96476609	-1.0094043	-0.91581323	-0.91915434	-0.97175297	-0.89693087	-0.908014	-0.75404583	-0.78124628	-0.70135804	-0.69411742	-0.58406642	-0.44526649	-0.49091402	-0.34691792	-0.33175961
0.46718519	0.10164453	-0.1626438	-0.48648222	-0.58270477	-0.45443517	-0.2234053	-0.041009909	0.06138941	0.19338235	0.36761286	0.50333322	0.50833291	0.53919831	0.53190262	0.46213537	0.47306335	0.50915763	0.53140365	0.49758581	0.44748289	0.43453188	0.39036654	0.46199504	0.47841794	0.41688736	0.40212907	0.43674991	0.42830105	0.37558936	0.36689666	0.33136489	0.34640751	0.34265428	0.31564292	0.24473393	0.2301393	0.28666673	0.30583025	0.23284125	0.21197295	0.29895025	0.28645771	0.2092105	0.21574046	0.25987103	0.30189501	0.31535107	0.31197629	0.37272913
0.66113283	-1.5524706	-3.1246406	-4.3133515	-4.0170422	-3.0059934	-1.832411	-1.5038856	-1.0717055	-0.5213163	-0.38637279	-0.46906259	-0.471558	-0.43702213	-0.4313397	-0.31165841	-0.34181866	-0.39713553	-0.47691998	-0.45998621	-0.39002986	-0.51900517	-0.77309359	-0.67255176	-0.48837207	-0.60698306	-0.80671302	-0.90429716	-0.75620183	-0.72034048	-0.96710096	-0.86549262	-0.88815624	-1.003868	-0.96696122	-1.0586948	-1.1506768	-1.1549021	-0.86881111	-0.83478742	-0.980788	-0.84150256	-0.71545305	-0.50387874	-0.33181854	-0.44348035	-0.42690119	-0.4216443	-0.30301083	-0.19125504
0.20315245	-1.9100368	-3.3980169	-4.3396373	-4.1915831	-3.0783655	-1.7347663	-1.3748577	-1.181564	-0.35235103	0.009548289	0.063759911	-0.03153213	-0.15670005	-0.16313182	-0.10039272	0.054010967	0.019502929	-0.18273281	-0.09077477	-0.073122286	-0.11931792	-0.012831252	0.074302711	-0.13636206	-0.48116225	-0.77510812	-0.69202796	-0.13741493	-0.23716503	-0.87250564	-0.94340999	-0.85786553	-0.86879118	-0.76233115	-0.72380004	-0.95892256	-0.73236327	-0.59459827	-0.96502062	-0.39850807	-0.13073118	-0.45691896	-0.16633447	-0.1172455	-0.21516584	-0.31831872	-0.076622499	0.26796641	0.27872317
-0.42770994	-1.3098672	-1.8672983	-2.6830016	-2.9417968	-2.8775329	-2.6052653	-2.1020603	-1.5246725	-0.94065182	-0.56555914	-0.49061133	-0.44688579	-0.25148125	0.085858083	0.41449325	0.49606952	0.46953238	0.45351963	0.39819152	0.44119909	0.54031998	0.5144681	0.48234826	0.50173654	0.49959083	0.51581144	0.46479473	0.4223511	0.46075456	0.44415855	0.46593122	0.4680991	0.38727792	0.39718973	0.45512798	0.44652369	0.3587285	0.29753618	0.33487561	0.36476318	0.34417203	0.30522316	0.27888985	0.29703874	0.28701602	0.21671766	0.20979479	0.26127014	0.23261548
0.74702466	-1.0836391	-2.4254969	-3.6630131	-4.3698098	-4.2362123	-3.6010218	-2.1624048	-1.2597284	-1.0536084	-0.26873857	0.19729272	0.19159921	0.20832625	0.16297635	0.14046693	0.30208093	0.23509153	0.24427241	0.25381424	0.26213244	0.017660761	-0.009731018	-0.020991995	-0.078443668	0.024600244	-0.11603045	-0.18107666	-0.13039471	-0.35106405	-0.3317296	-0.25527921	-0.27274033	-0.30940346	-0.41785101	-0.62446143	-0.48831754	-0.50071595	-0.41571251	-0.43663011	-0.46925786	-0.40291074	-0.36917951	-0.38899421	-0.23787326	-0.13976889	-0.037496035	0.021434225	0.015948785	0.11765259
-1.535756	-3.2444226	-3.6595606	-4.3699972	-4.4247859	-3.5749704	-2.2179988	-1.3716758	-1.1515794	-0.58730075	0.035495888	-0.038477191	0.008812853	-0.042144957	-0.079195015	0.020623607	0.016665157	0.001769156	-0.058598474	-0.047941487	-0.047533609	-0.096426861	-0.020353312	-0.16106177	-0.16142862	-0.057898448	-0.12105471	-0.14674949	-0.15761949	-0.11863142	-0.19677163	-0.21104316	-0.13647695	-0.15720721	-0.1315848	-0.23916308	-0.11376223	-0.1020809	-0.099535473	-0.10009902	-0.085977629	0.018165138	0.14686155	0.21335539	0.32143509	0.30401068	0.29718826	0.26631231	0.21977465	0.19600647
0.76833592	-0.27136479	-1.5055286	-2.3923985	-3.0418963	-3.2759374	-2.9525283	-2.6420057	-2.255248	-1.6855873	-1.2308731	-0.90857724	-0.81865459	-0.77478632	-0.35741617	0.10602868	0.33317308	0.37773444	0.30237706	0.34797069	0.33860902	0.29850494	0.35445335	0.31487835	0.2438813	0.2553476	0.32386344	0.30058626	0.31464149	0.31695365	0.20071695	0.29428245	0.32884089	0.19143259	0.24398819	0.32016219	0.25856708	0.17722922	0.15379563	0.20283785	0.23942861	0.19969795	0.17760426	0.17321167	0.13547988	0.1126177	0.092636385	0.075186161	0.10930041	0.10058206
-0.40841448	-1.1130288	-1.7530011	-2.4033549	-2.7476744	-2.8939993	-2.8030533	-2.5960404	-2.4713838	-2.1392274	-1.5474948	-1.0351455	-0.73996312	-0.621754	-0.59199912	-0.44631548	-0.15054331	0.080087811	0.20456908	0.29899163	0.27310218	0.24238133	0.37102224	0.37500438	0.23626344	0.2321387	0.21478928	0.22172329	0.36519903	0.41385036	0.37514829	0.33073887	0.30994092	0.37915887	0.42701656	0.44366768	0.38361839	0.20427491	0.14830762	0.19655406	0.25468281	0.37642142	0.40283197	0.34409236	0.23626344	0.11791239	0.21599013	0.2920913	0.23626344	0.30936025
0.72347923	0.29639877	-0.25949944	-0.93236623	-1.089337	-1.3317638	-1.5970497	-1.7492263	-1.6191729	-1.1393	-0.72214701	-0.41066906	-0.34798685	-0.26767022	0.007734581	0.38035954	0.47221213	0.42246948	0.38759017	0.39548728	0.50220796	0.43247003	0.39593353	0.39673328	0.37283213	0.3959144	0.43797739	0.40807185	0.3975331	0.37465403	0.387143	0.41233892	0.33916915	0.40527096	0.43034982	0.2886782	0.35793055	0.36709294	0.3046247	0.36040275	0.30198818	0.2919102	0.3526685	0.2791696	0.29888227	0.28829693	0.24546054	0.20763753	0.21600944	0.25442177
0.70593122	0.85248173	0.81103532	0.15946692	-0.21495369	-0.53779261	-0.75388242	-0.97465992	-1.2528652	-1.3895729	-1.4360376	-1.3262881	-0.99993742	-0.6042391	-0.32541029	-0.15776588	-0.041261124	0.044618297	0.19808778	0.49102236	0.67138334	0.63286866	0.60098315	0.51818403	0.49927114	0.61956151	0.62785511	0.6142081	0.57830574	0.58691629	0.68865728	0.64271625	0.60191132	0.62737747	0.56806313	0.55046574	0.53562493	0.48532033	0.63097588	0.71672561	0.58501363	0.5538324	0.49729078	0.43383539	0.50146201	0.51591786	0.47392539	0.4620325	0.50206534	0.43334267
-1.2423143	-2.0370203	-2.0124845	-2.3441917	-2.3073945	-2.2777111	-2.156965	-1.8463334	-1.3909049	-0.86833383	-0.57330364	-0.4713262	-0.46360491	-0.32299664	0.025566587	0.30641664	0.42938056	0.49043857	0.45850291	0.42404769	0.50071665	0.52622325	0.453121	0.42178628	0.44098312	0.45687761	0.47652243	0.5207117	0.52779177	0.47739615	0.4562457	0.47338263	0.47498749	0.45539914	0.45751169	0.47771042	0.46831707	0.45585943	0.4356726	0.42008756	0.45404779	0.44137954	0.38315569	0.3445844	0.3430065	0.38414763	0.36202875	0.32279275	0.30870811	0.27484444
-1.3109812	-3.0135261	-3.3962576	-3.7184909	-3.3684943	-3.3974402	-2.6003331	-1.5362908	-1.1896343	-0.89764509	-0.48817602	-0.59147796	-0.65876434	-0.33071519	-0.011103888	-0.13930395	-0.31698886	-0.25514515	-0.17349317	-0.21596104	-0.21576625	-0.33911425	-0.22063718	-0.19335935	-0.51195212	-0.49053989	-0.56466774	-0.64084866	-0.46414242	-0.18176431	-0.22489539	-0.1322355	-0.35496502	-0.64612481	-0.48932913	-0.46734846	-0.67348746	-0.69870615	-0.28928453	-0.051394907	-0.26331081	-0.39094623	-0.26290502	-0.028316103	-0.057681749	-0.36800389	-0.47914109	-0.11621406	0.26810549	0.18657368
-0.5849676	-1.6172649	-2.4382436	-3.226453	-3.8792214	-4.0921334	-3.0443069	-1.8066766	-1.4388969	-1.0598336	-0.28933753	-0.23851693	-0.19860672	-0.2606125	-0.29795921	-0.22500292	-0.22832648	-0.28014876	-0.26339567	-0.26704766	-0.34301245	-0.37780099	-0.27843551	-0.24304299	-0.28665226	-0.31722888	-0.34530495	-0.28579874	-0.28246529	-0.2529517	-0.23533363	-0.35090282	-0.25167708	-0.21841595	-0.26157404	-0.32279656	-0.27114574	-0.18537723	-0.22611111	-0.1323633	-0.078237766	-0.12161166	-0.16054164	-0.099063648	-0.018263878	-0.058725828	-0.005919502	-0.046366247	0.028369014	-0.044906952
-0.1251514	-0.67558592	-2.1988924	-3.3209323	-4.0280171	-4.1613166	-3.8156878	-3.2047173	-1.8957901	-1.2624523	-1.1385477	-0.53295531	-0.2561531	-0.36412898	-0.35241151	-0.23779329	-0.33822765	-0.38955208	-0.34695395	-0.47625847	-0.30525448	-0.25635939	-0.38913868	-0.36137945	-0.41983758	-0.24519064	-0.22287247	-0.33726502	-0.26264861	-0.23436615	-0.2657489	-0.26184048	-0.26510506	-0.32597852	-0.20623647	-0.22509449	-0.28250793	-0.16891469	-0.37247247	-0.25154104	-0.23393419	-0.16273169	-0.23909101	-0.12473564	-0.096294974	-0.010926502	0.013804539	5.93E-05	0.075694452	0.12896421
-0.81111304	-3.0712818	-4.0473358	-4.220162	-3.7796072	-3.0546002	-1.9579328	-1.5000985	-1.2313317	-0.54423757	-0.22660693	-0.27735052	-0.2778088	-0.26421124	-0.28851355	-0.33525395	-0.32040407	-0.29343162	-0.30623306	-0.38465389	-0.48986463	-0.48779467	-0.469424	-0.56291807	-0.4968611	-0.50695261	-0.54685119	-0.59824937	-0.70692752	-0.61663979	-0.70144277	-0.79683581	-0.91948313	-0.85235907	-0.9510927	-0.92219127	-0.86612204	-0.81063804	-0.80353275	-0.85034597	-0.70976284	-0.57185206	-0.57516523	-0.49063327	-0.39014875	-0.37390896	-0.22383223	-0.086960177	-0.034795226	0.012269958
0.59803196	-1.8841991	-3.5596214	-4.7371019	-4.3528814	-3.3619521	-1.7180665	-1.3883964	-0.97956665	-0.31704515	-0.076336842	-0.028512289	-0.06842044	0.010151569	-0.061365378	0.005955784	-0.099293772	-0.16035986	-0.12048133	-0.1719668	-0.077273454	-0.17092183	-0.18707784	-0.20421406	-0.30829872	-0.35035129	-0.44187412	-0.40629264	-0.50314845	-0.59968779	-0.61073783	-0.61368225	-0.76297632	-0.77858562	-0.77146495	-0.9040394	-0.76947145	-0.87443687	-0.86376928	-0.80299921	-0.75819023	-0.60904034	-0.59140896	-0.44583732	-0.3927712	-0.24574489	-0.21761639	-0.059180584	-0.021483464	-0.07153748
0.54565692	-1.014383	-2.3166977	-3.6340397	-4.196857	-3.7580926	-3.1944444	-2.2217637	-1.5885544	-1.2021459	-0.58949343	-0.45510865	-0.20161263	0.055583137	-0.095133399	0.023463728	-0.29155569	-0.40506301	-0.26935394	-0.19747726	-0.032428873	-0.5012568	-0.39965601	-0.28300338	-0.20294525	-0.57015836	-0.77724422	-0.41941806	-0.37551259	-0.63809089	-0.96908157	-0.78020242	-0.61707533	-0.89817191	-0.97049339	-0.77436568	-0.65062328	-0.68030253	-1.0151444	-0.9709319	-0.79223921	-1.0113465	-0.70561513	-0.5105141	-0.57116582	-0.6747071	-0.57312972	-0.1568737	-0.21950307	-0.26931715
0.39402608	-1.6282384	-3.6459538	-4.4653646	-4.505136	-4.0602432	-3.1960421	-1.8231346	-1.0983907	-1.0613729	-0.32228901	-0.044458346	-0.14568832	-0.097630269	-0.18181167	-0.10071789	-0.14471274	-0.083972842	0.014914725	-0.14519966	-0.12979176	-0.18960646	-0.1518831	-0.11073347	-0.28149638	-0.18536728	-0.21595545	-0.22343805	-0.1980803	-0.30695676	-0.29038692	-0.41888625	-0.43015495	-0.49682788	-0.61936724	-0.54739488	-0.55089923	-0.5395395	-0.50217497	-0.4708861	-0.4582967	-0.3857798	-0.36611095	-0.33521524	-0.29129113	-0.12904153	-0.11121975	-0.072217497	0.043343783	0.092397346
0.51449433	-1.152529	-2.9617746	-4.3699411	-4.3827369	-3.7563842	-2.7053691	-1.6918611	-1.6268363	-1.0713193	-0.4210992	-0.39234457	-0.40717296	-0.35872092	-0.37544399	-0.32483409	-0.30365488	-0.38276659	-0.35206061	-0.40796742	-0.43957495	-0.46571314	-0.45467587	-0.50820042	-0.4463774	-0.50105349	-0.56158378	-0.61675772	-0.64889194	-0.71297692	-0.69769421	-0.69928741	-0.72609392	-0.72174621	-0.75789103	-0.73381885	-0.72790167	-0.66148308	-0.72215263	-0.71760313	-0.54497593	-0.57437059	-0.46812468	-0.49885829	-0.3540006	-0.34245193	-0.21004958	-0.17490495	-0.12824361	-0.05732333
1.005775	-0.082370329	-1.0945756	-2.23952	-2.8548452	-3.0430745	-2.6665627	-2.3228823	-1.7170116	-1.1537184	-0.80826467	-0.70332933	-0.59595757	-0.10279884	0.22074518	0.27684004	0.23771667	0.29800866	0.26061229	0.31189247	0.28897582	0.32792695	0.35653805	0.28279669	0.24959386	0.29202365	0.30398715	0.22933669	0.24287618	0.21548603	0.19859331	0.1792081	0.18077034	0.14635738	0.1253632	0.095882374	0.063232828	0.08638102	0.11188821	0.023913449	-0.042355436	0.039299791	-0.011750366	-0.072157604	-0.062330768	-0.14031565	-0.1557285	-0.17519747	-0.15107526	-0.22572779
-0.34090954	-1.7110015	-3.4240738	-2.152835	-1.7474247	-1.4060322	-0.40740913	-1.7535639	-2.4333543	-0.89266452	0.67462169	0.45153755	0.46551865	-0.076130454	-0.66425348	-1.2081157	-0.51115022	1.6387124	-0.64745486	-1.6698666	-0.74038664	-0.69924298	0.37227637	0.16178595	-1.17264	-0.71848908	1.8095423	0.010359525	-1.1241659	0.62170784	0.098617436	0.27461988	-0.95071744	-2.4924403	-0.4571527	-0.41290265	-0.81975673	-0.73656785	1.2451721	0.24027318	-1.712634	-0.57254915	-0.07672439	-0.21620712	-1.7291799	0.53277971	1.7531018	-1.0629718	-0.61666085	1.1318439
-0.84021451	-2.7120551	-3.2789081	-4.160204	-4.1695902	-3.6556715	-2.5321373	-1.7379387	-1.5758524	-0.96074856	-0.50979093	-0.47564367	-0.41090629	-0.41758072	-0.46020531	-0.41880861	-0.51671002	-0.38016773	-0.31148555	-0.31578424	-0.28447292	-0.36577457	-0.39663006	-0.48210472	-0.37765349	-0.44062831	-0.36331276	-0.41352851	-0.392523	-0.49843284	-0.4844872	-0.47340394	-0.56108909	-0.49592032	-0.50888311	-0.52698444	-0.34928239	-0.50407969	-0.49330714	-0.46740911	-0.51110371	-0.23222547	-0.28172317	-0.28205945	-0.09819195	-0.12086398	-0.040798125	-0.14223784	-0.051934677	0.065887218
-0.20956895	-0.66051512	-0.76506114	-1.0757467	-1.2618049	-1.5216227	-1.7146261	-1.7211343	-1.6062715	-1.2531651	-0.83357841	-0.45597482	-0.23414281	-0.24164557	-0.18104685	0.029839355	0.23411575	0.35408204	0.34844413	0.31262189	0.29992282	0.29708124	0.37315517	0.46193877	0.44316565	0.36658685	0.34555502	0.39564303	0.41915225	0.3751983	0.36700091	0.42073408	0.42524097	0.39621406	0.45046256	0.514679	0.46131684	0.35911765	0.31471898	0.32895382	0.38825276	0.45893533	0.48279144	0.46358882	0.42459215	0.3548222	0.3545058	0.44514146	0.43222493	0.38554749
-0.39490182	-2.1373528	-3.436145	-4.4070589	-4.2850058	-3.5090861	-2.272649	-1.7644726	-1.547295	-0.8867441	-0.49546146	-0.53242352	-0.49716732	-0.51919664	-0.46900041	-0.4386785	-0.48503609	-0.43078324	-0.39980488	-0.40772191	-0.51125476	-0.52668526	-0.51331475	-0.67023577	-0.60856002	-0.63202423	-0.65593212	-0.62566251	-0.77260937	-0.76014972	-0.83628246	-0.95076973	-0.95032409	-1.0145759	-0.94041742	-1.000405	-1.0262417	-0.91785371	-0.80149176	-0.80349106	-0.72706687	-0.63246964	-0.51161777	-0.4215262	-0.24427872	-0.18689768	-0.056636413	0.037659374	-0.008604372	-0.022263518
-1.8868484	-3.4746546	-4.4544529	-4.673875	-4.0460138	-3.4042565	-2.2205247	-1.4017629	-1.086385	-0.35375831	0.045134742	0.03431126	-0.009373364	0.05929924	0.019254891	0.063888745	0.077214809	0.15760574	0.060581757	0.021216211	0.065385453	-0.003395569	-0.0056336	0.015665645	0.004351058	0.024526533	-0.001239048	-0.082110374	-0.081869229	-0.24838336	-0.22662173	-0.16063725	-0.27024632	-0.30677214	-0.2726056	-0.23093793	-0.28398763	-0.24314654	-0.25538879	-0.27870608	-0.13053098	-0.063307231	-0.082733034	-0.006422499	0.053788969	0.028950258	0.1423471	0.24502946	0.26337045	0.31519705
1.9018548	0.018693358	-2.1501357	-3.3066787	-4.2458682	-4.1404669	-2.7561274	-1.8741745	-1.7898678	-1.0068556	-0.066944973	-0.21559844	-0.1771288	-0.11012118	-0.097143577	-0.069378107	-0.192226	-0.12454055	-0.27095436	-0.22322155	-0.33378865	-0.31477731	-0.19005454	-0.40137276	-0.44013872	-0.53593894	-0.52226282	-0.43580928	-0.60233876	-0.685943	-0.54477331	-0.7068286	-0.79910471	-0.79435232	-0.82444663	-0.90554301	-0.87364183	-1.0208106	-0.95646099	-1.0246102	-0.88548278	-0.91681164	-0.81937096	-0.67568409	-0.50374145	-0.4902042	-0.34691501	-0.23790269	-0.2430487	-0.16983163
0.081879594	-0.31779604	-0.66754354	-1.0847408	-1.3414105	-1.7264105	-2.0680388	-2.1270766	-1.9883278	-1.6863165	-1.2864454	-0.83672407	-0.45367618	-0.30490814	-0.284762	-0.15384095	0.055587246	0.24241906	0.36961867	0.35575417	0.30300779	0.3410085	0.3894028	0.37564973	0.35597617	0.39780472	0.41515662	0.37022372	0.3631859	0.34999047	0.30555226	0.35260863	0.42991725	0.4037563	0.37865757	0.41670946	0.40555397	0.36148335	0.3802424	0.43524668	0.43857426	0.38169811	0.3695389	0.43154545	0.44610775	0.4076043	0.41005887	0.39081998	0.36352616	0.39827397
1.4318017	0.67924333	-0.24321872	-1.216759	-1.9192224	-2.1385985	-2.3264233	-2.3492117	-2.1719238	-1.8735262	-1.4287311	-1.0491883	-0.83158105	-0.66642187	-0.51892145	-0.31253267	0.019087833	0.34538132	0.50144436	0.48452435	0.4632969	0.48723682	0.46649819	0.44963492	0.49870608	0.45825416	0.4201922	0.50252472	0.46282742	0.47688075	0.52434622	0.45844356	0.46492718	0.4649977	0.48601729	0.45726081	0.42666476	0.44661141	0.42588043	0.43043994	0.36974833	0.3396092	0.34606306	0.32462772	0.3275209	0.309914	0.28174195	0.2419914	0.28267982	0.30494613
-1.717563	-3.3641962	-4.0854432	-4.3902529	-3.6959951	-2.6798707	-1.4478554	-1.189454	-0.6444191	0.041082299	0.18590682	0.18012062	0.17570095	0.15267984	0.20143144	0.2614724	0.19094976	0.059985306	0.18574923	0.083992403	0.25477897	0.16424375	0.075198432	0.10202511	0.002789154	0.13120288	0.077400401	-0.006271174	-0.051879921	-0.011342323	-0.036580981	-0.12434918	-0.019977417	-0.062436294	-0.14315856	-0.25530855	-0.19670376	-0.13817306	-0.089310164	-0.049722779	-0.15323203	0.046314707	0.087334682	0.15336716	0.31801599	0.41834387	0.29430433	0.42210181	0.57814628	0.55414089
-0.28911692	-2.902968	-3.8634897	-4.3543583	-3.8052219	-2.5973108	-1.9656136	-1.6114427	-0.8250024	-0.29530662	-0.41562746	-0.41832427	-0.4180753	-0.39785358	-0.39968784	-0.36444564	-0.35153896	-0.45078268	-0.45973025	-0.51044498	-0.54696359	-0.60924497	-0.54808333	-0.65506432	-0.6429484	-0.64559279	-0.73920012	-0.79307484	-0.7747951	-0.81142492	-0.80883168	-0.90413127	-0.9426631	-0.96565552	-0.99179499	-0.98645394	-0.88284048	-0.89291251	-0.89022866	-0.84303905	-0.69375784	-0.65104422	-0.51089647	-0.37455375	-0.39025443	-0.28003874	-0.18562138	-0.17128049	-0.063811327	-0.026686686
1.4088469	1.5294293	1.4061911	0.66481703	-0.11811076	-0.63398483	-0.85329924	-1.2195345	-1.6633444	-1.7428497	-1.6504508	-1.2797792	-0.78534384	-0.56197063	-0.42050655	-0.4136439	-0.35903799	-0.018838444	0.38300531	0.61649045	0.54048203	0.44160256	0.591167	0.56783988	0.4342726	0.51303747	0.43762489	0.44970674	0.60981898	0.48096825	0.4770785	0.43489552	0.43216468	0.50444584	0.38498522	0.44160256	0.47648517	0.38052538	0.35294265	0.42258607	0.46320944	0.38385484	0.33646731	0.37442511	0.38231815	0.38159791	0.3621911	0.29797791	0.29897846	0.27338615
-0.88055955	-1.6618906	-1.8309234	-2.2922399	-2.5065137	-2.4924308	-2.5007637	-2.3392138	-2.1151484	-1.8678934	-1.3352818	-0.76257184	-0.57585169	-0.51276914	-0.34541615	-0.17831172	0.10308465	0.36372196	0.36898103	0.32430814	0.35078257	0.34511444	0.32788009	0.3689612	0.43410697	0.46263193	0.45263729	0.42559192	0.40088245	0.38792208	0.37472969	0.37104631	0.41207179	0.44531534	0.43359357	0.45810127	0.46412359	0.38838356	0.37539379	0.40794742	0.38930979	0.3993766	0.39604566	0.34780071	0.3580108	0.37111274	0.34163194	0.33030398	0.32277745	0.29942641
0.17397059	-0.97339575	-1.4328209	-2.2433056	-2.4195493	-2.3748631	-2.3745847	-2.2588436	-2.0476204	-1.6128928	-1.0903474	-0.64747679	-0.4521151	-0.43389334	-0.2586466	0.072527088	0.35307581	0.50589936	0.55081026	0.55115493	0.55113174	0.52648898	0.52147473	0.57045988	0.60312462	0.61343606	0.59954348	0.55129933	0.57477671	0.58252725	0.49309139	0.48876111	0.51643715	0.44313094	0.44299856	0.51547913	0.44499865	0.37443291	0.40499635	0.42083509	0.44844334	0.42395047	0.356366	0.32914788	0.27780373	0.3256607	0.40997084	0.33215954	0.26174267	0.26011231
0.23393412	-1.915133	-3.4871653	-4.2284258	-4.0816999	-3.7405063	-3.0220467	-1.8674247	-1.261902	-1.1291342	-0.3909567	-0.11567514	-0.2180087	-0.19867141	-0.3205682	-0.25105455	-0.25974387	-0.24592213	-0.19903564	-0.28049073	-0.25333469	-0.23294816	-0.2578489	-0.33023599	-0.33571365	-0.27909141	-0.44679333	-0.44487131	-0.50231833	-0.51772068	-0.43299842	-0.49441028	-0.62387659	-0.7020921	-0.66432217	-0.59211989	-0.70861263	-0.71299634	-0.71811949	-0.63277271	-0.60086465	-0.58067319	-0.46631702	-0.53496867	-0.44892977	-0.47079143	-0.36745134	-0.17831308	-0.069787931	-0.079509426
0.68504948	-1.6318472	-3.0161859	-3.7975707	-3.6554035	-2.5671605	-1.7616294	-1.5745446	-0.92484709	-0.23881382	-0.21164895	-0.24042042	-0.2467304	-0.29883633	-0.19076097	-0.27008652	-0.32479783	-0.27816761	-0.34134631	-0.26773399	-0.41106238	-0.49575303	-0.5131179	-0.5133462	-0.60118483	-0.60426154	-0.675023	-0.68615833	-0.7521863	-0.85910103	-0.87419321	-1.0577879	-1.0153812	-1.1031674	-1.1545538	-1.2437314	-1.2264917	-1.2464098	-1.1792684	-1.1227304	-1.1323749	-1.2107236	-1.1040945	-1.0211806	-0.95647368	-0.84640751	-0.6867137	-0.69415077	-0.61200501	-0.36081193
0.28682941	-0.47111945	-0.18385285	-0.99428378	-1.3936261	-2.0470568	-2.6762611	-2.7729375	-2.8313491	-2.4811092	-1.9232516	-1.4626925	-1.0015198	-0.7049097	-0.52599269	-0.29224277	0.025425222	0.35771286	0.53484172	0.5126236	0.43620323	0.45487238	0.52467258	0.52509488	0.47354668	0.47028299	0.50260242	0.55049623	0.56690532	0.54085315	0.53371328	0.52731226	0.49221841	0.49353853	0.48801035	0.44466098	0.43620323	0.47225631	0.46931583	0.42365989	0.38018805	0.36569575	0.37356489	0.38801052	0.38018805	0.35808307	0.32128929	0.27694221	0.24948595	0.25282592
0.16104328	-1.4079655	-3.5743998	-4.5296831	-4.3538926	-3.6061719	-2.4821829	-1.814941	-1.6775467	-0.91031943	-0.29714317	-0.23755585	-0.29891251	-0.24663953	-0.27922986	-0.23707713	-0.25790329	-0.2580871	-0.31275512	-0.37154299	-0.27636472	-0.29747916	-0.4685403	-0.40440399	-0.44194294	-0.43301401	-0.54655779	-0.60360897	-0.58832142	-0.65270409	-0.69697789	-0.77417983	-0.70846665	-0.78448585	-0.84566566	-0.78956018	-0.81200533	-0.75454815	-0.71277473	-0.66358171	-0.57946053	-0.53542776	-0.40782218	-0.25632398	-0.27529949	-0.18623035	-0.10070494	0.049487187	0.09417267	-0.008541673
-0.69799315	-2.8523301	-3.7325591	-4.0653121	-3.8520504	-3.4900791	-2.3865698	-1.2621578	-1.1189007	-0.70828422	0.011553245	0.21266656	0.14076115	-0.091230371	-0.11945801	-0.092011047	-0.15372076	-0.026594277	-0.056806316	-0.1918804	-0.17280296	-0.12132329	-0.14321685	-0.35035146	-0.46002773	-0.2424215	-0.21874554	-0.25645727	-0.20255036	-0.3607189	-0.41342298	-0.48454621	-0.44805296	-0.34513355	-0.29502707	-0.32557667	-0.49393687	-0.56723557	-0.39136784	-0.43003671	-0.54421158	-0.30855766	-0.35594986	-0.31921485	-0.28334569	-0.22543408	-0.085689608	0.072462774	0.028778082	-0.023651979
-0.12904271	-0.67888856	-1.2637141	-1.9543785	-2.3259128	-2.5569333	-2.6186064	-2.523582	-2.3884402	-2.2035563	-1.8246629	-1.2757314	-0.89343159	-0.77847953	-0.65854507	-0.44497171	-0.22067152	-0.067662485	-0.01281833	0.053479463	0.046941531	-0.034414619	-0.045425597	-0.006621361	0.065697106	0.074958237	0.01182215	0.077951836	0.17962316	0.13050428	0.10710258	0.16525462	0.17849014	0.16126257	0.14773962	0.14759604	0.14773877	0.14219788	0.10668016	0.15193009	0.23221863	0.16280479	0.18121233	0.22977537	0.15098487	0.16062116	0.21972276	0.24477409	0.22983985	0.18913731
-0.38004807	-1.4823743	-2.0360981	-2.8144521	-3.1315536	-3.1749255	-3.0548789	-2.6731415	-2.2842192	-1.8998261	-1.3996819	-1.0092853	-0.86084159	-0.75378287	-0.53171481	-0.18730857	0.090482034	0.18692176	0.15631068	0.17602777	0.25390601	0.21406173	0.23165243	0.26689077	0.18675713	0.26059929	0.3383872	0.30648122	0.26995227	0.19051521	0.22123138	0.24940469	0.26028102	0.33526329	0.24936485	0.18948793	0.245569	0.22298752	0.2039025	0.22011642	0.24020597	0.24793777	0.22661891	0.22699822	0.21514339	0.15111046	0.092382148	0.13261904	0.19361816	0.14338543
-2.4969547	-4.2969871	-4.0956445	-4.2516982	-3.6377611	-2.7111436	-1.4174656	-1.2411981	-0.68606369	-0.1680879	-0.10325855	-0.10252425	-0.16087386	-0.17522331	-0.15865617	-0.11410063	-0.15561265	-0.24607818	-0.21454702	-0.18442146	-0.22430666	-0.18129852	-0.2620433	-0.22301766	-0.26898539	-0.26081726	-0.3030188	-0.32675664	-0.36280252	-0.49866288	-0.50966521	-0.48769907	-0.52827858	-0.4900441	-0.58727427	-0.55801934	-0.54592646	-0.48046332	-0.42874533	-0.47944437	-0.45036479	-0.25625024	-0.15150358	-0.11145122	-0.18556403	-0.086009934	0.017253921	0.090685565	0.11331168	0.10085573
-0.18313721	-1.3335291	-2.7652917	-3.9612928	-4.5148384	-4.0496404	-3.0581633	-1.9925412	-1.4270977	-1.1681699	-0.61156059	-0.3305924	-0.26053725	-0.16599326	-0.26735707	-0.42392724	-0.3183529	-0.052732908	-0.053799314	-0.21344602	-0.21542014	-0.52762975	-0.69909582	-0.3609801	-0.009089899	-0.047009986	-0.31333477	-0.50374256	-0.55779395	-0.31958845	-0.29683052	-0.25141234	-0.32380576	-0.38756061	-0.47716092	-0.43835492	-0.34215575	-0.42868443	-0.47728097	-0.39317637	-0.30512554	-0.43980014	-0.2624336	-0.0941816	-0.25668849	-0.14962537	0.069861533	0.31560353	0.24538602	0.082436792
1.8491332	0.40342469	-1.316167	-2.5499364	-3.717966	-3.9289932	-3.1007144	-1.8764355	-1.6402456	-1.4745719	-0.29046031	-0.062023477	-0.063705489	-0.11398956	-0.074463251	-0.057845523	-0.032069741	0.011375829	-0.20412486	-0.14435675	-0.20072403	-0.27209215	-0.29600042	-0.28044454	-0.44353356	-0.37958961	-0.37875232	-0.33286715	-0.50590284	-0.56839432	-0.66759359	-0.69823695	-0.87845904	-0.82237404	-0.90508552	-1.1187717	-1.0458517	-0.97013086	-1.0847982	-1.1391143	-0.99661866	-1.0795279	-1.049002	-0.85492102	-0.7573075	-0.66066882	-0.62417594	-0.39899253	-0.40717508	-0.3753783
-0.7510869	-2.3038423	-3.0662637	-4.1118721	-4.1834971	-3.6574412	-2.2547991	-1.665218	-1.2965484	-0.64972959	-0.21439325	-0.24976189	-0.29031037	-0.26613779	-0.19790519	-0.20967413	-0.40546604	-0.47299183	-0.27284068	-0.36085669	-0.42988999	-0.37685682	-0.25633458	-0.43005564	-0.34052279	-0.37820672	-0.35593414	-0.52672744	-0.62225944	-0.45508254	-0.51617193	-0.64737734	-0.58117052	-0.4638472	-0.4630893	-0.47733479	-0.56554368	-0.48995376	-0.58283676	-0.43702328	-0.12641402	-0.28060076	-0.32489214	-0.25589492	-0.029093861	0.098109473	-0.087461482	-0.15334326	-0.19133729	-0.073361107
-0.4208493	-1.6438322	-2.3390133	-2.8720882	-3.0068142	-3.077426	-2.8019537	-2.4349035	-1.9949468	-1.4748733	-1.0505089	-0.75237164	-0.6784711	-0.55289131	-0.049578714	0.30186711	0.26974033	0.2173778	0.24573358	0.27975419	0.31553061	0.339705	0.31052823	0.28589098	0.30188297	0.25464973	0.25992974	0.33628821	0.33042414	0.3967529	0.33720544	0.18595413	0.229042	0.27191018	0.21729034	0.16242621	0.18954588	0.15706332	0.11818533	0.11940912	0.12060652	0.13408538	0.029819116	0.051221683	0.045017596	-0.10560918	-0.033230003	0.076849557	0.029620784	-0.009499967
0.39910044	-0.70044113	-1.8876659	-2.6331547	-2.7207891	-2.7995659	-2.6489759	-2.465501	-1.9511892	-1.254223	-0.80523238	-0.5372521	-0.4730488	-0.49978054	-0.21188619	0.2389211	0.48414327	0.5197719	0.48031373	0.50806832	0.51836833	0.48116378	0.50320653	0.50357184	0.53046144	0.56699033	0.56376801	0.5702782	0.558336	0.4987999	0.49833236	0.53685554	0.43680122	0.40796357	0.5010732	0.48899846	0.43599711	0.40027288	0.36174023	0.36918515	0.38966907	0.36395216	0.36843766	0.40474414	0.39842866	0.36342552	0.32658102	0.28588526	0.21922952	0.2355707
-1.389282	-3.0775953	-3.7701652	-4.3014416	-3.7569409	-2.7648287	-1.9262873	-1.661889	-0.8996283	-0.57801741	-0.62707539	-0.43805546	-0.46650831	-0.46108225	-0.44432078	-0.3180389	-0.55360107	-0.63372149	-0.4930755	-0.49919959	-0.48409909	-0.50674475	-0.5524314	-0.50124224	-0.4421602	-0.64054793	-0.7719826	-0.72241525	-0.60384395	-0.54887151	-0.84978521	-0.81880855	-0.76610843	-0.80469734	-0.77311342	-0.95847229	-0.91103992	-0.73653806	-0.75351816	-0.71675639	-0.69512507	-0.68783471	-0.33929538	-0.30865157	-0.41386463	-0.17473337	-0.049917177	-0.096127002	-0.1450711	-0.082717762
1.6220903	1.8307142	0.30670332	-1.9249492	-3.0050471	-4.2101822	-4.2787961	-3.0107778	-1.7215307	-1.7073227	-0.93925751	0.15288773	0.18528078	0.081944759	-0.007332487	0.097077935	0.11843514	0.18705492	0.076751703	-0.029438852	-0.097538003	-0.076101249	-0.064955007	-0.13694754	-0.088430016	-0.25647037	-0.34548464	-0.34697553	-0.37652833	-0.43526143	-0.62312441	-0.61216962	-0.73765225	-0.65905158	-0.74650811	-0.84088048	-0.89793165	-0.95352306	-0.95082182	-0.87491338	-0.91141096	-0.95666284	-0.8832098	-0.91730426	-0.70284156	-0.53607481	-0.38851934	-0.36153539	-0.23143075	-0.046476663
0.75256839	-0.71217932	-2.0145305	-3.2185699	-3.7900988	-3.4119259	-2.5782181	-1.8024577	-1.6544592	-1.1378363	-0.47247251	-0.43333997	-0.45967783	-0.46781233	-0.50310933	-0.51815345	-0.47594399	-0.46330074	-0.43627963	-0.50464319	-0.41769993	-0.45866535	-0.48939887	-0.62421692	-0.65645469	-0.6763013	-0.74978151	-0.68308498	-0.69552805	-0.78537131	-0.81147882	-0.95498327	-1.0097946	-0.97087223	-1.0263808	-1.0775836	-1.1749756	-1.2179033	-1.0579511	-1.1129456	-1.2096327	-1.088276	-1.0943725	-1.0632724	-0.87578703	-0.81039036	-0.85834965	-0.78885938	-0.64352384	-0.64243616
1.019834	0.071752509	-1.5015827	-2.5631117	-3.3547094	-3.7484135	-3.1066693	-2.1063032	-1.9859756	-1.6799912	-0.96852171	-0.81446632	-0.82895541	-0.87433803	-0.80145157	-0.78104859	-0.7899942	-0.74032777	-0.69760509	-0.70484004	-0.79044313	-0.79065831	-0.82926216	-0.8659596	-0.87479846	-0.77293534	-0.8547747	-0.84284897	-0.89540245	-0.85671936	-0.94267287	-0.92034675	-0.96019906	-0.98440449	-1.0267263	-1.0050072	-0.9552797	-1.0027819	-0.99228216	-0.89937417	-0.94887984	-0.85935332	-0.88324659	-0.7699198	-0.67058191	-0.57460866	-0.47767246	-0.31453624	-0.2700467	-0.25147918
1.0310148	0.80662708	0.46340569	-0.19685066	-0.55296086	-0.74266637	-1.0087454	-1.2589487	-1.3786657	-1.4172956	-1.2870337	-0.95818535	-0.64774583	-0.39367156	-0.30324614	-0.28577934	-0.12506225	0.086318989	0.37702207	0.57782102	0.55152771	0.55682694	0.57616803	0.50555857	0.47149129	0.52156453	0.54244406	0.50148721	0.47418246	0.47865322	0.49589807	0.5071601	0.49397965	0.49351404	0.5271984	0.51369417	0.4707452	0.47139793	0.47367984	0.47646183	0.46320611	0.41497616	0.38729753	0.37310114	0.36163773	0.34267979	0.33282074	0.31806804	0.2930453	0.32643051
0.67448409	-0.52213078	-1.6422435	-2.5888608	-3.0843157	-3.2317345	-2.980019	-2.5443987	-2.0886123	-1.5477825	-1.0907623	-0.83404103	-0.72129568	-0.65007432	-0.295735	0.23237858	0.42432177	0.401344	0.42590147	0.41685682	0.40543246	0.385838	0.33689931	0.38757515	0.38573652	0.34344803	0.42240149	0.43732794	0.39426137	0.37426429	0.36084602	0.3609436	0.34400893	0.34311231	0.31840586	0.23529105	0.26361329	0.32645074	0.24215966	0.21765906	0.19397029	0.13141898	0.20554716	0.2291828	0.20325228	0.17824402	0.099322841	0.068927432	0.069533533	0.086106369
-1.1463327	-2.0874314	-2.3993749	-2.635449	-2.5342153	-2.314035	-1.8300356	-1.2606268	-0.98520554	-0.70761583	-0.62564821	-0.34888277	0.099213678	0.49654017	0.5667898	0.46426582	0.47583104	0.4637728	0.43135745	0.45878029	0.43512777	0.37098286	0.43684359	0.46872352	0.6065113	0.55334939	0.4721677	0.49780742	0.42031517	0.35431877	0.24239795	0.33048015	0.33766527	0.39985449	0.44977362	0.44961088	0.41484375	0.34106093	0.30632503	0.23359391	0.2249323	0.20313515	0.14052728	0.12152627	0.10863872	0.15998837	0.14715988	0.073664861	0.10426903	0.057695618
-0.61158584	-1.3457214	-1.6448613	-2.3485036	-2.6830023	-2.8263778	-2.8459741	-2.5860778	-2.2003552	-1.6815857	-1.1077767	-0.75736762	-0.68536505	-0.60499499	-0.3196502	0.05184971	0.25453998	0.322233	0.34082718	0.26757026	0.2834177	0.3725164	0.37501741	0.34888766	0.31095731	0.37481078	0.45704767	0.38979655	0.37513298	0.40031903	0.36922504	0.35564417	0.33477755	0.35247045	0.37535255	0.35350039	0.37165481	0.3457272	0.27168533	0.34923463	0.44200022	0.35290671	0.30888388	0.30370885	0.23323054	0.24547477	0.23507953	0.21238006	0.22986149	0.17873625
-0.48182761	-0.97585031	-1.43089	-1.7805405	-2.0525873	-2.2366293	-2.126715	-1.9100172	-1.5085554	-1.0208722	-0.77463788	-0.71762233	-0.56619498	-0.43324108	-0.25370761	-0.20171241	-0.21168824	-0.20829841	-0.23344322	-0.16108832	-0.13333133	-0.21357096	-0.169389	-0.12958528	-0.14538512	-0.12527332	-0.11447286	-0.11725893	-0.13602073	-0.13347391	-0.1257357	-0.10759866	-0.1072628	-0.098743695	-0.11404464	-0.12261716	-0.10166507	-0.089022062	-0.078662264	-0.040477673	-0.079922664	-0.059210084	-0.0529507	-0.011723913	-0.011564357	-0.11168653	-0.063266175	-0.041042547	-0.040593371	-0.05351351
-1.382204	-2.0577057	-2.0907962	-2.4077024	-2.5365531	-2.5075942	-2.5936641	-2.4996056	-2.2556721	-2.0004199	-1.5167533	-0.86561052	-0.46112236	-0.34368743	-0.22945065	-0.092080502	0.063619401	0.32337185	0.47798633	0.44287713	0.43214664	0.46504987	0.48192516	0.4989735	0.47877963	0.46435991	0.48182544	0.4460336	0.40743501	0.42596338	0.41092965	0.36345342	0.37383413	0.41554319	0.43488213	0.44479338	0.41682335	0.32064501	0.25767681	0.29035345	0.33534602	0.36576132	0.38389793	0.33747879	0.28764348	0.32802842	0.39375734	0.41514688	0.42678774	0.41937912
1.1769864	-0.65701606	-2.6056676	-3.8086859	-4.6396123	-3.7415395	-2.2569379	-1.5824809	-1.2123269	-0.058129433	0.060900337	0.039688119	0.006353334	0.062795277	0.11579255	0.013627326	0.013104946	-0.016106851	-0.09011182	-0.19447545	-0.00486431	-0.15535039	-0.28662198	-0.28124769	-0.40269559	-0.45460901	-0.50376691	-0.63795097	-0.68374207	-0.52421697	-0.76629634	-0.93754758	-1.0088709	-1.0202331	-1.1404868	-1.0734651	-1.1792002	-1.0489669	-1.062967	-1.0624942	-0.97992194	-0.92753266	-0.74400217	-0.58400969	-0.60888532	-0.45626188	-0.21777212	-0.22208422	-0.12014758	-0.059249798
1.5994332	1.5792545	1.4060004	0.6100936	0.18542642	-0.28044102	-0.59518561	-0.87248938	-1.167618	-1.2598361	-1.2669097	-1.0703481	-0.71030553	-0.39336624	-0.17864165	-0.075702245	-0.07599855	-0.001657571	0.26219313	0.5141149	0.59435194	0.64785839	0.73080679	0.6842653	0.57926725	0.59435194	0.63574125	0.60977577	0.59866735	0.6184164	0.59435194	0.58346639	0.66040953	0.68366675	0.5882994	0.53851409	0.57079941	0.58279823	0.57336431	0.5503996	0.50128886	0.4817794	0.49998106	0.49755382	0.44997288	0.37100054	0.35626122	0.44953754	0.48482605	0.40763695
0.24331642	-0.60866942	-1.3871238	-2.2913163	-2.936914	-3.1863797	-2.9494736	-2.4201921	-1.7696497	-1.1996041	-0.89362037	-0.78294033	-0.53376263	-0.042697792	0.20291006	0.24912867	0.34971336	0.260837	0.18775935	0.24867409	0.31862441	0.28426333	0.26132484	0.25326333	0.19058186	0.23781583	0.28514444	0.19269116	0.16489393	0.16905736	0.16851368	0.12729219	0.1621598	0.16894798	0.10415057	0.10606311	0.050233175	0.10316052	0.063049723	-0.000818083	0.017392447	-0.054174844	-0.06066794	-0.066724554	-0.1130131	-0.10778661	-0.14359572	-0.14041513	-0.13676387	-0.164556
3.60833	0.30088073	-2.8943954	-4.5420772	-4.1213559	-3.1781195	-1.8406418	-0.87500787	-0.7363371	0.2675439	0.87573369	0.83022033	0.84727457	0.75515382	0.8189496	0.751749	0.69503654	0.71743713	0.53856169	0.46299064	0.37257653	0.42210081	0.29626294	0.24233412	0.20808773	0.1062909	-0.007879251	-0.17476178	-0.25340883	-0.22424976	-0.43756314	-0.56478626	-0.73409254	-0.70667753	-0.71519945	-0.63347416	-0.77264239	-0.75630342	-0.69681078	-0.62740867	-0.58778316	-0.61359764	-0.44647075	-0.32366319	-0.34791478	-0.21542285	0.013111836	-0.014410607	0.040927738	0.005837565
1.5902266	1.181184	-0.56002456	-2.0597185	-2.9479995	-3.6059306	-3.3278092	-2.3943454	-1.9208892	-1.6802879	-0.94619883	-0.49608022	-0.53898496	-0.6291653	-0.64929238	-0.56664915	-0.55086625	-0.58448227	-0.51527964	-0.56321373	-0.63997745	-0.60996939	-0.56782973	-0.76350925	-0.72459683	-0.63828361	-0.79080679	-0.73801387	-0.79627153	-0.93811066	-1.0299863	-0.96000729	-1.0289985	-1.0594827	-1.1597725	-1.1692024	-1.2831012	-1.3648623	-1.3642306	-1.0318437	-1.0598086	-0.97709871	-0.96205981	-0.96396245	-0.79550062	-0.72128944	-0.54438125	-0.54673956	-0.34224776	-0.37065855
0.85205524	-0.38569191	-1.4537454	-1.8705169	-2.241126	-2.4086138	-2.2742429	-1.8800795	-1.2920028	-0.86576823	-0.7349934	-0.60471224	-0.13284265	0.17776662	0.20610044	0.23455343	0.25665851	0.2303445	0.10013211	0.15742227	0.26673921	0.29629066	0.22440278	0.25948753	0.18995927	0.22697151	0.26756435	0.23947316	0.2218108	0.24158149	0.23865756	0.19852211	0.25010625	0.25773808	0.23779603	0.18265643	0.19023504	0.1403867	0.073915537	0.11966338	0.08306542	0.078769282	-0.057015231	-0.001338863	-0.057332406	-0.059571001	-0.023793031	-0.15730933	-0.11913511	-0.057662215
0.61347353	-1.4569184	-2.912768	-4.159192	-4.2940485	-3.4642056	-2.2725316	-1.6246081	-1.5305878	-0.75871372	-0.27705262	-0.36211613	-0.31512413	-0.3655956	-0.24923474	-0.24377167	-0.30295261	-0.34079058	-0.34552507	-0.41162539	-0.36949058	-0.3994936	-0.36933787	-0.44221152	-0.60002435	-0.67099306	-0.61878027	-0.68633262	-0.87982202	-0.95791751	-0.91243978	-0.91992191	-0.8401033	-0.98756709	-1.104197	-1.0674817	-1.0824716	-1.0393999	-0.96767492	-0.85343337	-0.72523194	-0.64138091	-0.52311112	-0.39660584	-0.28791929	-0.26443338	-0.2340964	-0.15153641	-0.092791256	-0.07204876
-0.013217064	-1.1425381	-2.1655419	-2.83294	-3.0833282	-3.3219563	-3.094526	-2.7856003	-2.4192188	-1.8559424	-1.1870696	-0.8515481	-0.70106413	-0.47537842	-0.16668757	0.094178333	0.19370525	0.21467607	0.16397299	0.23707996	0.22436006	0.14632634	0.22874667	0.25229338	0.23433844	0.23430488	0.22733128	0.2792335	0.2233992	0.11939155	0.10738013	0.19872227	0.22383555	0.099479015	0.1304381	0.21485346	0.27220491	0.16322062	-0.032738269	0.028624562	0.096078814	0.007556846	0.022928605	0.068185	-0.018512688	-0.10476524	-0.17101478	-0.10918387	-0.066739877	-0.17316399
-1.2663774	-2.5112793	-2.9786176	-3.3492861	-3.7104385	-3.7922504	-3.0500617	-1.9477515	-1.4091824	-1.0942809	-0.57736667	-0.4281444	-0.33063877	-0.34815123	-0.3072519	-0.31718175	-0.36862879	-0.27872665	-0.31990724	-0.2984118	-0.34115016	-0.368589	-0.36686452	-0.42743406	-0.37328276	-0.33576731	-0.35565287	-0.34879789	-0.41576551	-0.47828909	-0.46619798	-0.46810256	-0.52103059	-0.54380327	-0.53692856	-0.60735295	-0.52784316	-0.57565952	-0.52329035	-0.58091721	-0.55440677	-0.52165306	-0.51611559	-0.53776411	-0.52087899	-0.38730178	-0.41122966	-0.31269019	-0.19630882	-0.24791236
1.0564202	-1.4700534	-3.1259097	-3.6014081	-3.4663047	-3.1424601	-2.405628	-1.6645257	-1.4904453	-0.87024232	-0.43445435	-0.42654819	-0.46330433	-0.43417473	-0.30814678	-0.40980023	-0.44563165	-0.37231305	-0.48445542	-0.47142367	-0.47623181	-0.47102396	-0.59141929	-0.60256779	-0.66478096	-0.64532139	-0.71830145	-0.84085721	-0.80965387	-0.84693189	-0.98087927	-1.0654567	-1.0689558	-1.1247355	-1.1412098	-1.1899401	-1.1751857	-1.1843315	-1.1708943	-1.098565	-1.0244661	-0.96160218	-0.81803396	-0.67951915	-0.58553899	-0.49264178	-0.31951778	-0.35511205	-0.20404515	-0.21943426
1.166191	0.45872522	-0.41243219	-1.1899647	-1.7909154	-2.4324601	-2.6056483	-2.4703215	-2.2704934	-1.7482745	-1.2185779	-0.84662739	-0.45805894	-0.29115946	-0.33801708	-0.12822571	0.27039346	0.52879762	0.66161185	0.6370822	0.52937993	0.60251486	0.68058278	0.60912853	0.60086804	0.5764249	0.5147177	0.54473565	0.57704169	0.60977619	0.61977853	0.60126143	0.60386023	0.56397498	0.52924255	0.52312015	0.52450156	0.54363025	0.53882879	0.5603107	0.55338605	0.45478715	0.43108023	0.46461924	0.43037035	0.40802191	0.45709642	0.44651551	0.33947337	0.37024941
-0.58815847	-0.93997519	-1.0541623	-1.4474155	-1.8023584	-1.9819761	-1.9600793	-1.7327413	-1.4539157	-1.098015	-0.67566164	-0.39856208	-0.34030827	-0.30914771	-0.14169299	0.063390761	0.21132578	0.31240769	0.28404486	0.1905581	0.27644326	0.46341659	0.53127497	0.49166416	0.4336782	0.45661537	0.54162006	0.56848581	0.5503169	0.50552302	0.46674653	0.50789421	0.53036907	0.49886519	0.50928269	0.51187155	0.46945941	0.42485937	0.38374797	0.38106243	0.41282595	0.4341808	0.46431291	0.49113908	0.44754631	0.38239023	0.38279692	0.38878778	0.37550336	0.40229571
-0.96221272	-2.7933913	-3.8344949	-4.2259613	-3.7432364	-3.1823494	-2.1244553	-1.5353088	-1.4138798	-0.81903464	-0.37580645	-0.34419026	-0.32432681	-0.42333031	-0.39735212	-0.36657671	-0.30646367	-0.31890271	-0.30640049	-0.43647309	-0.40386387	-0.41495617	-0.43508503	-0.38164809	-0.43606079	-0.55394169	-0.48713907	-0.44470407	-0.54641703	-0.58085807	-0.60715446	-0.61694134	-0.6259042	-0.64425176	-0.63685059	-0.61101552	-0.63761006	-0.67288694	-0.6388964	-0.64016686	-0.59637897	-0.62138621	-0.62504067	-0.47598833	-0.46234217	-0.54829495	-0.46271749	-0.44526047	-0.21407908	-0.14454497
0.91400901	0.67184597	0.30467231	-0.2558305	-0.62770618	-0.82596354	-0.98035904	-1.2251362	-1.3650799	-1.3611095	-1.1567006	-0.76457887	-0.46109926	-0.22701613	-0.095683888	-0.11762881	0.052299867	0.40441303	0.62815786	0.69510376	0.61575795	0.64552208	0.63323903	0.52280031	0.6009164	0.5772121	0.58115666	0.63751756	0.60545934	0.64384038	0.63366659	0.6070325	0.61140751	0.61184308	0.62710155	0.5914004	0.55521408	0.58648674	0.57537044	0.52343579	0.48162535	0.4389702	0.48592811	0.5492607	0.50818731	0.46910393	0.49270867	0.46090267	0.40472885	0.42606715
0.269583	-1.673338	-3.6606032	-4.5073871	-4.0540901	-3.2557521	-2.2618622	-1.7816515	-1.5929189	-0.85275378	-0.48282537	-0.54900429	-0.52492005	-0.49767235	-0.49632601	-0.47065653	-0.5225466	-0.46929651	-0.46696827	-0.5395264	-0.53320676	-0.54926201	-0.67972833	-0.70374862	-0.64662775	-0.65319518	-0.67391338	-0.73983672	-0.73350748	-0.76423123	-0.83100532	-0.90396523	-0.88863138	-0.9052537	-0.95328164	-0.94904547	-0.88627166	-0.87691957	-0.74076742	-0.82319787	-0.74413806	-0.64822127	-0.58720697	-0.44207074	-0.29180421	-0.17485033	-0.14071018	-0.096314617	0.011179461	-0.059266464
-3.9010189	-5.8355096	-4.3326993	-3.2788305	-2.1246442	-1.8765619	-0.75338696	-0.22684302	-0.28136001	-0.20402386	-0.37304625	-0.29777843	-0.26372897	-0.24325414	-0.30790316	-0.36699901	-0.44865432	-0.43963099	-0.43986849	-0.3907772	-0.54158974	-0.57534311	-0.58697556	-0.77828821	-0.63540035	-0.73084892	-0.81725565	-0.88292932	-0.8968695	-0.83478907	-0.88886216	-0.95667464	-0.91239807	-0.93718658	-0.82736074	-0.88322787	-0.80705687	-0.62981517	-0.53285603	-0.47400676	-0.39508377	-0.24502804	-0.21169708	-0.20774464	-0.12037002	-0.08509281	-0.014342812	0.053118901	0.10357534	0.16062429
-2.0168925	-3.1233897	-3.6794689	-3.7685786	-3.4317801	-2.6511537	-1.8484186	-1.6821328	-1.362405	-0.88774423	-0.80123816	-0.74358008	-0.67096345	-0.70910861	-0.65685832	-0.70175802	-0.7055311	-0.67013023	-0.63289206	-0.66429773	-0.67872565	-0.65468262	-0.6633634	-0.65942428	-0.66917926	-0.67466013	-0.67649163	-0.72669326	-0.7558763	-0.74818068	-0.84947173	-0.82537849	-0.8806789	-0.83001125	-0.86012157	-0.8536487	-0.78167067	-0.80551096	-0.7942848	-0.74831587	-0.80118854	-0.66926907	-0.63961224	-0.56515596	-0.5268612	-0.40188303	-0.32400913	-0.26882257	-0.16135122	-0.19302535
1.3358226	0.90918352	0.48733856	0.16074478	-0.045397595	-0.14696069	-0.260768	-0.25560987	-0.25566148	-0.22450601	-0.19311126	-0.17081643	-0.19849036	-0.26820157	-0.22609346	-0.20154392	-0.24811529	-0.24778304	-0.23705861	-0.28743833	-0.17765778	-0.055486692	-0.064614365	0.073088185	0.59009177	1.1844706	1.5558548	1.2489876	1.1827369	1.2237069	1.1092887	0.9305008	0.56848098	0.49848323	1.0277309	1.2052506	0.082742718	-1.2519763	-2.5385115	-3.9110931	-4.8624432	-4.7102681	-4.0046493	-2.6866605	-1.6748194	-1.4806817	-1.2643196	-0.50292619	-0.12694644	-0.071020165
0.32146548	-1.6246023	-3.4479577	-4.2710985	-4.1344673	-3.8294758	-3.156713	-1.8975042	-1.3527804	-1.0211233	-0.49360446	-0.4127704	-0.40806507	-0.34896536	-0.32891776	-0.3828117	-0.3800938	-0.35811966	-0.30729436	-0.29884036	-0.29684444	-0.38435916	-0.41859051	-0.43582167	-0.46823563	-0.49561574	-0.54118809	-0.49099854	-0.58698191	-0.66074843	-0.669187	-0.757822	-0.72452628	-0.73904156	-0.80895	-0.82035676	-0.78381312	-0.76472347	-0.76525979	-0.77428806	-0.69366624	-0.63525978	-0.50962967	-0.37623956	-0.2769565	-0.20132739	-0.16414115	-0.10172535	0.021607659	0.038469231
1.3886362	0.63488775	-1.2571539	-2.6758639	-3.4570255	-4.1945026	-3.543628	-2.3847227	-1.7649088	-1.5557432	-0.56330577	-0.10133213	-0.25608906	-0.23547819	-0.17309719	-0.19578641	-0.24989623	-0.16558526	-0.21011864	-0.32957121	-0.22250926	-0.392736	-0.39729723	-0.40962946	-0.55162744	-0.44394925	-0.57543204	-0.62724148	-0.58748417	-0.63876653	-0.85120027	-0.72514192	-0.82461098	-0.85742005	-0.94889509	-0.96950248	-1.0235052	-1.1001193	-0.98208157	-0.99347894	-0.94213332	-0.86673912	-0.9079299	-0.79677991	-0.73485866	-0.64305528	-0.38758424	-0.30601328	-0.3751913	-0.038636716
-0.18253238	-1.0615911	-1.6442496	-2.7346121	-3.9590281	-4.3064149	-3.543941	-2.3353302	-1.729092	-1.263577	-0.46989776	-0.44100316	-0.40674564	-0.42759397	-0.41171541	-0.41378482	-0.35818841	-0.35832284	-0.37732643	-0.43831092	-0.41104797	-0.43891413	-0.45310614	-0.50332585	-0.4944847	-0.57884939	-0.67548198	-0.61948232	-0.69332474	-0.73870982	-0.78215689	-0.79477647	-0.81022317	-0.90660923	-0.91987657	-0.96115322	-0.9438381	-0.98138325	-0.95317667	-0.89339214	-0.83974375	-0.72718112	-0.70176987	-0.52369065	-0.43430706	-0.47339014	-0.4021284	-0.33602629	-0.24859098	-0.2232846
0.54256669	-1.0330419	-2.0473539	-2.9639207	-4.0500457	-4.339991	-4.1711851	-3.4417911	-2.4733263	-1.5638852	-1.0884015	-1.0603222	-0.46780035	-0.047684145	0.053187098	0.13912419	0.04605631	0.02916087	0.13155243	0.24220332	0.20220001	0.12899135	0.052719808	0.10379203	0.070931174	0.086355409	0.081827852	0.023641513	0.11413057	-0.017708438	-0.097405711	0.024490058	-0.018392182	-0.083157401	-0.11242916	-0.19022198	-0.24017629	-0.29722598	-0.25404447	-0.23332817	-0.30957105	-0.43074978	-0.37741697	-0.37035399	-0.42831582	-0.50510293	-0.52013774	-0.45928978	-0.57901125	-0.6613498
-0.12833239	-2.645798	-3.0631571	-3.6618524	-3.2286727	-2.6267313	-1.6654394	-1.4270255	-1.1006298	-0.52890587	-0.45214848	-0.45487811	-0.46879888	-0.4439355	-0.54387777	-0.53584599	-0.48119743	-0.48820209	-0.48940847	-0.54294121	-0.53673678	-0.62031462	-0.68979618	-0.66693285	-0.64205877	-0.63390964	-0.73032091	-0.7736536	-0.71412916	-0.83253868	-0.85018056	-0.89861027	-0.94335363	-0.98137247	-0.87259287	-0.82772496	-0.92765079	-0.92519745	-0.80299243	-0.72326238	-0.70305755	-0.54504134	-0.47858087	-0.41017909	-0.44609737	-0.33226417	-0.26831733	-0.32055346	-0.25860682	-0.3489631
0.033879358	-1.6260756	-3.0763527	-4.1557439	-4.1108287	-3.6421142	-2.6370017	-1.7641263	-1.5049161	-1.0299826	-0.55848032	-0.47959228	-0.49812927	-0.55486965	-0.52371142	-0.52580558	-0.47537456	-0.48983078	-0.5010735	-0.46582544	-0.4705286	-0.47014292	-0.45233946	-0.53409099	-0.52280103	-0.46944917	-0.52533426	-0.6080086	-0.61861943	-0.64577159	-0.67089849	-0.68725403	-0.77656497	-0.76683513	-0.90231852	-0.84319831	-0.80678601	-0.85691621	-0.73894951	-0.76481794	-0.65302965	-0.59459694	-0.56360614	-0.40014049	-0.32584765	-0.26852664	-0.18210937	-0.14712631	-0.066049257	-0.005284413
1.011762	0.42418121	-0.43777351	-1.0227354	-1.3428655	-1.7627101	-1.9340639	-1.992618	-1.6776777	-1.1681373	-0.87535216	-0.63313394	-0.58389287	-0.46530952	-0.11362894	0.2996564	0.42924348	0.36355016	0.313708	0.32852623	0.40092999	0.33011684	0.36547558	0.33252628	0.34165229	0.36276358	0.37827149	0.33680163	0.31643914	0.29377786	0.37699049	0.34459347	0.33485802	0.3262457	0.28329282	0.24174391	0.25283019	0.29901831	0.20486326	0.22129863	0.2036532	0.15467847	0.1336154	0.15008013	0.15625558	0.14025146	0.19860009	0.079804206	0.060577055	0.10459289
-0.39859715	-2.5961362	-3.4556475	-3.6300341	-3.4351876	-3.1177352	-2.175212	-1.6734145	-1.5007256	-1.0522378	-0.76142862	-0.75418301	-0.79489166	-0.77933555	-0.74377761	-0.75670616	-0.71277631	-0.70738102	-0.66961968	-0.70773655	-0.66463881	-0.72523088	-0.78254251	-0.75204792	-0.79693958	-0.76560934	-0.73881872	-0.74548256	-0.77449993	-0.83945414	-0.76523264	-0.84796103	-0.84680815	-0.83831549	-0.85348414	-0.83650413	-0.8180044	-0.78004552	-0.77785828	-0.72792534	-0.69947424	-0.59135698	-0.57085314	-0.42960356	-0.39470843	-0.36858474	-0.30512359	-0.25395352	-0.22968816	-0.21819944
-0.57227102	-2.898924	-3.5996355	-4.0014846	-3.7847346	-3.3241984	-2.4134484	-1.7124104	-1.4169385	-1.0844359	-0.60015324	-0.46869666	-0.54291316	-0.52048843	-0.51781615	-0.39961411	-0.44521363	-0.51621912	-0.53188184	-0.44767166	-0.46729089	-0.48126119	-0.48272049	-0.48069482	-0.50740381	-0.56908815	-0.58807718	-0.62968273	-0.62435983	-0.59908239	-0.61282297	-0.64895057	-0.74280049	-0.72662147	-0.67665367	-0.65915152	-0.61392921	-0.6391748	-0.64875998	-0.56182534	-0.59474591	-0.50320595	-0.34960987	-0.39507319	-0.29625377	-0.24882683	-0.2106189	-0.12053558	-0.17096255	-0.10790037
1.4689674	0.81464527	-0.33537552	-1.7035037	-2.8336965	-3.2699113	-3.1112878	-2.675073	-2.1595464	-1.4060845	-1.0095256	-0.89055797	-0.69227852	-0.17675196	0.18015104	0.27929076	0.25946282	0.25946282	0.19997898	0.21980693	0.21980693	0.19997898	0.19997898	0.23963487	0.18015104	0.18015104	0.1603231	0.19997898	0.12066721	0.10083926	0.14049515	0.061183372	0.041355427	0.021527483	0.061183372	0.021527483	0.021527483	-0.097440185	-0.018128407	-0.057784296	-0.11726813	-0.13709607	-0.19657991	-0.17675196	-0.2362358	-0.29571963	-0.2362358	-0.33537552	-0.2362358	-0.31554758
2.5764767	-0.14734247	-2.5652059	-3.6480437	-4.7579753	-4.1567875	-2.2104007	-1.2829229	-0.95849915	0.5272066	1.1318928	1.0159453	1.0734577	1.1283614	1.0599073	0.96688251	1.0850698	0.85138714	0.75184553	0.72750109	0.82618625	0.72463986	0.65720187	0.56580779	0.38594059	0.30844102	0.28953758	0.094045918	0.085267792	-0.019591671	-0.089978948	-0.091918402	-0.11183308	-0.28987043	-0.46038664	-0.38181011	-0.45149873	-0.38575106	-0.46241668	-0.39522087	-0.33139573	-0.29827779	-0.24998015	-0.20204086	0.027844989	0.10797275	0.28399987	0.26999283	0.33821286	0.2513565
0.013091478	-1.3240625	-3.0019898	-4.5395	-4.2102764	-3.0856717	-2.1252499	-1.2650255	-1.2530951	-1.2774077	-0.66877325	-0.68433907	-0.69713219	-0.18130146	-0.23431919	-0.16931119	-0.10422415	-0.25733017	-0.2835584	-0.33116619	-0.80019784	-0.77717837	-0.25371533	-0.29066122	-0.45874491	-0.55208115	-0.58549439	-0.53677127	-0.50348476	-0.3586817	-0.17656134	-0.21141255	-0.2854276	-0.24458451	-0.24014417	-0.29632746	-0.39411239	-0.50226951	-0.32004403	-0.25882563	-0.1913092	-0.26228092	-0.23788582	-0.20945176	0.04985605	0.14373593	0.032726489	0.005470361	0.032354203	0.27997954
0.41739462	-0.87198107	-2.5224013	-3.7556031	-3.7536979	-3.6400062	-3.5616141	-2.1833821	-1.3678157	-0.6057202	0.50190735	0.45823205	-0.72948694	-1.1068532	-0.54079804	-0.9163257	-0.81562342	-0.36692242	-0.31227381	0.20845384	-0.52639051	-0.07629071	-0.33794838	-0.74076092	-0.85942615	-0.74487073	-0.598411	-1.0234656	-0.57104391	-0.29900733	0.03181685	0.12555104	-0.15719295	-0.99014161	-1.1090354	-1.0230363	-0.51245196	-0.16316918	-0.70177494	-0.73504837	-0.54615101	-0.25456972	0.025696992	-0.18765234	-0.55398656	-0.38796848	-0.43056071	-0.23657908	0.08073719	-0.30174284
-0.10750309	-0.69313379	-1.0563878	-1.7218299	-1.9526787	-2.0936342	-2.0709794	-1.9080393	-1.824454	-1.6598173	-1.308396	-0.76797584	-0.3150814	-0.16905853	-0.14589462	0.028072722	0.32271016	0.51291372	0.49302149	0.39752511	0.3837852	0.40479985	0.38036976	0.35395609	0.39789714	0.46407517	0.45168294	0.40318586	0.41078253	0.3795715	0.30720667	0.3948777	0.46737238	0.39581569	0.42495686	0.45508326	0.39135485	0.4168633	0.43911506	0.38207998	0.38264312	0.35461474	0.27641218	0.33975757	0.432268	0.42011908	0.43805741	0.43649129	0.35070731	0.34843702
0.11705968	-1.3274795	-2.6093562	-3.4093357	-3.3870734	-2.8253611	-2.0051639	-1.1191198	-0.94411762	-0.53498241	-0.016173304	-0.039474036	-0.059620781	-0.071922228	-0.011458783	-0.14069189	-0.11595366	-0.1163436	-0.17226138	-0.13910615	-0.087382222	-0.14256643	-0.16900884	-0.12815957	-0.096025309	-0.097500203	-0.20039782	-0.2277076	-0.14447627	-0.1968372	-0.18681909	-0.22208741	-0.25252862	-0.21044085	-0.20231095	-0.19999242	-0.06444631	-0.074107159	-0.12767132	0.006020934	0.10376214	0.15479807	0.13669596	0.091864863	0.1561993	0.30053012	0.31513698	0.26665287	0.27675049	0.2748006
1.4955333	-0.91257968	-2.9112316	-4.0264944	-4.9041822	-4.341899	-2.6701106	-1.7452536	-1.5124408	-0.27396049	0.12526095	0.008812369	0.004163608	0.097206688	0.085819195	0.095870337	0.11997289	0.043392065	-0.026053909	-0.064198397	-0.19506464	-0.20564915	-0.29366273	-0.34421265	-0.3001007	-0.42176019	-0.501541	-0.52452759	-0.573469	-0.74495345	-0.70325582	-0.80175286	-0.95032988	-1.069263	-1.0785002	-1.0022	-1.0567505	-1.0418018	-1.1927531	-1.0254406	-0.99389522	-0.86964961	-0.78608085	-0.67942815	-0.52353671	-0.31761825	-0.27902002	-0.27495806	-0.053593574	-0.13325613
0.78327585	-0.40998849	-1.1913639	-2.1404512	-2.66709	-2.9032324	-2.8877133	-2.6602129	-2.3692958	-1.942406	-1.4715556	-0.99889657	-0.67065073	-0.60880159	-0.53981758	-0.2476769	0.14983576	0.40633435	0.47189065	0.4865444	0.46066641	0.40647321	0.405739	0.43669161	0.51509217	0.50838354	0.41420293	0.43873922	0.44617281	0.43828446	0.47697159	0.38547528	0.33117089	0.37516728	0.36375601	0.38126709	0.36980763	0.29883994	0.29950699	0.32448779	0.29505843	0.27637921	0.30127075	0.2859354	0.24571492	0.27950979	0.26415077	0.2094502	0.23758343	0.19699491
0.53732641	-0.076721175	-0.880404	-1.7497895	-2.5233059	-3.0896888	-3.154736	-2.8279508	-2.2284907	-1.6698623	-1.2138605	-0.95550472	-0.72183683	-0.25889883	0.16484206	0.23417079	0.27091124	0.20549771	0.19614569	0.3055138	0.2724558	0.23613747	0.24605328	0.31814088	0.30342897	0.28397075	0.33669494	0.26767378	0.23097596	0.21274056	0.23679855	0.23247471	0.15869684	0.19037624	0.17405479	0.10625365	0.11168265	0.12865938	0.091524073	0.038301687	0.035677516	0.11051336	0.03274069	-0.078283518	-0.047982591	-0.050181256	-0.055244499	-0.16468085	-0.16713337	-0.20993405
0.064019062	-0.6336356	-1.0113979	-1.467612	-1.7820083	-2.2519651	-2.4346833	-2.447899	-2.2170569	-1.7208454	-1.3083488	-0.86743762	-0.58941142	-0.5985764	-0.46634276	-0.091265302	0.17434607	0.23630303	0.21570405	0.2186541	0.23252878	0.24835623	0.27953304	0.23160032	0.21958454	0.25494849	0.25005441	0.32984826	0.37398636	0.28728465	0.28280373	0.29057124	0.22938623	0.30415976	0.37463552	0.31607432	0.33852937	0.379984	0.31945418	0.2802493	0.30299215	0.31326014	0.31410141	0.2795917	0.21015556	0.23326476	0.26910797	0.17698045	0.1172033	0.1761015
-1.4659111	-4.0151092	-4.2007762	-3.9929762	-3.2027094	-2.2688229	-1.8354216	-1.4091955	-0.66778408	-0.42324922	-0.45005557	-0.38383465	-0.42523026	-0.43999891	-0.48407895	-0.38988729	-0.457794	-0.45488498	-0.49056032	-0.49021956	-0.56219035	-0.58660185	-0.56134506	-0.57407063	-0.56708645	-0.63130241	-0.60259998	-0.68395954	-0.71460207	-0.7676021	-0.79622062	-0.8213667	-0.81252849	-0.83202667	-0.84539343	-0.84501234	-0.83287453	-0.81098679	-0.79430311	-0.78069924	-0.69998601	-0.60656098	-0.47663296	-0.38818739	-0.37339981	-0.19218094	-0.13403291	-0.13614714	-0.19260063	-0.15395297
1.7479944	1.6433088	1.1394659	0.43806209	-0.14269548	-0.49180301	-0.82548285	-1.3106565	-1.5061636	-1.4749388	-1.1788422	-0.79994749	-0.61487749	-0.44373291	-0.35632687	-0.32826932	-0.19102101	0.26261657	0.62699297	0.5900499	0.52758889	0.54123648	0.59561813	0.60711718	0.57819616	0.56281969	0.52391914	0.50796381	0.4960459	0.46915129	0.47949928	0.49281364	0.51540456	0.5044222	0.43291066	0.42743079	0.41425024	0.43245453	0.50868591	0.44606438	0.32752241	0.33688028	0.39867877	0.40470192	0.38339339	0.42378444	0.39712122	0.30916685	0.32874665	0.28833739
0.87147899	-0.99600772	-2.680968	-3.505558	-4.3154841	-4.0043131	-2.8228255	-1.85436	-1.6453167	-0.77203997	-0.34259564	-0.37575287	-0.33565098	-0.21535676	-0.28845294	-0.27168855	-0.13408919	-0.38605569	-0.31941634	-0.28738433	-0.41177904	-0.45697468	-0.31228785	-0.47981242	-0.4729086	-0.49337324	-0.53818558	-0.63533679	-0.72655644	-0.7490021	-0.77229025	-0.92090799	-0.90235947	-1.005457	-0.94680578	-1.0529793	-1.1042481	-0.98541533	-0.97117667	-1.0316322	-1.0251317	-0.80662322	-0.74762623	-0.6676784	-0.50586418	-0.35784822	-0.31984311	-0.19936981	-0.16875992	-0.045526508
0.59631541	-0.79307791	-2.0146391	-2.9608636	-3.5075478	-3.7825684	-3.0748043	-2.1440819	-1.8813178	-1.646448	-0.98416935	-0.78628076	-0.79395631	-0.70863163	-0.70785469	-0.70675526	-0.68215022	-0.74791645	-0.68974894	-0.7188812	-0.66047481	-0.70956535	-0.63714442	-0.70755169	-0.77817278	-0.70909003	-0.80440119	-0.8075925	-0.80385001	-0.80643439	-0.89772206	-0.92867227	-0.88392272	-0.88026214	-0.90634377	-0.94956179	-0.92475294	-0.87542408	-0.87951021	-0.88687381	-0.84577507	-0.83682083	-0.77536053	-0.69390368	-0.65688104	-0.55349672	-0.44841037	-0.38228871	-0.34661004	-0.22871941
0.27048763	-0.29546663	-0.74586919	-1.0131328	-1.2623103	-1.3805004	-1.088501	-0.64965586	-0.4237724	-0.40616398	-0.16361628	0.058584101	0.077288628	0.10714809	0.074576257	0.092461262	0.10972719	0.062606271	0.094087221	0.084063933	0.05759498	0.095879132	0.057320724	0.007499256	0.037920998	0.041021811	-0.012620489	-0.01763623	0.00715933	-0.026138874	-0.015641337	-0.061057066	-0.057217155	-0.10198007	-0.060953748	-0.12270778	-0.11370762	-0.15306532	-0.14499262	-0.15459364	-0.16739765	-0.19621233	-0.21068797	-0.1478551	-0.23197181	-0.18391185	-0.18800639	-0.19362565	-0.16424779	-0.11417697
0.38317088	-0.47984359	-1.1236403	-1.7792593	-2.2831356	-2.6612385	-2.6751979	-2.4742436	-2.2510159	-1.8694142	-1.399431	-0.90956807	-0.51367864	-0.41359016	-0.37879514	-0.087306706	0.24449491	0.45749939	0.51536584	0.44565773	0.47408414	0.45388979	0.43218491	0.53181627	0.47501708	0.44828292	0.50972663	0.49712995	0.5317363	0.50035199	0.45248024	0.50727862	0.50234987	0.47488924	0.47932929	0.41552481	0.40469365	0.49146682	0.45321087	0.38341285	0.40943241	0.42181621	0.41354124	0.383199	0.39932402	0.44024874	0.39648953	0.36787355	0.35800966	0.34732514
1.0762466	0.72950605	0.39025497	-0.28491772	-0.70013269	-0.97075065	-1.12454	-1.3700303	-1.598457	-1.6576154	-1.4918772	-1.0492538	-0.66440014	-0.44462373	-0.30516024	-0.31575833	-0.22536899	0.13085119	0.38303552	0.48347969	0.5274117	0.49883193	0.4698005	0.45459215	0.5128653	0.49425914	0.42764591	0.48272171	0.49243295	0.49188466	0.54992318	0.52213519	0.5043162	0.54059809	0.48825792	0.46655321	0.49101856	0.48407618	0.4852903	0.4441288	0.4309255	0.45791977	0.41825301	0.41258755	0.42452139	0.36040191	0.39332696	0.39940216	0.36058597	0.41238587
-2.2302832	-3.0106687	-3.0072893	-3.4217384	-2.9055955	-2.7078991	-2.1779972	-1.5302756	-1.2178173	-1.0907601	-0.87239484	-0.56204605	-0.24529428	-0.10994075	-0.12282362	-0.11645422	-0.11602791	-0.19684479	-0.21638979	-0.14725476	-0.14265419	-0.11568332	-0.057677814	-0.10394268	-0.12231438	-0.095270563	-0.14444239	-0.20582991	-0.20471224	-0.19529949	-0.24167313	-0.27041741	-0.24948024	-0.30251897	-0.35396385	-0.31813632	-0.30741235	-0.30377846	-0.33625291	-0.4205391	-0.42294825	-0.41764398	-0.4304653	-0.50356857	-0.51796054	-0.44634499	-0.48410438	-0.53309506	-0.53552283	-0.52693571
0.47197134	-0.78923305	-1.5307384	-2.0955688	-2.6022529	-2.7461172	-2.4848823	-1.9934014	-1.4617903	-1.0223489	-0.90600824	-0.74409577	-0.15208794	0.1113016	0.2484372	0.24851522	0.28052247	0.20179024	0.21731325	0.25560388	0.15213637	0.17648306	0.24065873	0.29082626	0.24225788	0.21754184	0.22203814	0.1665614	0.16130451	0.27274975	0.19483408	0.15281125	0.16292217	0.18931616	0.15086997	0.14794151	0.12735092	0.028271826	0.063636046	0.10542025	0.064672654	0.043665348	-0.022225658	-0.056964567	-0.037304837	-0.14424583	-0.077932825	-0.095910532	-0.20763113	-0.15367806
0.12624585	-0.9712557	-1.7229889	-2.1217975	-2.3083776	-2.4288835	-2.4388182	-2.4816872	-2.2474527	-1.6520666	-1.1572332	-0.84727295	-0.73243207	-0.67666018	-0.57263836	-0.3915631	0.008700437	0.32992375	0.42924797	0.48731823	0.49009884	0.43965106	0.36688049	0.38786735	0.48536272	0.4619172	0.41241663	0.44177874	0.41141624	0.42285026	0.50593165	0.4470575	0.44861716	0.50048963	0.39002221	0.37577167	0.45850326	0.45184582	0.41949852	0.38760751	0.36579179	0.36175014	0.33406824	0.35017937	0.37124954	0.29911193	0.3093527	0.34359117	0.28110858	0.28000728
-1.8864763	-4.3698744	-4.3241529	-4.4846993	-3.0975355	-1.7486184	-1.4795875	-1.1123805	-0.11666656	0.16089905	0.059232473	0.17270289	0.17016999	0.11575256	0.13312957	0.072655849	0.13659765	0.05471033	0.098177798	-0.007649796	0.093038123	-0.02188133	-0.014531278	-0.1710057	-0.056205534	-0.18955696	-0.26558782	-0.14903307	-0.27911051	-0.30770066	-0.379937	-0.45134263	-0.42028524	-0.42901976	-0.38843718	-0.4077446	-0.32600631	-0.47997804	-0.29311131	-0.20621808	-0.13816496	-0.032829804	0.076779531	0.013955905	0.14297695	0.217935	0.27498325	0.30850323	0.32075413	0.32485282
-0.028623643	-2.5886267	-3.4454653	-4.1068203	-3.8119935	-3.4210392	-2.3662819	-1.6015514	-1.4514144	-0.92383252	-0.54051925	-0.46064597	-0.38935767	-0.44551536	-0.41170611	-0.47805579	-0.50870877	-0.53906002	-0.51281328	-0.46131588	-0.52514924	-0.52928507	-0.45276124	-0.50268798	-0.54352629	-0.61526149	-0.60702488	-0.63764429	-0.75965039	-0.67022212	-0.76127556	-0.75927593	-0.77493054	-0.81871744	-0.85657017	-0.77956903	-0.76161866	-0.74593339	-0.7203931	-0.70870219	-0.63441381	-0.56586921	-0.47790753	-0.47718166	-0.32642767	-0.35827927	-0.30221805	-0.27871459	-0.20275679	-0.17679783
3.8132899	2.0173458	-0.25585023	-2.0653008	-3.2169907	-4.0882992	-2.9036323	-1.5104183	-1.047246	-0.28038699	0.82825982	0.8237382	0.74230162	0.79287697	0.66488545	0.54902304	0.66610354	0.67550165	0.69568849	0.61138952	0.56286168	0.40465766	0.31768048	0.067348561	0.10102353	0.011107025	-0.12355378	-0.16644754	-0.28285139	-0.27085634	-0.38249884	-0.46884393	-0.62064581	-0.56266044	-0.72726438	-0.66790173	-0.73200439	-0.77968343	-0.70473898	-0.67872776	-0.61237595	-0.70958105	-0.46308988	-0.29708391	-0.2913411	-0.25396467	0.030309168	0.081492186	0.18344029	0.26904126
1.492782	-0.44969362	-2.1158588	-3.3484507	-4.1720528	-3.6824503	-2.3680549	-1.6762197	-1.6520361	-0.51169629	-0.010204809	-0.30694004	-0.23393245	-0.30252803	-0.19515579	-0.30767376	-0.18954493	-0.35818601	-0.35581503	-0.40955771	-0.32242526	-0.37535836	-0.40521541	-0.41521915	-0.49535222	-0.47388003	-0.64029087	-0.64678123	-0.74438247	-0.81899329	-0.90147955	-0.87832644	-0.91479071	-1.0772154	-1.0654217	-1.0051454	-1.0777577	-1.0964719	-1.1354061	-1.0546193	-0.95577852	-0.95445091	-0.87976718	-0.68257287	-0.71080135	-0.63549166	-0.43524485	-0.39302244	-0.3414511	-0.10184589
1.8547228	0.71872274	-1.1752939	-2.5113947	-3.7057238	-4.0036225	-3.049933	-1.9455814	-1.7259108	-1.3910252	-0.23610524	-0.13025179	-0.21253558	-0.21577248	-0.21568166	-0.11248369	-0.28062875	-0.29755815	-0.20923285	-0.28881109	-0.38352907	-0.38528165	-0.27030547	-0.4236176	-0.46594753	-0.43926923	-0.58604494	-0.69874074	-0.58930644	-0.66437837	-0.7339698	-0.77523442	-0.85503469	-1.0240087	-0.9742902	-1.1042092	-1.0850252	-1.239008	-1.1286194	-1.1934903	-1.154537	-1.1220879	-0.99478746	-0.89839977	-0.86318023	-0.68702807	-0.63340578	-0.40594591	-0.4003354	-0.13790399
0.45731399	-0.69101221	-2.1391825	-3.3153631	-3.5536642	-3.6362823	-3.4596177	-3.3542693	-2.8741529	-2.1241205	-1.3051743	-1.0692964	-0.90213945	-0.36646287	-0.052272193	-0.018648418	-0.012636449	-0.024810351	0.005236599	0.013470534	-0.023856733	-0.01235835	0.036584104	0.069823677	0.022417931	-0.012871978	-0.013199114	-0.044516594	-0.053463471	-0.04356265	-0.072984021	-0.054802795	-0.1725019	-0.13876941	-0.08654823	-0.15941207	-0.18575035	-0.23742364	-0.29038343	-0.17775171	-0.24038491	-0.26193781	-0.28884225	-0.32707534	-0.23607178	-0.31566919	-0.28396829	-0.35547459	-0.24369662	-0.31020777
-0.64857435	-1.8876629	-2.7031517	-3.7822611	-4.1733004	-3.9130458	-2.9817485	-1.8485707	-1.4789863	-0.98669881	-0.45659251	-0.39470479	-0.42604324	-0.37316741	-0.24706967	-0.30600599	-0.3908743	-0.34428849	-0.30391426	-0.39617288	-0.4495252	-0.36024701	-0.41050195	-0.40007512	-0.38288839	-0.49076409	-0.53890962	-0.53646969	-0.58890829	-0.60326829	-0.71841594	-0.80348138	-0.76384176	-0.7791488	-0.82380434	-0.89947288	-0.87891888	-0.84118818	-0.88933236	-0.84759154	-0.7870379	-0.71649695	-0.51147786	-0.42535694	-0.40815231	-0.34785711	-0.29371854	-0.13290612	-0.14419079	0.014193274
1.5088619	1.5781688	1.2086858	0.65850372	0.035245879	-0.39240276	-0.70048871	-1.0260761	-1.3260929	-1.4844024	-1.4630178	-1.2799139	-0.92272057	-0.55316	-0.33411118	-0.24473172	-0.23169787	-0.14094333	0.17963305	0.50142558	0.62283563	0.63420756	0.57315495	0.54851907	0.54382668	0.51208235	0.5166248	0.4955987	0.55942052	0.59827903	0.53054123	0.55933857	0.56442789	0.59867654	0.63613892	0.53054123	0.47551641	0.48943758	0.53890818	0.51029251	0.43824683	0.47488709	0.42955063	0.40869402	0.43737122	0.40132907	0.44637845	0.43839668	0.37954841	0.38680125
0.60855822	-0.3356508	-0.99094811	-1.7841535	-2.6261452	-2.9570648	-2.9318975	-2.6648159	-2.0901367	-1.461841	-1.3107408	-1.3501905	-0.89723228	-0.34737651	-0.12737378	-0.17525281	-0.13393541	-0.12774572	-0.16712519	-0.19643831	-0.15108732	-0.11824125	-0.14285812	-0.11089859	-0.18911197	-0.26893079	-0.17172409	-0.10547876	-0.17149978	-0.18803633	-0.15536435	-0.21723609	-0.19622346	-0.24768777	-0.27063712	-0.21463289	-0.24562726	-0.26779315	-0.31758974	-0.41884183	-0.48683047	-0.39945569	-0.39121864	-0.54344233	-0.57793663	-0.62565899	-0.66279488	-0.74372922	-0.73871614	-0.61059852
-0.20644109	-2.6203817	-3.9630276	-4.8267863	-4.5949658	-2.8321821	-1.3087269	-1.1576611	-0.40212066	0.53377787	0.38330691	0.33255528	0.33180159	0.4307632	0.4173202	0.23868936	0.40584629	0.38190705	0.28957597	0.33031813	0.2628133	0.12209692	0.097089656	0.15466552	-0.004536685	-0.1829058	-0.12043008	-0.17656221	-0.12392664	-0.32322244	-0.35307021	-0.3502507	-0.61286982	-0.54129103	-0.70080812	-0.82872355	-0.71901053	-0.8212528	-0.60436651	-0.67048435	-0.65589761	-0.69640288	-0.53848764	-0.45443949	-0.41539779	-0.32568853	-0.1833458	-0.14234273	-0.18553845	-0.006895504
-0.82895519	-3.3291169	-4.5501376	-4.5726484	-4.0361007	-2.9649402	-1.7246219	-1.474945	-1.1835144	-0.35961009	-0.19080079	-0.25736067	-0.31505585	-0.30768192	-0.24072038	-0.26431307	-0.21312904	-0.2278177	-0.1948346	-0.18563359	-0.33183028	-0.34663131	-0.29625556	-0.28846285	-0.36910826	-0.32497523	-0.31150553	-0.37417222	-0.4306699	-0.41844912	-0.38207481	-0.51025381	-0.5478861	-0.54064159	-0.59059772	-0.6038197	-0.58589505	-0.5791163	-0.44797049	-0.46054018	-0.44961851	-0.40056143	-0.28484342	-0.26990002	-0.23959049	-0.1771072	0.000208356	0.026820156	0.007398881	0.16810368
-0.05460984	-2.497844	-4.0937899	-4.6212503	-4.0510942	-3.2389466	-1.8316737	-1.4066896	-1.0380625	-0.22951828	-0.13851659	-0.063892188	0.019620201	-0.030664172	-0.038817056	-0.04893951	-0.044527786	-0.096783245	-0.13565276	-0.18244482	-0.30863114	-0.30018561	-0.42108295	-0.41732296	-0.37625956	-0.41420985	-0.60185668	-0.55564843	-0.62681536	-0.69737222	-0.66635698	-0.69245639	-0.76790939	-0.92644281	-0.78802037	-0.83301907	-0.84251952	-0.77100198	-0.84878242	-0.84693845	-0.67406613	-0.56999393	-0.36227452	-0.26277911	-0.23940908	-0.16636359	-0.028598683	-0.11257948	-0.15718498	-0.19267341
-0.61443932	-1.0214039	-1.4165069	-1.6205264	-1.8855877	-2.0804768	-1.9716259	-1.7170934	-1.2301009	-0.84566263	-0.68269479	-0.66043661	-0.48683845	-0.27070459	-0.24521472	-0.23779456	-0.20087324	-0.1875117	-0.17186017	-0.27503944	-0.24896206	-0.20438675	-0.2303032	-0.17792683	-0.15942458	-0.16706123	-0.22036616	-0.23545217	-0.27694481	-0.30041122	-0.2982231	-0.261773	-0.22190612	-0.22446154	-0.20866103	-0.20928277	-0.27756638	-0.28944536	-0.22454269	-0.19661179	-0.19383173	-0.20420217	-0.18449162	-0.23127861	-0.17007233	-0.15226926	-0.21249517	-0.25688916	-0.24869091	-0.23056085
0.22426955	-1.2223386	-2.3593063	-3.3883997	-4.2582173	-4.4364872	-3.6001941	-2.4581942	-1.755332	-1.5421523	-0.71617439	-0.35150623	-0.25839627	-0.31393328	-0.3720768	-0.33182943	-0.25704437	-0.30940064	-0.28750994	-0.22713083	-0.1362597	-0.16396113	-0.25320092	-0.38631333	-0.35684744	-0.33800471	-0.37686715	-0.44976509	-0.46915467	-0.48900415	-0.39380295	-0.40306303	-0.40756606	-0.34569812	-0.3752294	-0.54341403	-0.31354065	-0.20961989	-0.30805057	-0.36772118	-0.40880547	-0.45378788	-0.37488589	-0.30809539	-0.21031383	-0.25806423	-0.25635682	-0.075645337	0.001232843	0.040390894
-1.5074591	-4.0451	-4.5602039	-4.2642007	-2.9431594	-1.9252879	-1.6939065	-1.2328064	-0.47306574	-0.35843606	-0.42709185	-0.35267759	-0.42484138	-0.39049261	-0.32798662	-0.34731729	-0.3761346	-0.46861222	-0.44242427	-0.51602198	-0.51835063	-0.49887673	-0.55449879	-0.54072837	-0.65135609	-0.60609555	-0.66038671	-0.84490316	-0.86453762	-0.86148255	-0.81706132	-0.92848287	-0.95215524	-0.93532004	-0.93865921	-0.89048561	-0.86208406	-0.84188784	-0.71716861	-0.64550183	-0.56658019	-0.5162835	-0.42504438	-0.28402822	-0.26527083	-0.068002769	0.14934938	0.064560804	0.036973569	0.043109835
0.38564049	-0.105185	-0.43315819	-0.74498126	-0.94100657	-1.37243	-1.6707102	-1.6357965	-1.565886	-1.4393328	-1.1972189	-0.85700421	-0.50872088	-0.3461758	-0.33393075	-0.17389998	0.12944158	0.28733726	0.3054183	0.33674211	0.31252621	0.20662327	0.2251366	0.37206499	0.40684416	0.35490607	0.35643737	0.37150889	0.3582553	0.31601342	0.27354205	0.31456713	0.37559851	0.34134806	0.33407794	0.40125284	0.39959303	0.36654923	0.37902806	0.38570506	0.38447253	0.40493944	0.42103229	0.3699809	0.32260885	0.38496751	0.44784742	0.4178723	0.40207351	0.43059306
-0.087723853	-0.56196993	-0.82344766	-1.3642902	-1.5209398	-1.7831428	-2.0663128	-2.0320189	-1.9341219	-1.7881349	-1.4080501	-0.88761555	-0.46195279	-0.32230093	-0.2678496	-0.04271273	0.16279233	0.29951608	0.41261131	0.4128758	0.33237996	0.28879808	0.29928112	0.31072262	0.34194287	0.31737626	0.26376029	0.35153997	0.39890661	0.37854168	0.3923948	0.3211682	0.30677242	0.39120435	0.42763978	0.43740592	0.42807874	0.41843246	0.42510984	0.3720619	0.27236513	0.22869765	0.2414241	0.27902673	0.30766544	0.31737626	0.34263923	0.34886288	0.31027145	0.2624164
-1.60787	-3.457563	-4.1568714	-4.2401307	-3.5295173	-2.6117658	-1.7882196	-1.5713024	-1.1757817	-0.57131594	-0.49010683	-0.49596065	-0.50674633	-0.46485972	-0.47819512	-0.47316161	-0.43390197	-0.58468673	-0.48090914	-0.51119782	-0.49558747	-0.48652976	-0.46325528	-0.57252737	-0.55328025	-0.60273311	-0.53063926	-0.64463962	-0.61985414	-0.66341587	-0.72634689	-0.69443717	-0.83189551	-0.81591311	-0.72293751	-0.81626569	-0.7589894	-0.71025372	-0.74986612	-0.68837004	-0.55523863	-0.50064792	-0.35491521	-0.33756892	-0.30885479	-0.21135828	-0.11237142	-0.010720595	0.026056225	-0.000298258
0.20993227	-1.9896258	-3.5770485	-3.9237639	-3.9657574	-3.794128	-3.0403169	-1.9242234	-1.5057827	-1.0822587	-0.51341581	-0.3667042	-0.32714526	-0.35686189	-0.33410106	-0.38980529	-0.28845249	-0.24494284	-0.29836454	-0.34691036	-0.4413362	-0.42155458	-0.37706512	-0.40849388	-0.38161763	-0.44650109	-0.43643402	-0.47109784	-0.51400555	-0.50253812	-0.55083423	-0.58027624	-0.60178934	-0.66595799	-0.68325837	-0.68047804	-0.57289673	-0.67146511	-0.64365328	-0.58197332	-0.46818024	-0.39716253	-0.3230026	-0.20297904	-0.21599155	-0.068449939	-0.11171504	-0.073263695	-0.012808274	-0.026436552
-1.0523641	-3.2038604	-3.8813124	-4.0374011	-3.9111597	-3.3574333	-2.2789229	-1.6400003	-1.4233735	-0.75825591	-0.44840378	-0.36447901	-0.3611391	-0.3208791	-0.37489581	-0.38292203	-0.34966981	-0.41004102	-0.37368429	-0.4314341	-0.43712608	-0.39119244	-0.42090334	-0.46580618	-0.49301197	-0.49370885	-0.56211121	-0.61681265	-0.66060554	-0.58889223	-0.58742914	-0.62128255	-0.62692028	-0.64503844	-0.66136834	-0.68076884	-0.60976583	-0.75320611	-0.61168785	-0.45896654	-0.39402368	-0.3680642	-0.31223527	-0.20977147	-0.20464227	-0.070023916	-0.013857293	-0.055506622	0.054506518	0.008141512
0.13157451	-0.74391505	-1.2688824	-1.8962127	-2.382528	-2.6311608	-2.5688694	-2.2932586	-2.0243821	-1.6327416	-1.1102086	-0.69465832	-0.4971543	-0.45267683	-0.36334134	-0.087649181	0.25128334	0.44088379	0.50207739	0.50687158	0.46408044	0.44235073	0.45131189	0.4645831	0.48091884	0.44167175	0.4340339	0.47090103	0.40661137	0.3718141	0.45682502	0.53323281	0.56081848	0.48669131	0.40727231	0.44174691	0.42289309	0.39109668	0.4626822	0.47552191	0.40522733	0.36364844	0.36485028	0.40866312	0.42992956	0.38028013	0.37673149	0.42755873	0.36621056	0.28908607
-0.013383162	-1.6055082	-2.9817009	-3.9596191	-3.8822091	-3.1290358	-2.0445982	-1.7532761	-1.2572558	-0.52148937	-0.42551179	-0.56489109	-0.47206102	-0.28404726	-0.38587251	-0.41835355	-0.50853996	-0.49093952	-0.57807388	-0.54575028	-0.54853645	-0.63549426	-0.53115062	-0.64387106	-0.66644381	-0.74569945	-0.76751727	-0.7411455	-0.83092938	-0.912305	-0.92736096	-0.97045342	-1.0968086	-1.1723841	-1.0743588	-1.1865371	-1.2250933	-1.0921588	-1.0385664	-1.0241057	-0.91775823	-0.81846483	-0.74396638	-0.56569914	-0.41883165	-0.41485173	-0.34267319	-0.29717564	-0.16118023	-0.12261407
1.1964439	-0.72175887	-2.3861071	-3.4944477	-4.2531563	-3.6396295	-2.3360028	-1.9138678	-1.234557	-0.22036128	-0.011561472	-0.15140013	-0.035509527	-0.17285429	-0.11582231	-0.065780771	-0.13765404	-0.13936569	-0.2335177	-0.25195966	-0.28291951	-0.43110376	-0.54939304	-0.49457397	-0.5236544	-0.42126874	-0.62436885	-0.58292389	-0.79524776	-0.78583244	-0.8006222	-0.97565914	-1.029326	-0.95116812	-0.99690932	-1.0994333	-1.1674917	-1.0761254	-1.0607096	-1.0696575	-0.92903533	-0.84366485	-0.75882904	-0.63804083	-0.53311667	-0.43617998	-0.23628673	-0.23169772	-0.057536498	-0.097292383
-1.1445422	-2.22904	-2.726501	-3.194187	-3.592152	-3.6405118	-3.5173657	-3.4645651	-3.3905063	-3.1918464	-2.9127434	-2.5312069	-2.0094789	-1.4736707	-1.0464385	-0.721726	-0.50676908	-0.45577638	-0.49347209	-0.44121021	-0.23599266	0.051035943	0.29654551	0.42683339	0.43576607	0.42533546	0.47332313	0.50037323	0.44592581	0.41004203	0.50242442	0.59980807	0.57782562	0.50092894	0.4947403	0.54042075	0.58157108	0.62000651	0.62739394	0.5597108	0.43892984	0.33178827	0.24356582	0.20395279	0.26916819	0.40881361	0.51576463	0.56268401	0.57157499	0.50185662
0.56496084	0.29123999	-0.92772017	-2.3940601	-3.4659163	-4.1862828	-3.4423407	-2.2936429	-1.8202631	-1.4131411	-0.37605719	-0.29060568	-0.28857746	-0.31052474	-0.33458788	-0.37043159	-0.42354341	-0.27562161	-0.49226277	-0.38153196	-0.48943919	-0.48522179	-0.53676077	-0.52125701	-0.5506562	-0.58785056	-0.68949454	-0.73727376	-0.86876471	-0.91856609	-0.91365496	-1.0135243	-1.0400832	-1.0948007	-1.1114295	-1.2119122	-1.2023798	-1.2085849	-1.3480515	-1.311507	-1.1890737	-1.1318232	-0.94770584	-0.90297805	-0.76575099	-0.61408068	-0.56178618	-0.26124252	-0.37315661	-0.30160777
-0.29485496	-1.8887391	-3.1437224	-3.9524367	-4.0449252	-3.7425371	-3.0764555	-1.6531244	-1.0189731	-1.169337	-0.61979007	0.03355036	-0.19832912	-0.035676862	0.39959067	0.23760629	0.19766139	0.1960007	0.16032604	-0.10358157	0.048083749	0.17561644	-0.15441911	-0.23802838	0.22341967	0.40196013	0.27765699	0.18560125	0.22134202	0.080105587	0.050119286	-0.010636514	-0.060650159	0.048439664	0.044799147	-0.04113625	0.19759451	0.27337578	0.22652263	0.23521477	0.29274362	0.16209416	0.13613779	0.28774669	0.32910351	0.30411257	0.32807501	0.20866476	0.34836603	0.62390092
-0.6585843	-3.2714779	-4.550643	-4.560691	-3.9725822	-2.7849406	-1.7747081	-1.4960755	-0.75308411	-0.15815505	0.021004341	-0.13247716	-0.11065129	-0.084224752	-0.093503523	-0.12838557	-0.056422998	-0.057927594	-0.24683124	-0.18866539	-0.28914562	-0.24758432	-0.32513108	-0.37266683	-0.37069216	-0.4686326	-0.55942268	-0.55093558	-0.46624853	-0.5403291	-0.60781616	-0.70222141	-0.69627046	-0.67010272	-0.72864416	-0.81852563	-0.67071894	-0.64442746	-0.76238266	-0.5827543	-0.53797131	-0.49673676	-0.41076363	-0.40352145	-0.21986777	-0.070535821	-0.003701429	-0.08349868	0.1008369	0.17207494
-0.66818171	-1.5998881	-1.9161383	-2.5090777	-2.5169897	-2.3779167	-2.3430502	-1.9557464	-1.4773347	-1.1309429	-0.75317098	-0.49736394	-0.38396726	-0.16369375	0.035078512	0.21977354	0.47511887	0.58294726	0.56726611	0.56835129	0.51309966	0.42662631	0.45182728	0.55472973	0.65777903	0.69227485	0.64400687	0.65845195	0.6900545	0.63880959	0.60983833	0.55769793	0.4073944	0.26265802	0.1823187	0.19734307	0.32907937	0.38490806	0.32959083	0.40685061	0.52519824	0.52814746	0.56424235	0.61745033	0.56116099	0.38473288	0.23537585	0.25268397	0.2828872	0.26065057
-0.49352574	-3.098113	-3.9503859	-4.6136396	-4.0295709	-2.8479768	-1.7874118	-1.3972332	-0.82072388	-0.14118592	-0.28329284	-0.17188276	-0.12471102	-0.13184111	-0.21525365	-0.19263472	-0.081022763	-0.20094067	-0.38069448	-0.37019421	-0.21924723	-0.2632647	-0.39411415	-0.36519564	-0.34363936	-0.46076366	-0.422012	-0.4224383	-0.46433979	-0.52697637	-0.84187929	-0.7376693	-0.76142215	-0.7361123	-0.91346824	-0.97329579	-0.90446247	-0.87440499	-1.0793197	-0.9723141	-0.89637358	-0.81094225	-0.72001626	-0.7071878	-0.70009453	-0.58252995	-0.42439162	-0.42043968	-0.31534475	-0.17959116
-0.43410796	-3.0166079	-3.9591819	-4.6995561	-4.6119042	-3.6240435	-2.0233778	-1.6976125	-1.3069741	-0.26263983	-0.096293066	-0.18996636	-0.19926612	-0.10420579	-0.037232383	-0.055317888	-0.010836845	-0.20115688	-0.045551821	-0.068455824	-0.16014508	-0.29086934	-0.23880701	-0.1763032	-0.32568354	-0.36515171	-0.42531739	-0.37257929	-0.45522834	-0.54370346	-0.4560943	-0.65867566	-0.58472818	-0.61277699	-0.74997382	-0.70951216	-0.87703043	-0.7741506	-0.57641623	-0.69495915	-0.59810412	-0.41728382	-0.42257713	-0.33199445	-0.15085177	-0.19121028	-0.11670988	-0.042362397	-0.09856414	-0.012135761
-0.03866713	-3.1853601	-3.4644954	-4.1323286	-3.7171939	-3.6542302	-2.4098674	-1.5691661	-1.3703664	-0.74052469	-0.41820277	-0.53958217	-0.48602829	-0.36264213	-0.39197876	-0.43373184	-0.47000374	-0.35164026	-0.34762401	-0.35197655	-0.38396366	-0.41625605	-0.46981984	-0.56671407	-0.50040206	-0.58704993	-0.60146146	-0.56928327	-0.57935797	-0.54697233	-0.60106839	-0.70392471	-0.70476497	-0.6492188	-0.71706811	-0.63506771	-0.80463718	-0.78041535	-0.66821549	-0.69684799	-0.64127102	-0.59485148	-0.40481633	-0.37381833	-0.31221978	-0.1298149	-0.059913333	-0.092207132	0.12982082	0.059253641
1.1520258	-1.2233745	-3.3618648	-4.1073099	-4.1487632	-3.7188061	-2.7405475	-1.768256	-1.6009136	-1.1024388	-0.36800825	-0.3958494	-0.30593149	-0.40296944	-0.41910867	-0.32027476	-0.38801372	-0.32257764	-0.43776053	-0.32982762	-0.29126716	-0.43167667	-0.36465903	-0.41375524	-0.40138222	-0.48393632	-0.50022079	-0.46792056	-0.51797509	-0.60551318	-0.5791872	-0.70563949	-0.70780103	-0.69013614	-0.78606028	-0.77099787	-0.72890652	-0.68412969	-0.68542783	-0.66937733	-0.65833358	-0.60152316	-0.56372762	-0.46742736	-0.32335294	-0.266125	-0.18566207	-0.21693479	-0.07528595	0.088061249
-1.8070829	-3.9734141	-4.2765224	-3.9841909	-3.1082848	-2.1499041	-1.5427673	-1.3984964	-0.66590718	-0.35824164	-0.44655734	-0.49672416	-0.49286776	-0.45146635	-0.48107537	-0.47955057	-0.41944634	-0.53116746	-0.52031626	-0.53525891	-0.56610668	-0.60196943	-0.70517304	-0.6283967	-0.69412469	-0.71472491	-0.7561622	-0.82658834	-0.81095109	-0.9220424	-0.90780014	-0.9349943	-0.93561435	-0.85362848	-0.94225752	-0.90492427	-0.93590941	-0.78000017	-0.73708902	-0.7878115	-0.65821315	-0.55576985	-0.461731	-0.27464552	-0.25928323	-0.23482291	-0.19454332	-0.14074618	-0.042533494	-0.041603242
-1.0760659	-3.3918721	-3.8406694	-4.1907148	-4.0113925	-3.1200992	-1.9480426	-1.5978532	-1.2906974	-0.53643932	-0.24706766	-0.24023164	-0.20476799	-0.28767095	-0.2790887	-0.23892533	-0.27086399	-0.23976486	-0.25910662	-0.24752834	-0.33293796	-0.2664037	-0.28392481	-0.35077074	-0.38414371	-0.33263304	-0.40417011	-0.42417477	-0.48329575	-0.5452547	-0.58845456	-0.63946735	-0.64211628	-0.68128681	-0.61859254	-0.62493487	-0.61930749	-0.61428717	-0.54346876	-0.49219546	-0.41803084	-0.37538451	-0.32347858	-0.27210908	-0.17332224	-0.064539243	-0.082094182	-0.023060138	0.034947018	-0.04633963
1.5070622	-0.48753171	-2.9694393	-3.7559906	-4.0483947	-3.7943132	-3.1637369	-1.9839785	-1.6003114	-1.3572407	-0.52747752	-0.34097917	-0.33933704	-0.40762521	-0.34218595	-0.33862788	-0.46122977	-0.38732405	-0.36543371	-0.27129151	-0.44136188	-0.36926386	-0.40290147	-0.54433373	-0.50491585	-0.49744436	-0.52666855	-0.56636194	-0.62483324	-0.70640959	-0.73971513	-0.71102995	-0.79406389	-0.76811461	-0.75118566	-0.82950183	-0.79443994	-0.83576661	-0.90104318	-0.89052622	-0.7515206	-0.58263446	-0.60356712	-0.47059211	-0.42478718	-0.29308703	-0.23281427	-0.20734175	-0.068025188	-0.035741503
-0.6571038	-1.8378528	-3.0952439	-3.8089023	-3.8546579	-3.4891992	-2.6945998	-1.9220375	-1.3898808	-0.93065442	-0.63799478	-0.26949996	-0.02913613	0.014794509	0.16145785	0.19344967	0.18162393	0.10835763	0.089464177	0.11370447	0.18873911	-0.024485841	0.040227763	0.00346575	-0.00488835	0.047868931	-0.037186971	0.055248936	-0.16967536	-0.14528535	-0.083376563	-0.27071951	-0.16013812	-0.20747969	-0.41990173	-0.31089136	-0.27227919	-0.33429162	-0.41670484	-0.25552076	-0.26177547	-0.30564645	-0.29779624	-0.099227458	-0.14889077	-0.19027988	0.063752219	0.001988799	0.1059516	0.15777659
-0.68703345	-1.7359626	-2.2166218	-2.5727103	-2.5443586	-2.5241768	-2.2441448	-1.8707954	-1.4807923	-1.0909459	-0.84087363	-0.68540052	-0.46966855	-0.086520496	0.23151184	0.25829205	0.16637098	0.20946824	0.22461222	0.13637274	0.19754759	0.24031266	0.2009708	0.20233256	0.18242167	0.196617	0.22085387	0.18373318	0.15797561	0.18381559	0.19754759	0.12784598	0.10060556	0.13337937	0.19973357	0.10958721	0.081604664	0.14895197	0.08845584	0.084325832	0.082167451	0.13247764	0.13087943	-0.012729409	0.012583305	0.085997979	0.001563344	0.002942595	0.019323179	-0.014032416
0.2088876	-0.80908301	-1.6204531	-2.5649035	-3.1201738	-3.2430977	-3.0893372	-2.6981212	-2.2254963	-1.6897923	-1.1222156	-0.80607703	-0.75579663	-0.68403745	-0.38115701	0.098654444	0.38822829	0.40953655	0.4231414	0.45900661	0.43099268	0.39939769	0.38936614	0.39402001	0.4666868	0.50864384	0.43764124	0.42317391	0.45852186	0.40702735	0.38251384	0.38823289	0.33546869	0.32041096	0.35774199	0.37686783	0.36115299	0.34412845	0.31128291	0.25832554	0.27026903	0.27178601	0.25427564	0.28382669	0.20881207	0.11772831	0.18161535	0.21393987	0.12807283	0.064568702
2.0516874	-1.1247729	-3.961988	-4.535671	-3.8744134	-2.9287718	-1.5229071	-0.74185127	-0.64636248	0.37556847	0.65630634	0.47949364	0.6622273	0.58375926	0.43312991	0.53341346	0.50715833	0.49039774	0.38185459	0.29940867	0.3540615	0.1700066	0.14950415	0.053064142	-0.031659716	-0.010189758	-0.26799102	-0.36749555	-0.44785994	-0.54830955	-0.73286633	-0.8557804	-0.8628943	-0.90811181	-0.81818119	-1.1202407	-1.0155982	-0.92397802	-0.94926231	-0.92981358	-0.83832698	-0.73065591	-0.53262056	-0.45346627	-0.25634325	-0.21603806	-0.11227562	-0.05414164	0.038006045	0.050809821
-0.33360176	-0.69308795	-1.0182875	-1.5164207	-1.5967859	-1.9742762	-2.1680552	-2.1020473	-1.8975347	-1.4694099	-0.95790652	-0.50296688	-0.29128999	-0.25976675	-0.029803801	0.26830309	0.45686591	0.47671903	0.44814544	0.53712524	0.508228	0.43165703	0.48894775	0.49104319	0.4562343	0.49202312	0.5053749	0.47679215	0.41164528	0.44141415	0.46821868	0.4209893	0.41017746	0.38978157	0.42124226	0.35882702	0.34866332	0.36588365	0.24846214	0.22445132	0.15744127	0.18260478	0.29009507	0.243806	0.16593962	0.12534017	0.15795468	0.2010006	0.1976453	0.1539334
-2.8626658	-4.354058	-4.1326272	-4.2334764	-3.7179793	-2.522003	-1.4306735	-1.1838343	-0.65661315	-0.18535722	0.005146186	-0.097628408	-0.088470362	-0.064136884	-0.17622012	-0.042010229	-0.086019101	-0.13420634	-0.087281815	-0.1958489	-0.16666118	-0.15618117	-0.22434794	-0.23139263	-0.24263723	-0.36866463	-0.37040241	-0.39276563	-0.47812729	-0.49445337	-0.44330157	-0.36529369	-0.49392428	-0.54217833	-0.53374519	-0.57858266	-0.52787004	-0.58788065	-0.52160796	-0.37610877	-0.42687658	-0.37300316	-0.36537302	-0.16851256	-0.25721652	-0.17971549	-0.007430746	-0.01528283	-0.00609167	0.098248416
0.49745835	-0.20142047	-0.72595881	-1.2962297	-1.7425377	-2.3441322	-2.6442104	-2.6736868	-2.5734802	-2.1801482	-1.5618978	-0.94928925	-0.64012714	-0.5765209	-0.44483879	-0.10505162	0.25812706	0.4204438	0.44339712	0.42611133	0.38611147	0.35061644	0.37178995	0.43804571	0.41492119	0.43125311	0.51837358	0.44448282	0.38479324	0.44147264	0.39187714	0.39431819	0.51073365	0.49387795	0.4839511	0.44994694	0.3225482	0.33971021	0.35256767	0.31908021	0.41202891	0.42642128	0.33517302	0.30633969	0.23747041	0.24634399	0.27987133	0.16667114	0.13520989	0.13337366
0.76725885	-0.99949737	-2.7295873	-3.7591636	-4.6628698	-4.5388993	-3.16726	-2.1728604	-1.9375357	-1.0313678	-0.20880997	-0.28150321	-0.2587164	-0.21595067	-0.19524691	-0.25674556	-0.24785935	-0.17168349	-0.17675331	-0.22383439	-0.25770379	-0.35006961	-0.42580488	-0.38531869	-0.29527858	-0.44506131	-0.5617123	-0.50572686	-0.50689948	-0.64437427	-0.69638422	-0.73850026	-0.85251495	-0.83553738	-0.79893173	-0.85160475	-0.87276428	-0.92704058	-0.8403729	-0.93793424	-0.79459634	-0.70270185	-0.66901106	-0.47909661	-0.37369466	-0.36787558	-0.2546599	-0.075356981	-0.11578748	-0.036400488
0.89446268	0.35273451	-0.32102527	-0.86627548	-1.1404601	-1.5674803	-1.6991684	-1.7105269	-1.2476437	-0.82318316	-0.54323304	-0.37126134	-0.30017945	-0.01666499	0.32401868	0.32954654	0.35361823	0.37133491	0.33278176	0.44952987	0.38053399	0.3457463	0.38642963	0.3501188	0.30353607	0.36706208	0.368445	0.26581087	0.25063451	0.29283008	0.30397902	0.28420864	0.23150255	0.25219548	0.29457916	0.29365524	0.25436331	0.20425863	0.18785902	0.17918279	0.22976165	0.21723521	0.078903065	0.12591029	0.046310434	0.03435934	0.041479895	0.10728391	0.039909443	0.016021667
-0.2576935	-1.6123944	-2.4061496	-3.3885323	-4.0815154	-4.0602687	-3.3516003	-2.1556931	-1.2692541	-1.1716136	-0.68280956	-0.2422287	-0.27886473	-0.46322231	-0.5116106	-0.38302066	-0.21941436	-0.23460361	-0.33445785	-0.26983234	-0.29536956	-0.33949462	-0.35802404	-0.362978	-0.34485005	-0.57210476	-0.60501535	-0.40104081	-0.45471172	-0.38520048	-0.24745798	-0.27626417	-0.21409264	-0.39127642	-0.5014505	-0.32207567	-0.31410588	-0.28601166	-0.35647956	-0.30208777	-0.36877529	-0.32447956	-0.27130872	-0.22598936	-0.16152089	-0.044928813	0.077846721	0.22317384	0.19041036	0.16013685
-0.10989951	-1.8788969	-2.9937192	-4.0718209	-3.9638395	-3.1344571	-1.9602533	-1.5422076	-1.4510205	-0.6938678	-0.30374191	-0.4708075	-0.29681272	-0.2705117	-0.42213498	-0.30407188	-0.32667163	-0.41382849	-0.45933489	-0.40958716	-0.38345002	-0.47778152	-0.39291603	-0.42244515	-0.39653247	-0.41760998	-0.43596272	-0.42714167	-0.48819177	-0.46423161	-0.47469966	-0.66235771	-0.51793339	-0.63075473	-0.65264243	-0.72633967	-0.6181055	-0.57573841	-0.66231509	-0.65660299	-0.72744105	-0.60421869	-0.61349491	-0.57870373	-0.49457639	-0.52147178	-0.5699342	-0.46408313	-0.38902589	-0.37187802
0.60974755	-0.59312057	-1.5766191	-2.1988053	-2.7602317	-3.105167	-2.9723683	-2.4435281	-1.8109662	-1.325424	-0.96433685	-0.84439613	-0.5825465	-0.24307864	0.14325817	0.35548342	0.37654542	0.50159667	0.45708773	0.4927711	0.52378651	0.55425805	0.54463545	0.36228211	0.33418048	0.41580895	0.44995644	0.45766048	0.45949953	0.45258675	0.46253886	0.40931805	0.34749505	0.36160502	0.25234712	0.27862413	0.28278086	0.23513404	0.28669424	0.30801321	0.18029524	0.19946658	0.11105908	0.049556878	0.060345273	0.12938925	0.098250168	-0.012383515	0.076152725	0.021689262
-0.1052515	-2.194853	-3.2040346	-3.849585	-3.5593937	-2.9237023	-2.100268	-1.8005212	-1.3836761	-0.54820774	-0.47536821	-0.7120781	-0.56524213	-0.49794404	-0.4727247	-0.55170634	-0.54845803	-0.52485263	-0.54190462	-0.50634921	-0.55934921	-0.70952249	-0.61369664	-0.74679828	-0.92895181	-0.88833264	-0.8889416	-0.8999093	-0.88894179	-0.85017208	-1.0499649	-1.0234454	-0.88239563	-1.2707705	-1.1020824	-0.97351158	-0.96282792	-0.90771783	-0.95696078	-0.84874198	-0.83389872	-0.60982627	-0.46075655	-0.42801794	-0.46147762	-0.24404888	-0.30621315	-0.32686802	-0.13623874	-0.05738175
0.20390537	-0.87684706	-1.5861613	-2.1142966	-2.5293342	-2.6231061	-2.6723064	-2.6761681	-2.1405129	-1.4756785	-0.90728882	-0.65647321	-0.68381604	-0.45180544	-0.088741856	0.19363432	0.37347139	0.33945357	0.31735337	0.34242789	0.30858109	0.34792763	0.35797237	0.31567685	0.34540015	0.37129768	0.3366115	0.31268905	0.34676919	0.33185716	0.28943695	0.38307261	0.3963347	0.30842234	0.299064	0.31953542	0.31057411	0.24981233	0.22345961	0.21419686	0.12178965	0.22061975	0.3149385	0.17792507	0.13843888	0.15959847	0.13741671	0.05834245	0.076720527	0.077694041
-1.9914169	-2.8729766	-3.1618222	-3.3974776	-3.1773192	-3.1671732	-2.6966746	-2.2254727	-1.449736	-1.0200782	-0.94575148	-0.75689344	-0.3828178	-0.13390238	0.011248381	0.041507988	0.033031287	-0.008696133	0.064888194	0.10593507	0.032351093	0.022836037	0.020246996	0.016640369	-0.026650168	0.045493324	0.10752919	-0.018818877	0.073958265	0.11620411	0.006968193	-0.053090107	-0.044179112	0.016577741	-0.052618228	-0.012197543	0.028597353	-0.093140224	-0.043943279	-0.097705229	-0.16225494	-0.078851832	-0.15880133	-0.11804204	-0.095646066	-0.12575745	-0.059778641	-0.03488983	-0.027042292	-0.069287404
-0.29035523	-3.1493304	-4.2323173	-4.7687245	-4.1703786	-2.7588221	-1.8097644	-1.6187826	-0.79101498	-0.33717114	-0.3390854	-0.33913452	-0.26417081	-0.25991269	-0.20997068	-0.16259315	-0.1736285	-0.12289884	-0.2341511	-0.21459724	-0.29954823	-0.32384628	-0.32441187	-0.33854362	-0.45165852	-0.49098847	-0.43166627	-0.41293041	-0.54725763	-0.65356832	-0.67293142	-0.6668807	-0.72470728	-0.85521163	-0.84984412	-0.91805655	-0.91643817	-0.85315188	-0.82371213	-0.86176249	-0.79704187	-0.71404286	-0.60199311	-0.5419416	-0.40996681	-0.37177488	-0.20883218	-0.19198352	-0.10678569	-0.054477047
0.38025751	-0.77528298	-1.6124029	-2.565289	-3.0551933	-3.0656419	-2.8331933	-2.4903499	-2.1016278	-1.5967383	-1.1237876	-0.76979994	-0.54436927	-0.51391674	-0.44433662	-0.093730401	0.31448399	0.52187213	0.60301827	0.60456598	0.55265361	0.55050873	0.53776925	0.52957214	0.56828841	0.53895829	0.54618072	0.61105985	0.56828473	0.52034551	0.53284324	0.5251379	0.52391124	0.53697719	0.55042404	0.50469306	0.40256016	0.38566601	0.43908895	0.46314263	0.45678901	0.42319831	0.43123783	0.42805072	0.29547938	0.20731965	0.27929299	0.32115764	0.28592227	0.28281379
-0.73982281	-1.8606967	-2.7116719	-3.4501445	-3.42849	-3.1502142	-2.5036412	-1.8996326	-1.3925573	-1.1049513	-1.1327849	-0.99469765	-0.50222121	-0.14731788	-0.25690302	-0.2060908	-0.060255822	-0.085915387	-0.12547265	-0.24189628	-0.2024121	-0.23748022	-0.22715839	-0.18977043	-0.25103048	-0.27424977	-0.2553971	-0.23273933	-0.20416519	-0.12489068	-0.21687487	-0.34499605	-0.28372155	-0.31277922	-0.36035159	-0.20395894	-0.2491063	-0.36407413	-0.40052162	-0.4393667	-0.39229723	-0.43271094	-0.43986384	-0.41556185	-0.40163995	-0.39838846	-0.42580256	-0.56924368	-0.57025445	-0.59160946
-1.7815576	-3.5969595	-4.3982586	-4.7983383	-3.8173341	-2.6115947	-1.9421734	-1.4060527	-0.28248043	-0.19806418	-0.24561086	-0.30028801	-0.19286035	-0.16265867	-0.26062115	-0.25693275	-0.23952833	-0.25705344	-0.27080732	-0.29379771	-0.26119003	-0.32961039	-0.4227821	-0.40529332	-0.35714766	-0.53674421	-0.50790028	-0.59163284	-0.63078556	-0.73407029	-0.7116733	-0.77299589	-0.93904818	-0.90353316	-0.8636933	-0.84288473	-0.93228398	-0.81153525	-0.69695692	-0.71007333	-0.61714145	-0.42558617	-0.29907009	-0.26888539	-0.071820173	-0.13304778	-0.058767923	0.036774545	0.019218742	-0.003241279
-1.579653	-4.103155	-3.9897839	-4.3089422	-3.9280043	-3.2995212	-1.7548185	-1.1544665	-0.98390182	-0.30423116	-0.18592406	-0.099383668	-0.061765252	-0.14874289	-0.17148829	-0.093295797	-0.14300229	-0.15297696	-0.150907	-0.16444493	-0.11455133	-0.18841908	-0.20191002	-0.21923172	-0.24688037	-0.24351674	-0.29846104	-0.27009571	-0.38889145	-0.34740392	-0.38105729	-0.36625272	-0.36282155	-0.43916322	-0.4332385	-0.52855606	-0.31731606	-0.3878001	-0.43615121	-0.34687248	-0.35616911	-0.16924357	-0.12639877	-0.021749794	0.03670201	-0.025509042	0.066884405	0.10034355	0.01978361	0.19211775
-1.9906866	-3.2036588	-3.6057703	-4.123094	-3.8124072	-3.1440682	-1.7258548	-1.0874756	-0.94945588	-0.42309606	-0.16732965	-0.16320923	-0.12260591	-0.10267585	-0.12228997	-0.072561617	-0.09924174	-0.082844417	-0.079432342	-0.15058742	0.009253052	-0.12825596	-0.15928844	-0.064882761	0.029753861	-0.043693264	0.058747075	-0.070784296	-0.054952857	-0.004364813	-0.15383084	-0.061676624	-0.05813718	-0.004776957	-0.005715435	-0.10198723	-0.14679237	0.011826206	-0.038659331	-0.025046929	0.027737002	0.053518875	0.21852015	0.27072161	0.17273402	0.26753556	0.2928538	0.21008425	0.27413954	0.31841146
1.2620395	0.25294465	-0.77288854	-1.6618688	-2.4073884	-2.7859786	-2.8001582	-2.6789611	-2.4537532	-2.0805776	-1.6231896	-1.1481467	-0.7867204	-0.63049622	-0.55048263	-0.44445408	-0.21507083	0.18699161	0.44436403	0.40338489	0.36678778	0.43610592	0.46954478	0.50708986	0.56096297	0.53628247	0.52890769	0.56190716	0.53137684	0.51926156	0.55469462	0.5606472	0.5498015	0.50996362	0.47096932	0.47820029	0.4981613	0.48993438	0.44517098	0.45552236	0.49735803	0.41784553	0.38458707	0.45565881	0.42327192	0.38706614	0.39550915	0.37585906	0.38636412	0.34398681
-1.229557	-2.6296594	-3.5225005	-4.1857843	-4.1342976	-3.6404294	-2.8131668	-1.70942	-1.3419003	-1.1333678	-0.6306265	-0.2782088	-0.17981694	-0.17780533	-0.28978172	-0.34644988	-0.26746333	-0.25977115	-0.29050589	-0.21450352	-0.25301167	-0.21621462	-0.25168524	-0.28774556	-0.22962363	-0.26830771	-0.17363367	-0.21182079	-0.24335295	-0.26639406	-0.1457391	-0.21018528	-0.25341427	-0.17283058	-0.12310967	-0.006190657	-0.079096193	-0.048762177	-0.041718344	-0.041122612	-0.036897565	-0.050642652	0.035134751	0.061576711	0.13882338	0.18681996	0.20155366	0.17071102	0.29213962	0.24234691
-1.9646174	-3.4262451	-3.8509154	-4.2687415	-4.0809635	-3.3999799	-2.2108361	-1.7640939	-1.6311775	-0.98285925	-0.60997096	-0.49568529	-0.50440343	-0.54110567	-0.61060236	-0.54723664	-0.41367737	-0.2950635	-0.3342613	-0.35552712	-0.41056268	-0.43791175	-0.40464141	-0.35854679	-0.39572478	-0.42894083	-0.46360002	-0.39041273	-0.51117655	-0.55752864	-0.48315135	-0.40440943	-0.30420094	-0.31780695	-0.36078891	-0.40442271	-0.33941283	-0.32621443	-0.28521018	-0.086061402	0.024269829	-0.11702419	-0.13801064	-0.001827792	0.13923092	0.2330422	0.12030376	0.08504916	0.10519305	0.10912775
0.86705959	-0.86317715	-2.5231806	-3.5496471	-4.4634442	-4.3019385	-3.1079874	-1.9221719	-1.7191875	-0.87989824	-0.093368245	-0.25295778	-0.1782493	-0.18374241	-0.091472486	-0.17832312	-0.20503	-0.1980829	-0.33928128	-0.28135614	-0.23588401	-0.2674845	-0.40449289	-0.46990374	-0.37662506	-0.45028069	-0.57097235	-0.521709	-0.66379534	-0.66187985	-0.7433137	-0.82610229	-0.86741893	-0.8849897	-1.0121464	-0.9610686	-0.98102742	-1.0158866	-0.98895079	-0.96531539	-0.93552807	-0.88661445	-0.80476814	-0.64315666	-0.4885813	-0.39707614	-0.24471783	-0.19142857	-0.16905416	-0.073711781
1.6535612	0.58727662	-1.1491221	-2.3407806	-3.8395161	-3.6744495	-2.7236185	-1.8115092	-1.8598742	-1.0311295	-0.21227026	-0.36241247	-0.29860691	-0.41433541	-0.34781122	-0.44047828	-0.33283522	-0.39698116	-0.46996665	-0.39186169	-0.44273348	-0.47768985	-0.41108683	-0.50227862	-0.61321594	-0.65918481	-0.71602547	-0.78321726	-0.76909311	-0.85109273	-0.91219112	-0.9664681	-1.0025981	-1.1251306	-1.2317337	-1.1586169	-1.27042	-1.2615017	-1.1519354	-1.1614783	-1.1870619	-1.1900281	-1.1607868	-1.0437151	-0.84479347	-0.87346749	-0.72822271	-0.52611529	-0.49034991	-0.34761279
0.99986367	-0.13581712	-1.303317	-2.337855	-2.7808363	-2.7141019	-2.4514852	-2.2660642	-1.808928	-1.2524652	-0.99243582	-0.84171993	-0.51843168	0.001859889	0.21765327	0.22234248	0.28870419	0.30441907	0.30508874	0.29514463	0.28239979	0.30535241	0.27283313	0.23804688	0.22073161	0.20663815	0.30980344	0.28700128	0.23411557	0.18253141	0.17318452	0.22377621	0.12229985	0.075945154	0.093931416	0.052551864	0.05024208	0.032614122	-0.04512604	0.055001578	-0.048433532	-0.1411594	-0.070763906	-0.13645563	-0.14841285	-0.15870126	-0.26515042	-0.35922826	-0.3173434	-0.35525093
-2.4138677	-3.3516789	-3.4963302	-3.8620135	-3.6006625	-3.2051354	-2.2656798	-1.4247501	-1.2737091	-0.94920974	-0.5385368	-0.45239587	-0.58113983	-0.50640955	-0.35719176	-0.31923475	-0.30494508	-0.31243282	-0.25289799	-0.27080887	-0.29892372	-0.30200549	-0.34802065	-0.33662644	-0.3207194	-0.33711481	-0.36528028	-0.34071643	-0.24403253	-0.28599064	-0.24376143	-0.28097514	-0.34575402	-0.26111216	-0.31336435	-0.24645998	-0.19628584	-0.30623953	-0.25947378	-0.18861039	-0.14699315	-0.15105954	-0.070575363	-0.042686759	-0.00083844	0.018943497	0.045756067	0.070104229	0.034148604	0.058272122
0.4603397	0.50820783	-0.001752386	-0.63329216	-1.0561022	-1.2386917	-1.5490279	-1.7643683	-1.5738404	-1.1656533	-0.756443	-0.40975349	-0.27852914	-0.23335286	0.12239211	0.31750525	0.30143411	0.32619944	0.28507679	0.34717524	0.30157197	0.25155622	0.37816162	0.29819032	0.34851592	0.34113579	0.41930454	0.33910637	0.35616943	0.33473651	0.31593959	0.26218794	0.26284323	0.22457218	0.19755747	0.2517934	0.23394955	0.21706888	0.27507328	0.2153806	0.14101435	0.21767964	0.15930649	0.1654894	0.11802364	0.069768717	0.07297431	0.070418058	0.05085982	0.04736955
0.50392065	-1.3567239	-2.9283986	-4.0061167	-4.0432288	-3.5077562	-2.5660029	-1.6709521	-1.3517315	-0.83884644	-0.24906167	-0.26093989	-0.31876962	-0.29805628	-0.33468204	-0.31741354	-0.24764555	-0.26490085	-0.31432249	-0.25586478	-0.31343739	-0.54331715	-0.44094013	-0.48315789	-0.56175325	-0.5842063	-0.57388082	-0.55703253	-0.73489637	-0.69486062	-0.81000842	-0.88886593	-0.8741643	-0.82630678	-0.84743505	-0.88997711	-0.92671837	-0.80033596	-0.72950135	-0.86591171	-0.64825363	-0.56653685	-0.47126154	-0.28679163	-0.30600732	-0.34842763	-0.18246597	-0.13999981	-0.009310138	-0.072671798
-0.10384665	-0.26559527	-0.83428341	-1.3608758	-1.6057754	-1.9700886	-2.2868884	-2.4700491	-2.4132623	-1.9333228	-1.2744948	-0.85979941	-0.66426868	-0.56865117	-0.2534799	0.098661896	0.15744716	0.14629075	0.12771409	0.25914838	0.24436398	0.22292952	0.17036725	0.19687218	0.21221333	0.1533697	0.10497421	0.1512783	0.096665305	0.19482719	0.17538007	0.16670719	0.21034088	0.16541817	0.17886658	0.16666969	0.15472476	0.15174484	0.13166912	0.13649749	0.073594296	0.079540523	0.076315717	0.026383342	0.063567676	0.070761448	0.061611406	0.071028823	0.1651844	0.094308877
1.9170472	0.81072744	-1.2037219	-2.6035124	-3.9984934	-4.1435937	-3.034974	-1.8927232	-1.9774612	-1.0479362	-0.11745611	-0.27677507	-0.070657834	-0.27702164	-0.2730618	-0.1839438	-0.2597563	-0.22011108	-0.2680372	-0.38565703	-0.42010775	-0.46023698	-0.35249593	-0.50055482	-0.50726691	-0.58445843	-0.6929397	-0.74146765	-0.81669554	-0.92340022	-0.86280663	-0.93661443	-1.2075814	-1.0925048	-1.1130495	-1.2407545	-1.2206958	-1.2304145	-1.222498	-1.2370422	-1.0659673	-1.096234	-1.0038555	-0.74148519	-0.66142659	-0.62135546	-0.36819339	-0.2869336	-0.26053013	-0.052033345
-0.70029609	-1.905968	-2.4008838	-2.8451534	-2.7437665	-2.784285	-2.7178936	-2.6069654	-2.4225743	-1.7799624	-1.0158273	-0.56988713	-0.44199209	-0.35540495	-0.12556417	0.18012647	0.36569806	0.42120554	0.41107648	0.35658466	0.36074283	0.37783238	0.31759811	0.32584329	0.36001489	0.32257675	0.35070303	0.40185362	0.37103685	0.34980534	0.35115417	0.32819913	0.34401841	0.37808832	0.36531834	0.35280456	0.35148359	0.33196314	0.32964225	0.31830778	0.25953241	0.20959412	0.23039186	0.23733784	0.17969735	0.26241044	0.26278002	0.10050377	0.14327831	0.15475109
1.5018598	1.2698229	0.72708467	-0.089880887	-0.67376345	-1.1901284	-1.7322267	-1.8871222	-1.6365904	-1.143567	-0.70976193	-0.52413576	-0.44784421	-0.27623404	0.2624046	0.39793077	0.35774222	0.30659959	0.32268267	0.3588561	0.37536719	0.43455636	0.34850318	0.36925594	0.38893671	0.39213546	0.32049692	0.25911967	0.32053992	0.27000184	0.30528998	0.26497967	0.23086181	0.21016355	0.21147652	0.16746343	0.1913145	0.11789911	0.13910271	0.082332491	0.094465833	0.095875131	-0.014248831	0.002845628	-0.1014713	-0.006900354	-0.12802322	-0.11210505	-0.024575531	-0.15804228
-0.10468747	-3.2638034	-4.2199039	-4.399685	-3.859988	-3.0031049	-1.8491338	-1.4854527	-1.0168784	-0.12513536	-0.22830571	-0.31302321	-0.31345678	-0.27954514	-0.33693329	-0.41835781	-0.25402022	-0.3578849	-0.36436257	-0.34076411	-0.41912204	-0.39320176	-0.5779467	-0.52805477	-0.60049632	-0.60726743	-0.53473688	-0.64381897	-0.61995304	-0.74762605	-0.80142683	-0.75248268	-0.80741913	-0.88834079	-0.91457146	-0.86154253	-0.8804671	-0.85533832	-0.78450878	-0.70324234	-0.63954882	-0.57999258	-0.4714881	-0.3179358	-0.2514477	-0.21564774	-0.15424345	0.009659393	-0.009545709	-0.064123948
-0.93207476	-1.7898183	-2.3585644	-2.7973319	-2.6966915	-2.2640344	-1.8774738	-1.1848108	-0.73215788	-0.66564028	-0.44013241	-0.11896579	0.090940149	0.089783415	0.032490968	0.088465854	0.05442902	0.09264948	0.11710669	0.15815283	0.1959329	0.10162667	0.074885055	0.061407798	0.052208146	0.017621472	0.033424634	0.016060045	0.055075828	0.044429892	0.093287713	0.10028795	0.039947338	0.093460302	0.083938733	-0.024907985	-0.021615319	0.029523815	0.046645271	-0.011680341	-0.032454501	-0.015459352	-0.013694141	0.012672667	0.053603792	0.040213798	0.097547226	0.064800835	0.10898458	0.19175332
0.98263318	0.49447171	-0.24114376	-1.0259167	-1.4084387	-1.6940381	-2.0413525	-1.9994036	-1.49251	-0.92615107	-0.63644575	-0.56123672	-0.34111687	0.059750553	0.31503421	0.44311099	0.41739718	0.33617335	0.33565948	0.38365865	0.41388615	0.36940888	0.40436692	0.38735505	0.36373136	0.32461221	0.31665438	0.30361368	0.34642231	0.29918704	0.29697747	0.29905692	0.2632744	0.31296834	0.20594895	0.25497139	0.27406977	0.23131419	0.13068986	0.1625095	0.19127196	0.11437619	0.038132179	0.026791276	0.000902865	0.034545258	0.046583355	0.01004218	0.000545054	-0.037103569
-0.39765727	-2.4207865	-3.7729914	-4.2288641	-4.0067472	-3.1426245	-2.1412019	-1.5613591	-1.269229	-0.56038502	-0.20267334	-0.28489257	-0.22114916	-0.28737369	-0.18515036	-0.24241425	-0.27548085	-0.20472718	-0.26644112	-0.2987085	-0.31428055	-0.31757344	-0.24829332	-0.41814911	-0.39551799	-0.39254696	-0.42039258	-0.41012803	-0.57693827	-0.56603627	-0.64627312	-0.68543533	-0.74063411	-0.82876516	-0.7892157	-0.83372807	-0.83407086	-0.85255579	-0.84470955	-0.80327653	-0.85770786	-0.78657647	-0.71104183	-0.67522826	-0.62952085	-0.58548988	-0.50167047	-0.39876572	-0.38330764	-0.31599607
-1.813278	-2.3904283	-2.8840981	-2.9271194	-3.073938	-3.4190619	-3.4045702	-3.2596461	-2.7326278	-1.8965916	-1.4865098	-1.2805734	-0.8080583	-0.38692866	-0.25773397	-0.24838383	-0.25236328	-0.23265478	-0.17993406	-0.15966614	-0.14749228	-0.14508541	-0.177131	-0.17388644	-0.19097956	-0.17714166	-0.22612525	-0.17966306	-0.14538365	-0.16933821	-0.18574334	-0.21330797	-0.22737095	-0.17744081	-0.19184137	-0.19672435	-0.21040325	-0.13996298	-0.16712298	-0.19177232	-0.22360293	-0.21297706	-0.29908595	-0.27372398	-0.17269741	-0.22127863	-0.25749252	-0.24218931	-0.28707948	-0.32956364
-1.7615037	-2.2661216	-2.2962948	-2.7590123	-2.6106859	-2.6193192	-2.0527916	-1.4745119	-1.090378	-0.78722976	-0.65506569	-0.54580029	-0.21456685	0.21641121	0.44944856	0.47964704	0.41159106	0.41618032	0.48297174	0.47922189	0.43881287	0.4346637	0.45308595	0.40277109	0.41774731	0.42954689	0.37011566	0.41389426	0.39631966	0.30041973	0.30180734	0.38564889	0.37943255	0.27935298	0.29693741	0.32786402	0.25362161	0.29982047	0.23509387	0.15564277	0.21655867	0.13228864	0.19844225	0.16019738	0.067067559	0.1143821	0.081417071	0.10535023	0.042756352	-0.025834191
0.63433801	0.33903383	-0.29607888	-0.94367244	-1.1490528	-1.5400448	-1.8425263	-1.9194431	-1.8253757	-1.4434865	-0.95435841	-0.66730683	-0.56185568	-0.47491459	-0.18438298	0.17409272	0.38117986	0.31904276	0.26282937	0.26877178	0.31092465	0.35786459	0.30263827	0.37210734	0.33766724	0.43201867	0.36479551	0.37125527	0.35108242	0.31515878	0.27537369	0.32746741	0.32048476	0.30868864	0.333367	0.31042814	0.25007113	0.23668092	0.23087633	0.21150115	0.2522937	0.28395552	0.21308589	0.18813548	0.2331072	0.16845198	0.18686779	0.18392452	0.17629951	0.15719112
-0.62046693	-1.2040019	-1.6881012	-2.2128326	-2.494409	-2.9397153	-2.8167414	-2.6968279	-2.435628	-1.8682976	-1.3037179	-0.8580198	-0.75506469	-0.56745224	-0.21776728	-0.075263547	-0.047342914	-0.003067071	0.032497805	0.03020727	0.06278406	0.067040315	0.021362047	0.00261231	0.025159582	-0.014206644	0.035691302	0.11151585	0.12251238	0.15030246	0.11534183	0.13141938	0.13154901	0.16383865	0.12849614	0.058438692	0.15177454	0.17518433	0.13217924	0.17337194	0.18541885	0.17047685	0.17460664	0.22737723	0.15933834	0.10722459	0.15124127	0.15316339	0.19726886	0.17790211
1.0273459	-2.133307	-3.4345192	-4.7507853	-4.2418105	-3.2398893	-1.9289649	-1.4352977	-1.0977795	-0.3798239	-0.33918675	-0.36478789	-0.2920688	-0.33577308	-0.25997181	-0.40032346	-0.31702704	-0.32355575	-0.32235989	-0.33929603	-0.40947365	-0.40885997	-0.43808895	-0.52322206	-0.53389449	-0.56221838	-0.56778276	-0.60825182	-0.61273593	-0.64067799	-0.73413258	-0.75040908	-0.8229893	-0.82305645	-0.85832709	-0.83632352	-0.78291622	-0.8688629	-0.74519538	-0.79228352	-0.71688528	-0.61808925	-0.60610896	-0.47921723	-0.46054969	-0.38668019	-0.29926523	-0.16652522	-0.20806147	-0.21000569
0.15943586	-0.52696733	-1.5464526	-2.2347458	-2.7212964	-3.123542	-3.0129221	-2.8771066	-2.3736014	-1.8048032	-1.4275836	-1.1539696	-0.9784634	-0.64980574	-0.31942046	-0.21019507	-0.22548682	-0.27676395	-0.26029502	-0.24339501	-0.2996455	-0.31786564	-0.27962139	-0.30349729	-0.30850385	-0.26614366	-0.26038992	-0.23795259	-0.30438077	-0.35500404	-0.27035821	-0.31871651	-0.36766562	-0.28126546	-0.35253668	-0.38324744	-0.36403989	-0.41658856	-0.41658779	-0.47171281	-0.39658193	-0.40631965	-0.46527323	-0.43242265	-0.46691647	-0.41218783	-0.48806584	-0.52356622	-0.57625613	-0.61699756
-0.81865289	-2.5241224	-4.3795298	-4.9433648	-4.1521495	-2.9665361	-1.9290331	-1.5575156	-1.006549	-0.18932889	-0.16156619	-0.047671183	-0.12073452	-0.067481939	-0.098602941	-0.1919926	-0.18050163	-0.13744179	-0.14003301	-0.26475049	-0.26164396	-0.32600372	-0.29356645	-0.40232982	-0.41297296	-0.50603738	-0.52867471	-0.56868971	-0.68022459	-0.72488677	-0.72997154	-0.79270379	-0.76874992	-0.72234047	-0.84172346	-0.87833476	-0.75204116	-0.67737335	-0.59168268	-0.66294145	-0.65661682	-0.51827004	-0.50335603	-0.38295226	-0.22000864	-0.20562537	-0.074651854	-0.020087478	0.049204241	0.017288855
0.073556519	-2.8797288	-4.1354464	-4.503378	-3.9498658	-2.834517	-1.8920225	-1.5921966	-0.8161178	-0.20605957	-0.40520665	-0.38293815	-0.30341104	-0.30725538	-0.2296766	-0.31277647	-0.31349237	-0.22761178	-0.34771357	-0.31209716	-0.40442447	-0.36146969	-0.37507038	-0.42503669	-0.44787819	-0.49784859	-0.61392914	-0.5687585	-0.66541331	-0.80123074	-0.79969962	-0.84104879	-0.86769307	-0.91720192	-0.98259144	-0.92447919	-0.88111237	-0.90825093	-0.89436484	-0.72239626	-0.65190703	-0.62194842	-0.53177221	-0.35509945	-0.30181453	-0.17186269	-0.13734246	-0.049889332	-0.036494773	0.010217726
1.3436382	0.59409321	-0.38847055	-1.262312	-1.8240916	-2.3268432	-2.6302303	-2.6322757	-2.4810541	-2.1608028	-1.6080907	-1.0937101	-0.84547281	-0.71162639	-0.59791753	-0.32089589	0.17770473	0.41448979	0.44859735	0.39340924	0.35051048	0.4188131	0.3865421	0.38364868	0.39479052	0.39057091	0.43724621	0.41485361	0.38877259	0.38536157	0.36328072	0.4099242	0.35679709	0.30664655	0.32998832	0.31878175	0.3206651	0.29882556	0.31394652	0.33442064	0.2804368	0.24824756	0.2564626	0.22220712	0.16321298	0.12347411	0.13185725	0.16907894	0.15070901	0.14671282
-0.50560255	-1.3614954	-1.9100919	-2.8429451	-3.1380481	-3.2415485	-2.9511703	-2.3597462	-1.7417459	-1.2536298	-1.0111783	-0.856912	-0.70791344	-0.30536893	0.17993649	0.43687787	0.50114085	0.43448802	0.40854972	0.37515791	0.38977876	0.51417052	0.49788657	0.45268687	0.41652978	0.42958625	0.476983	0.3734461	0.3557241	0.36901453	0.35640703	0.3710082	0.31222424	0.35655847	0.34093595	0.25693477	0.31415483	0.30305002	0.22446979	0.1926811	0.18453734	0.18397933	0.18272794	0.2148632	0.22560106	0.14592472	0.077059595	0.13498593	0.18186327	0.10618589
0.16569165	-2.0720095	-3.5700738	-4.0081658	-3.9100739	-3.6576359	-2.7932494	-1.6646255	-1.3257711	-1.0217032	-0.43970341	-0.20774946	-0.16565834	-0.17402725	-0.18388342	-0.093929597	-0.14141787	-0.18274869	-0.14476307	-0.097502406	-0.15782304	-0.17743679	-0.20899358	-0.14938405	-0.27160125	-0.30621785	-0.29744033	-0.33412062	-0.30151684	-0.34236929	-0.42977594	-0.39222808	-0.47249858	-0.41264305	-0.33591763	-0.44984662	-0.46346706	-0.42248873	-0.36506136	-0.3566872	-0.28686284	-0.21175787	-0.087574288	-0.1193967	-0.006113321	-0.003378895	0.084683238	0.11180807	0.19525723	0.18271019
-0.30189578	-1.0751399	-1.4776076	-1.8626396	-1.8148929	-1.6268876	-1.0530577	-0.65374539	-0.58782302	-0.387726	-0.078708849	-0.043131118	-0.078191323	-0.043698043	0.015976855	-0.039956478	-0.063338941	-0.098151039	-0.022217973	-0.015434238	-0.028276975	0.01322697	-0.054402943	-0.063802316	-0.068486054	-0.098944253	-0.055042979	-0.12306187	-0.095376952	-0.11333001	-0.11790766	-0.17080141	-0.19027778	-0.16505134	-0.17299768	-0.16557248	-0.19760132	-0.1838179	-0.21921934	-0.19587717	-0.21236412	-0.26626526	-0.14513653	-0.12538471	-0.10037867	0.00863573	-0.015676837	0.023874299	0.10551583	0.074705129
1.566449	1.1064485	-1.1447887	-2.4897378	-3.5611006	-4.0246435	-2.8257696	-1.762581	-1.5151096	-0.76167381	0.004559815	-0.04753361	0.04088199	0.057432955	-0.019405589	-0.002755088	-0.032355633	-0.09574787	-0.043813395	-0.045649924	-0.31431495	-0.27077617	-0.37729776	-0.37231126	-0.42179649	-0.49185383	-0.5352531	-0.56212219	-0.73365078	-0.65992653	-0.90049055	-0.89889246	-1.0524221	-1.1554086	-1.2087712	-1.2058977	-1.2165941	-1.2177367	-1.2861239	-1.2371399	-1.1179134	-1.050357	-0.93825264	-0.8010705	-0.64978543	-0.47440386	-0.49249911	-0.16041694	0.029227082	-0.068883892
0.56978627	-0.9055432	-2.0504634	-3.3880201	-4.0773769	-3.760589	-2.8485718	-1.8513643	-1.7757347	-1.3619268	-0.53474365	-0.41361222	-0.40247057	-0.34458091	-0.38717847	-0.34152683	-0.37410042	-0.40243352	-0.43157702	-0.47256437	-0.43401332	-0.52986253	-0.55249287	-0.5912593	-0.59641395	-0.63727861	-0.75619372	-0.81046715	-0.75249785	-0.84828895	-0.91182492	-0.95137452	-0.96617642	-1.0718804	-1.1132358	-1.1285278	-1.13584	-1.1080639	-1.1049089	-0.97311534	-0.9434866	-0.84958856	-0.7320176	-0.68325831	-0.47546199	-0.4427226	-0.31456654	-0.17945436	-0.14980053	-0.12263288
-0.55390884	-1.8115748	-2.8915558	-3.6570022	-3.6463713	-3.1643332	-2.3320186	-1.5657088	-1.1605952	-1.0283204	-0.59530612	-0.046421765	0.12432808	0.22499378	0.11104211	0.21813618	0.17689048	0.22661498	0.15353093	0.11378214	0.099363262	0.015410943	0.04751152	0.058595697	0.13586676	0.045312973	0.068505279	0.04745209	-0.042902889	0.067409638	0.027459933	-0.03676737	-0.12160013	-0.10993727	-0.14522782	-0.1320334	-0.17367938	-0.20294222	-0.29849686	-0.25777758	-0.33116447	-0.36023817	-0.47484573	-0.40346595	-0.45317669	-0.44273384	-0.48674797	-0.49563324	-0.45387535	-0.44178835
-1.1298207	-3.560734	-4.2433864	-4.322556	-3.6110451	-2.5297505	-1.6595149	-1.4807449	-0.72700217	-0.26449647	-0.20070339	-0.23014334	-0.25523781	-0.1674629	-0.24002864	-0.25680997	-0.28969916	-0.3544018	-0.43525088	-0.3710419	-0.41935448	-0.50292063	-0.45102558	-0.51400814	-0.44633649	-0.52351647	-0.58313155	-0.66477725	-0.74427484	-0.7525993	-0.82476416	-0.81722985	-0.92284862	-0.86548514	-0.88247608	-0.82318741	-0.84074603	-0.89649382	-0.78954409	-0.79581942	-0.76863648	-0.60043983	-0.46622362	-0.29623932	-0.26251446	-0.23099559	-0.12049162	-0.15644363	-0.058674318	-0.007671664
-1.518555	-3.4711799	-4.4246553	-4.6886002	-3.9856902	-2.8346393	-1.6892801	-1.443026	-0.99131021	-0.31294595	-0.25885734	-0.29580865	-0.081576872	-0.13206732	-0.13136313	-0.088833167	-0.046834694	-0.15402737	-0.25289635	-0.14595097	-0.13952474	-0.25908072	-0.22905099	-0.16386723	-0.23298264	-0.31114526	-0.38455011	-0.4668907	-0.45162251	-0.41100705	-0.45876098	-0.53356393	-0.60812399	-0.59385205	-0.64183875	-0.62555996	-0.66200137	-0.66539342	-0.4956568	-0.48108857	-0.47233306	-0.24835783	-0.25611258	-0.25806132	-0.14184682	-0.000735542	0.04926299	0.13364893	0.13150084	0.11070379
0.67654726	0.1551384	-0.77669513	-1.4583355	-2.115098	-2.5897957	-2.7670585	-2.6956522	-2.3862334	-2.0389446	-1.7003053	-1.2904797	-0.89679577	-0.64598348	-0.54726317	-0.49742973	-0.30555262	0.059347032	0.32697549	0.40908657	0.41031529	0.35836476	0.3664555	0.42512752	0.42238654	0.43761196	0.4616444	0.43676972	0.42239654	0.41062219	0.40303096	0.42125451	0.42407902	0.41129327	0.39480293	0.36575969	0.35766147	0.38769857	0.40058424	0.3673753	0.33428981	0.32605821	0.33278727	0.36296927	0.38019953	0.32224849	0.24417351	0.28069808	0.37577972	0.35923776
0.12377935	-2.4655626	-4.0060988	-4.2653416	-4.1714298	-3.5154028	-2.2491865	-1.5674715	-1.3198756	-0.52340461	-0.16886513	-0.15490853	-0.19981732	-0.10065633	-0.1600797	-0.26531187	-0.31094529	-0.19035245	-0.26978454	-0.26741759	-0.24481466	-0.34176694	-0.38891436	-0.37978866	-0.3764051	-0.34806567	-0.53431103	-0.54976298	-0.61282132	-0.73353773	-0.66573877	-0.73506961	-0.77233012	-0.85697717	-0.78238173	-0.80103267	-0.88794702	-0.74374898	-0.67829513	-0.73669987	-0.60759553	-0.49355748	-0.3645669	-0.28870371	-0.27097707	-0.12067652	-0.15946345	-0.12462745	-0.009091679	0.056331431
0.94528759	0.18974186	-0.063080908	-0.96276637	-1.4842929	-2.1194327	-2.7903471	-3.0053897	-2.9721947	-2.6334213	-2.045159	-1.4232674	-0.94716693	-0.71308708	-0.62058112	-0.49692848	-0.26557753	0.11487476	0.48800929	0.52902908	0.47481647	0.59361785	0.62070339	0.56505694	0.54355124	0.50839602	0.53554447	0.55030741	0.52530833	0.52690752	0.52713754	0.5357373	0.48309491	0.40721448	0.46382235	0.50203015	0.45279146	0.44728248	0.45759135	0.41671665	0.38698897	0.43063133	0.43401492	0.32114715	0.30892344	0.39261973	0.36608974	0.31346658	0.30766347	0.26097039
0.20961218	-0.14472969	-0.37880042	-0.94808214	-1.1797119	-1.4149407	-1.7059782	-1.8213324	-1.8193427	-1.719229	-1.4871905	-1.087114	-0.68002727	-0.45076402	-0.34956391	-0.23497207	-0.062456775	0.1792543	0.37620136	0.41054627	0.37890204	0.34701274	0.31874909	0.34190308	0.38072613	0.39785805	0.40144482	0.37292586	0.34567523	0.37579226	0.41733033	0.41236979	0.4007966	0.42792459	0.45143606	0.38642007	0.31864787	0.34885262	0.39219977	0.44023482	0.45260346	0.41655448	0.42740721	0.41964598	0.42472339	0.44152413	0.39432057	0.40406086	0.40423875	0.3570147
0.16411637	-0.46382128	-0.92234528	-1.4663273	-2.0384201	-2.7268543	-3.1013253	-3.1720967	-2.9903209	-2.5688222	-2.0627581	-1.4701413	-1.0314269	-0.90219152	-0.79615997	-0.48944737	-0.041087342	0.33760011	0.42023161	0.36538578	0.38852211	0.38319534	0.33071816	0.33278564	0.39136663	0.42121261	0.39998501	0.39797602	0.39026723	0.32877685	0.33584097	0.40038714	0.37278165	0.34564697	0.39072454	0.42667913	0.4174499	0.38525974	0.35693182	0.32168536	0.33363763	0.36159096	0.35991895	0.35964715	0.28639742	0.23394881	0.21690256	0.16544027	0.20524065	0.2238488
-2.7340544	-4.4081983	-4.5705427	-4.3541735	-3.5137279	-2.2796824	-1.4244344	-1.1845449	-0.50287215	-0.12324503	-0.093797419	-0.14418004	-0.12356067	-0.1861469	-0.10568062	-0.070275884	-0.061162686	-0.082951828	-0.14314232	-0.19380075	-0.21654358	-0.17647367	-0.14479952	-0.23007558	-0.21991447	-0.25107678	-0.26827741	-0.24890491	-0.29165132	-0.4344916	-0.31123467	-0.36252403	-0.54956933	-0.46139487	-0.47474467	-0.51222085	-0.4680839	-0.47437082	-0.43231947	-0.40813645	-0.28970251	-0.26478445	-0.24951092	-0.088806543	-0.045787823	-0.079084734	0.031266629	0.11313392	0.08067702	0.16793704
-0.041027274	-0.88626793	-1.7126717	-2.5917299	-3.343213	-3.5004828	-2.6985604	-2.1514126	-1.835526	-1.2996706	-0.87507833	-0.87917823	-0.94778603	-0.93613301	-0.93170885	-0.83211019	-0.85150248	-0.81218188	-0.7675769	-0.76052746	-0.83141722	-0.82090182	-0.82232088	-0.82839918	-0.7503797	-0.89227547	-0.88057491	-0.90723258	-0.92772667	-0.97327746	-1.0184674	-1.0992149	-1.0170576	-1.1171224	-1.1132879	-1.0928679	-1.237984	-1.1384978	-1.1758469	-1.1239819	-1.092309	-0.93174487	-0.91115457	-0.86434554	-0.78580442	-0.70557409	-0.57823672	-0.46669182	-0.39273092	-0.32290539
-1.340034	-1.5964923	-1.860554	-2.3900635	-2.3305043	-2.5460253	-2.9391622	-3.1260345	-3.0029741	-2.7698502	-2.4655138	-1.9073165	-1.4558212	-1.4544891	-1.4782377	-1.2501582	-0.93077129	-0.72659853	-0.69118809	-0.64785062	-0.61183459	-0.66374154	-0.62452756	-0.61060499	-0.60097449	-0.49151288	-0.46896075	-0.44670074	-0.42577198	-0.3708995	-0.32985609	-0.33038443	-0.317744	-0.36407457	-0.31957378	-0.3104268	-0.26116359	-0.13875134	-0.20251183	-0.27174724	-0.26635751	-0.23308902	-0.20653771	-0.21305889	-0.15997386	-0.094844393	-0.12252603	-0.17280861	-0.17782237	-0.10703105
-2.6993757	-4.2591739	-4.0648879	-4.0093043	-3.3919149	-2.4007253	-1.6283056	-1.4161687	-0.85829332	-0.50706	-0.50846981	-0.62938496	-0.51781573	-0.40526592	-0.4706604	-0.42268517	-0.43469789	-0.46896271	-0.57638283	-0.56987627	-0.56974587	-0.54467632	-0.55773291	-0.63458501	-0.68423183	-0.67681772	-0.55849676	-0.61082103	-0.70006925	-0.72252613	-0.72585943	-0.66416111	-0.66049553	-0.63507153	-0.68935353	-0.70190557	-0.60648589	-0.58544384	-0.55632668	-0.45182965	-0.41369601	-0.38022859	-0.34240967	-0.13586135	-0.15154035	-0.1577242	-0.063527519	0.000701444	-0.037005799	-0.079699837
-1.6747767	-4.2881226	-4.4638589	-4.6724801	-3.5631405	-1.9740127	-1.5456437	-1.1349044	-0.10334374	0.22127782	0.18791903	0.23616248	0.30667901	0.2021898	0.17618738	0.069090205	0.18852554	0.2101767	0.16922069	-0.00233735	-0.082695216	-0.037767523	-0.10577499	-0.14632965	-0.14964038	-0.10294196	-0.28450612	-0.28553745	-0.33414125	-0.43354798	-0.44054994	-0.52212728	-0.57555271	-0.43108786	-0.53614297	-0.59553095	-0.51565361	-0.5692334	-0.4307276	-0.33875729	-0.15009339	-0.13962704	-0.095336418	0.022831202	0.026756141	0.16038342	0.14951016	0.33792622	0.26894757	0.30638036
0.22170777	-0.49494501	-0.97568032	-1.7349584	-2.4924437	-3.1095101	-3.0981022	-2.814472	-2.3327037	-1.6272872	-1.1032437	-0.96477087	-0.62707546	-0.1559573	0.22065738	0.26366884	0.22993618	0.19490958	0.16003735	0.21319837	0.21711769	0.23713021	0.21611116	0.31135108	0.25190212	0.26910305	0.27746572	0.19997646	0.16328291	0.20142201	0.20566196	0.16763476	0.17923966	0.16541472	0.094581244	0.18556972	0.11127904	0.095222166	0.012032362	-0.01554548	-0.003495635	-0.066903752	-0.040838067	-0.13934474	-0.15599304	-0.19586252	-0.23049507	-0.11006709	-0.18656648	-0.20276216
-3.0135591	-3.7593665	-4.3205358	-4.5947549	-3.9996423	-2.746368	-1.6771245	-1.3010268	-0.5254511	-0.16699802	-0.071172823	-0.024314839	-0.014931721	0.036901316	-0.020104479	-0.061399234	-0.047391971	0.11956059	0.040484207	-0.00534209	0.002837132	-0.008573148	-0.020107278	-0.076893391	-0.07327641	-0.12074543	-0.22431495	-0.1731338	-0.11104567	-0.168581	-0.30234392	-0.23836911	-0.31254052	-0.3599995	-0.31906117	-0.26791412	-0.31479717	-0.24336352	-0.20059151	-0.19108047	-0.073383368	-0.064105885	0.02987455	0.13303306	0.2073996	0.24107255	0.27827337	0.3166648	0.27505556	0.29495045
-1.5631113	-3.203775	-3.966596	-4.0745415	-3.4975984	-2.4573686	-1.672536	-1.5488239	-0.98525904	-0.57330364	-0.48960873	-0.49149903	-0.42138174	-0.5143903	-0.49798872	-0.3935881	-0.45477022	-0.5745179	-0.50931127	-0.49406592	-0.5345784	-0.59033863	-0.48420302	-0.57149639	-0.58310808	-0.66298544	-0.6972437	-0.77469335	-0.85947275	-0.83130974	-0.82870585	-0.8980981	-0.92304141	-0.95722872	-0.99367988	-0.98663433	-1.0696277	-1.0132553	-0.8991259	-0.86072873	-0.72346719	-0.62526535	-0.52123382	-0.46755895	-0.31593048	-0.26829796	-0.17033489	-0.15459191	-0.12272247	-0.081241531
0.047041612	-2.4865693	-3.8965954	-4.1144941	-3.8397466	-3.2739753	-2.1677175	-1.4574732	-1.3028441	-0.49174045	-0.13859805	-0.27744256	-0.23728712	-0.21097072	-0.24959488	-0.23040357	-0.18153924	-0.22834734	-0.29781177	-0.24995355	-0.22489542	-0.29565157	-0.30867093	-0.28656312	-0.44808839	-0.41189259	-0.48858712	-0.512495	-0.60054314	-0.56312327	-0.74541401	-0.69761685	-0.75921283	-0.79722534	-0.72424379	-0.82438289	-0.81566241	-0.83370232	-0.8225518	-0.8003262	-0.75957996	-0.67762419	-0.62267764	-0.52023204	-0.36863212	-0.34773758	-0.34355652	-0.24211101	-0.10344769	-0.12807011
-0.66702322	-2.093629	-2.9739918	-4.0690305	-4.2495083	-3.7450081	-2.58007	-1.5376692	-1.3574648	-1.0202969	-0.39958812	-0.28983179	-0.26429808	-0.20309467	-0.33899174	-0.32579926	-0.36116492	-0.29182359	-0.33610213	-0.27300326	-0.22547289	-0.2528407	-0.24181086	-0.3120172	-0.36403504	-0.35550748	-0.37007884	-0.45422528	-0.4848828	-0.53106803	-0.54126329	-0.5272059	-0.61640196	-0.60003587	-0.69280555	-0.70400308	-0.67258704	-0.7758236	-0.68782204	-0.62688413	-0.60772345	-0.53012382	-0.4973697	-0.48907671	-0.36982463	-0.2764355	-0.22044927	-0.045784582	-0.038925454	0.032188863
0.65660518	-1.2289845	-3.5622966	-4.5211701	-4.3881351	-3.1182975	-1.8419057	-1.7907275	-1.0604329	-0.19174503	-0.088336697	-0.085469905	-0.18717571	-0.11849181	-0.15778229	-0.047544727	-0.15272548	-0.24299357	-0.21756836	-0.20600882	-0.16170141	-0.35715048	-0.37453872	-0.37374909	-0.4026792	-0.38410422	-0.38634872	-0.58597595	-0.73651312	-0.78260071	-0.94120765	-0.89908928	-0.86509226	-0.91845862	-0.97261783	-1.0052592	-0.94955148	-0.94744961	-0.91407057	-0.84648762	-0.62806939	-0.60458174	-0.43616689	-0.27214017	-0.22077981	-0.14571729	-0.10609535	-0.041694306	0.06670856	0.069088922
-1.4633551	-3.9231726	-4.0883292	-4.4098742	-3.4164773	-2.2169381	-1.7381312	-1.3672203	-0.63803177	-0.38011727	-0.37383623	-0.43725616	-0.30865242	-0.38344591	-0.34870819	-0.37685538	-0.3675293	-0.3808624	-0.39465676	-0.33417053	-0.38845171	-0.50494575	-0.55480506	-0.52483669	-0.55019179	-0.49783844	-0.59095864	-0.59923358	-0.58964365	-0.63303301	-0.62988751	-0.80630708	-0.74826766	-0.85376111	-0.7617451	-0.84641203	-0.78364888	-0.77765094	-0.68967966	-0.65244966	-0.57878266	-0.47630876	-0.40044568	-0.32813025	-0.11784515	-0.15740009	-0.15281837	-0.035786784	-0.12407977	0.046617822
-0.02172411	-1.709227	-2.8465266	-3.7600756	-3.8385911	-3.0956712	-2.1390396	-1.6931619	-1.5347119	-0.75924987	-0.48079034	-0.47554713	-0.46952352	-0.51486269	-0.43217252	-0.49222462	-0.50038128	-0.52834978	-0.57526678	-0.47941443	-0.48636194	-0.5103821	-0.52765902	-0.60758197	-0.63955744	-0.57078039	-0.638773	-0.71906234	-0.72661922	-0.69415901	-0.70469441	-0.78186456	-0.8799275	-0.96175464	-0.851361	-0.89935475	-0.88765827	-0.8583819	-0.98022131	-0.93735538	-0.89138874	-0.78385772	-0.83427397	-0.69258243	-0.57094099	-0.5806642	-0.46145473	-0.30647971	-0.17670672	-0.24603253
0.89940949	-0.87126202	-2.5287111	-3.5399979	-4.321528	-4.1627476	-2.7882542	-2.06283	-1.7297585	-0.57261791	-0.097237332	-0.19840248	-0.1628879	-0.13508798	-0.21037918	-0.17762882	-0.13351008	-0.092501521	-0.29962058	-0.20859727	-0.36352442	-0.34558707	-0.32002583	-0.4437703	-0.38382839	-0.54323449	-0.4477147	-0.42417425	-0.5861528	-0.60486935	-0.64226797	-0.76705193	-0.80200257	-0.71447574	-0.73178348	-0.85975946	-0.73574886	-0.79244498	-0.76342252	-0.76243512	-0.63084008	-0.67415039	-0.62732254	-0.50248611	-0.39359461	-0.34475928	-0.21357087	-0.075473159	-0.089999834	0.023298725
-1.5502768	-3.694742	-4.2377866	-4.3623863	-3.6625831	-2.957061	-1.7962437	-1.4873507	-1.1935033	-0.63479983	-0.51293045	-0.51276589	-0.54709102	-0.49996994	-0.45512713	-0.54661115	-0.47715389	-0.45220485	-0.46511842	-0.51331737	-0.52720946	-0.49558122	-0.46929328	-0.57446426	-0.54029421	-0.58448108	-0.61101857	-0.57677943	-0.72075451	-0.64835025	-0.72249152	-0.76268115	-0.75594338	-0.75633766	-0.70301637	-0.75977417	-0.69980657	-0.71575505	-0.69488612	-0.63205757	-0.56567304	-0.52628106	-0.43617305	-0.39414541	-0.28274328	-0.24163872	-0.18303337	-0.096085796	-0.066425063	-0.052906203
1.8375746	1.1586386	0.14836265	-0.9437606	-2.0446594	-2.8431414	-3.1821201	-3.2095759	-2.924947	-2.412959	-1.8630556	-1.3402286	-0.99307224	-0.84877415	-0.72725844	-0.54016705	-0.18794334	0.25460701	0.43384392	0.40381566	0.39694538	0.35808645	0.3314822	0.34485517	0.32848976	0.37345671	0.4167374	0.33470039	0.30899962	0.3576701	0.35053875	0.35501726	0.36038908	0.34443599	0.37373151	0.33375291	0.31730267	0.36331189	0.26891756	0.29388225	0.32011229	0.22551925	0.2326406	0.19257231	0.22786725	0.19228269	0.10963883	0.18854274	0.10366021	0.060188741
2.7272377	1.5575237	-0.88384768	-2.6571157	-4.0676644	-4.7535079	-4.0151259	-2.5395686	-1.9062579	-1.5160064	-0.27111461	-0.028385353	-0.058316345	0.09352952	-0.084565435	-0.003435266	0.067203279	-0.079361526	-0.062469632	-0.14877714	-0.047564739	-0.15018355	-0.10367788	0.019107774	-0.18502009	-0.30696193	-0.37763949	-0.31293746	-0.51178676	-0.75885804	-0.70431255	-0.79526337	-0.88001797	-0.89438082	-0.89635072	-1.0584946	-0.9961602	-0.96776358	-1.0357893	-1.0805043	-1.0526719	-1.0431076	-0.97898429	-0.73629687	-0.7459587	-0.48493113	-0.57391506	-0.34326872	-0.41397228	-0.28191269
1.6983228	1.9053705	0.2550401	-1.9144527	-2.9776794	-4.0377544	-3.6844924	-2.4907559	-1.7222841	-1.6426251	-0.57036929	0.12945005	-0.062000383	-0.024133777	-0.13918363	-0.073717505	-0.038014043	-0.069661562	-0.24694534	-0.22752303	-0.28975134	-0.21692287	-0.31351831	-0.4137602	-0.2719244	-0.3887711	-0.46472511	-0.59591753	-0.53664023	-0.62238864	-0.67528761	-0.70119159	-0.82249447	-0.85041203	-0.97058743	-1.0681481	-0.98924593	-1.0489059	-1.040219	-1.0829025	-1.114555	-1.0526688	-1.0173009	-0.93990871	-0.89967825	-0.86472387	-0.68861109	-0.41271301	-0.41351729	-0.25597897
-0.072641534	-2.9070837	-3.8714444	-4.0187545	-3.8230065	-2.9866199	-1.9976589	-1.7847577	-1.2736415	-0.64015161	-0.49245156	-0.52340221	-0.51182131	-0.43352985	-0.49013078	-0.56816027	-0.50508132	-0.49344611	-0.50273894	-0.51920115	-0.55109899	-0.52471698	-0.59855891	-0.59894079	-0.65456753	-0.65126365	-0.66075327	-0.76158947	-0.73453559	-0.75756353	-0.75527339	-0.82258843	-0.82483164	-0.78464441	-0.7784228	-0.90951711	-0.80770655	-0.79944755	-0.67818887	-0.66116777	-0.66485646	-0.50331709	-0.48106475	-0.38643126	-0.32623505	-0.254704	-0.24729724	-0.14760989	-0.12075641	-0.067648155
-0.39727159	-1.5496858	-2.0888864	-2.8124911	-3.0662844	-3.1456445	-3.0088642	-2.58566	-2.1689015	-1.7046084	-1.2442556	-0.90605137	-0.72673444	-0.61172954	-0.37170922	-0.029043487	0.23264957	0.45089852	0.57164831	0.41911612	0.35370552	0.43292616	0.39258029	0.42716044	0.44592146	0.41183212	0.47333293	0.43228988	0.42966058	0.47442206	0.39257048	0.39143949	0.42113965	0.449031	0.51975923	0.44004663	0.3026748	0.27555844	0.27346761	0.25593961	0.25811139	0.29230239	0.29293278	0.23919712	0.20950911	0.21027741	0.20630373	0.1877544	0.16712421	0.15579249
0.93829749	-0.82272198	-3.3427188	-4.430633	-3.7723297	-2.6343904	-1.6087569	-1.5169631	-1.0261783	-0.25594889	-0.34981384	-0.24693385	-0.26926772	-0.2262072	-0.22287178	-0.27888145	-0.32766468	-0.40373948	-0.35133755	-0.37821065	-0.32438779	-0.47666434	-0.53463383	-0.50589262	-0.57971212	-0.69950491	-0.72619717	-0.72374484	-0.87820021	-0.97994966	-1.0415949	-1.1851216	-1.2315303	-1.1519384	-1.2535714	-1.2285506	-1.1523583	-1.1484197	-1.1155587	-1.1126791	-0.98119144	-0.88697731	-0.78497988	-0.58057845	-0.52705491	-0.39751155	-0.23866043	-0.15463322	-0.051243977	-0.076983376
-1.6478499	-2.5817713	-2.8266182	-3.1447854	-2.7563191	-2.658862	-2.164257	-1.6440528	-1.2569372	-0.93200692	-0.77607731	-0.68660685	-0.34792465	0.058496669	0.28386024	0.32837433	0.28217247	0.36123081	0.39111192	0.36676658	0.39740065	0.38605757	0.38749551	0.37133763	0.37406667	0.42391232	0.42509093	0.43545178	0.39209938	0.39385692	0.43559099	0.31297345	0.36318807	0.30318577	0.31246643	0.40489662	0.27599663	0.34435337	0.32788976	0.23727544	0.21784689	0.2494	0.26031811	0.2499807	0.26428642	0.20780329	0.2135418	0.13918132	0.11278063	0.19456267
-0.83580452	-1.7761779	-2.6536417	-3.3443608	-3.4918421	-3.7033073	-3.6019008	-3.0441114	-1.9441504	-1.4873447	-1.2770619	-0.82657759	-0.58158935	-0.58230606	-0.47036249	-0.47691209	-0.52919925	-0.52577996	-0.52355961	-0.55035368	-0.51670888	-0.36738251	-0.25708996	-0.23216457	-0.28969408	-0.31024611	-0.42364229	-0.40926656	-0.35506656	-0.46916535	-0.52903679	-0.4277742	-0.30671254	-0.32104982	-0.43685237	-0.41612204	-0.48590257	-0.39739536	-0.39642661	-0.39349182	-0.28559703	-0.34789551	-0.2988934	-0.28630339	-0.14855793	-0.0640908	-0.14818297	-0.063651763	-0.024413169	0.012436914
-0.86494868	-2.9919111	-3.904283	-4.3908123	-3.7098958	-2.719688	-1.691676	-1.5229406	-0.92603447	-0.40369295	-0.42303164	-0.44267555	-0.37086546	-0.36215337	-0.28450626	-0.32412265	-0.37061366	-0.37010012	-0.27912253	-0.39084789	-0.36753095	-0.42489535	-0.46476631	-0.49732035	-0.54016271	-0.63320985	-0.72728196	-0.67537871	-0.70274379	-0.7252837	-0.73671345	-0.87692314	-0.95947156	-1.003665	-0.96720846	-0.86463665	-0.88486383	-1.0764309	-0.98532133	-0.82753228	-0.7521059	-0.76142894	-0.67789914	-0.55480632	-0.50560156	-0.3234054	-0.20673445	-0.2439955	-0.11867007	-0.16384347
-0.2251127	-0.94053451	-1.376598	-2.1159567	-2.6403359	-2.9352725	-2.7539708	-2.3986315	-1.7959754	-1.2110026	-0.7798271	-0.68884222	-0.53642084	-0.19008009	0.2069365	0.4149458	0.37900543	0.34575292	0.27790994	0.35044838	0.38155309	0.35319065	0.34208634	0.33987514	0.37602605	0.36373215	0.34887333	0.34962296	0.32649518	0.27786947	0.31018219	0.32921052	0.28191792	0.30664637	0.28826059	0.27710088	0.33606808	0.22140338	0.17739819	0.23882514	0.1927117	0.13807162	0.11283645	0.096482024	0.080349967	0.065966334	0.068517883	0.094189305	-0.003956004	0.003453976
-0.27912686	-1.4752678	-2.2933022	-2.7934739	-2.7792796	-2.751627	-2.5087146	-1.9405637	-1.2811656	-0.81079324	-0.64855781	-0.57123614	-0.088857244	0.21070075	0.31651817	0.32600139	0.24235008	0.35038449	0.30866554	0.26951746	0.33926699	0.35271808	0.35149589	0.3088559	0.25773949	0.30669145	0.28992699	0.24311249	0.23072803	0.15056142	0.21041919	0.19136211	0.18304744	0.21815933	0.086881998	0.11210433	0.17968213	0.090658815	0.1360722	0.035428827	0.074263133	0.091589733	-0.028864449	-0.040257984	-0.027325961	-0.003707658	-0.05876568	-0.054996217	-0.1616126	-0.1047991
-2.6161509	-4.8207977	-4.4711726	-4.2944705	-3.2765609	-1.9933013	-1.2943365	-1.0561232	-0.42005394	-0.11417638	-0.12797301	-0.24079534	-0.14451706	-0.11969937	-0.007708111	-0.043510524	-0.11994787	-0.13631448	-0.084238122	-0.1274732	-0.18080958	-0.13645407	-0.18915412	-0.26284987	-0.2490679	-0.22534891	-0.26403631	-0.38222706	-0.51427631	-0.49167598	-0.39679249	-0.46359655	-0.62385353	-0.55204616	-0.65644349	-0.65337385	-0.5470119	-0.52059985	-0.50267539	-0.45602737	-0.3665664	-0.28592464	-0.15998783	-0.03091798	0.072833141	0.13426896	0.11605094	0.092388759	0.20276347	0.19507682
0.85190349	0.89998118	0.82189485	-0.020126884	-0.442606	-0.69170084	-0.93718943	-1.2677656	-1.5067516	-1.6841439	-1.5794591	-1.1627457	-0.81670914	-0.5630309	-0.3475395	-0.21252013	-0.13627014	0.10162307	0.44491026	0.56753788	0.54988425	0.5486889	0.55490455	0.58671383	0.57814464	0.52628648	0.61372802	0.69362185	0.57544638	0.5754637	0.59947024	0.54684208	0.58748761	0.51353354	0.43082177	0.44756676	0.56113935	0.56679058	0.42210412	0.42272363	0.40842889	0.45407233	0.51828559	0.41092963	0.39019487	0.42790455	0.36062222	0.3392012	0.34521601	0.35501039
2.2989998	1.2814887	-0.33275275	-1.6193784	-2.3949614	-2.7798071	-2.8066564	-2.6893387	-2.485207	-2.1134592	-1.5234084	-0.92204644	-0.79679016	-0.76484654	-0.35523548	0.13104837	0.33436803	0.31792777	0.27534574	0.26033425	0.30469984	0.33065348	0.31009337	0.30567132	0.29911575	0.26498155	0.26256722	0.25421052	0.26458125	0.25117044	0.18599151	0.22933103	0.20635692	0.1684304	0.20783128	0.076484964	0.093464836	0.1936399	0.063489119	0.076155104	0.019799849	-0.10463732	0.032720083	-0.043548431	-0.11211448	-0.052337191	-0.14307871	-0.16247804	-0.18282103	-0.27040289
-0.41581885	-2.6699806	-3.9188277	-4.2859278	-4.1730373	-3.5864342	-2.4782731	-1.6071175	-1.2033074	-0.61922543	0.017428966	0.053203788	0.008470587	-0.021613481	-0.048177053	0.010946264	-0.008170729	0.024381886	-0.050906177	-0.11186844	-0.21808309	-0.19746335	-0.25455607	-0.22022851	-0.25118857	-0.15305095	-0.22500646	-0.25019196	-0.30654025	-0.39477326	-0.47296976	-0.48993288	-0.5687565	-0.58413565	-0.68016799	-0.61626224	-0.61827975	-0.5019153	-0.57967299	-0.61526397	-0.46137905	-0.5155395	-0.25007357	-0.11203171	-0.14021641	-0.064866156	0.011728959	0.087229755	0.049946822	-0.018702919
-2.1654749	-3.8853673	-4.0459016	-3.8837808	-3.3084389	-2.5075449	-1.7546198	-1.5072711	-1.1281956	-0.60448628	-0.44175884	-0.51251934	-0.43079794	-0.46470357	-0.48955239	-0.44707886	-0.45841472	-0.46708298	-0.50492315	-0.56571007	-0.52215498	-0.53775171	-0.45575934	-0.61874746	-0.59551792	-0.59493367	-0.70007712	-0.78504263	-0.78622394	-0.81783144	-0.85544866	-0.83822722	-0.83428661	-0.86933858	-0.86326214	-0.7916241	-0.8420448	-0.73804255	-0.68736701	-0.68775962	-0.54533019	-0.55243607	-0.43257143	-0.39075358	-0.27365703	-0.17372226	-0.17517135	-0.065228558	-0.15773127	-0.095065191
0.27691575	-0.54321942	-0.89082419	-1.045248	-0.99850622	-0.78891986	-0.40147587	-0.14401725	-0.059472505	0.030640288	0.30229783	0.40868989	0.36775883	0.34443246	0.39225774	0.38436812	0.34196448	0.36632685	0.37438097	0.38298174	0.37046932	0.36507582	0.37874247	0.35569518	0.33661194	0.32518546	0.32422096	0.29055688	0.32031103	0.30991182	0.28915492	0.29570012	0.29386699	0.26204824	0.20324329	0.19637926	0.18662516	0.19695956	0.21091693	0.18648914	0.1782821	0.19293689	0.21688043	0.17584961	0.15678246	0.17081373	0.17742833	0.19842412	0.23212132	0.22521451
-0.94354446	-2.4749889	-4.0407564	-4.5698958	-4.2632846	-3.5994683	-2.2057536	-1.4415613	-1.2084582	-0.49900128	0.022533581	0.056022973	0.004426165	0.048648696	0.063051665	0.12725953	0.05380465	0.047431012	0.075634228	0.02383432	0.057221039	-0.065195307	-0.10412969	-0.015792116	-0.11004789	-0.094989399	-0.14696043	-0.23506574	-0.23890583	-0.36574302	-0.30781231	-0.30866084	-0.36504782	-0.5147382	-0.51019329	-0.51694012	-0.45572868	-0.3761237	-0.41677349	-0.38606163	-0.30816202	-0.24327758	-0.26804011	-0.10755798	0.062499858	0.10669234	0.10473012	0.17704293	0.26672198	0.30244453
-0.034278753	-1.0611831	-1.938822	-2.7887841	-3.4747472	-3.5234782	-2.9510348	-2.2916867	-1.6373873	-1.3184053	-1.1360486	-0.72568542	-0.28909102	-0.029442492	-0.042211661	-0.034418738	-0.084634233	-0.098704362	-0.031068684	-0.020205106	-0.024421299	-0.003836352	-0.019917791	-0.10021403	-0.024351123	-0.086258631	-0.054190596	-0.053797087	-0.10532733	-0.13701585	-0.16116984	-0.21663709	-0.24532396	-0.17624277	-0.25608264	-0.2160901	-0.26494805	-0.27800536	-0.31038487	-0.24684051	-0.34179589	-0.36710908	-0.35783751	-0.42831375	-0.41496308	-0.4636269	-0.44022334	-0.42563191	-0.41539844	-0.3658744
-1.9020856	-2.6005786	-2.9517667	-3.4051035	-3.3158211	-3.1229178	-2.6046054	-2.0124707	-1.4012045	-0.94655469	-0.87129397	-0.55808675	-0.21130241	0.1155208	0.19914562	0.25827777	0.31843412	0.28068998	0.28892121	0.21840773	0.2784352	0.22587494	0.24332267	0.24905366	0.18992805	0.27499173	0.29083988	0.32146933	0.34621565	0.22844546	0.23878937	0.22834546	0.17062619	0.25448413	0.25682387	0.12698374	0.11157557	0.14418114	0.14069131	0.159936	0.10002895	0.037492786	0.10770857	0.10472547	0.036371499	0.015729362	0.01896768	-0.049210034	-0.068181846	-0.019795011
-2.7150803	-3.8547136	-3.3802947	-3.018378	-2.2070507	-1.6682489	-1.2377517	-0.83344806	-0.57163362	-0.63078665	-0.65883605	-0.46888823	-0.40900522	-0.42805698	-0.52510816	-0.56565603	-0.49662531	-0.60264213	-0.61890824	-0.63542395	-0.7078814	-0.68986769	-0.61778655	-0.73068734	-0.71411134	-0.92608735	-0.97691074	-0.76995471	-0.87971198	-0.98300638	-0.986701	-1.0075919	-0.82256285	-0.82266139	-1.0241977	-1.2415105	-1.191534	-1.0029284	-1.0993745	-1.1091882	-0.9446734	-0.94563653	-0.93877434	-0.89881383	-0.88830666	-0.76534716	-0.65399858	-0.58303229	-0.59288676	-0.43175859
1.3731584	0.29109701	-1.6695628	-2.9591312	-4.0465708	-4.2181097	-3.1326364	-2.1637975	-1.7932215	-0.94119782	-0.094918154	-0.1901616	-0.15993729	-0.20739727	-0.16585798	-0.21772253	-0.2822517	-0.18472764	-0.26512194	-0.282459	-0.25013414	-0.35204062	-0.26083996	-0.37424041	-0.53129999	-0.62287271	-0.63558766	-0.61646155	-0.70204873	-0.76894255	-0.86431454	-0.85677361	-0.98524516	-0.98320673	-1.0038682	-1.0740056	-1.1535386	-1.1523032	-1.0559265	-1.0467776	-0.94473772	-0.8599473	-0.69828134	-0.58690733	-0.53208007	-0.39585287	-0.2782717	-0.20862024	-0.068981914	-0.033799085
-2.2794588	-2.6931506	-2.8348941	-4.5196506	-4.2703545	-4.0091381	-2.8931622	-1.8950064	-1.4865847	-1.0428006	-0.65141323	-0.64744202	-0.65635265	-0.42530165	-0.16025056	0.35875125	0.77851725	0.91615221	0.7081849	0.63325811	0.64733051	0.81324934	0.84446961	0.84224798	1.0156876	1.0430649	1.0333255	0.98989355	0.87117435	0.78458088	0.57504923	0.41060809	0.29071985	0.13766127	0.058897727	-0.17699167	-0.3333955	-0.3016248	-0.22457874	-0.25223796	-0.25698634	-0.30037563	-0.32012275	-0.26165854	-0.1947135	-0.18328175	-0.16092514	-0.065443139	-0.11078818	-0.12338423
0.8441926	0.39827207	-1.6552505	-3.2159674	-4.0744559	-4.5390238	-3.9783554	-2.4793503	-1.7132143	-1.5099225	-0.46165759	0.05205064	-0.08746771	-0.11488835	-0.008800723	0.00766718	-0.15152969	0.002864451	-0.038384093	-0.098020033	-0.014150578	-0.16249569	-0.14953404	-0.2753932	-0.24068451	-0.25097112	-0.32941499	-0.38741664	-0.42079608	-0.37476827	-0.57376931	-0.59167997	-0.596377	-0.66015104	-0.65423385	-0.70134286	-0.83145415	-0.69680394	-0.72972658	-0.82804593	-0.62347686	-0.63323099	-0.605718	-0.59808531	-0.42895761	-0.38529195	-0.24684951	-0.20439454	-0.15498104	-0.042055267
-0.043877601	-1.3820468	-1.5506986	-2.6718725	-3.1670424	-3.350304	-3.3571332	-2.9847588	-2.593333	-2.141455	-1.650636	-1.1542403	-0.88235741	-0.83332552	-0.63922419	-0.32062283	-0.015342238	0.21589117	0.24701901	0.17546447	0.20517767	0.28786895	0.29786397	0.24902921	0.25490475	0.26071716	0.25639341	0.31589593	0.32297178	0.3108278	0.34719392	0.34772008	0.36920848	0.32107257	0.19671704	0.23441787	0.29186456	0.24117065	0.19466292	0.19193638	0.231453	0.23225712	0.16873985	0.1842535	0.2590268	0.24104105	0.16273079	0.13278986	0.10942111	0.075301359
0.78122338	-0.2113889	-1.0971632	-1.8973487	-2.5021648	-2.8452348	-2.8046267	-2.5081555	-2.2199833	-1.8287843	-1.2666742	-0.78779767	-0.49586051	-0.41250995	-0.35361815	-0.003766656	0.37696474	0.48121891	0.48473396	0.46545518	0.4265043	0.50253826	0.54736406	0.50070915	0.48865745	0.43189351	0.44422776	0.51680507	0.50286603	0.47476556	0.41294404	0.41290722	0.46510669	0.4418786	0.42565819	0.39290132	0.38153784	0.41911157	0.38659784	0.33060059	0.29330231	0.29725807	0.33156919	0.31954289	0.28895789	0.25448248	0.27950637	0.33223846	0.28578532	0.27645985
2.759564	0.35934154	-2.5711497	-4.46167	-4.4565657	-3.6341604	-2.4177734	-1.1531828	-0.84514561	-0.26501315	0.57500797	0.77371894	0.70014046	0.64839748	0.76982377	0.6514148	0.58037881	0.5996199	0.50137424	0.50515461	0.48845862	0.47974284	0.42231582	0.31970824	0.40851193	0.22515086	0.1963993	0.23248274	0.072222128	0.068064064	-0.035643868	-0.12430319	-0.29353778	-0.43750321	-0.25442038	-0.37265071	-0.36127886	-0.42474851	-0.47078406	-0.39814662	-0.2933325	-0.34615149	-0.23872848	-0.012574379	0.011749077	0.013727787	0.14225076	0.25773059	0.15770655	0.33040651
-0.05515765	-2.6608687	-3.996974	-4.4111709	-4.0214329	-3.2325676	-2.0577815	-1.6391057	-1.3475435	-0.37689354	-0.15066512	-0.27640567	-0.2600481	-0.18751324	-0.23002616	-0.18657009	-0.19789954	-0.24050064	-0.2584028	-0.30118746	-0.35744856	-0.26435502	-0.31723557	-0.32949345	-0.37534998	-0.42767978	-0.3835118	-0.51561482	-0.50744507	-0.62890671	-0.62652257	-0.72396241	-0.79332412	-0.77600817	-0.82390798	-0.81683999	-0.85134374	-0.72881093	-0.76924867	-0.78953864	-0.58867341	-0.67875404	-0.7206688	-0.55424714	-0.41462967	-0.2191189	-0.10034065	0.015554421	0.053593124	0.035748706
-1.9959247	-3.0150745	-3.3019005	-3.6898802	-3.5620552	-3.0632496	-2.2527669	-1.8233284	-1.7050089	-1.3002233	-0.86895445	-0.59081299	-0.81312215	-0.8373629	-0.53539723	-0.47473242	-0.69381902	-0.76977908	-0.57148824	-0.41828114	-0.51716961	-0.55362431	-0.60439974	-0.80757997	-0.89765738	-0.70632311	-0.59679791	-0.60827293	-0.76674809	-0.89264026	-0.86797677	-0.56891496	-0.43697601	-0.27906037	-0.32871982	-0.55334374	-0.62210922	-0.59505412	-0.66638843	-0.62191802	-0.42129896	-0.25003952	-0.18060199	-0.33178691	-0.16936936	-0.13854396	-0.09999073	-0.048847602	-0.017213962	0.007601712
0.24153511	-0.83812097	-1.7026945	-2.7062766	-3.1034194	-3.0843914	-2.7764642	-2.3486827	-1.8998562	-1.3622508	-0.92737376	-0.66314637	-0.59112578	-0.48591121	-0.12840835	0.23016396	0.43111834	0.50365939	0.40866384	0.34910847	0.48078349	0.54390599	0.46235124	0.4319874	0.44507518	0.48419671	0.52185171	0.45047531	0.3871286	0.42533218	0.42363832	0.41453944	0.41635269	0.36632119	0.40701388	0.38371771	0.28337966	0.36670198	0.38763035	0.27872404	0.23875114	0.20291296	0.22673686	0.30674853	0.21595881	0.13766975	0.24658419	0.23786908	0.13840276	0.082154606
-0.55346964	-1.2232548	-1.7262571	-2.2551968	-2.6192155	-2.956662	-2.7675586	-2.4862896	-2.0718264	-1.4582531	-0.86520972	-0.7166845	-0.67493754	-0.35503448	-0.084951455	0.073851976	0.053477164	0.06908452	0.076545301	0.037077835	0.11661086	0.14355032	0.16023566	0.1787685	0.23304341	0.16508019	0.14227121	0.11180201	0.10192949	0.10805063	0.095831412	0.057891228	0.082589584	0.18213316	0.19487775	0.21116983	0.19975912	0.18646531	0.26626093	0.28491606	0.26540174	0.2485672	0.28541985	0.34674735	0.32014679	0.30598114	0.30610392	0.32380046	0.34142695	0.36040164
-1.725662	-4.227293	-4.5698919	-4.7061539	-3.3969847	-2.1764059	-1.7152099	-1.1923931	-0.32269991	-0.131212	-0.17654476	-0.066579045	-0.013990016	0.003015846	-0.042643485	-0.08354609	-0.019732849	-0.10690866	-0.11146161	-0.15897282	-0.17901222	-0.30559485	-0.24403535	-0.27845713	-0.33274144	-0.37382926	-0.40410929	-0.5126874	-0.56236981	-0.55850123	-0.65173057	-0.66098385	-0.75184126	-0.70355375	-0.77651021	-0.5868537	-0.67114703	-0.59624279	-0.51519676	-0.40113318	-0.25005428	-0.1886714	-0.061938841	-0.003976039	0.014580217	0.1137845	0.13776704	0.18344819	0.21047911	0.16959231
-1.8092076	-3.517379	-3.7700381	-4.6731617	-4.420439	-3.3074241	-1.9491152	-1.5297833	-1.0151377	-0.37726066	-0.32589616	-0.32489202	-0.20210055	-0.3016193	-0.26113208	-0.2852611	-0.20305034	-0.087085898	-0.35031011	-0.26260111	-0.21000927	-0.2789402	-0.41095485	-0.38603312	-0.31159447	-0.39986667	-0.39944779	-0.47232481	-0.493224	-0.49576448	-0.5739788	-0.59400951	-0.72199862	-0.69625563	-0.75601829	-0.70287001	-0.60769267	-0.64257787	-0.62869641	-0.5986849	-0.50305882	-0.259297	-0.21632184	-0.17674481	-0.095754044	-0.016451949	-0.020866218	-0.080499581	0.02957813	0.007264357
-0.44579819	-2.462103	-3.6164782	-4.4649659	-4.2680321	-3.6351665	-2.6740737	-1.6949611	-1.4311076	-0.80180109	-0.39259872	-0.33242101	-0.32454224	-0.38534622	-0.29976961	-0.28025754	-0.2432401	-0.33034125	-0.31786367	-0.32097647	-0.31346807	-0.3944983	-0.42382469	-0.4500958	-0.37003087	-0.41927187	-0.49143241	-0.53105772	-0.55193119	-0.57190117	-0.57834644	-0.60859891	-0.56383572	-0.64124302	-0.71103666	-0.70575251	-0.68531963	-0.65071799	-0.65162731	-0.63121737	-0.53055984	-0.50736051	-0.39585775	-0.31318304	-0.27169653	-0.17782779	-0.13924955	-0.076583442	-0.071561988	-0.027648887
-1.3478873	-2.8398041	-3.3710631	-3.856606	-3.7477918	-3.2556319	-2.1867645	-1.732328	-1.5196778	-0.89229525	-0.54500978	-0.6799215	-0.67226298	-0.5889771	-0.59805961	-0.56701785	-0.55800604	-0.56515137	-0.55127876	-0.64352968	-0.63181475	-0.55905689	-0.58389789	-0.62789786	-0.59861989	-0.63953718	-0.67844709	-0.6959178	-0.68996291	-0.7015693	-0.67679702	-0.8077731	-0.77427907	-0.83640576	-0.79707703	-0.74262593	-0.86704644	-0.8176778	-0.81893697	-0.70987926	-0.71082557	-0.57889411	-0.46517859	-0.55157295	-0.33735932	-0.2781158	-0.28844774	-0.27020955	-0.15648771	-0.081391424
-0.05007954	-0.52225873	-1.1762372	-1.7892425	-2.1155539	-2.0764411	-1.9190086	-1.8650784	-1.4563062	-1.0249854	-0.72971621	-0.73243955	-0.62270725	-0.33876135	-0.19154951	-0.26940195	-0.29037458	-0.28943618	-0.2514499	-0.26091301	-0.30958287	-0.35081117	-0.31727134	-0.34568662	-0.37357938	-0.32413824	-0.35622724	-0.28650321	-0.32253096	-0.25251181	-0.3117101	-0.34574866	-0.32315201	-0.29096578	-0.29882974	-0.36867373	-0.34601043	-0.37656552	-0.27962695	-0.36898309	-0.34929939	-0.37628498	-0.31331741	-0.32346826	-0.35931688	-0.31636835	-0.32089913	-0.33307304	-0.3607762	-0.29559021
-0.59625954	-1.1813653	-1.4156101	-1.9587176	-1.8658695	-1.796231	-1.4225879	-0.8278197	-0.35928963	-0.22283492	-0.19596797	-0.18572617	-0.081217538	0.19568837	0.27450743	0.21423604	0.29875514	0.34081045	0.27261873	0.27500263	0.33631733	0.34868307	0.21280075	0.062642608	0.23035351	0.45180068	0.51344844	0.57583787	0.53534738	0.50652183	0.50333393	0.51989719	0.48233111	0.34592854	0.37112856	0.3697853	0.27465773	0.3235727	0.34114901	0.2899205	0.27979752	0.24951353	0.3146358	0.31090645	0.13813359	0.042365002	0.07933928	0.22846189	0.28218381	0.10615181
-2.0475652	-4.6168382	-4.5412874	-4.2361246	-2.806789	-1.8745163	-1.6947463	-1.1098418	-0.2502457	-0.39236001	-0.30974253	-0.31345211	-0.32924732	-0.30914176	-0.32258832	-0.33267412	-0.37772221	-0.24897556	-0.36705839	-0.40121752	-0.41709427	-0.4281021	-0.51033223	-0.5150405	-0.53276561	-0.51695649	-0.62663106	-0.69954205	-0.64871522	-0.76935201	-0.84572651	-0.95365616	-0.81701421	-0.92496175	-0.87579438	-0.949128	-0.9492225	-0.94810894	-0.77653477	-0.84053797	-0.71770122	-0.52279883	-0.56957778	-0.3774776	-0.3108819	-0.24338203	-0.21717772	-0.14073339	-0.084027915	-0.082763441
0.17381757	-0.053025007	-0.57323165	-1.0813951	-1.2818819	-1.6990468	-1.8208821	-1.5840402	-1.2433841	-0.8839365	-0.7726929	-0.68592542	-0.30958744	-0.15085968	-0.153912	-0.16229138	-0.17324456	-0.12682747	-0.16047902	-0.10871795	-0.095383597	-0.11328265	-0.14244178	-0.12013806	-0.127322	-0.18333388	-0.16876327	-0.22383746	-0.13738801	-0.15059002	-0.18503281	-0.19239431	-0.16691447	-0.20118471	-0.23446702	-0.22837071	-0.30671732	-0.29596459	-0.34555777	-0.30286194	-0.31213038	-0.35055912	-0.34667263	-0.38001772	-0.38842602	-0.39482631	-0.42650373	-0.44709048	-0.43567171	-0.42196988
0.36578555	-0.3071344	-0.9138909	-1.391208	-1.6621416	-1.9159835	-2.0011877	-1.9974961	-1.9975967	-1.7621695	-1.3293953	-0.85959089	-0.43364654	-0.28559501	-0.34109904	-0.19350482	0.099627951	0.34979526	0.52662549	0.58996179	0.58948311	0.48753899	0.44609534	0.56655355	0.58279588	0.53898387	0.5150607	0.48947532	0.5330798	0.54372932	0.56094615	0.61783991	0.57028905	0.4873786	0.46643825	0.47622534	0.48977441	0.51640957	0.53868862	0.49812735	0.45042516	0.46863214	0.47953193	0.46309491	0.48173794	0.4880101	0.43419612	0.38838094	0.38555515	0.38353692
0.27791727	-2.7103066	-3.4657154	-3.630366	-2.8760982	-2.3502571	-0.83023971	0.08106415	0.087203531	0.67834453	1.2219015	1.0414384	0.99252758	0.95226303	0.93175326	0.96667829	0.99490921	0.97138999	0.42104902	0.24849431	0.51265583	0.98883959	1.0528297	0.81399635	0.7447653	0.68850911	0.37412724	0.2222416	0.29476516	0.40305894	0.13681465	0.21800012	0.23473872	-0.0024126	-0.090026865	-0.068424591	0.28019111	0.37369843	-0.14958429	-0.017378673	0.44860423	0.48007759	0.35025259	0.1368595	0.37983201	0.88584682	1.0814184	0.55838682	-0.038340229	0.028047994
0.71883054	-0.11765496	-0.96379947	-1.6161226	-2.3731744	-2.8324207	-2.8945677	-2.6015588	-1.8691031	-1.3778972	-1.020385	-0.91291864	-0.79122211	-0.48578585	-0.20569896	0.080653196	0.081159899	0.10217808	0.10405872	0.039518129	0.10634183	0.0746471	0.10310628	0.14003114	0.12002887	0.15349634	0.2429093	0.19261565	0.16409733	0.14297777	0.16032955	0.11457337	0.066180087	0.15295516	0.082953426	0.094115526	0.14339389	0.075215823	0.096297294	0.12564836	0.077273105	0.038677375	0.024434115	-0.079824152	-0.10942316	-0.15247108	-0.1478851	-0.10812431	-0.14569562	-0.17239713
0.51053906	-0.7597479	-1.8917127	-2.7879452	-3.3412248	-3.3663543	-3.1532361	-2.6975891	-2.0414012	-1.3653675	-1.1864859	-1.0018589	-0.60141129	-0.18416213	0.007194948	-0.063018341	0.044892159	-0.010675464	-0.040712331	-0.025105106	-0.12313067	-0.023827657	0.029768777	-0.063274914	-0.0150806	0.003111928	-0.044750419	-0.089988037	-0.003390689	-0.018652712	-0.15106613	0.006734263	-0.13494656	-0.14658272	-0.13012498	-0.27761398	-0.13334368	-0.22783526	-0.32893875	-0.31786744	-0.33293981	-0.33434611	-0.34505514	-0.42566783	-0.40641509	-0.38301838	-0.34616823	-0.32330276	-0.25307621	-0.33461052
0.62047405	-0.90681277	-2.0695245	-2.7485339	-2.7925047	-2.6831553	-2.5362796	-1.9250356	-1.0982739	-1.1649387	-0.87767688	-0.54726978	-0.54183047	-0.6796227	-0.65347688	-0.58633562	-0.56923971	-0.52179324	-0.43492411	-0.51821564	-0.68659712	-0.66092674	-0.73514476	-0.65214451	-0.68959326	-0.59895899	-0.69172817	-0.61520243	-0.72325102	-0.72891831	-0.78472925	-0.7505647	-0.72777954	-0.66900038	-0.76191503	-0.83113611	-0.58618328	-0.64207604	-0.69288361	-0.59092092	-0.58194245	-0.55820057	-0.61895161	-0.56321385	-0.55275289	-0.60429514	-0.44312761	-0.38164134	-0.39822854	-0.32377369
0.36615524	-0.8137707	-1.5030202	-2.8561052	-3.0190061	-3.2166791	-2.7988374	-2.1670813	-1.4077027	-0.83092685	-0.71135683	-0.64834836	-0.426528	-0.011822993	0.24872927	0.3830385	0.41207482	0.36843414	0.41626358	0.41975647	0.42014128	0.46560874	0.4071536	0.44276684	0.47755962	0.37204957	0.41187203	0.36310859	0.34218186	0.38912981	0.29243331	0.31509194	0.34610185	0.35756578	0.31101207	0.2498989	0.27740678	0.25540464	0.24002065	0.20026734	0.19640455	0.20118542	0.1298557	0.09296545	0.072430995	0.087783499	0.074928591	-0.037274308	-0.092801354	-0.091804371
1.8224473	0.89284807	-1.2364514	-2.6523775	-3.8034369	-3.9473568	-3.1574412	-2.1884408	-1.8501869	-1.5220743	-0.42406111	-0.44818785	-0.41218266	-0.32362136	-0.30571226	-0.35875906	-0.37345553	-0.3857943	-0.38145688	-0.3817874	-0.52780684	-0.41465145	-0.48053777	-0.48959117	-0.63008814	-0.5452381	-0.61734455	-0.69746522	-0.70351722	-0.83720478	-0.97901729	-0.98739933	-0.90438512	-0.97225855	-1.0361757	-1.0447375	-1.0656605	-1.110048	-1.0936595	-1.0038121	-1.0456319	-0.90106211	-0.9085872	-0.75254614	-0.61639692	-0.4787115	-0.4406784	-0.29546333	-0.18490746	-0.18102276
-1.1514595	-3.1846606	-3.9725286	-4.5349145	-4.0950323	-3.3501157	-2.1065933	-1.3842416	-1.2956815	-0.54965745	-0.11567345	-0.23752732	-0.19117988	-0.072047437	-0.093332003	-0.24243822	-0.2440993	-0.17442395	-0.15763744	-0.20841052	-0.25756547	-0.23953137	-0.31464835	-0.3089726	-0.34156527	-0.30905389	-0.3655816	-0.5152579	-0.48702147	-0.54023728	-0.46744629	-0.55884055	-0.5975619	-0.61292535	-0.572997	-0.66107832	-0.69584948	-0.69179722	-0.64469722	-0.56899086	-0.54324246	-0.463419	-0.35836728	-0.27122821	-0.30831319	-0.23818933	-0.065461577	-0.053445939	0.045988289	0.029850551
0.26139829	0.20874035	0.24478152	0.22816202	0.32151129	0.43083117	0.36635821	0.28794444	0.2769904	0.32851919	0.39747735	0.30966787	0.26837224	0.3298753	0.22170592	0.1939463	0.29256963	0.30662812	0.33381197	0.2587595	0.14575896	0.23420213	0.26200696	0.2895255	0.31904336	0.20829642	0.17310086	0.14706816	0.20939369	0.27597482	0.17744398	0.15626613	0.21556569	0.20201433	0.17565356	0.16675319	0.1875618	0.2514607	0.26070781	0.25573433	0.31110773	0.34284973	0.37659175	0.50782194	0.62871867	0.68259298	0.77183798	0.84391288	0.84972196	0.97491099
1.0526171	0.028333263	-1.6033424	-2.516616	-3.8297232	-3.8591035	-3.1441682	-2.2410899	-1.9845125	-1.5295902	-0.68670387	-0.52280149	-0.51810742	-0.51749985	-0.49455457	-0.57446025	-0.5352391	-0.53202376	-0.55746541	-0.58430277	-0.5011201	-0.50384038	-0.62214687	-0.63198116	-0.62307461	-0.67642033	-0.79631626	-0.71070734	-0.74238209	-0.82518158	-0.96821308	-0.95698463	-0.94783672	-1.0606175	-1.0976724	-1.1413583	-1.1251216	-1.1098638	-1.1871116	-1.2217462	-1.0835441	-1.0726668	-0.98853206	-0.95061009	-0.77935778	-0.71944854	-0.56115593	-0.46408691	-0.30466601	-0.25765627
1.0439806	0.1768534	-0.49028272	-1.323526	-1.8101708	-2.2017983	-2.4695767	-2.4692345	-2.2816039	-1.959363	-1.3485051	-0.72682264	-0.49201512	-0.45723427	-0.37894484	-0.14505755	0.25786211	0.55767227	0.68117171	0.74389576	0.65809273	0.5784134	0.6599733	0.66020637	0.56312182	0.56186545	0.61684175	0.66699249	0.66551466	0.59174932	0.59448821	0.65319311	0.62733796	0.57827246	0.5241583	0.57621994	0.60374471	0.48666657	0.51035482	0.52006203	0.50597277	0.48111696	0.36219482	0.36768499	0.42679614	0.46390706	0.42643929	0.31703986	0.26274997	0.30293448
-1.7271401	-3.1128807	-3.5182128	-4.2291306	-4.1523656	-3.6439533	-2.3591481	-1.6167926	-1.2785502	-0.69926247	-0.36128086	-0.21081939	-0.46391211	-0.28221972	0.19445188	-0.11192312	-0.39071148	-0.23665507	-0.23537594	-0.23664117	-0.14183407	-0.25503814	-0.30460718	-0.26044258	-0.28261171	-0.16506234	-0.31729428	-0.39616737	-0.11797921	-0.1166897	-0.14856429	0.001892347	0.009361212	-0.056680119	-0.17313817	-0.12308846	-0.12665447	-0.15529577	-0.10362664	0.016398735	-0.02949623	-0.28572219	-0.027634588	0.23133714	0.46758713	0.23288961	0.20434999	0.11052932	-0.036119026	0.025053237
-0.84961291	-1.0442214	-0.8373011	-1.0307164	-0.7531751	-0.58994332	-0.88388865	-0.88810368	-0.57887312	-0.30276498	-0.20555143	-0.25955079	-0.31703542	-0.28628895	-0.13901277	-0.11977938	-0.31318555	-0.36181112	-0.3702105	-0.52564275	-0.41646155	-0.18773852	-0.28630016	-0.39142194	-0.35851085	-0.43131883	-0.52240489	-0.51529598	-0.46246667	-0.42714881	-0.40234747	-0.32502069	-0.26503986	-0.33677914	-0.45196706	-0.47498735	-0.47698278	-0.54530565	-0.63076785	-0.69920092	-0.66580363	-0.47107914	-0.34625112	-0.42904349	-0.48844072	-0.45158498	-0.50208249	-0.58248766	-0.54921045	-0.5378473
-0.52493789	-2.5707434	-3.8251991	-4.7199281	-4.2009813	-3.2503598	-2.0288805	-1.6474994	-1.1746853	-0.51597345	-0.5374385	-0.47105132	-0.4988369	-0.5032716	-0.46228828	-0.4014087	-0.47114872	-0.61420306	-0.61024846	-0.5198097	-0.54112915	-0.58175821	-0.48853717	-0.58544898	-0.59438819	-0.59943119	-0.63305962	-0.5490058	-0.66844825	-0.66694505	-0.63204151	-0.67997816	-0.72543389	-0.65701377	-0.63794836	-0.65478991	-0.65322995	-0.61588829	-0.6139505	-0.55926552	-0.5451025	-0.49301886	-0.32937694	-0.22878783	-0.25201749	0.05753044	0.005501115	0.034955896	0.029705242	0.054406427
-1.5007842	-3.7384307	-4.0602604	-4.0384241	-3.7689101	-3.0293128	-1.7300351	-1.5015691	-1.16121	-0.51797257	-0.1578489	-0.34024396	-0.46309113	-0.42091247	-0.45222562	-0.28510516	-0.33093657	-0.3731036	-0.376305	-0.34682173	-0.28323262	-0.36316671	-0.4884817	-0.56464532	-0.49075895	-0.42582211	-0.36556906	-0.47478374	-0.54203213	-0.72832749	-0.71097229	-0.68378392	-0.62527298	-0.55500438	-0.54382937	-0.69758307	-0.63895794	-0.60945427	-0.58942193	-0.53641483	-0.44330867	-0.32589592	-0.11799502	-0.092191176	-0.21690214	-0.070779836	0.052171869	0.26257657	0.23112957	0.1408743
0.98767207	-0.1139452	-0.95879877	-1.7635652	-2.4769656	-2.8205933	-2.8138381	-2.5911456	-2.2093444	-1.8191564	-1.3144997	-0.6795441	-0.3877611	-0.41831945	-0.41017142	-0.10962474	0.34542287	0.44412588	0.45507346	0.48714477	0.40675023	0.44697504	0.41604896	0.45599999	0.54049825	0.4712971	0.46105104	0.38469371	0.39848283	0.44493968	0.3852346	0.49302684	0.47901555	0.37212643	0.42504392	0.40675023	0.32866821	0.34717254	0.41839509	0.39061102	0.34220336	0.3830987	0.34626839	0.27745156	0.312877	0.29917211	0.23813954	0.24775876	0.19894016	0.15022218
1.41524	1.0636316	0.59982851	-0.064391521	-0.52742139	-0.65887466	-0.95174473	-1.3934617	-1.5007036	-1.3694861	-1.1820747	-0.82844164	-0.51487189	-0.37334247	-0.22789921	-0.13567457	-0.043160995	0.265392	0.52224034	0.52858105	0.51832554	0.53965436	0.52603707	0.51868153	0.52363599	0.57438269	0.61937081	0.56254352	0.54453831	0.5761791	0.49963982	0.46543689	0.54472224	0.53994731	0.52427603	0.55569697	0.49911853	0.4674448	0.49637315	0.49922576	0.4809541	0.43498882	0.41961527	0.43321542	0.44990039	0.46226839	0.43449974	0.41186468	0.39831192	0.35906264
2.3635579	1.0998587	-1.027686	-2.3598137	-3.259145	-3.7099123	-2.9807247	-1.9347837	-1.6863793	-1.4794498	-0.51036391	-0.21730606	-0.28887153	-0.3076123	-0.20275521	-0.17910387	-0.26704827	-0.32424199	-0.29690271	-0.31494639	-0.36764386	-0.46134632	-0.44207092	-0.54907665	-0.54140383	-0.47076217	-0.46210035	-0.63428757	-0.71525834	-0.71074225	-0.83479918	-0.88268314	-0.95027153	-0.9803149	-0.97889567	-1.0517027	-1.1570997	-1.0820932	-1.0148169	-1.0316829	-1.0571	-0.91380641	-0.81118302	-0.88794743	-0.82671354	-0.71342699	-0.54967727	-0.55560355	-0.42183863	-0.38941527
-0.44220721	-1.5036684	-1.6083874	-2.9138626	-3.1528176	-3.1963999	-2.8088644	-2.1358729	-1.356302	-0.62984281	-0.43848107	-0.40711088	-0.31370018	-0.037662215	0.29200877	0.41458482	0.40961444	0.41393581	0.39801861	0.3553279	0.35524302	0.44297924	0.50714494	0.42419073	0.34536129	0.32844956	0.40503795	0.52103576	0.42035972	0.38079387	0.43009532	0.32212148	0.32632796	0.42133657	0.41746107	0.34790373	0.32737722	0.35209305	0.29208633	0.25446135	0.23262939	0.2029698	0.25737087	0.27591545	0.25436421	0.23700877	0.19522899	0.14378421	0.1006892	0.12494149
0.45045726	-0.16337641	-0.76466397	-1.1735586	-1.3680024	-1.9197761	-2.2409444	-2.2010306	-2.0024944	-1.691891	-1.2730074	-0.99269843	-0.96106986	-0.72584043	-0.1461072	0.30643767	0.40465683	0.31335124	0.29807967	0.36894165	0.35853824	0.32422946	0.26095973	0.29030548	0.38175353	0.28941247	0.15983142	0.19646524	0.33982689	0.35308972	0.28421446	0.24625419	0.18831091	0.20655947	0.25044661	0.18963145	0.12112348	0.18334512	0.39258833	0.53379191	0.47287073	0.4362118	0.39454341	0.4267047	0.43962441	0.26191878	0.29996608	0.37703094	0.29713396	0.14912766
-1.0414369	-3.0352252	-3.7906571	-4.1047979	-3.8486809	-3.6147427	-2.6393015	-1.6800159	-1.4438723	-0.96003271	-0.45387288	-0.2101915	-0.20892248	-0.22932442	-0.22174514	-0.23801531	-0.19965885	-0.25262344	-0.2481594	-0.22072597	-0.20887995	-0.30967463	-0.31506551	-0.34648969	-0.36344268	-0.2822892	-0.3677019	-0.39472914	-0.40840299	-0.38134744	-0.51582661	-0.40734439	-0.42159797	-0.44762613	-0.43932034	-0.42513122	-0.47295378	-0.40419136	-0.31017671	-0.33948915	-0.36677024	-0.26945449	-0.24479024	-0.23871513	-0.15232274	-0.12404517	-0.039747529	0.007312474	-0.005569612	0.14641708
-1.542954	-2.8258375	-3.539836	-4.42483	-4.6324843	-3.8600052	-2.3017158	-1.3500524	-0.53520817	0.39575265	0.55283282	0.5322822	0.58514598	0.48490036	0.50077806	0.51829301	0.57849567	0.48137986	0.46346339	0.46882988	0.49672025	0.52685405	0.44006226	0.38985106	0.47742855	0.29600259	0.40912163	0.14802214	0.097012267	0.046741635	-0.047000094	-0.1098669	-0.31001162	-0.1545953	-0.28316479	-0.41562213	-0.24808921	-0.32371808	-0.37920972	-0.26242497	-0.093017501	-0.20938079	0.075382409	0.1096056	0.082807333	0.14697882	0.17811628	0.20801303	0.30562663	0.26525331
-0.60563204	-2.51394	-3.7485313	-4.6795386	-4.0455625	-3.1500184	-1.7908089	-1.4503566	-1.2204831	-0.48905764	-0.24620945	-0.24662374	-0.31179868	-0.35537339	-0.26760331	-0.2632725	-0.30098118	-0.26672416	-0.20067829	-0.20837128	-0.24089	-0.27059208	-0.2002745	-0.34879262	-0.31471698	-0.46845449	-0.39497505	-0.41945278	-0.51551834	-0.47222822	-0.61321092	-0.57828558	-0.65075915	-0.68923458	-0.68996797	-0.6964762	-0.60757761	-0.65780326	-0.75629577	-0.54124849	-0.31336411	-0.32215283	-0.32075338	-0.21988761	-0.093566113	-0.12097904	0.029504215	0.034535299	0.065442982	0.10747395
-1.052167	-1.9915854	-2.3346048	-3.0213796	-3.0791703	-2.9985314	-2.8971305	-2.5397086	-2.083546	-1.5522648	-0.99547681	-0.70858878	-0.67761635	-0.48142405	-0.10669838	0.15722439	0.27250205	0.33583605	0.34102847	0.27561676	0.28950158	0.36719437	0.33168745	0.35894158	0.37557612	0.32729506	0.38278242	0.33591164	0.3303309	0.3851647	0.30839832	0.33018618	0.35693439	0.30079215	0.29337542	0.30839832	0.31392265	0.27861159	0.23600674	0.23702927	0.2517081	0.29516391	0.31624693	0.2130063	0.21824758	0.30839832	0.24604811	0.25998071	0.28711063	0.22341505
-0.85192925	-2.0372037	-2.258127	-2.7641902	-2.8602803	-2.8974131	-2.7622072	-2.4331893	-1.9243914	-1.3423158	-0.83090137	-0.5498833	-0.51181566	-0.31015929	0.10159222	0.38807311	0.54537126	0.53384888	0.42442079	0.49973238	0.52080407	0.4755153	0.51756192	0.52460082	0.55967342	0.54402809	0.42262386	0.38516606	0.4378129	0.48491701	0.50919899	0.42961875	0.35378174	0.46226154	0.49087608	0.38209172	0.39554447	0.39029727	0.34000225	0.34665705	0.31477919	0.30098902	0.28275152	0.19650778	0.27832637	0.44475251	0.38261055	0.24605679	0.23248695	0.26364796
0.44248329	0.25755533	0.77831955	0.37212118	0.5482594	0.48715289	0.4816353	0.51695653	0.46203987	0.56520278	0.5073898	0.4788195	0.53249718	0.53368178	0.53927115	0.58442617	0.62378556	0.62876032	0.59535765	0.5299291	0.48396114	0.49150276	0.50007031	0.44533945	0.4450538	0.50220033	0.45906235	0.46318333	0.47159178	0.38791421	0.3985564	0.40935786	0.37415861	0.32126041	0.29413394	0.34227194	0.27120959	0.22920455	0.28346281	0.26168177	0.27526717	0.25863026	0.22366114	0.28645051	0.28873813	0.20061177	0.15152242	0.18980629	0.24398264	0.2850094
0.53472824	-0.1065136	-0.73426517	-1.5258982	-2.1335149	-2.6143809	-2.7822136	-2.6910731	-2.4752171	-2.0854118	-1.6239905	-1.0848819	-0.69555813	-0.59166924	-0.48570067	-0.25104236	0.093699873	0.34046057	0.31464742	0.28685069	0.37690245	0.39619752	0.39660295	0.49059364	0.52294002	0.44755455	0.41986854	0.46657818	0.49898051	0.48656526	0.45165602	0.43814654	0.41983046	0.38200613	0.44976374	0.49581063	0.4248643	0.44981571	0.42541209	0.3156539	0.37980031	0.41905742	0.34011743	0.35012386	0.34495313	0.30236153	0.39015651	0.39315384	0.23825995	0.19934136
-0.96119219	-1.506695	-1.368584	-1.7936079	-2.0009948	-2.1494219	-2.2443639	-2.0216643	-1.8145992	-1.5232319	-0.99904174	-0.54060373	-0.36934438	-0.3268933	-0.13978598	0.15052398	0.35920138	0.44320654	0.47193408	0.47991453	0.48134636	0.48465469	0.47759275	0.44823447	0.46436763	0.53747685	0.51958253	0.44791147	0.48787852	0.5129422	0.45888406	0.45880824	0.45642998	0.41731309	0.42912044	0.45144589	0.42265641	0.38956333	0.4091955	0.42767225	0.37946533	0.3648922	0.39426559	0.37295674	0.36109653	0.35681328	0.32588959	0.36323856	0.39905859	0.33791134
-2.3801857	-4.256942	-4.6167924	-4.3690902	-3.6568208	-2.6001828	-1.6571149	-1.5514696	-0.79620024	-0.35869804	-0.36757414	-0.36793697	-0.3406518	-0.31405633	-0.30525918	-0.31488993	-0.19235862	-0.11240891	-0.22926562	-0.3412825	-0.358484	-0.23179504	-0.25934698	-0.32785279	-0.2180668	-0.30733211	-0.36232159	-0.28454882	-0.40121668	-0.3798039	-0.34408676	-0.47060133	-0.42562915	-0.53242429	-0.38743601	-0.48060821	-0.42405455	-0.34341781	-0.40982813	-0.2996174	-0.25273713	-0.19483822	-0.15503714	-0.055978578	0.051590149	0.11135945	0.088766761	0.10410693	0.093469948	0.19799587
0.10348704	-0.46674646	-1.5660045	-2.8615221	-3.8751043	-4.3552804	-3.953282	-3.3153416	-1.870511	-1.1481324	-1.1059825	-0.37691882	-0.064043195	-0.1251108	-0.18609243	-0.1919429	-0.15758267	-0.14479516	-0.21633839	-0.1610668	-0.082503971	-0.21938186	-0.16453938	-0.3651276	-0.28518684	-0.12182586	-0.10508352	-0.23445085	-0.20974258	-0.27599242	-0.21715816	-0.14817676	-0.27245921	-0.19526439	-0.28941389	-0.19253593	-0.29169078	-0.42981331	-0.27681455	-0.22019184	-0.25942987	-0.20475474	-0.076953464	-0.19595082	-0.2154698	-0.14867165	-0.10574648	-0.013116955	0.035934009	0.032173187
-0.96625036	-2.7347411	-3.6090242	-3.9480184	-3.6982645	-3.1807492	-2.3242091	-1.7821172	-1.4854922	-1.023269	-0.70635917	-0.66796423	-0.65324522	-0.63143402	-0.59075902	-0.60191888	-0.60841341	-0.56455809	-0.62893969	-0.62050369	-0.64994092	-0.66915741	-0.64044661	-0.69265252	-0.71710291	-0.74304291	-0.766985	-0.69979287	-0.77529719	-0.75496894	-0.83386478	-0.83706528	-0.76745102	-0.79985362	-0.83715909	-0.82885523	-0.73947028	-0.76506118	-0.73000351	-0.6018717	-0.54794508	-0.53699643	-0.48079027	-0.34512383	-0.2654668	-0.22615286	-0.26716058	-0.18019714	-0.1745748	-0.13091522
-0.97903668	-2.3829376	-2.9282275	-3.3711347	-3.9175421	-3.9779502	-3.5427242	-2.246137	-1.2673392	-1.034264	-0.55362604	-0.067167748	-0.1048344	-0.073658266	-0.071261068	-0.19198328	-0.057432817	-0.00262118	-0.031882235	0.05700636	0.07883973	0.026247409	-0.004045099	0.025274446	0.027554123	-0.023725634	-0.11075443	-0.16797899	-0.25536972	-0.16432075	-0.1437912	-0.1747384	-0.000778314	-0.05601857	-0.19349277	-0.19085194	-0.31473648	-0.24685923	-0.13053108	-0.052509254	-0.015531279	-0.051614467	-0.1048009	-0.049473529	-0.025482707	0.048410092	0.026023557	0.16644412	0.11821188	0.070423592
0.76512321	1.2421297	-0.42535229	-2.1726538	-3.1595987	-3.9837066	-3.5758084	-2.5854602	-1.9914715	-1.9858654	-1.047146	-0.49225178	-0.61889687	-0.53564869	-0.58099979	-0.53453653	-0.56197398	-0.51662675	-0.66210787	-0.61602537	-0.57108996	-0.5615794	-0.61412477	-0.72280461	-0.6649932	-0.71232039	-0.67947575	-0.79807196	-0.85392572	-0.8044656	-0.89289407	-0.920681	-0.97425354	-0.93033426	-1.0584988	-1.0084147	-1.1076403	-1.1135723	-1.0030923	-1.0421163	-0.92697765	-0.83991035	-0.83932398	-0.73465136	-0.6864544	-0.64101551	-0.51881986	-0.32355368	-0.31165237	-0.23242521
-1.0416244	-1.5291481	-1.4954007	-2.0616934	-2.2477368	-2.2885798	-2.1737647	-1.8042863	-1.4057194	-0.91885994	-0.5401468	-0.42036906	-0.36491068	-0.19388855	0.051135659	0.28195472	0.40747922	0.41438238	0.41330694	0.43114267	0.42819279	0.41494958	0.42989305	0.45056075	0.43552284	0.4363712	0.42848846	0.37558204	0.38295517	0.44266007	0.44232999	0.41616813	0.42486158	0.43668716	0.42807418	0.41500871	0.38308827	0.34467861	0.36943982	0.38098076	0.34029598	0.34451128	0.35549186	0.37852822	0.42992315	0.39471675	0.34887019	0.38049086	0.34868073	0.26592014
0.17485087	-1.8940957	-3.5415353	-4.3330415	-4.1191845	-3.8759891	-3.2416531	-1.9642464	-1.3318519	-1.1755126	-0.5415458	-0.32565704	-0.34477934	-0.26132796	-0.34302374	-0.2535284	-0.33451457	-0.33881838	-0.30880111	-0.25528212	-0.27402378	-0.30063735	-0.34339557	-0.39953172	-0.41454086	-0.44303296	-0.51425179	-0.46893638	-0.46810486	-0.5256154	-0.46081479	-0.55920826	-0.59052665	-0.64839966	-0.6460266	-0.65092058	-0.64854413	-0.65397086	-0.7275792	-0.61649623	-0.48619769	-0.54273558	-0.47806565	-0.43908386	-0.40631113	-0.30980927	-0.26908537	-0.12784532	-0.12357002	-0.082808277
1.7573702	-0.007799687	-2.0900118	-3.228973	-4.1785439	-3.8096094	-2.577977	-1.7946213	-1.6037224	-0.76129659	-0.052736024	-0.061522357	0.061439429	-0.11573243	-0.079771636	-0.16215838	-0.15889855	-0.15400089	-0.26561237	-0.29596892	-0.33596131	-0.24350957	-0.30025925	-0.41769998	-0.41209678	-0.45794774	-0.45359555	-0.58741454	-0.81104951	-0.72780872	-0.69969201	-0.86032608	-0.91341003	-0.9758001	-1.0324996	-1.0346312	-1.108327	-1.0801693	-1.0798767	-1.158132	-0.93883732	-0.98710511	-0.81439117	-0.78543332	-0.68372635	-0.48804348	-0.3343065	-0.29267344	-0.25782449	-0.12189907
2.5878644	0.006682529	-2.246015	-3.2805003	-4.0173881	-4.2735943	-3.6977115	-2.0693705	-1.3309284	-1.1743366	-0.3044311	-0.010282967	0.038209699	-0.020226536	0.10425301	-0.006441975	-0.085271081	-0.053312004	-0.041863199	-0.10339993	-0.18518773	-0.25453673	-0.21648939	-0.19602552	-0.16660566	-0.28782322	-0.42786412	-0.52529533	-0.53700057	-0.62704431	-0.67114452	-0.54455082	-0.69013647	-0.72472689	-0.77531034	-0.74719288	-0.74901475	-0.83774092	-0.78239726	-0.68462771	-0.64600949	-0.63618765	-0.63586785	-0.42781946	-0.46990391	-0.45144128	-0.34930319	-0.29732492	-0.23466912	-0.25870677
0.001096384	-1.8783507	-3.2558698	-3.9137614	-3.8829561	-3.7358809	-3.0485413	-2.0067577	-1.6161251	-1.400071	-0.76727048	-0.34369592	-0.35678802	-0.39267809	-0.25682317	-0.34662976	-0.28805539	-0.27418448	-0.31783605	-0.33597755	-0.33706075	-0.39446143	-0.35108153	-0.35104033	-0.39270443	-0.39996962	-0.39445127	-0.34373449	-0.47657704	-0.4539739	-0.45659337	-0.57090478	-0.52442815	-0.59875936	-0.57303332	-0.49591973	-0.54528426	-0.54626845	-0.5023037	-0.52725594	-0.39470815	-0.40567145	-0.37432672	-0.22899975	-0.15295561	-0.094888143	-0.12367719	0.002850638	0.017690958	0.028856081
-1.0978102	-3.8741244	-4.1593416	-4.4563088	-3.6867056	-2.3710734	-1.7377949	-1.7000069	-0.83698656	-0.36370031	-0.50781938	-0.39526886	-0.26235686	-0.31216612	-0.3132774	-0.28631804	-0.27765799	-0.3956698	-0.41261372	-0.32977674	-0.4175831	-0.43299686	-0.3879461	-0.4539776	-0.51126047	-0.49463996	-0.51918758	-0.56520877	-0.61808066	-0.69059303	-0.71670197	-0.78191765	-0.74460966	-0.73699008	-0.81955393	-0.79920396	-0.73966752	-0.72745187	-0.65838256	-0.65618805	-0.56451321	-0.46515352	-0.36485429	-0.27342325	-0.16757278	-0.098084338	-0.18641582	-0.1041082	-0.009163444	0.073914525
-0.31572253	-2.9378533	-3.847086	-4.4310873	-4.3078098	-3.4208466	-1.9670801	-1.6615859	-1.2162386	-0.42957136	-0.28972664	-0.34903838	-0.26466779	-0.24831307	-0.34663609	-0.27499484	-0.29843571	-0.29436777	-0.34662441	-0.39669643	-0.34344209	-0.32417792	-0.38567	-0.42712334	-0.50710185	-0.47785806	-0.5277176	-0.53686294	-0.64558634	-0.61860105	-0.75424559	-0.64676336	-0.70503751	-0.74998566	-0.68706735	-0.79189701	-0.80159495	-0.77238549	-0.70297343	-0.67888243	-0.69316973	-0.56042144	-0.50810248	-0.36672326	-0.36761849	-0.32495278	-0.16997762	-0.13906245	-0.024658631	-0.052498086
-1.761933	-2.0247783	-1.8007662	-1.9760097	-1.7470072	-1.8342437	-1.8444614	-1.9177899	-1.7841694	-1.7687583	-1.8071129	-1.7011591	-1.54035	-1.345928	-1.3333266	-1.4408373	-1.3741809	-1.1199432	-1.0698548	-1.0714239	-0.87188679	-0.86575589	-0.95541459	-0.75508827	-0.59110313	-0.70326955	-0.72385451	-0.56967021	-0.59300633	-0.6799398	-0.55026013	-0.50294858	-0.50989004	-0.52783173	-0.48981962	-0.28129255	-0.29851721	-0.36963981	-0.33590981	-0.40972001	-0.48209831	-0.36980418	-0.28129255	-0.32137944	-0.28076244	-0.3137318	-0.28320409	-0.24823089	-0.27392379	-0.16439988
-0.53663919	-2.7408506	-3.8195185	-4.12159	-3.9118088	-3.4242997	-2.4255155	-1.5565132	-1.4371729	-0.8777243	-0.3874085	-0.28922802	-0.3397535	-0.30541959	-0.29950626	-0.26161301	-0.23185481	-0.36897859	-0.29023095	-0.29045061	-0.36816658	-0.31624443	-0.34350681	-0.3883039	-0.36264288	-0.46124739	-0.47205935	-0.55073841	-0.63451794	-0.68087649	-0.51643772	-0.58565696	-0.69205245	-0.76734157	-0.77493879	-0.74598617	-0.68570957	-0.72330863	-0.69543171	-0.56590682	-0.61145991	-0.48749128	-0.36920506	-0.38016112	-0.26102709	-0.19103376	-0.15397052	-0.093396417	-0.12837644	-0.065050681
0.62666845	-0.81894831	-2.0703703	-2.9862693	-3.3398871	-3.1148408	-2.7591692	-2.2033536	-1.4760047	-1.0137213	-0.855156	-0.65079166	-0.28307486	0.043574485	0.29840778	0.19642225	0.17224355	0.17116762	0.23864431	0.13673631	0.19658507	0.22174872	0.20099349	0.14335429	0.18215119	0.20774525	0.11316422	0.18424683	0.094104895	0.19478857	0.11616638	0.1478418	0.1514964	0.017897076	0.050987216	-0.041757762	-0.093530549	-0.051203452	-0.11175821	-0.089470193	-0.14695588	-0.26506918	-0.21543729	-0.24075793	-0.21863816	-0.31424615	-0.28684532	-0.35683047	-0.4322657	-0.28737058
-0.15483108	-0.78726999	-1.181543	-2.1826137	-2.8064219	-2.9791029	-2.835285	-2.3947017	-2.0209564	-1.4236156	-0.64539624	-0.84952353	-1.224186	-1.3496641	-1.1297793	-0.75040948	-0.86665223	-1.0891254	-0.98700095	-0.80195638	-0.56300736	-0.60230509	-0.67806624	-0.63052561	-0.66176085	-0.78301871	-0.76526967	-1.3564224	-1.7637682	-1.3581152	-0.86859667	-0.61897721	-0.87985269	-0.89196753	-1.0328194	-1.4087654	-1.0617833	-0.73014941	-0.81907977	-0.9633321	-0.49970187	-0.18608475	-0.56147891	-0.98077782	-0.60397269	-0.40148351	-0.59151766	-0.52948732	-0.29343265	-0.40700567
-0.040932725	-0.58719139	-0.74962344	-1.2066431	-1.4968195	-1.8443221	-2.2270776	-2.3623262	-2.2808235	-1.9706909	-1.5964194	-1.2062171	-0.76022677	-0.46922534	-0.36787679	-0.26846954	-0.11795731	0.098999457	0.40177428	0.57586184	0.51665994	0.4763223	0.52190733	0.51237116	0.50641228	0.56445586	0.57712506	0.51043735	0.50076914	0.56207199	0.55171668	0.51515559	0.54478779	0.52658515	0.46973163	0.51501275	0.56478604	0.48904577	0.42019184	0.41430657	0.40690543	0.4525954	0.50403916	0.45355508	0.4169259	0.47098732	0.52159039	0.49006846	0.41884276	0.38289041
-1.1161139	-1.8437318	-2.298493	-2.6259211	-2.8623969	-2.7714447	-2.3894453	-1.7891605	-1.2070661	-0.95239988	-0.84325719	-0.51582913	0.048074755	0.21178879	0.35731237	0.33912192	0.28455058	0.19359834	0.21178879	0.22997923	0.26636013	0.28455058	0.24816968	0.28455058	0.28455058	0.32093147	0.32093147	0.28455058	0.17540789	0.24816968	0.21178879	0.26636013	0.19359834	0.15721744	0.19359834	0.19359834	0.15721744	0.1026461	0.1026461	0.048074755	0.048074755	0.084455651	0.12083655	0.011693859	-0.061067932	-0.042877484	-0.13382972	-0.042877484	-0.20659151	-0.18840107
0.22807199	-0.52810988	-1.2798194	-1.586616	-1.9391122	-2.110627	-2.1669335	-1.9375625	-1.3579402	-0.90930172	-0.72446042	-0.66972608	-0.33841901	0.065667047	0.19723235	0.21892745	0.18983618	0.15906457	0.13761371	0.16470695	0.2323315	0.15900174	0.10454689	0.1533232	0.10628537	0.16132523	0.12044695	0.14723999	0.10774419	0.17263197	0.094134241	0.084723517	0.10327541	0.027296407	0.05083898	0.051434439	0.022495136	0.032356069	0.014126922	-0.025849913	0.005236324	-0.034698639	-0.091019881	-0.057635273	-0.088344541	-0.098881174	-0.084991472	-0.085021875	-0.11751025	-0.11280843
3.6455819	1.1278206	-0.054703669	-1.9401705	-3.3069738	-3.9191063	-3.1070641	-1.771496	-1.4506722	-0.6712707	0.15293115	0.23677955	0.20934261	0.11906059	0.07905684	0.075138942	0.10206744	0.041102677	0.050622358	-0.047585744	-0.069801866	-0.12811114	-0.28192653	-0.33037278	-0.26083422	-0.46333225	-0.40648846	-0.46774505	-0.69197476	-0.82136515	-0.84421737	-0.7873632	-1.0025452	-1.3355785	-1.3336353	-1.3999057	-1.3235881	-1.3010432	-1.5186083	-1.4633701	-1.3791089	-1.3185434	-1.2014567	-1.1331388	-1.0312706	-0.85018339	-0.6486827	-0.59761357	-0.52025233	-0.47692293
0.070987058	-1.7151506	-3.0564844	-4.4936919	-4.6757305	-3.7898317	-2.5059032	-1.6224489	-1.5559937	-0.98047633	-0.52875456	-0.5027221	-0.46427115	-0.40889788	-0.35112087	-0.45131149	-0.44234648	-0.41165032	-0.46374139	-0.38810619	-0.38689477	-0.44727189	-0.37588606	-0.43558267	-0.55138632	-0.49041182	-0.43451275	-0.5219798	-0.6098844	-0.58397633	-0.54593625	-0.56131814	-0.62412077	-0.54735256	-0.63014239	-0.72139731	-0.66251073	-0.53080828	-0.52708771	-0.57568919	-0.46841441	-0.46349397	-0.30295189	-0.21831184	-0.087076409	-0.004339428	-0.024879228	0.059072015	0.08185823	0.080938864
1.7866115	1.6588913	1.2374072	0.52196751	-0.211489	-0.84581458	-1.1389096	-1.5620282	-1.8273508	-1.7863734	-1.5696518	-1.0403341	-0.59726621	-0.45307653	-0.42839769	-0.41635726	-0.15174187	0.21247698	0.44422661	0.45367646	0.42729032	0.45656655	0.44599009	0.44735759	0.4644377	0.52383029	0.50061751	0.36839275	0.36515141	0.44197408	0.39169784	0.3838411	0.41381801	0.32546401	0.34923323	0.28628813	0.28941286	0.36541827	0.31913855	0.36164363	0.25536411	0.2403659	0.33425702	0.28145693	0.25807872	0.24906395	0.2109673	0.19359765	0.12296177	0.080347573
-0.26920205	-1.0337591	-1.5478915	-2.111337	-2.3760309	-2.3447793	-2.0457789	-1.4995801	-1.0680849	-0.93103459	-0.83688064	-0.58673578	-0.28005894	-0.17988726	-0.20334638	-0.23443889	-0.27776364	-0.24307736	-0.20879203	-0.25729177	-0.25134016	-0.25167187	-0.22238775	-0.27239964	-0.27817465	-0.29593995	-0.28003021	-0.30015593	-0.41564201	-0.4084753	-0.38624825	-0.38836724	-0.43615892	-0.45097327	-0.48330604	-0.54996213	-0.54302886	-0.50687902	-0.5737159	-0.58511511	-0.58916722	-0.67276676	-0.65991481	-0.62550588	-0.62973627	-0.70796574	-0.64767347	-0.63516968	-0.61560222	-0.55981261
0.57767389	0.88168052	0.61559731	-0.21107051	-0.62753402	-1.0341089	-1.2152412	-1.5857554	-1.7947532	-1.8270697	-1.6019376	-1.2183968	-0.87169718	-0.51203311	-0.38745	-0.20446065	0.25879877	0.4827558	0.4815839	0.40294801	0.42605266	0.42309764	0.39222652	0.44443715	0.48745826	0.46896751	0.41612064	0.469792	0.50431218	0.47687527	0.48699202	0.45375774	0.45141945	0.50164256	0.39791449	0.35558724	0.48943291	0.4249153	0.27970257	0.31847853	0.37600096	0.37275543	0.35112565	0.33590695	0.33644812	0.25495764	0.19246734	0.31856994	0.34029062	0.22945519
-0.76115944	-1.2051325	-1.6780008	-2.0155833	-2.0346892	-1.7431364	-1.3919759	-1.0650305	-0.88175296	-0.82066355	-0.53715636	-0.24138419	-0.1794341	-0.20957015	-0.18332856	-0.19791361	-0.1604648	-0.14096355	-0.18956582	-0.15769269	-0.16017286	-0.25221926	-0.20257425	-0.21880273	-0.1979389	-0.1781602	-0.22954986	-0.18372779	-0.21108141	-0.26362287	-0.27476658	-0.29330601	-0.27090455	-0.21788406	-0.28017084	-0.29650084	-0.2868935	-0.28575016	-0.31300448	-0.34179036	-0.33530404	-0.36524668	-0.32513686	-0.3449537	-0.40748157	-0.43320353	-0.37973914	-0.36908592	-0.40044986	-0.38007859
-1.3379132	-3.2317866	-3.8499264	-4.0288873	-3.7653232	-3.3916507	-2.3383843	-1.5260219	-1.3032495	-0.73129366	-0.29176262	-0.24746221	-0.26849068	-0.31651042	-0.28553696	-0.19989559	-0.23908058	-0.21250844	-0.19378995	-0.19462142	-0.22196066	-0.2856847	-0.31990653	-0.35072157	-0.31889623	-0.38029239	-0.37765286	-0.42484849	-0.41323199	-0.44436402	-0.48886475	-0.51857404	-0.50655256	-0.49134862	-0.56098622	-0.51953923	-0.54863654	-0.48809063	-0.44811583	-0.40971369	-0.44584139	-0.33091345	-0.22971158	-0.14160108	-0.12281711	-0.061851714	0.040927592	-0.10928939	0.035693589	0.050439016
-0.53734529	-2.4601406	-3.439948	-4.1649855	-4.1531461	-3.732796	-2.5073753	-1.7811886	-1.6703405	-0.96301367	-0.46688701	-0.55583531	-0.50495727	-0.41040542	-0.38809353	-0.35568831	-0.37674754	-0.31978105	-0.45961079	-0.37366361	-0.34410996	-0.36965372	-0.34900742	-0.4933808	-0.43567781	-0.44916236	-0.39283812	-0.40001381	-0.50010091	-0.47365924	-0.4979678	-0.51741109	-0.57036343	-0.71076696	-0.73797366	-0.77447222	-0.68292938	-0.70634767	-0.71754907	-0.562158	-0.477441	-0.4715881	-0.42379969	-0.34683342	-0.30132724	-0.25682874	-0.18122641	-0.1394699	-0.049771158	-0.048873464
-0.62741695	-1.7920913	-2.6324876	-3.1226991	-3.06236	-2.838146	-2.3981489	-1.7604309	-1.1320243	-0.73542656	-0.61529031	-0.48072622	-0.11698336	0.30343366	0.46216788	0.44419638	0.49309752	0.46990226	0.36459635	0.44866327	0.47184477	0.37199102	0.43567433	0.46194757	0.42940324	0.45952858	0.4355497	0.42168162	0.46222575	0.47887678	0.50138149	0.4373581	0.3778206	0.42404758	0.3554499	0.356476	0.44766202	0.41092445	0.33620214	0.28256427	0.33563034	0.38836192	0.33694712	0.26101893	0.18256267	0.1543065	0.13737559	0.124656	0.096256252	0.017390882
0.022041775	-2.2397534	-3.5799174	-4.495519	-3.8596065	-2.937124	-2.0102804	-1.638926	-1.1902762	-0.53728797	-0.41985362	-0.42060688	-0.4462546	-0.44821317	-0.33992476	-0.42634319	-0.45288706	-0.47994623	-0.5006053	-0.427516	-0.47279173	-0.5046597	-0.47010387	-0.56667099	-0.60178887	-0.69924736	-0.65299701	-0.72178513	-0.77684911	-0.74223483	-0.832354	-0.92712601	-1.0147923	-0.93971795	-0.90531848	-0.96064303	-0.92492139	-0.92937463	-0.92971146	-0.71562331	-0.73259873	-0.68111184	-0.59148698	-0.5487292	-0.45245697	-0.33192008	-0.28901347	-0.16889772	-0.076431008	-0.065655659
0.37833478	-0.47093356	-1.7420883	-2.6159655	-3.2858875	-3.6588256	-3.5957614	-3.0646258	-2.2667722	-1.6503151	-1.1757327	-1.0877008	-0.84944242	-0.41323588	0.002087144	-0.044417226	-0.16620224	-0.053628131	-0.091427732	-0.075430083	-0.10844997	-0.10774208	-0.072537891	-0.011602792	-0.13167908	-0.1101735	-0.020301519	-0.11779923	-0.14162084	-0.097502248	-0.17817335	-0.13440063	-0.11959168	-0.16653434	-0.094403289	-0.21413958	-0.21275908	-0.29686894	-0.27595061	-0.27255324	-0.35149463	-0.33493905	-0.36367815	-0.36861497	-0.41099151	-0.41111344	-0.45934467	-0.44504731	-0.44377237	-0.43463699
-1.6552049	-2.8629492	-3.7962231	-4.3484664	-3.8446427	-3.0124133	-1.8919495	-1.4862065	-1.1369313	-0.52228608	-0.31554764	-0.33416803	-0.32370089	-0.30418918	-0.2866597	-0.2171933	-0.28882281	-0.22261914	-0.33107424	-0.41267447	-0.33116815	-0.36242811	-0.45231411	-0.32856931	-0.40417694	-0.43754336	-0.43188842	-0.48920819	-0.50527717	-0.62863704	-0.67854447	-0.64843212	-0.78757801	-0.72131032	-0.67441947	-0.7478747	-0.83455968	-0.81523027	-0.75041493	-0.68381848	-0.70578739	-0.56833525	-0.60100687	-0.54771129	-0.3241221	-0.2881264	-0.32495244	-0.11846536	-0.1595461	-0.038125688
0.61988355	0.044169625	-0.49019028	-1.0819551	-1.6206853	-2.1065454	-2.3732271	-2.2978407	-2.0378	-1.6802564	-1.2144009	-0.70028995	-0.32544826	-0.22145087	-0.21799028	-0.077081084	0.22238907	0.53790715	0.70764863	0.70759392	0.6732624	0.69489812	0.75866235	0.77880924	0.72992307	0.69204088	0.66873636	0.68011127	0.71921148	0.63852255	0.58991767	0.692122	0.67602528	0.60682783	0.63782808	0.63148261	0.6068718	0.56873623	0.51690825	0.5437594	0.53481145	0.49737125	0.52996479	0.52299536	0.48359877	0.48300387	0.48330258	0.47742019	0.44733811	0.39223032
-0.17581637	-2.6894687	-3.8583666	-4.5849918	-4.1927104	-2.9539433	-1.8491943	-1.6283897	-1.0612516	-0.46106965	-0.4017435	-0.47154075	-0.4328489	-0.3640035	-0.43123818	-0.37024184	-0.51532008	-0.50340557	-0.47188014	-0.47777649	-0.56422441	-0.51565045	-0.37838361	-0.5372101	-0.55144658	-0.56613177	-0.62606221	-0.66803368	-0.77538006	-0.69949051	-0.73146363	-0.80318188	-0.76398563	-0.80290424	-0.80685181	-0.84662341	-0.87172008	-0.79125312	-0.62547911	-0.61664863	-0.6256041	-0.51510993	-0.50998894	-0.37855024	-0.35875271	-0.1791568	-0.17565255	-0.13332896	-0.10333898	-0.07315347
0.3183924	-0.81114376	-1.7065581	-2.7063129	-2.6960281	-2.2713076	-1.5585118	-1.0507861	-1.1076819	-0.55385322	-0.067181121	-0.054988942	-0.013998249	-0.081187876	-0.086162074	-0.003283729	-0.040669298	0.041550942	0.019867196	-0.049612342	-0.045683164	-0.054041122	-0.11041661	-0.088426692	-0.093567778	-0.15503921	-0.13144922	-0.13283246	-0.181215	-0.31656865	-0.32503146	-0.27866315	-0.38475186	-0.4137225	-0.51768456	-0.49705373	-0.48233603	-0.54374943	-0.57019659	-0.50766766	-0.47194492	-0.51172669	-0.53488213	-0.46182292	-0.36523543	-0.29150637	-0.1790662	-0.18723941	-0.10512134	-0.067322561
1.3774891	1.2452032	1.2581908	1.0137141	1.0099218	0.82829781	0.70510552	0.48724588	0.22857723	0.15515177	-0.031343069	-0.17295247	-0.29810773	-0.38133459	-0.35211874	-0.39926639	-0.33017725	-0.21039395	-0.26230073	-0.27872929	-0.21142271	-0.18535173	-0.20585904	-0.25243127	-0.27546761	-0.25224545	-0.24339313	-0.20375581	-0.1455984	-0.12746347	-0.079404707	-0.078531788	-0.12034754	-0.072909667	-0.069796369	-0.098491325	0.058171349	0.16757068	0.26561109	0.67888287	1.0034334	1.1675254	1.2484139	1.0725109	1.1262248	1.3834497	1.5006328	1.6067355	1.5249605	1.2737647
-0.42915509	-1.1061043	-1.6663407	-2.0870036	-2.1163631	-1.8702619	-1.5504433	-1.1133812	-0.75981936	-0.74483568	-0.66481736	-0.35343379	-0.19310815	-0.21009573	-0.18252382	-0.19667296	-0.24011193	-0.23026273	-0.20818428	-0.26413247	-0.23101373	-0.22295538	-0.27684969	-0.20248197	-0.18946963	-0.22189947	-0.25071492	-0.26715853	-0.28661604	-0.2950018	-0.26737185	-0.266649	-0.28395816	-0.31754663	-0.31319399	-0.32573777	-0.30023343	-0.36079663	-0.38005219	-0.3304767	-0.36175275	-0.39743417	-0.39777682	-0.40616834	-0.40040191	-0.38596327	-0.36932343	-0.38655776	-0.29217296	-0.32374504
-0.43704659	-1.718203	-2.2796864	-2.6859384	-2.8738656	-2.8651658	-2.522012	-1.9015336	-1.2707414	-0.84625417	-0.8385397	-0.65087535	-0.32054686	0.078302721	0.24230335	0.19216861	0.25544146	0.24021476	0.23902768	0.21650912	0.23868992	0.18251381	0.21984469	0.25381424	0.18541262	0.27748219	0.20903935	0.2250017	0.21447697	0.18096049	0.22874252	0.14368018	0.14753195	0.13984341	0.15722974	0.17797094	0.089829571	0.11929466	0.054272643	0.10025415	0.046648719	-0.003038253	0.069360713	-0.034175198	-0.0574205	-0.083526619	-0.082730661	-0.033202753	-0.12462911	-0.12588503
1.1064339	0.042032092	-0.89551435	-1.815491	-2.6614934	-3.2072955	-3.229629	-2.9143364	-2.5000168	-2.0245106	-1.5215722	-1.0405522	-0.7832398	-0.76739464	-0.64420487	-0.30241233	0.069862417	0.35703448	0.44152952	0.32361172	0.28772861	0.39642076	0.41149176	0.33896507	0.31875304	0.32559616	0.32210294	0.30732879	0.29729876	0.36223349	0.3826875	0.34401476	0.36151088	0.28498305	0.24465331	0.3218625	0.28081424	0.22951772	0.1984979	0.19758516	0.25898414	0.19789855	0.18344445	0.20950302	0.14960544	0.18257653	0.16356685	0.090416056	0.081215029	-0.000834216
1.5409644	-0.4515601	-2.5809371	-3.8182218	-4.7251297	-4.5571529	-3.0247484	-1.871143	-1.6505535	-0.64898275	0.032559294	-0.006004977	-0.012824519	0.076742265	0.14105165	0.11236569	-0.023455981	-0.045619576	-0.033596904	-0.073609026	-0.1525831	-0.14738615	-0.15916535	-0.082190567	-0.24677063	-0.2211414	-0.54286588	-0.48739706	-0.46464547	-0.53327873	-0.60097927	-0.79439718	-0.70408991	-0.84477476	-0.82224978	-0.9978364	-0.95541589	-0.79415147	-0.81784531	-0.89397138	-0.72710305	-0.7122158	-0.58873266	-0.44064063	-0.50838918	-0.31140065	-0.33783341	-0.31704234	-0.21501337	-0.077619592
0.033165048	-1.26059	-2.7698199	-3.7469921	-4.575433	-4.7991411	-4.0130896	-2.5617341	-1.3718799	-1.1775986	-0.38903182	0.031217576	-0.042756257	0.080463865	0.036696083	-0.000614761	0.1229404	0.049022962	-0.13182406	-0.001723048	-0.03818097	-0.047984986	0.02842384	-0.057886468	-0.1520266	-0.14798893	-0.22917923	-0.18976425	-0.21194574	-0.25053873	-0.29895504	-0.32487295	-0.43316273	-0.50382044	-0.59543048	-0.549385	-0.59212105	-0.4843389	-0.44528991	-0.40839033	-0.49015447	-0.46707899	-0.23309095	-0.24038277	-0.10864729	-0.060251624	-0.057003914	0.12742453	0.16084662	0.22698196
-1.6843008	-3.9027917	-4.4264161	-4.135881	-3.1903567	-2.1624931	-1.6181363	-1.5360434	-0.70199738	-0.44287	-0.37042807	-0.36652337	-0.38890047	-0.30295442	-0.38978986	-0.34700725	-0.46386077	-0.36993191	-0.4542288	-0.50332189	-0.52170643	-0.50174046	-0.45213559	-0.46841409	-0.49357128	-0.57407925	-0.62569561	-0.54028503	-0.68587268	-0.73344961	-0.7042283	-0.76953902	-0.75360713	-0.83871058	-0.82407595	-0.81609588	-0.73216096	-0.6810514	-0.80391191	-0.66552128	-0.61376538	-0.5306271	-0.41800445	-0.3754138	-0.21456658	-0.19008295	-0.088417474	-0.02200214	0.01048594	0.044042618
0.82718915	-1.1228599	-3.3737715	-4.5051329	-4.3098729	-3.5009468	-2.3862973	-1.6775613	-1.4433644	-0.65654035	-0.19113246	-0.28347478	-0.29743015	-0.29994968	-0.23976402	-0.23983085	-0.26167542	-0.26344234	-0.27593341	-0.24586127	-0.40452859	-0.36147307	-0.38090985	-0.42368366	-0.49790022	-0.57710502	-0.65303797	-0.71795511	-0.80201549	-0.80098863	-0.72670546	-0.91579958	-0.93421733	-0.91288026	-0.98573147	-1.0008966	-1.0346736	-0.91193839	-0.91000265	-0.8400778	-0.80797007	-0.67209457	-0.5629729	-0.38592244	-0.28823449	-0.27773194	-0.17405913	-0.13384039	-0.058487623	-0.042308749
-0.66474534	-3.1091226	-3.7830615	-4.2724211	-4.0534726	-3.0436661	-1.9055679	-1.6246111	-1.1657018	-0.42569849	-0.35323487	-0.30003251	-0.41407486	-0.43616551	-0.34890906	-0.38415425	-0.39168738	-0.55157017	-0.45152955	-0.41881589	-0.39191549	-0.33329468	-0.45611092	-0.50609627	-0.41204659	-0.39646573	-0.44034023	-0.5410941	-0.47341668	-0.52430944	-0.51201442	-0.47361866	-0.6240613	-0.61092741	-0.73143663	-0.68193502	-0.68453771	-0.61936965	-0.64116081	-0.58471579	-0.50934248	-0.40182169	-0.40228257	-0.26681054	-0.21144527	-0.12935465	-0.068487565	-0.1317425	-0.11270196	0.014229859
-1.6343506	-2.0998543	-2.1420487	-2.2618709	-2.3030999	-2.4638392	-2.3057586	-2.0275533	-1.4748697	-0.9679969	-0.64608229	-0.4954931	-0.30522819	-0.040641187	0.075797913	0.040202779	0.055096285	0.1168454	0.14479501	0.16495336	0.092829419	0.14107233	0.16145815	0.11643229	0.094609004	0.13072172	0.14734456	0.22777592	0.31541894	0.16370062	0.11731638	0.072675811	0.16037259	0.17601401	0.13328992	0.13383963	0.092716863	0.15524582	0.15206178	0.18334902	0.16571525	0.098209573	0.14782858	0.13233175	0.15842423	0.18420674	0.14694463	0.072837441	0.10395478	0.062291654
0.78449737	0.25909855	-0.19240845	-0.69231215	-0.84611189	-1.2607366	-1.6441982	-1.7743926	-1.7034816	-1.4466808	-1.0102771	-0.70675606	-0.58445073	-0.43781851	-0.33735444	-0.088890057	0.30366616	0.47737947	0.46223667	0.48675507	0.49618983	0.43105834	0.45897401	0.53310326	0.4934424	0.51433804	0.5375821	0.44210032	0.5208838	0.51189802	0.40998285	0.50188291	0.48894095	0.43794663	0.48317552	0.46232527	0.40833853	0.432579	0.44227606	0.40418043	0.40329573	0.38221742	0.34941831	0.3660666	0.35346753	0.27945511	0.23094842	0.25458478	0.29140214	0.2895816
-1.9794272	-3.7448317	-4.2883612	-4.4003577	-3.2967787	-2.0565882	-1.5946628	-1.1973007	-0.33793249	-0.23303274	-0.22720898	-0.36864693	-0.25315891	-0.30969059	-0.33661159	-0.23370126	-0.2911812	-0.2747896	-0.38227246	-0.41257272	-0.46906427	-0.42119057	-0.40264818	-0.45133465	-0.53966968	-0.57143766	-0.60673793	-0.54862997	-0.65409368	-0.64948594	-0.73833891	-0.79546656	-0.80405658	-0.83444391	-0.84374839	-0.87460992	-0.95229108	-0.91545452	-0.85809512	-0.88774511	-0.76002611	-0.71087267	-0.6874239	-0.53386077	-0.41315109	-0.35108469	-0.20604201	-0.21355494	-0.092679267	-0.082981401
1.4049982	0.46440129	-1.3962218	-2.6889957	-3.5767006	-3.8317081	-2.8233778	-1.8993554	-1.7134142	-1.0596074	-0.25075452	-0.27392846	-0.37788332	-0.29246033	-0.36588001	-0.3421058	-0.36438288	-0.33701984	-0.47820597	-0.49970473	-0.43695187	-0.55323728	-0.53909348	-0.53492576	-0.57554162	-0.59082169	-0.63280385	-0.70893145	-0.83010663	-0.838324	-0.88945657	-1.0691011	-0.99788628	-1.0586464	-1.1032309	-1.1246333	-1.1554404	-1.1656899	-1.1186824	-1.1719055	-1.1226573	-1.088924	-1.0349567	-0.84340785	-0.77610956	-0.61558837	-0.57175283	-0.48561869	-0.389367	-0.40047635
1.0432499	0.56085732	-1.2598328	-1.3603778	-1.5924427	-1.1667834	-0.065911803	0.71010068	0.68035364	1.3247497	1.5096794	1.4558732	1.5515092	1.5167442	1.4594076	1.4561473	1.4342473	1.4154075	1.3996064	1.2446054	1.276267	1.1851955	1.2726084	1.2554997	1.1314663	1.0430835	0.93136242	0.8323594	0.83628272	0.75578795	0.73025075	0.64618165	0.59190343	0.59663559	0.43026649	0.39588673	0.45787372	0.40078659	0.41172306	0.41788709	0.43816734	0.42726812	0.5156472	0.66620015	0.70694773	0.70143667	0.62542078	0.64173427	0.74731543	0.63000937
-2.0859596	-2.9083184	-2.8476541	-3.2934451	-2.9629733	-2.7759662	-2.5630625	-2.142199	-1.5452603	-0.97928439	-0.83068782	-0.74533178	-0.50629429	-0.19630768	0.097078315	0.23182166	0.19254243	0.20045355	0.27558108	0.28142974	0.28814768	0.26788939	0.25253081	0.38693696	0.338892	0.19467699	0.26264026	0.2347921	0.16798241	0.22128428	0.24764775	0.24443011	0.21736893	0.16685481	0.14427556	0.19183375	0.29030971	0.34465345	0.27413911	0.18630614	0.2356253	0.23538481	0.11823352	0.13802842	0.1945758	0.13694147	0.064450993	0.084266604	0.16635167	0.1162056
1.121646	-0.13199979	-2.0022536	-3.3079295	-4.1038403	-4.4839624	-3.3995746	-2.241321	-1.8156695	-1.3472772	-0.19569406	-0.18500537	-0.1352084	-0.2301197	-0.24880123	-0.18084647	-0.20029146	-0.18812498	-0.19962277	-0.22404219	-0.28611754	-0.22619007	-0.24262381	-0.30788781	-0.40834001	-0.30499719	-0.32116982	-0.38715825	-0.48756162	-0.62486718	-0.56661227	-0.66562595	-0.7360801	-0.74805517	-0.85102096	-0.86702284	-0.89274844	-0.92166302	-0.90671407	-0.87941948	-0.77018697	-0.77082523	-0.73244017	-0.60680877	-0.50306225	-0.35450008	-0.31914737	-0.33451879	-0.19549849	-0.089686091
-3.5662577	-4.6197504	-2.6967513	-1.8281844	-0.93252816	-1.249565	-1.3712871	-1.6058048	-1.5980801	-1.7152078	-1.7300875	-1.8645931	-1.8260222	-1.8614017	-1.8074313	-1.8252148	-1.8306938	-1.7660409	-1.7276612	-1.592585	-1.4856202	-1.3755702	-1.2729042	-1.0597617	-0.84035456	-0.6859019	-0.51973428	-0.21424938	-0.032796004	0.23590481	0.30313887	0.41072872	0.53747204	0.52982115	0.55177765	0.4508918	0.4583548	0.33225243	0.2558858	0.28244404	0.19813137	0.14855552	0.12355546	0.12861097	0.002353338	-0.020923726	0.11894484	0.011655858	0.11503245	0.15724318
-0.7173053	-3.7799605	-4.3669764	-4.3962822	-3.8667197	-2.4156419	-1.586714	-1.5801189	-0.76775925	-0.15231425	-0.22062662	-0.15012365	-0.22917428	-0.22220439	-0.17036088	-0.077872216	-0.20031414	-0.25601989	-0.23491205	-0.25082036	-0.27355537	-0.30415412	-0.39017021	-0.36868442	-0.42822875	-0.48374035	-0.50799117	-0.5024547	-0.5268666	-0.53687705	-0.53945555	-0.67202084	-0.71651293	-0.74450665	-0.80970626	-0.7454638	-0.79295884	-0.76909387	-0.6649436	-0.60146725	-0.5853765	-0.46428593	-0.39283464	-0.30114792	-0.10872596	-0.066111157	-0.094216417	-0.051251651	-0.009728629	-0.002899628
1.4480178	0.79574377	-1.6210159	-2.9188103	-4.0515925	-3.9217709	-2.7819418	-2.284549	-1.7688444	-0.46830542	-0.34386989	-0.38907513	-0.39352427	-0.25594517	-0.34667934	-0.40368277	-0.27637284	-0.36557674	-0.44824891	-0.50180987	-0.48027838	-0.58505528	-0.56705149	-0.59175888	-0.61342466	-0.73546627	-0.7768282	-0.84266859	-0.95433316	-1.0600013	-1.1200759	-1.1563106	-1.3203469	-1.2536665	-1.2881956	-1.3362395	-1.2224358	-1.2248182	-1.132155	-0.959486	-0.79531817	-0.72405737	-0.51984301	-0.41373275	-0.225951	-0.15099277	-0.048921025	0.023293224	0.06498036	-0.002084137
2.5522189	1.8936031	-0.38350686	-2.2173072	-3.4432119	-4.085933	-3.4090589	-2.0536431	-1.6325014	-1.4428559	-0.29410447	0.12265721	0.01566161	0.06768423	0.046368909	0.013957637	0.087122989	0.032663585	0.077029252	0.038896212	0.010815963	-0.046452803	-0.066198881	-0.21995444	-0.18372682	-0.27333744	-0.26064529	-0.27894748	-0.45655679	-0.49621046	-0.61977203	-0.61490717	-0.65750976	-0.78808998	-0.76813452	-0.80892811	-0.84632818	-0.94426359	-0.95656913	-0.99430286	-0.84769271	-0.8361396	-0.72286296	-0.60117946	-0.58632829	-0.36707255	-0.10781772	-0.008264268	-0.16023665	0.13990349
0.83657978	0.007106127	-0.7640599	-1.6144197	-1.9472098	-1.9229871	-1.6519307	-1.1312158	-0.46088443	-0.035993952	0.03198559	0.1999083	0.58004748	0.80360716	0.882155	0.8997115	0.93752813	0.93580308	0.86599102	0.85293423	0.7804453	0.8047017	0.93442129	0.92956981	0.82391315	0.79264257	0.76811985	0.76558009	0.69725223	0.61330943	0.68688783	0.6727953	0.66781897	0.65522208	0.6641004	0.64629254	0.54349058	0.39333078	0.36958514	0.48856355	0.46234992	0.44714286	0.37551954	0.27263081	0.18081767	0.16599476	0.10156087	0.061749	0.13217047	0.037685375
1.1648419	0.33596105	0.15107405	-1.1739622	-2.0802612	-3.1023824	-3.558637	-3.530338	-3.2264656	-2.7397096	-2.2314057	-1.6652082	-1.4827714	-1.4069106	-0.98669646	-0.47980613	-0.20741549	-0.15404451	-0.17102819	-0.1574655	-0.12619234	-0.12286368	-0.13824168	-0.16359093	-0.17972887	-0.15610225	-0.11215425	-0.089532774	-0.072626578	-0.058354388	-0.089006698	-0.12219912	-0.065043267	-0.040972965	-0.1330607	-0.14642513	-0.11265012	-0.12246347	-0.1066343	-0.12589469	-0.14724963	-0.12753729	-0.14894371	-0.19571447	-0.16953106	-0.13927612	-0.23843875	-0.2693455	-0.23021673	-0.30711241
0.25777195	-2.1096525	-3.6569076	-4.4205111	-4.2604156	-3.6323508	-2.68968	-1.487167	-1.223691	-0.82840545	-0.16037365	-0.16472682	-0.16022888	-0.19697146	-0.15684365	-0.15495241	-0.16126052	-0.13140572	-0.18500011	-0.19443828	-0.15398514	-0.20872506	-0.23701317	-0.31971632	-0.29585541	-0.34989969	-0.31664323	-0.42558555	-0.39332608	-0.39725975	-0.44292187	-0.45340175	-0.54072974	-0.60838334	-0.58110198	-0.57476658	-0.60189489	-0.58766246	-0.61454103	-0.53240352	-0.49777647	-0.46374548	-0.33854873	-0.20866473	-0.21414538	-0.17086324	-0.04560062	0.033303499	-0.006942889	0.052076096
-2.6873861	-4.88291	-4.4481606	-4.3941583	-3.0128925	-1.6999924	-1.5366683	-0.86456015	-0.054587755	-0.03784429	-0.10044518	-0.10270016	-0.072290911	0.000724112	-0.035910451	-0.061822138	-0.040630302	-0.083132979	-0.13801287	-0.11656306	-0.16036458	-0.14790736	-0.24458947	-0.26103085	-0.20186268	-0.34904513	-0.37973534	-0.44464062	-0.48487545	-0.50001395	-0.53698969	-0.63456038	-0.7734575	-0.82275072	-0.79231102	-0.85158678	-0.78623887	-0.73309327	-0.63129903	-0.61730391	-0.65153297	-0.52309976	-0.37516181	-0.30249604	-0.18687707	-0.09689574	-0.060407038	-0.13576115	0.10709734	0.047103836
-0.53499948	-1.1279038	-1.4265942	-2.016428	-2.078044	-2.3717558	-2.6572486	-2.5763879	-2.4144567	-2.1799924	-1.7467257	-1.1770141	-0.71232678	-0.55048068	-0.53288477	-0.34148182	-0.047588613	0.10109139	0.081564226	0.084436621	0.10284089	0.086216673	0.13214749	0.17122345	0.15919022	0.14626237	0.11800572	0.12308937	0.17095621	0.17479264	0.14195614	0.13329625	0.14592677	0.16220487	0.16273297	0.14265046	0.11552254	0.077100795	0.071022365	0.11184611	0.081920791	0.041473202	0.11923947	0.23452024	0.33262636	0.33924801	0.28382961	0.30136526	0.31167344	0.3057852
0.90156899	0.81015801	0.21765541	-0.38943246	-0.75067263	-1.0499787	-1.2393	-1.1301368	-0.75645023	-0.45604772	-0.45510012	-0.37791091	0.016091212	0.12973591	0.090804452	0.10022864	0.090937145	0.0534389	0.10549237	0.13429553	0.14284989	0.12516971	0.10141637	0.074923044	0.058285544	0.062245315	0.056028614	0.058130125	0.039938523	0.038334265	0.038139514	0.039886199	0.003753566	-0.021396837	0.003175965	-0.071708483	-0.091523787	-0.080825602	-0.10509562	-0.11958893	-0.11534243	-0.13066875	-0.10906377	-0.12846667	-0.16909625	-0.16129893	-0.1830925	-0.1815057	-0.18249561	-0.19994342
-1.7694114	-3.8239148	-4.3776945	-4.3435603	-3.3069222	-2.1093287	-1.6621249	-1.2902192	-0.55228383	-0.48353474	-0.41034911	-0.53948842	-0.51383874	-0.44418872	-0.48633105	-0.45699797	-0.46580711	-0.45262508	-0.49593383	-0.5946866	-0.43959591	-0.52196711	-0.55618829	-0.58110945	-0.55471361	-0.46078294	-0.66323319	-0.61752939	-0.6743219	-0.73335353	-0.71888385	-0.73412904	-0.7548481	-0.76096004	-0.78817239	-0.66355541	-0.71744352	-0.70837335	-0.74123894	-0.51762414	-0.5017965	-0.44232873	-0.39594883	-0.41239186	-0.21164762	-0.1590995	-0.15724464	-0.1270042	-0.043125148	0.035025689
-1.3109924	-2.9079217	-3.6101696	-3.9064448	-3.4739874	-2.490383	-1.6446787	-1.5961644	-0.995596	-0.55318097	-0.56879064	-0.56369992	-0.58037561	-0.54568595	-0.56794567	-0.5896081	-0.50912899	-0.62305576	-0.57713048	-0.50228329	-0.67007843	-0.66337881	-0.55605807	-0.65399396	-0.79729064	-0.74869616	-0.77552332	-0.79395036	-0.8932623	-0.99333348	-0.97029911	-0.9921512	-1.0198632	-0.95037935	-1.029157	-0.97038005	-0.96509176	-0.95301879	-1.0237389	-0.89796467	-0.71431263	-0.79074817	-0.67354837	-0.71390938	-0.47876161	-0.4277273	-0.37509948	-0.22286755	-0.28050575	-0.24901735
0.32868371	-1.3381821	-2.4866519	-3.6323184	-4.6842436	-4.6685612	-3.2049167	-1.4584981	-0.66157836	-0.26784548	0.6215658	0.88020856	0.80148813	0.88779977	0.91839216	0.81560021	0.84501051	0.84909696	0.78155004	0.75904686	0.68868023	0.66565983	0.58662346	0.55530915	0.56892014	0.5066625	0.45915241	0.36396591	0.39198376	0.24944248	0.20555056	0.15754491	0.14917218	0.06223244	0.074477936	-0.003110317	-0.13981509	0.023508627	0.058008126	-0.000418435	0.08444655	0.11182981	0.17055633	0.17588084	0.39684296	0.46445987	0.44287463	0.42514981	0.45957069	0.42529804
-0.98892361	-1.4020474	-1.2842223	-1.838811	-1.9777841	-2.1159579	-2.1350648	-1.7772114	-1.4009641	-1.0357482	-0.72002852	-0.51336983	-0.34915757	-0.1940092	0.038387864	0.39653508	0.54304302	0.45807173	0.46649939	0.49385118	0.44912127	0.47236076	0.49701493	0.43868269	0.42963051	0.48565066	0.52748242	0.54922137	0.55025446	0.55665329	0.57270914	0.56179247	0.52102672	0.48513106	0.4919191	0.49846743	0.48130181	0.44666363	0.39788332	0.41752576	0.42935921	0.42726199	0.48654123	0.4323068	0.38299401	0.41495147	0.35919889	0.36989155	0.40403719	0.35659724
2.9881775	0.80113255	-1.6442986	-3.3647745	-4.411786	-4.1130002	-2.8314023	-1.689047	-1.7834895	-0.62198792	0.39383759	0.25842147	0.15322839	0.031209557	0.233429	0.16668747	0.11398487	0.094101871	-0.039940595	-0.020075587	-0.1564862	-0.073294531	-0.096692341	-0.20311508	-0.3427054	-0.44470998	-0.50101303	-0.53565284	-0.66632535	-0.73333858	-0.77210912	-0.87932622	-0.81636335	-1.0637731	-1.0902583	-1.0798756	-1.2142964	-1.2198116	-1.2442145	-1.0941555	-1.1731608	-1.0272096	-1.0109591	-0.90274452	-0.79828466	-0.74967881	-0.49636115	-0.32756759	-0.1471365	-0.2246448
-0.20601478	-1.4342688	-2.198701	-2.5444916	-2.7221905	-2.9523053	-2.9964085	-2.6673632	-2.1215877	-1.5505562	-1.1541733	-1.0458296	-0.96436254	-0.81685867	-0.42649855	-0.015095837	0.1083158	0.17904438	0.11544495	0.079371942	0.22157	0.19305925	0.24314971	0.24394556	0.17264366	0.22638677	0.19709053	0.18989041	0.20793783	0.21005379	0.17778719	0.14516024	0.17369595	0.24186223	0.23731037	0.20226385	0.18249392	0.14520144	0.16364324	0.18805271	0.17587596	0.14316678	0.10876129	0.11949187	0.18885595	0.17375877	0.10161897	0.085483078	-0.003236441	-0.035995641
-2.3839582	-2.9377142	-2.7706012	-3.3436464	-3.0846614	-2.9790092	-2.7226193	-2.231886	-1.699314	-1.156894	-0.94141011	-0.8014097	-0.63066713	-0.39676623	-0.17708023	-0.14800868	-0.17159472	-0.12402611	-0.11163524	-0.1292358	-0.12997683	-0.15996296	-0.13074145	-0.019095532	-0.016141608	-0.093913131	-0.08503652	-0.064495249	-0.066624391	0.051080892	0.068373525	-0.055436471	0.019056676	0.018456659	-0.084834047	-0.003753878	0.048101201	0.081501997	0.10821232	0.055751534	0.032309823	0.041929603	0.10391257	0.16257098	0.15843631	0.19459648	0.21128645	0.13941827	0.19355154	0.29674526
-0.65057416	-3.9670552	-4.7337188	-4.4989672	-3.8576036	-2.5697383	-1.7085512	-1.5570444	-0.76947613	-0.14356909	-0.1896977	-0.18708911	-0.11455126	-0.084940145	-0.052201321	-0.17387564	-0.15612299	-0.1932704	-0.24856323	-0.2399668	-0.3102434	-0.25258559	-0.31061945	-0.36352151	-0.38328185	-0.37991214	-0.49855117	-0.46991598	-0.53348123	-0.56697154	-0.62920906	-0.61577737	-0.73615148	-0.80556285	-0.79697658	-0.76520708	-0.72782253	-0.66625994	-0.68018037	-0.65903731	-0.58874883	-0.46961902	-0.40545303	-0.35083122	-0.28709332	-0.18843783	-0.085230598	0.062247749	0.041900727	0.099727746
0.84543617	-0.50094273	-1.5483037	-2.5280201	-2.970049	-2.925281	-2.7870936	-2.5900491	-2.2808242	-1.7934779	-1.1843213	-0.8247565	-0.74608052	-0.65394995	-0.42273483	0.084666769	0.41023328	0.36624062	0.48034636	0.50695402	0.44947736	0.45985202	0.3860199	0.40805597	0.40099364	0.32561751	0.37857145	0.37926933	0.34207642	0.42780157	0.41886169	0.375892	0.35666659	0.34812713	0.41301258	0.35356558	0.27583953	0.27363598	0.27121731	0.24375907	0.1627136	0.12970707	0.13116513	0.17650165	0.19258193	0.1061292	0.063676107	0.01596053	-0.031684739	0.000307802
0.52855429	-0.30630047	-1.6380443	-2.4738887	-3.0786263	-3.1793822	-2.4906269	-1.8587478	-1.871737	-1.3341901	-0.89301144	-0.95402828	-0.90738336	-0.87085643	-0.82365564	-0.87422698	-0.82199047	-0.8456139	-0.87931013	-0.7897355	-0.85385704	-0.92157556	-0.82370191	-0.86756697	-0.93364728	-0.94814755	-0.90647983	-0.91259389	-0.99910449	-1.0208654	-1.0415122	-1.0455712	-1.1428741	-1.109322	-1.1316323	-1.1694612	-1.1316944	-1.169938	-1.2186034	-1.0886091	-0.97085988	-0.99534845	-0.85030567	-0.81447704	-0.75580263	-0.61377484	-0.59753162	-0.50481023	-0.43538399	-0.38829209
1.6588455	-1.4939637	-2.928742	-3.9074792	-4.3160426	-3.8569767	-2.3862083	-1.6651556	-1.3576026	-0.31071403	0.27027679	0.20399717	0.098238353	0.058203141	0.062481947	0.089553905	0.042393585	-0.070853609	0.1073395	0.068666331	8.36E-05	0.061141165	-0.085276966	-0.10371655	-0.074917374	-0.24016251	-0.35273239	-0.31383747	-0.39740416	-0.48426008	-0.47844983	-0.59607226	-0.54198858	-0.61904444	-0.79898811	-0.8513059	-0.78501711	-0.75770559	-0.72709441	-0.81214394	-0.80408858	-0.77086	-0.60658104	-0.56327264	-0.51187216	-0.4498872	-0.31828874	-0.27772073	-0.19872785	-0.19718015
-1.0567062	-2.1193458	-2.9205781	-3.3588655	-3.154947	-2.9372752	-2.6010619	-1.9654591	-1.414312	-1.0775787	-0.98393428	-0.78535396	-0.29631158	0.020678322	0.067335383	-0.035326001	0.019362839	0.033233913	0.13805868	0.078912118	0.014392936	0.08133286	0.135754	0.093435972	0.059797788	0.10403645	0.044553087	0.065607704	0.004888628	0.10048059	0.10452188	0.001366698	-0.053811617	-0.033563937	-0.01497162	-0.051911981	-0.021820139	-0.10792443	-0.14839587	-0.066672117	-0.053260762	-0.040788728	-0.16163605	-0.18450745	-0.19436436	-0.24157615	-0.232591	-0.22371251	-0.28416472	-0.25739345
-0.92633899	-1.5377932	-1.7666139	-2.0693971	-2.1057499	-2.1998497	-2.1049905	-1.891727	-1.7668894	-1.3592553	-0.80932382	-0.55091686	-0.46818822	-0.3587671	-0.23508978	-0.011543272	0.2075362	0.25029057	0.23306343	0.26275217	0.29554685	0.30261668	0.27055603	0.27017417	0.32912389	0.33661313	0.35097196	0.3644313	0.2660659	0.17036127	0.17738723	0.19642162	0.10659661	0.067934883	0.23706894	0.34713276	0.29744845	0.32563744	0.39948944	0.41755404	0.47380589	0.45364265	0.38703451	0.44497034	0.43142562	0.36496289	0.3484917	0.30416556	0.28106576	0.21525306
-0.43190266	-0.82520676	-0.62132704	-0.61898983	-0.71937106	-0.6548307	-0.63952926	-0.73664107	-0.7349051	-0.65827471	-0.66549317	-0.69949101	-0.63428009	-0.54790097	-0.60420323	-0.73531	-0.74152252	-0.63914469	-0.58441647	-0.59441205	-0.6001045	-0.57529379	-0.55097093	-0.54589524	-0.54291442	-0.54955358	-0.59649177	-0.65676827	-0.64117465	-0.55627776	-0.52542481	-0.55708849	-0.56633918	-0.56525021	-0.56977839	-0.50461008	-0.36541509	-0.27788043	-0.25591055	-0.14463314	0.081805059	0.25754822	0.28726387	0.2748428	0.33887037	0.442539	0.51448165	0.54025914	0.51053589	0.47211655
0.96580368	-0.5644416	-2.0611348	-3.7350089	-4.2914652	-3.6491716	-2.4606671	-1.8547596	-1.6650698	-0.83147142	-0.58140433	-0.52615137	-0.6099024	-0.57131332	-0.4921983	-0.50175659	-0.5041613	-0.51825136	-0.48709943	-0.54303498	-0.51990572	-0.58215303	-0.5592182	-0.65295974	-0.65443005	-0.65286645	-0.77623976	-0.79815454	-0.88906675	-0.91797926	-1.0034651	-1.0793071	-1.0832427	-1.1811855	-1.1534285	-1.1562902	-1.1350177	-1.110957	-1.0377713	-0.95099253	-0.85735167	-0.74281887	-0.6828662	-0.55129969	-0.51839629	-0.4066931	-0.19507628	-0.29529564	-0.11869668	-0.059771449
-0.53892489	-1.5520095	-2.0916041	-2.1743842	-2.0884929	-1.9831133	-1.6911074	-1.2412923	-0.90025134	-0.75376081	-0.68422916	-0.47473951	-0.14823605	-0.073480613	-0.13223054	-0.11418864	-0.15635506	-0.074315656	-0.10732549	-0.057391395	-0.072169121	-0.12724265	-0.13524028	-0.14308565	-0.12939657	-0.13663011	-0.097496658	-0.1239044	-0.12245448	-0.12090485	-0.15436975	-0.17876165	-0.15542408	-0.19038544	-0.19375389	-0.21136075	-0.22420295	-0.20342346	-0.2781959	-0.20241568	-0.23210172	-0.2784764	-0.26889887	-0.26220412	-0.28994841	-0.32468804	-0.34511872	-0.32595527	-0.29122384	-0.35155555
-0.74415901	-3.6344298	-4.3249378	-4.408183	-3.8739354	-2.6156079	-1.8753929	-1.6928805	-0.96544231	-0.33974636	-0.37624646	-0.28317149	-0.31145214	-0.2540632	-0.35250757	-0.25840119	-0.39546139	-0.36425762	-0.30865922	-0.34022531	-0.35781199	-0.41862861	-0.36844766	-0.42074558	-0.43929335	-0.46185437	-0.47077547	-0.55810114	-0.60755803	-0.62466471	-0.68917462	-0.72519411	-0.71062319	-0.71911988	-0.75050917	-0.75889411	-0.71095967	-0.74192102	-0.70396273	-0.58731569	-0.61765022	-0.45780009	-0.33143373	-0.24893272	-0.22368669	-0.20337288	-0.16430704	-0.13100036	-0.02864338	-0.14484742
-0.69677353	-1.7842059	-2.3179756	-2.8602662	-2.7887273	-2.6046245	-2.2420263	-1.8887517	-1.3449056	-0.7288234	-0.47333402	-0.44416275	-0.27551989	0.087888605	0.43560571	0.55475272	0.53228009	0.49465667	0.52680205	0.58743278	0.51994375	0.49520462	0.51152755	0.39802973	0.49315547	0.60412761	0.56221255	0.5248526	0.45547201	0.52207833	0.53905577	0.4726702	0.46271337	0.55599705	0.58285714	0.43560571	0.42468335	0.46676107	0.42640685	0.42026348	0.40494674	0.3493879	0.3561405	0.39564044	0.38409272	0.3612517	0.30984579	0.30874958	0.33446544	0.25680899
1.5570062	-0.70164433	-1.1651797	-2.476572	-2.9254531	-3.1117859	-2.6183866	-1.9101303	-1.5787238	-1.2277576	-0.58384135	-0.43787256	-0.48439279	-0.55169012	-0.51540663	-0.57409485	-0.59331421	-0.51947295	-0.55287876	-0.61882233	-0.68864431	-0.76481273	-0.61140524	-0.69792284	-0.80054014	-0.75789098	-0.90393443	-0.92366796	-0.82602577	-0.72975691	-0.90276616	-0.87017438	-0.97808279	-0.93319398	-0.91867394	-0.91728921	-0.98587719	-0.96455856	-1.002888	-0.91207772	-0.907956	-0.95355881	-0.96059342	-1.0244114	-0.91835994	-0.78803624	-0.70876637	-0.65623829	-0.66096799	-0.81409953
0.85867765	-0.39540616	-1.4810781	-2.4273435	-2.8269164	-2.9577856	-2.707286	-2.2775552	-1.8668799	-1.4037329	-0.9136793	-0.53027174	-0.41999404	-0.3684308	-0.13139557	0.27036403	0.60977014	0.67366922	0.61231434	0.58409191	0.59586797	0.64784307	0.66001214	0.63461125	0.63877308	0.65068133	0.58934313	0.50890157	0.5474601	0.61199422	0.57161283	0.52442662	0.49537301	0.45495219	0.49616817	0.48462391	0.3735252	0.37158385	0.40522582	0.39467371	0.41274088	0.44454061	0.42822671	0.37080169	0.36084824	0.34729363	0.28755086	0.25573557	0.22913258	0.17658276
0.36334831	-0.9138921	-2.1139362	-2.6612197	-2.9107485	-2.9771049	-2.8282549	-2.3390109	-1.7018911	-1.2631397	-0.84913617	-0.64349837	-0.47527974	-0.15341746	0.23071153	0.28281702	0.20716842	0.28539258	0.29022867	0.41449737	0.35773007	0.22636594	0.35734069	0.30131788	0.28245526	0.28152164	0.19657307	0.22527356	0.20898958	0.32213373	0.26147782	0.21277805	0.35183296	0.31844611	0.30415348	0.24246942	0.063192983	0.11734495	0.10813205	0.11158573	0.15417649	0.064526003	0.088206483	0.011789366	0.057813914	0.082625693	0.030883506	-0.003744978	-0.028614453	-0.066022334
-0.64907781	-3.1079858	-3.9466082	-4.1025842	-3.9598762	-3.5065545	-2.3899023	-1.6119748	-1.3932868	-0.76572188	-0.19652049	-0.21260749	-0.27004592	-0.26334248	-0.27245095	-0.19535362	-0.16042188	-0.16128668	-0.13536181	-0.30694098	-0.25518609	-0.30752307	-0.3652193	-0.30606978	-0.41954452	-0.36999469	-0.43162776	-0.45302538	-0.52743491	-0.44421449	-0.53250832	-0.58428011	-0.56489794	-0.59760188	-0.69171148	-0.60531903	-0.65479379	-0.57657115	-0.53830289	-0.37975813	-0.42205729	-0.34526253	-0.25134549	-0.23973903	-0.17052528	-0.075929287	-0.049533147	-0.008395411	0.001701443	0.050155252
1.279868	0.50726518	-0.035490301	-1.0292434	-1.3874088	-2.1501829	-2.6484626	-2.7597561	-2.7558292	-2.5341018	-1.9820619	-1.4290881	-1.0954705	-0.87365307	-0.77319459	-0.61482324	-0.258581	0.069555264	0.13814524	0.095392547	0.17208448	0.1846241	0.081983321	0.16143977	0.23197194	0.1842289	0.18906909	0.12778711	0.15381869	0.1290425	0.042582202	0.1391408	0.20692435	0.17938593	0.10182353	0.073316872	0.11392193	0.085450169	0.050499246	0.037962667	-0.014452965	0.021884139	0.004715529	-0.069934944	-0.059285056	-0.080779882	-0.080712319	-0.11083399	-0.18016203	-0.18779779
-0.60407828	-2.6711798	-4.1895924	-5.3228758	-4.4492395	-2.7669938	-1.3224774	-1.4327447	-1.2987688	-0.20849362	-0.018684594	-0.045353331	0.13022093	0.015862914	-0.24286453	-0.028903236	-0.39829328	-0.17283236	-0.081168233	-0.18533574	0.07648821	0.034274885	-0.014551352	-0.16875553	-0.13142762	0.077460083	-0.31735951	-0.39691659	-0.034709301	-0.35575322	-0.41707097	-0.36176413	-0.69876443	-0.51489833	-0.37872257	-0.77694979	-0.76847253	-0.79450869	-0.79485701	-0.64745669	-0.34429605	-0.038351873	-0.27883039	-0.60119905	-0.16246962	-0.13355714	-0.27647035	-0.031379308	-0.28717184	-0.30940226
0.099808912	-0.99817156	-1.647329	-2.3738127	-2.7803106	-2.788433	-2.5364993	-2.2241384	-1.9062213	-1.459873	-0.94951451	-0.54278851	-0.40018143	-0.33296726	-0.12821807	0.12899865	0.46426379	0.62195596	0.5084293	0.51127196	0.47787475	0.38644782	0.47179793	0.48317763	0.42502933	0.48981138	0.53843109	0.5074899	0.45985343	0.4230573	0.47044376	0.52040131	0.45357813	0.45076583	0.50958978	0.51696183	0.52604125	0.47238271	0.42486738	0.40882419	0.35469201	0.38425221	0.41604579	0.33037004	0.32413013	0.39377585	0.3697651	0.38989726	0.38870856	0.2637531
1.171015	0.042398246	-2.1510577	-3.2246269	-4.1782966	-4.1098619	-2.9059493	-2.2343782	-1.7184528	-0.69326805	-0.41927909	-0.37505075	-0.38105022	-0.37470633	-0.47354453	-0.34015265	-0.39808904	-0.4951034	-0.51759077	-0.49655714	-0.38847656	-0.44835821	-0.4808597	-0.58085222	-0.61661784	-0.59549021	-0.69062262	-0.70616868	-0.82341319	-0.65044266	-0.81156161	-0.82001964	-0.96530627	-1.0347505	-0.93225821	-1.031319	-1.0049416	-0.98527049	-0.84143987	-0.84070898	-0.84179013	-0.61297607	-0.405799	-0.39697561	-0.30855921	-0.18023878	-0.10575935	-0.054498903	0.031703351	-0.005469157
-1.0655365	-1.9596251	-2.3353617	-3.0419196	-3.0419604	-2.9456966	-2.6175167	-1.9652641	-1.4022063	-0.99965787	-0.83013461	-0.68880588	-0.42023805	-0.12696353	0.20065704	0.47390761	0.44686679	0.40139747	0.45994034	0.38557336	0.35489577	0.41369321	0.36776574	0.29624897	0.33986783	0.42720264	0.41304961	0.34290646	0.35649624	0.4385444	0.46183606	0.41396002	0.42226062	0.42106798	0.34715275	0.35503355	0.3391206	0.3006417	0.37154999	0.31265239	0.17769771	0.17197953	0.22013694	0.24492095	0.22832736	0.26400642	0.24584593	0.16396218	0.18698178	0.12148736
-1.0298558	-2.8031304	-3.9010779	-4.5236449	-4.1762417	-3.1811543	-1.8166104	-1.475487	-0.98251727	-0.22183258	-0.17509599	-0.11098055	-0.061572736	-0.19461209	-0.050894206	0.021665345	-0.17226148	-0.15891149	-0.16614539	-0.12695578	-0.25130572	-0.22383665	-0.21407868	-0.26771285	-0.30899359	-0.38206352	-0.41988273	-0.54172159	-0.51794227	-0.54580724	-0.56478543	-0.66320629	-0.75433039	-0.81495214	-0.66685567	-0.85877322	-1.0790523	-0.9525587	-0.81302572	-0.71746862	-0.65199877	-0.60885034	-0.37949623	-0.38517039	-0.32270977	-0.068988861	-0.019178115	-0.026082026	-0.048415648	0.05349384
0.20154693	-1.7950643	-3.5439154	-4.4436731	-3.9309615	-3.4031464	-2.5738829	-1.5429292	-1.3181742	-0.70206442	-0.29847716	-0.23512357	-0.28443408	-0.26026706	-0.24437946	-0.38723586	-0.41918623	-0.45401285	-0.30010133	-0.28754039	-0.43625309	-0.36060929	-0.30453208	-0.53078782	-0.48527524	-0.50868329	-0.46433267	-0.43442263	-0.53101236	-0.7523016	-0.72854674	-0.73749021	-0.7585829	-0.68257956	-0.67935836	-0.8162339	-1.0422242	-0.76499181	-0.69479354	-0.77779046	-0.72111014	-0.80409205	-0.57542636	-0.44674603	-0.31099874	-0.14404373	-0.16653591	-0.16837893	-0.033442667	0.070357948
-3.3232798	-4.0281314	-4.1829081	-3.9237265	-3.2617709	-2.2059461	-1.2606594	-1.1297288	-0.95402042	-0.55418197	-0.45163775	-0.46707359	-0.53481928	-0.55393699	-0.47293344	-0.45461073	-0.36552029	-0.45470489	-0.50645027	-0.54516962	-0.36977487	-0.34905309	-0.38683719	-0.42771939	-0.48012391	-0.36335849	-0.24400945	-0.3712117	-0.36495572	-0.35364254	-0.43249609	-0.28615823	-0.22270531	-0.36694298	-0.43691412	-0.34128099	-0.43061398	-0.44354422	-0.37167601	-0.32131684	-0.21915815	-0.19610466	-0.19663485	-0.066719173	0.035563535	-0.046619928	-0.056477811	-0.02988876	0.04725603	0.15150392
-0.19960092	-2.2567495	-3.2881563	-4.1486683	-4.157427	-3.6592716	-2.7583878	-1.8084369	-1.442249	-1.0885681	-0.55128962	-0.42524484	-0.35973972	-0.31751132	-0.36153055	-0.27321731	-0.28385159	-0.32663914	-0.34979074	-0.37941696	-0.3495308	-0.29582201	-0.3328227	-0.381165	-0.40489556	-0.39535138	-0.39222646	-0.49462147	-0.48451961	-0.65104651	-0.66210606	-0.58383808	-0.62457738	-0.76201618	-0.61486945	-0.62712869	-0.67041663	-0.59091882	-0.61738592	-0.57502068	-0.56737296	-0.45071474	-0.3349208	-0.25679536	-0.24440841	-0.18702144	-0.15828509	-0.060389477	-0.036012023	0.038343016
-1.4748544	-3.3348662	-3.5562145	-4.0887629	-4.4523119	-4.2405172	-2.8587695	-1.7371372	-1.5012312	-0.82933919	-0.17633207	-0.18429832	-0.27910336	-0.1292816	-0.20033036	-0.15270241	-0.15167174	-0.17659363	-0.035797222	-0.007548267	-0.04299752	-0.19302234	-0.15929745	-0.15148996	-0.08701211	-0.1150132	-0.17173129	-0.10305117	-0.31893686	-0.25271281	-0.25340998	-0.2844626	-0.32420679	-0.24743715	-0.29934516	-0.30822709	-0.24373001	-0.22271733	-0.18353372	-0.24945566	-0.099874573	-0.061164465	-0.028898739	0.038820852	0.015651317	0.067394938	0.10029481	0.22205588	0.17444371	0.14371573
0.90032786	-0.71998656	-2.4536832	-3.4598417	-4.2392663	-4.3746033	-3.0977444	-1.8832555	-1.7329015	-1.1070413	-0.27691503	-0.32965399	-0.28011693	-0.1714629	-0.23672535	-0.28268442	-0.23022836	-0.078633366	-0.28093258	-0.23192354	-0.23227805	-0.32885584	-0.31130806	-0.40113828	-0.4423842	-0.59480932	-0.44894448	-0.60918015	-0.59913472	-0.636146	-0.57234179	-0.64065826	-0.83291318	-0.69276143	-0.77842375	-0.81928143	-0.88123601	-0.80015967	-0.85979481	-0.88493145	-0.77795841	-0.69897103	-0.75448541	-0.68850604	-0.54527812	-0.394313	-0.33279736	-0.23314338	-0.22781652	-0.085709106
-1.2711337	-2.7081307	-3.2609575	-3.8058011	-4.1124452	-3.7952553	-2.9311618	-1.7615829	-1.4389262	-1.0586393	-0.37138576	-0.33386621	-0.27000965	-0.34213386	-0.25341966	-0.25312951	-0.30139519	-0.26709004	-0.25170665	-0.34315537	-0.25220746	-0.15063175	-0.23231702	-0.19339517	-0.29363534	-0.18731104	-0.24517389	-0.32717559	-0.25099278	-0.28454379	-0.230483	-0.2279788	-0.26160952	-0.22098444	-0.44770343	-0.52814719	-0.28162041	-0.16861796	-0.23248414	-0.17067284	-0.14549949	-0.086773778	-0.11388212	-0.060112728	0.095831529	0.13046341	0.10502116	0.097022643	0.18361318	0.25698423
-1.5447286	-3.7604495	-4.035621	-4.1001885	-3.7137351	-3.1902624	-2.0982602	-1.4458393	-1.2362267	-0.6362951	-0.36012883	-0.33017135	-0.28795073	-0.28244542	-0.3103558	-0.26950716	-0.24095843	-0.28814234	-0.30563824	-0.31845909	-0.26097714	-0.2938043	-0.40866584	-0.39531399	-0.41400066	-0.40495013	-0.53119907	-0.44495028	-0.52723789	-0.49353007	-0.55127767	-0.56748347	-0.60544278	-0.66352463	-0.67338507	-0.63308052	-0.67998657	-0.67082731	-0.60685179	-0.57486467	-0.54618022	-0.49857494	-0.44243247	-0.32355535	-0.31556104	-0.20437486	-0.12512313	-0.15986287	-0.097671294	-0.10796489
0.66704076	-0.061311992	-1.4757832	-3.4514176	-4.7152432	-4.2657597	-2.9186217	-1.9200697	-1.8036864	-1.3811917	-0.46066569	-0.44890282	-0.49295199	-0.47870664	-0.49104577	-0.49148616	-0.48971285	-0.52272351	-0.53721796	-0.51664619	-0.61597412	-0.53777707	-0.63796175	-0.69921981	-0.7312322	-0.75835149	-0.67267287	-0.70425702	-0.75123084	-0.82066244	-0.86967238	-0.96114139	-1.0177383	-0.95177844	-1.0176814	-1.0254619	-1.0467429	-1.0536651	-1.0314183	-0.89701369	-0.83283711	-0.7811558	-0.745606	-0.56957698	-0.48574544	-0.4273767	-0.24592541	-0.17280834	-0.14682467	-0.035408068
-1.6019245	-3.7022717	-4.4139877	-4.5002013	-3.9180293	-3.0153403	-1.8086862	-1.3813932	-1.0092924	-0.32524193	-0.19035271	-0.22737689	-0.18166347	-0.20587664	-0.16014383	-0.25727451	-0.14505042	-0.15764855	-0.16712415	-0.16096974	-0.25160328	-0.19938767	-0.23878608	-0.29095852	-0.25660565	-0.33230671	-0.38541562	-0.41125646	-0.41670809	-0.40606603	-0.51324411	-0.54046625	-0.52416924	-0.59292491	-0.59308628	-0.64191206	-0.66177918	-0.53110812	-0.52472701	-0.50236229	-0.48695095	-0.36687441	-0.29360683	-0.26528719	-0.2174954	-0.15620393	-0.097018178	0.061889169	0.018095361	0.087499077
0.16790299	-0.72472094	-1.3640755	-1.7446178	-1.6251554	-1.4084936	-1.0144553	-0.65327399	-0.53497362	-0.40148435	-0.10273444	-0.010558136	0.003304307	0.008031191	0.000128133	0.021250101	0.029587047	0.017963382	0.008477655	-0.032034648	0.001951343	-0.015642162	0.02595503	0.012737037	-0.026872295	-0.037927009	-0.030628149	-0.05298428	-0.06069368	-0.045474988	-0.046117376	-0.080667178	-0.090737908	-0.13398836	-0.10661765	-0.13340299	-0.16395617	-0.1435809	-0.17776572	-0.17876949	-0.12867989	-0.15351389	-0.086188561	-0.084134956	-0.086297608	-0.025040381	0.008217688	0.034368633	0.087257876	0.12698872
1.3800019	0.009904257	-1.3059263	-2.7084169	-3.3732628	-3.8643825	-3.1828038	-2.2394475	-1.8909902	-1.5998673	-0.85428419	-0.67391109	-0.68808752	-0.71420746	-0.71807859	-0.68403087	-0.68091139	-0.66638973	-0.71689222	-0.71520672	-0.68251367	-0.74278621	-0.70297196	-0.7952364	-0.74758865	-0.83001137	-0.85074131	-0.86408633	-0.89956805	-0.88082346	-0.9551191	-0.98460092	-0.91880177	-0.97792412	-1.0298091	-1.0599292	-1.0145492	-0.87990261	-0.99028266	-1.0026681	-0.84891486	-0.84909161	-0.74129508	-0.71290114	-0.64940243	-0.52444329	-0.4886478	-0.41388839	-0.23865992	-0.19108514
-0.83289535	-2.6941373	-3.2462341	-4.1745779	-4.1324556	-3.3649548	-2.2942678	-1.737655	-1.4375415	-0.63568701	-0.40332208	-0.46228957	-0.56687	-0.53321167	-0.40750435	-0.54165112	-0.45545723	-0.53279961	-0.53448237	-0.45042483	-0.34437663	-0.31680855	-0.39274547	-0.39493701	-0.42527108	-0.42254996	-0.38964442	-0.37840537	-0.43864358	-0.24655934	-0.27634834	-0.22154	-0.37743559	-0.31555313	-0.27186046	-0.41216485	-0.25348893	-0.22058882	-0.1881777	-0.094574658	-0.22008627	-0.12192088	-0.085681979	-0.076282636	-0.070505432	-0.014393071	-0.004035498	-0.009689298	0.020666273	0.029014025
-0.6776273	-2.313292	-3.7691755	-4.2593228	-4.1436946	-3.753041	-2.8641252	-1.7770261	-1.516425	-1.0854754	-0.58020739	-0.51325892	-0.55521752	-0.52710272	-0.50022634	-0.4656851	-0.49963793	-0.44626736	-0.44895849	-0.4748288	-0.39198915	-0.4707032	-0.49316964	-0.43279948	-0.48522741	-0.52195676	-0.51175532	-0.50224438	-0.52840907	-0.50020211	-0.51534713	-0.59345897	-0.58546318	-0.58566474	-0.55422976	-0.58938882	-0.57637055	-0.49121181	-0.53712713	-0.49206788	-0.35973018	-0.34649777	-0.35667535	-0.33183722	-0.27229136	-0.11438115	-0.16977119	-0.039945611	0.031596628	-0.046967535
-0.3676037	-2.7025533	-4.0334709	-4.2143998	-3.7478977	-3.0276908	-1.9752363	-1.6260706	-1.4102905	-0.67415764	-0.41471201	-0.27770936	-0.33685234	-0.34579468	-0.35495513	-0.34479206	-0.34377193	-0.35258965	-0.43939269	-0.37456653	-0.45998248	-0.44534149	-0.43519082	-0.41455049	-0.47106649	-0.57040689	-0.62345827	-0.56271424	-0.57605432	-0.64570855	-0.6830876	-0.62274513	-0.81387232	-0.82716144	-0.79665224	-0.7953052	-0.78446853	-0.80920954	-0.70236526	-0.68075827	-0.61472989	-0.51338484	-0.46143348	-0.39750099	-0.36078737	-0.15596646	-0.072111888	-0.058207726	0.091654566	0.022320829
-2.0832886	-3.9614716	-4.1243887	-3.8909407	-3.1814632	-2.0885941	-1.6352835	-1.2242453	-0.51832552	-0.21384121	-0.3155853	-0.29278727	-0.31019565	-0.36791009	-0.28609052	-0.31148739	-0.28270562	-0.33781836	-0.40730279	-0.46666081	-0.47092757	-0.55145978	-0.52201545	-0.54390075	-0.54098581	-0.63433538	-0.71618038	-0.73975513	-0.76151499	-0.90060169	-0.90908224	-0.9283401	-0.96573744	-0.92955446	-0.97831663	-0.9107786	-0.89451708	-0.9293006	-0.86564468	-0.77851694	-0.69634561	-0.51853293	-0.48369182	-0.41243535	-0.3062114	-0.30748281	-0.24703856	-0.2541654	-0.017522712	-0.12806513
0.18020502	-0.79895599	-2.084617	-3.4726036	-3.9741827	-3.8336816	-3.0428617	-1.6459361	-0.74352285	-0.73482857	0.009329645	0.31357701	0.24756621	0.19784464	0.20698044	0.20331159	0.18517889	0.19590636	0.18236259	0.12260965	0.26815195	0.30116939	0.069582355	0.10017628	0.30656447	0.21647067	0.080447007	0.026674282	-0.068476024	0.014655429	0.095881155	0.02395736	0.041429809	-0.10805516	-0.047459577	-0.17350858	-0.11900826	0.064501813	-0.046443995	0.091228741	0.053593232	0.051662271	0.016133405	0.24316663	0.30872392	0.30827268	0.25904973	0.26863738	0.27842922	0.37795305
-0.46171619	-0.89810624	-0.96069371	-1.4562359	-1.6651376	-2.0337617	-2.2366889	-2.1399496	-2.0422745	-1.7857499	-1.3560438	-0.83166935	-0.38568662	-0.22382963	-0.2094379	-0.051633816	0.17607277	0.311171	0.30015363	0.21949247	0.26938816	0.35915588	0.28939172	0.23486721	0.31405635	0.34834046	0.34619211	0.361811	0.35818825	0.40438269	0.44323925	0.39640305	0.40136966	0.50657492	0.5756978	0.57204005	0.5273878	0.44547171	0.38113792	0.36657759	0.3968001	0.4551388	0.50009479	0.45259158	0.35548153	0.40105347	0.49501207	0.50059063	0.50876456	0.44642025
-0.42529819	-0.9565972	-1.1178396	-1.8573891	-2.0303092	-2.3203192	-2.6464285	-2.6002113	-2.4310152	-2.1671836	-1.7915584	-1.246548	-0.68591826	-0.3725369	-0.24898938	-0.092721003	0.084187029	0.27930142	0.44914011	0.46323522	0.41019229	0.37358954	0.39489209	0.46433504	0.4738632	0.47479341	0.45871842	0.42634114	0.49319746	0.51710008	0.42247649	0.38750287	0.44245899	0.44861886	0.39454955	0.39084749	0.40457347	0.39999312	0.4464297	0.46601698	0.39098348	0.37827311	0.44086235	0.43801489	0.43197973	0.44670932	0.39659882	0.39066476	0.45445943	0.40961175
-0.81201112	-3.5184386	-4.6240855	-4.3503659	-3.2626946	-2.1111466	-1.6166091	-1.2454201	-0.49687927	-0.21399105	-0.29543624	-0.32265651	-0.23759027	-0.23801383	-0.22615524	-0.30111999	-0.3104536	-0.29996945	-0.3119078	-0.39575843	-0.37335353	-0.44533561	-0.47133199	-0.48645744	-0.44515573	-0.60400891	-0.65599687	-0.65657952	-0.62546661	-0.71547749	-0.84999602	-0.90082826	-1.0081813	-0.90364241	-0.91085869	-0.97989243	-0.95016054	-0.77886017	-0.81754848	-0.6998849	-0.55612894	-0.41176197	-0.23211784	-0.22937047	0.02123164	0.008714578	0.15521856	0.19295449	0.17892353	0.11837599
-0.84292969	-1.914614	-2.329203	-3.1530995	-3.339133	-3.4620207	-3.1087789	-2.7275917	-2.2581773	-1.5120471	-0.95669726	-0.69019992	-0.62676667	-0.41377669	0.011377583	0.24271715	0.30596771	0.37380466	0.35506388	0.39927532	0.40050703	0.31426334	0.29023949	0.30381864	0.38665937	0.37285067	0.38024196	0.46930043	0.37412174	0.22579414	0.19212221	0.24713883	0.3078747	0.31143905	0.32996408	0.32111753	0.22760115	0.26606252	0.24058202	0.098979187	0.13548302	0.14633476	0.17388996	0.16031381	0.05041071	0.098489077	0.090669018	-0.014182878	0.013969147	0.092917402
-0.98348753	-3.2650719	-4.24705	-4.2089542	-3.6023994	-2.8126763	-1.7683482	-1.5468776	-1.1528891	-0.49718077	-0.38895546	-0.36619782	-0.36661855	-0.39741598	-0.35815518	-0.36547235	-0.40909088	-0.38451331	-0.40088774	-0.45512225	-0.43936687	-0.53867382	-0.59038009	-0.55135811	-0.59713254	-0.65660289	-0.574205	-0.6545815	-0.68111922	-0.74005336	-0.77918127	-0.78134011	-0.87345056	-0.81836447	-0.88712665	-0.89678121	-0.86745704	-0.89512059	-0.70966142	-0.7972507	-0.64383609	-0.63726945	-0.53386769	-0.4453156	-0.30339121	-0.21771829	-0.1624617	-0.067989532	-0.037667705	-0.083853376
-0.95889946	-2.822721	-4.0998218	-4.2260168	-3.5816716	-2.8209321	-1.8664677	-1.7137169	-1.3067718	-0.75459996	-0.60359474	-0.55395023	-0.62513082	-0.57353021	-0.51370064	-0.54209906	-0.48299314	-0.54580347	-0.57367744	-0.58295993	-0.63172689	-0.58231991	-0.56677643	-0.60381239	-0.54909241	-0.65299157	-0.69355863	-0.67117027	-0.7658863	-0.79077438	-0.81247556	-0.79707602	-0.83305658	-0.74986365	-0.8875805	-0.93502504	-0.82252842	-0.83280495	-0.86980755	-0.67546675	-0.68907249	-0.58059081	-0.46716702	-0.41572578	-0.30353952	-0.26685678	-0.12897952	-0.14199657	-0.075321258	-0.14349509
-1.0377699	-2.0146245	-2.8882251	-3.5703912	-3.6083383	-2.945215	-2.1347385	-1.7403114	-1.4588089	-1.1900927	-0.4035896	-0.15186438	-0.17226808	-0.1970201	-0.24661943	-0.18250026	-0.08515541	-0.090230565	-0.16206521	-0.15108676	-0.19160622	-0.055396327	-0.15883308	-0.17467499	-0.26929077	-0.21921362	-0.17290409	-0.22706406	-0.28180717	-0.25350013	-0.31451782	-0.34311305	-0.32533456	-0.32084113	-0.38216566	-0.41927095	-0.4013584	-0.45684542	-0.47572298	-0.52143522	-0.61351146	-0.51370512	-0.53121539	-0.66233276	-0.56953616	-0.65178385	-0.6027618	-0.50379795	-0.56504155	-0.44346485
-0.20994403	-0.64373945	-0.85515642	-1.3175573	-1.541743	-1.8688332	-2.1149412	-2.0635275	-1.92906	-1.6816656	-1.3518717	-0.94737508	-0.54569992	-0.3657729	-0.3883599	-0.33242855	-0.044082942	0.24755961	0.28296849	0.18613634	0.226338	0.34722773	0.3563035	0.30096227	0.31247274	0.36259204	0.36347389	0.31356171	0.29865116	0.35697932	0.3890937	0.34370961	0.32248181	0.35193219	0.38622646	0.43567475	0.45571014	0.41412651	0.37070043	0.38990653	0.43014079	0.39337441	0.3561012	0.36127965	0.30865869	0.26816982	0.2635608	0.27441475	0.35867559	0.3983452
1.4533957	1.055519	0.262854	-0.43046346	-0.81904714	-1.2868038	-1.6191591	-1.5712072	-1.2431783	-0.69637542	-0.4578223	-0.35240932	-0.18754357	0.22933038	0.44292548	0.48614985	0.44940517	0.4150977	0.46776177	0.42520932	0.40718139	0.44024418	0.42633925	0.36873486	0.33378566	0.42984609	0.37232277	0.3201838	0.35449933	0.24535643	0.31068734	0.31470209	0.2972643	0.23452876	0.22709701	0.30068735	0.20055165	0.21930853	0.17340996	0.14611125	0.10541039	0.12188915	0.0822488	0.010329985	0.048682393	0.015953388	-0.013986886	-0.043789657	-0.037499621	-0.10386389
0.31252317	-0.99174028	-1.8563402	-2.5706101	-2.9599914	-3.0388352	-2.8488074	-2.6806991	-2.35601	-1.8262461	-1.3334909	-0.87296477	-0.69892815	-0.78198813	-0.61503817	-0.15522544	0.19793182	0.33664376	0.39684207	0.39871065	0.32255049	0.28786582	0.34738714	0.36513239	0.37072338	0.41354494	0.3833028	0.32031074	0.32280517	0.34953894	0.36426789	0.38241881	0.36994642	0.31394251	0.2739462	0.27154426	0.31724461	0.34401214	0.25982506	0.19476593	0.20610611	0.22094746	0.18399153	0.1236187	0.16633999	0.15232844	0.10890485	0.21249319	0.22648827	0.14473999
-0.6069442	-3.7746347	-4.6437723	-4.5946453	-3.8176648	-2.561339	-1.7924083	-1.613861	-0.78299952	-0.20948968	-0.31395838	-0.24906918	-0.29201961	-0.24722531	-0.23234324	-0.11582159	-0.23350159	-0.27990542	-0.24432482	-0.25528077	-0.317108	-0.32694094	-0.39653752	-0.37638088	-0.38062165	-0.42148794	-0.47340208	-0.40987729	-0.55270706	-0.60116246	-0.75544796	-0.7775955	-0.69690357	-0.720381	-0.72727441	-0.76960294	-0.67804576	-0.67617077	-0.58227992	-0.59221715	-0.5243619	-0.48343318	-0.42646155	-0.29021176	-0.2763253	-0.082969602	-0.041734369	0.082119716	0.062515305	0.10283145
-1.2901322	-4.0471122	-4.5315475	-5.0201716	-4.2217974	-2.6163208	-1.7726025	-1.5509582	-0.46351109	-0.093412586	-0.1595674	-0.2006	-0.16402987	-0.12716749	-0.13472194	-0.16512537	-0.17222671	-0.20538356	-0.20023315	-0.277125	-0.31161816	-0.30131497	-0.4260654	-0.37447754	-0.3237765	-0.53951811	-0.55845367	-0.54215452	-0.64033244	-0.64153297	-0.56936155	-0.66273371	-0.64743779	-0.69565552	-0.65288714	-0.70408559	-0.8085729	-0.53977547	-0.70939301	-0.68726546	-0.68302076	-0.51990085	-0.36895585	-0.26332983	-0.24405708	-0.17594699	-0.23998164	-0.15338938	-0.058337134	-0.18301138
-1.4512873	-4.1600631	-4.1209826	-4.2878984	-3.1785262	-2.0528621	-1.5912279	-1.4506864	-0.66054776	-0.31167395	-0.34105544	-0.3632991	-0.28892771	-0.32305471	-0.29171503	-0.26672896	-0.31561452	-0.32522795	-0.35621666	-0.35405009	-0.36918434	-0.48181461	-0.56860575	-0.49665228	-0.52852748	-0.54862242	-0.63896483	-0.72759759	-0.67967938	-0.7799711	-0.7808963	-0.88075621	-0.85822577	-0.83463471	-0.86304289	-0.87087604	-0.79814236	-0.8599935	-0.76180366	-0.70914992	-0.56030919	-0.41941619	-0.44235425	-0.3087011	-0.23299026	-0.21444074	-0.11041997	-0.092133954	-0.1413195	-0.055393929
-0.92440353	-2.6835952	-4.1295719	-4.4100667	-3.7197016	-3.0250492	-1.8834423	-1.5698656	-1.1829308	-0.49409729	-0.34955271	-0.28024583	-0.42010908	-0.35374101	-0.35074712	-0.2698716	-0.18447667	-0.33441213	-0.40500622	-0.37869975	-0.2777616	-0.36635188	-0.25733885	-0.25379763	-0.42159038	-0.54919635	-0.58548196	-0.47250838	-0.53126127	-0.53817903	-0.5429902	-0.68322774	-0.67805069	-0.68114541	-0.70877661	-0.63580441	-0.73177932	-0.69477197	-0.63511232	-0.52938183	-0.65194559	-0.53597291	-0.22670393	-0.30186886	-0.19757982	-0.089400554	-0.017567575	-0.046663507	-0.044530835	0.069614789
0.10439034	-0.35825428	-0.62005325	-1.3698762	-1.7324658	-1.9515313	-2.0816003	-2.0924646	-2.0569749	-1.7950363	-1.5524782	-1.2636075	-0.75000724	-0.35689399	-0.23672197	-0.19369442	-0.080435016	0.12253874	0.35693247	0.50947645	0.49277413	0.41586615	0.3957521	0.39830294	0.47177109	0.51091863	0.40178683	0.39513612	0.48115842	0.43257195	0.44127045	0.55137727	0.48462565	0.39029789	0.43128367	0.38847751	0.39540376	0.46625662	0.36402793	0.34545085	0.43620004	0.40636142	0.38719833	0.39748269	0.38929844	0.39040685	0.37680768	0.35487609	0.31436201	0.29775634
0.77105824	-0.062112477	-0.49128346	-1.2445127	-1.6688914	-2.2561132	-2.6057402	-2.4794834	-2.1270231	-1.6431726	-1.1530506	-0.6757918	-0.42630768	-0.39910448	-0.31907333	-0.080077567	0.2245547	0.43172028	0.47753469	0.44934917	0.41631729	0.38915302	0.40668669	0.44027482	0.4513709	0.45575721	0.42929118	0.39785371	0.38739501	0.38658638	0.4063403	0.40389401	0.38715122	0.44868197	0.47562313	0.37481001	0.32408762	0.3203322	0.30304866	0.34087763	0.34210543	0.30744226	0.34430614	0.3383593	0.26645005	0.24652563	0.21803338	0.19721343	0.21720613	0.21591551
-0.037433761	-1.8903496	-3.1869772	-3.7986409	-3.7766021	-3.6697254	-3.1770126	-2.1530615	-1.6289257	-1.5628389	-0.98760966	-0.59988462	-0.64584034	-0.65425413	-0.5643519	-0.58036919	-0.46243892	-0.5309834	-0.55305786	-0.45944852	-0.54555957	-0.52110775	-0.48082359	-0.52520578	-0.56716752	-0.54712677	-0.56160149	-0.62020017	-0.70431539	-0.66106803	-0.67198949	-0.68233382	-0.73517963	-0.72478025	-0.6607859	-0.68138291	-0.58818643	-0.60741669	-0.56214318	-0.52119395	-0.51925942	-0.41372026	-0.37790954	-0.35107803	-0.16783275	-0.15920475	-0.069933954	-0.023893771	0.009433883	-0.070802003
-0.54733746	-1.813543	-2.4052457	-2.926143	-2.8276389	-2.7619775	-2.4649489	-2.0439339	-1.4335535	-0.85646473	-0.73834786	-0.69619002	-0.38189368	0.041667673	0.18868615	0.21746141	0.23904091	0.27533513	0.21567231	0.22635357	0.29695334	0.27417857	0.31308598	0.28018185	0.24461574	0.26570639	0.23504342	0.20558118	0.22783075	0.18518711	0.12689029	0.13045429	0.13986566	0.17160432	0.15352248	0.19285964	0.13505771	0.097995418	0.017518593	0.01203883	-0.038467335	-0.029994051	-0.022016297	-0.076502246	-0.060158572	-0.052800205	-0.094217142	-0.10860876	-0.096597618	-0.11481353
0.22664436	-0.64293388	-1.2521322	-1.7265314	-2.0277483	-2.3707038	-2.4518397	-2.3483302	-2.1241233	-1.5937335	-1.041828	-0.74128443	-0.61380502	-0.54619302	-0.40113221	-0.035103907	0.34832739	0.50663526	0.53918605	0.49169106	0.44812366	0.51704598	0.52476508	0.51984028	0.58254517	0.54879607	0.4886722	0.52343051	0.5665377	0.5657805	0.52866159	0.53278442	0.59158056	0.50948971	0.45712754	0.56893055	0.56796711	0.5069638	0.46294264	0.39834747	0.44812366	0.51494461	0.46394526	0.45884591	0.46212087	0.42798918	0.43720949	0.37268257	0.35661436	0.35606695
0.65684467	-1.3891467	-3.3069226	-4.0037836	-4.3591594	-3.4752609	-2.4437781	-2.0030012	-1.6221687	-0.7266567	-0.47185208	-0.57815859	-0.53444219	-0.52669916	-0.44303356	-0.53315351	-0.45426879	-0.45766586	-0.50881666	-0.44588738	-0.52138053	-0.50663023	-0.63938328	-0.57518929	-0.66381399	-0.6364845	-0.62357692	-0.72017288	-0.72620595	-0.82008348	-0.75293916	-0.92675373	-0.89264196	-0.91324561	-0.90315115	-0.98365149	-0.91902319	-0.91867269	-0.93941922	-0.80103008	-0.76958991	-0.66764876	-0.62699317	-0.47980948	-0.38445605	-0.25040644	-0.22035894	-0.1521012	-0.048871514	-0.094699724
0.046158549	-0.32168553	-1.3472216	-3.0717067	-3.5851509	-3.7588756	-3.897455	-3.0012233	-2.1966587	-1.6913285	-1.1837451	-0.98618346	-0.76802658	-0.75526982	-0.73990481	-0.60343919	-0.56635301	-0.43910283	-0.69232248	-0.72423199	-0.73341289	-0.62469273	-0.54326056	-0.49086223	-0.57839061	-0.55574745	-0.58290327	-0.64703565	-0.55158635	-0.38619783	-0.447991	-0.4856754	-0.49087684	-0.50343973	-0.53552476	-0.57064709	-0.43200972	-0.43554651	-0.53975572	-0.50772636	-0.5728915	-0.48999248	-0.45001962	-0.49422638	-0.4679473	-0.52166227	-0.50913777	-0.35778816	-0.17428739	-0.085301598
0.33447175	-1.7549294	-2.7983733	-4.0702229	-4.8431451	-3.8862093	-2.3168457	-1.9160803	-1.2437567	-0.12269608	-0.14719224	-0.099302602	-0.088724646	-0.12699866	-0.074225608	0.065873607	-0.012946485	-0.040483057	-0.046432863	-0.12641784	-0.21587103	-0.3211723	-0.2271923	-0.21558654	-0.2313108	-0.34265369	-0.54041562	-0.59199998	-0.78938577	-0.71421655	-0.79428867	-0.79769158	-0.92040161	-1.0851628	-1.1448393	-1.1218768	-1.2169505	-1.3256942	-1.2056127	-1.1666135	-1.1096762	-1.0230215	-0.91209892	-0.79549357	-0.69101079	-0.57999308	-0.48517144	-0.33004354	-0.28524192	-0.17298505
-1.6532282	-3.5922199	-4.2810251	-4.4032012	-3.2975183	-2.1742052	-1.6894371	-1.1564705	-0.38422203	-0.18351728	-0.21975357	-0.2096938	-0.17056788	-0.17167593	-0.11251623	-0.24272145	-0.22924186	-0.24107094	-0.19464263	-0.22442858	-0.25605238	-0.19220627	-0.27577732	-0.24702386	-0.3762284	-0.34106492	-0.3272295	-0.41572963	-0.48052631	-0.44555956	-0.50511677	-0.55580657	-0.59602162	-0.59344478	-0.65395948	-0.60902608	-0.63403413	-0.56651612	-0.43226512	-0.37610732	-0.30270197	-0.20354756	-0.065619744	-0.004731701	0.078654699	0.14217615	0.22293122	0.27042358	0.31449968	0.33385129
-0.41749437	-1.5702905	-2.3875066	-2.7621476	-2.6444258	-2.6072819	-2.44966	-2.2043792	-1.695068	-1.0915983	-0.78499066	-0.63028165	-0.51997974	-0.42103479	-0.19064705	0.18660716	0.38591313	0.39446803	0.42787083	0.46752789	0.54651224	0.50513735	0.4273284	0.49384435	0.49432995	0.49344067	0.51510734	0.41869316	0.37852723	0.43256035	0.44942357	0.44852514	0.38938276	0.39418374	0.45341656	0.37318489	0.35744949	0.41504507	0.3358603	0.33644339	0.36963705	0.33385583	0.40569328	0.35152159	0.2760626	0.3394693	0.3541792	0.37198895	0.35563553	0.27187538
-0.66297699	-1.8364606	-2.8020717	-3.5079465	-3.8019179	-3.6058568	-3.1527798	-2.2789762	-1.7073734	-1.5437699	-1.1111283	-0.79094817	-0.71872321	-0.69183142	-0.73917263	-0.68368746	-0.65144533	-0.65692374	-0.61709665	-0.64042346	-0.68878768	-0.64249089	-0.62968919	-0.57090193	-0.63430684	-0.72641991	-0.67103777	-0.64010855	-0.72384704	-0.72529743	-0.78121468	-0.751657	-0.73272323	-0.73064485	-0.81557586	-0.77296838	-0.74820995	-0.69909859	-0.70225061	-0.67857985	-0.64253799	-0.58836796	-0.5609257	-0.49708319	-0.41033493	-0.40416582	-0.29463097	-0.2252003	-0.1890309	-0.24212502
-1.3481323	-3.9960376	-4.2267496	-4.2511874	-3.4779528	-2.2284217	-1.8084877	-1.5342415	-0.77986138	-0.39799914	-0.49358519	-0.42456561	-0.4436129	-0.34753282	-0.42920628	-0.41943201	-0.42066812	-0.49873434	-0.41089016	-0.44380893	-0.46383281	-0.49989438	-0.52420628	-0.61669402	-0.60641049	-0.56536466	-0.66141749	-0.60320303	-0.69549856	-0.71703396	-0.69685312	-0.73409576	-0.79240302	-0.82047824	-0.72721657	-0.82831497	-0.70875329	-0.6963879	-0.66205604	-0.63187311	-0.56912823	-0.39495424	-0.41365417	-0.28436693	-0.20479852	-0.1447619	-0.12136307	-0.019846596	-0.002083781	-0.033213921
-0.32332353	-1.1964272	-1.9363902	-2.7352404	-3.4285009	-3.7888172	-3.4366953	-2.9460976	-2.207908	-1.5922328	-1.1917653	-1.0617764	-0.71574028	-0.086781827	0.047468146	0.019336266	0.021042391	-0.009497761	-0.023836008	0.015377297	0.082145532	-0.041967295	-0.10170282	-0.043461353	-0.0092225	-0.037797974	-0.051019558	-0.026791788	-0.093744971	-0.14032363	-0.16348635	-0.13475182	-0.18695909	-0.012337902	-0.090364676	-0.19332632	-0.17182929	-0.19038068	-0.21567555	-0.20972059	-0.25690029	-0.23519589	-0.27233635	-0.27562667	-0.32859753	-0.32209252	-0.31426803	-0.48841846	-0.47771425	-0.38325603
-0.99590147	-1.9182679	-1.9981146	-2.3966974	-2.3289502	-2.1959152	-2.1921067	-2.011058	-1.9013497	-1.6770335	-1.2208408	-0.88921281	-0.76835341	-0.70080685	-0.59019405	-0.37884452	-0.05566653	0.17261506	0.20601615	0.19419808	0.17456483	0.10500163	0.075372756	0.12210039	0.14434745	0.16016304	0.24236718	0.33431227	0.35881755	0.31330306	0.24732607	0.20091199	0.16808204	0.21307984	0.37768748	0.47775692	0.38352373	0.26780362	0.28526516	0.33135236	0.32000534	0.30902525	0.3129009	0.30927103	0.30826014	0.24533031	0.12201246	0.16322027	0.38861924	0.48851147
0.77750705	-0.0935207	-1.3259741	-2.3573116	-3.3248878	-3.700024	-3.4146829	-2.8254266	-2.2896832	-1.6776387	-1.2060812	-1.0926257	-1.0545209	-0.51503941	-0.16846147	-0.11100578	-0.13626761	-0.15591274	-0.14658606	-0.1397553	-0.09548469	-0.066498861	-0.073280069	-0.11534161	-0.1370917	-0.088459329	-0.048633797	-0.098543734	-0.099407067	-0.1623245	-0.24215392	-0.16929992	-0.20650101	-0.192771	-0.22724879	-0.19509154	-0.22599886	-0.36495039	-0.3142792	-0.30355651	-0.35192008	-0.38927956	-0.35553408	-0.37783054	-0.39143413	-0.42211435	-0.42612042	-0.45445766	-0.57214581	-0.56771357
-1.2453318	-4.0688772	-4.9319075	-4.5079388	-2.9720628	-1.9354752	-1.5922955	-1.0309703	-0.23938608	-0.33077713	-0.19718021	-0.13422805	-0.2180028	-0.1338263	-0.20871106	-0.26963085	-0.26542925	-0.34163443	-0.34179469	-0.3964413	-0.34400927	-0.31794636	-0.42712929	-0.41628583	-0.5051032	-0.51593649	-0.51467004	-0.61311036	-0.71042599	-0.77834751	-0.86010573	-0.92365645	-0.88907932	-0.85741421	-0.98845686	-0.92081725	-0.96511354	-0.87961719	-1.0200135	-0.97580441	-0.84137838	-0.76722629	-0.60821478	-0.39943188	-0.34355319	-0.24379465	-0.14736804	-0.11310561	0.086525297	0.069115145
-1.3667048	-1.1509732	-1.3576648	-3.2601903	-4.2631978	-4.3546238	-4.1172356	-3.6654797	-3.0354425	-2.149887	-1.7279837	-1.2219253	-0.50034972	0.002621987	0.32808498	0.45829586	0.45361446	0.55894418	0.63920169	0.67526094	0.70474814	0.72442053	0.78243711	0.84117679	0.82823934	0.91942596	0.92889888	0.91029851	0.95198722	0.9974862	1.0050402	1.0075975	1.0199555	0.97260768	0.97096712	0.96415256	0.96556033	0.88637292	0.81754908	0.72785902	0.6894652	0.61415823	0.47670195	0.36806222	0.28449372	0.23261459	0.24020892	0.17903411	0.15413124	0.069793361
0.73591732	-1.4496963	-3.069076	-3.9165084	-3.5852422	-2.8281131	-1.7241612	-0.94047465	-0.81320437	-0.10501277	0.39691423	0.34269179	0.37467736	0.39022356	0.34754821	0.3495421	0.34304287	0.38990686	0.32958764	0.31260051	0.34831417	0.29303695	0.30921423	0.17731432	0.17002621	0.15612736	0.047758523	0.04140724	0.050473591	0.082813142	0.017402887	-0.11950815	-0.048288969	-0.083366891	-0.076277818	-0.06735906	-0.086048313	-0.017291975	0.001627317	-0.034730631	0.039729176	0.15670179	0.24094589	0.37638981	0.4206488	0.50420729	0.52309788	0.63784581	0.59982233	0.64787287
0.4432041	-1.258996	-2.9497763	-4.1834122	-4.2242976	-3.6677187	-2.5676625	-1.6460925	-1.4708128	-0.87410458	-0.22587171	-0.051330215	-0.10807545	-0.13216766	-0.21107085	-0.18962598	-0.13337036	-0.25083406	-0.32140501	-0.207087	-0.26555425	-0.32492598	-0.43988836	-0.38460527	-0.48137696	-0.55744109	-0.59507171	-0.6771806	-0.78748659	-0.84595555	-0.87587992	-1.0002057	-1.0410625	-1.1144743	-1.0791853	-1.0087592	-0.96721844	-0.99195296	-0.99555357	-0.86993098	-0.68944929	-0.6246065	-0.63554484	-0.53472059	-0.47239509	-0.29294701	-0.18428408	-0.18129333	-0.062256682	-0.097614403
-1.5556496	-3.5303861	-3.6132391	-3.6448793	-3.3269664	-2.6262198	-1.8872906	-1.6928282	-1.073024	-0.54614057	-0.51933685	-0.40489232	-0.49936173	-0.48519485	-0.55133836	-0.58031376	-0.47559902	-0.53935951	-0.58711701	-0.55681601	-0.76586168	-0.75921335	-0.70971635	-0.59891394	-0.65614457	-0.78765179	-0.8179426	-0.8400563	-0.91031294	-0.91234154	-0.88803636	-0.94329168	-0.99505271	-0.91351484	-1.0303516	-1.0364127	-0.96062269	-0.95631449	-0.80613685	-0.79024394	-0.647056	-0.75392732	-0.57892002	-0.57022884	-0.41803084	-0.26067757	-0.28295881	-0.20195944	-0.11550626	-0.17575967
-1.3281705	-2.4798937	-3.0499771	-3.4734368	-3.6929963	-3.4705378	-2.9528261	-1.985449	-1.3307146	-1.2200606	-0.72423177	-0.32859909	-0.20047052	-0.23115155	-0.31399929	-0.25122234	-0.19223763	-0.1691799	-0.20711585	-0.30243856	-0.20562246	-0.16247677	-0.13289532	-0.15710184	-0.07362524	-0.044336052	-0.13225226	-0.079138425	-0.15321573	-0.10571741	0.026009935	0.006575594	-0.04462768	-0.14585658	-0.074191459	-0.047819661	-0.15652161	-0.19135111	-0.13189959	-0.047341049	-0.1016774	-0.081218089	-0.027831235	-0.028809289	0.008072922	0.02762667	0.034927377	0.074806156	0.16775067	0.17382635
0.6329274	-0.27791989	-1.2002739	-2.1272567	-2.371369	-2.4340641	-2.5554937	-2.5961859	-2.6112146	-2.4302383	-2.0819901	-1.6651268	-1.2419456	-0.95956017	-0.78142461	-0.70659282	-0.64396375	-0.33385204	0.044036709	0.14293247	0.059735965	0.076185786	0.21088859	0.21426767	0.11198448	0.17853644	0.30658857	0.29833392	0.27804123	0.30207637	0.29831168	0.28114034	0.23383644	0.14173289	0.14556239	0.22309482	0.19714996	0.11817288	0.117015	0.18132001	0.24167408	0.2232913	0.17749417	0.18317647	0.1818905	0.14631403	0.15322208	0.18355156	0.17691631	0.15181285
-1.6689079	-4.6192133	-4.487078	-4.4400648	-2.7450279	-1.902031	-1.7402068	-0.77480987	-0.31294165	-0.34576129	-0.32536043	-0.38873735	-0.41453402	-0.34238738	-0.27122816	-0.29012771	-0.32733208	-0.37984896	-0.48728412	-0.41323477	-0.38256141	-0.41639806	-0.46087683	-0.50684002	-0.65892612	-0.57751918	-0.61458469	-0.67425325	-0.7896599	-0.75696131	-0.76692633	-0.87220316	-0.81633918	-0.82035215	-0.76861409	-0.72330183	-0.62023949	-0.5107783	-0.46373969	-0.34566066	-0.22790857	-0.22755785	-0.12695803	-0.096079554	-0.001130818	0.004799379	0.035371729	0.032969981	0.12399577	0.20189628
0.11427125	-2.1751075	-3.7946474	-4.4103124	-4.0872599	-3.3354134	-2.2010415	-1.5955595	-1.3015455	-0.61941407	-0.27144279	-0.23692635	-0.28925583	-0.30483629	-0.32252651	-0.20063609	-0.3267729	-0.33148051	-0.28768782	-0.37272374	-0.34403458	-0.39909772	-0.4680743	-0.40549525	-0.51616373	-0.57020925	-0.55091298	-0.7340713	-0.59881771	-0.63325671	-0.66269966	-0.79269569	-0.85801196	-0.86147992	-0.94460539	-0.846318	-0.8205608	-0.77711525	-0.81072512	-0.74319058	-0.63707715	-0.60678882	-0.53316445	-0.42126505	-0.2970594	-0.20499733	-0.15817282	-0.10990207	-0.070187884	-0.030003581
1.3439155	0.078107144	-1.3578943	-2.5017845	-3.1970911	-3.4495295	-2.6528151	-1.9030367	-1.8746824	-1.4654617	-0.64624088	-0.66887752	-0.72433811	-0.71989381	-0.69470194	-0.68390686	-0.67206566	-0.69718503	-0.72466803	-0.64987275	-0.71244256	-0.65255605	-0.73333471	-0.73751257	-0.77201609	-0.78970602	-0.87530018	-0.88082807	-0.92480497	-0.85506949	-0.88265398	-1.050331	-1.0143201	-1.0585266	-0.99541955	-1.1137062	-1.0644575	-1.1361011	-1.0954105	-1.0712247	-0.98372583	-0.99628852	-0.92544551	-0.84612394	-0.83230398	-0.62746201	-0.55277122	-0.48901105	-0.42007645	-0.33077577
1.0558816	0.32423847	-1.2211526	-2.2210342	-3.1460716	-3.4304207	-2.8040375	-1.9520785	-1.6552944	-1.6812055	-0.83372958	-0.55531443	-0.55301883	-0.54459518	-0.53335399	-0.4739771	-0.51995033	-0.52349106	-0.45899388	-0.57263003	-0.53635102	-0.6215316	-0.56828994	-0.53613178	-0.61068911	-0.7408757	-0.72890696	-0.75749651	-0.85989698	-0.78069934	-0.89765385	-0.87456305	-0.95645298	-1.0210681	-0.95523133	-1.0951711	-1.0677392	-1.1453195	-1.1330109	-1.1643324	-1.0761926	-0.97258735	-1.0302199	-0.90465053	-0.94138096	-0.91978838	-0.67770075	-0.48620135	-0.47749254	-0.32779731
-0.40142885	-2.2914803	-3.3126977	-4.475964	-4.2252741	-3.4525989	-2.0483835	-1.7301746	-1.31368	-0.35861426	-0.19860234	-0.23702276	-0.24894039	-0.28245665	-0.30065914	-0.22269047	-0.33963877	-0.29744882	-0.17944807	-0.27909368	-0.29701037	-0.45687384	-0.29343519	-0.37394246	-0.44165289	-0.39820051	-0.47142113	-0.48324995	-0.51975526	-0.51626701	-0.51944211	-0.73045021	-0.64287372	-0.68430182	-0.86166146	-0.77223357	-0.82479343	-0.77515576	-0.86503927	-0.86941505	-0.82855356	-0.85616632	-0.74881946	-0.64286873	-0.60995986	-0.46044936	-0.34423158	-0.1709495	-0.16441482	-0.19310383
0.75362956	-0.75871159	-2.0479727	-2.8123237	-3.2599662	-3.1987919	-2.700918	-1.4598662	-0.72824597	-0.44464487	0.22386503	0.44620998	0.53998931	0.78529839	0.95142474	0.74207973	0.5582208	0.72765112	0.61190701	0.65340571	0.62886507	0.663897	0.75721282	0.76571274	0.59776938	0.2904416	0.55672934	0.73290846	0.48246393	0.16366067	0.26205105	0.39984569	0.42248369	0.27797705	0.085922261	0.32607884	0.22660507	0.20983966	0.3820772	0.42589409	0.072224934	-0.01802901	0.23297654	0.57985829	0.23688065	0.27981349	0.69914071	0.49905736	0.33234635	0.33967899
0.11698597	-0.84391506	-1.5905221	-2.5088516	-3.0600391	-3.2683666	-3.0751984	-2.6635829	-2.1551988	-1.6180946	-1.1400442	-0.79933399	-0.72995139	-0.62239445	-0.31704146	0.11890433	0.45010883	0.42654668	0.41652172	0.43643274	0.37746691	0.40034094	0.37050166	0.38757877	0.42826237	0.36882101	0.37939071	0.45054609	0.46666124	0.4128286	0.40952802	0.42016215	0.36616863	0.37556612	0.3672891	0.33826815	0.3390726	0.31862946	0.34606652	0.29632884	0.22597672	0.2164759	0.19641551	0.23678201	0.21880868	0.25159147	0.3202117	0.22708453	0.17810446	0.17846771
-0.68859379	-1.8294579	-2.3527518	-3.1762591	-3.6440746	-3.3373203	-2.3173417	-1.2786542	-1.1115418	-0.6025803	-0.005122021	-0.034894133	0.014497223	-0.046652307	-0.045128548	0.065420871	0.002558536	0.044274443	-0.027459456	0.014124315	-0.011599271	0.040808957	0.045604555	-0.027033857	0.022098116	0.10085829	0.051541152	-0.038215167	-0.10188551	-0.063204506	-0.014616231	-0.040115002	0.025046354	-0.095532956	-0.13957372	0.005898125	-0.068390179	-0.15585508	0.011630934	0.026924397	0.056329466	0.002656214	0.14100675	0.14764598	0.10675548	0.20246999	0.077760435	0.18527344	0.18971552	0.16987181
-0.54530222	-0.74690976	-1.1088417	-1.7757473	-2.2993241	-2.9158113	-3.160211	-2.8903601	-2.2916893	-1.7221772	-1.1371913	-0.99152449	-0.82467208	-0.39991295	-0.12052074	-0.13171406	-0.12907089	-0.1091108	-0.089728901	-0.071695382	-0.051604943	-0.034196043	-0.047523294	-0.055865537	-0.11215691	-0.11348365	-0.065819896	-0.047479661	-0.049168711	-0.059633773	-0.083163855	-0.086052428	-0.053263104	-0.066053588	-0.068131935	-0.042178144	-0.068485562	-0.11253852	-0.13206448	-0.12874346	-0.11896978	-0.10729682	-0.1437121	-0.13465599	-0.13939092	-0.095391244	-0.089661341	-0.13547681	-0.083364152	-0.1061758
-0.84478679	-2.8088985	-4.0403229	-4.6003195	-3.788434	-2.7803171	-1.8466829	-1.3299968	-0.5553534	-0.33254272	-0.38244573	-0.4439953	-0.25059444	-0.26574875	-0.28248847	-0.19504918	-0.25062901	-0.35770904	-0.33274789	-0.37176186	-0.45141924	-0.47146609	-0.57705015	-0.61532011	-0.5480552	-0.64820539	-0.54591562	-0.67781654	-0.69064466	-0.48701307	-0.57999832	-0.71708302	-0.69721174	-0.88614994	-0.77056008	-0.78566328	-1.0841	-1.0533431	-0.95326976	-0.96499579	-0.91238537	-0.79341833	-0.6952908	-0.69910976	-0.51097161	-0.33563358	-0.2819589	-0.25098223	-0.070082931	-0.009259534
-1.3115071	-4.2251595	-4.4369165	-4.2801009	-3.1990555	-2.1340976	-1.7105061	-1.2258376	-0.4647064	-0.27650741	-0.37519953	-0.37361139	-0.33313802	-0.36435989	-0.29722475	-0.32689767	-0.39633787	-0.45876389	-0.38027558	-0.46658985	-0.45464232	-0.51036686	-0.57733321	-0.54882328	-0.60016695	-0.58712365	-0.6586052	-0.76304059	-0.71481467	-0.74535225	-0.77515542	-0.78652388	-0.90676914	-0.93178301	-0.85859784	-0.88352714	-0.88114983	-0.8510067	-0.81626709	-0.76691639	-0.69852597	-0.65396693	-0.5161244	-0.45818371	-0.33726354	-0.26578358	-0.19114756	-0.17553247	-0.10320081	-0.081892879
1.3391643	-0.30110033	-2.3470418	-3.3515261	-4.3565613	-4.1982153	-2.8601878	-1.8845645	-1.3886751	-0.42675717	0.097951968	0.036959784	0.043478803	0.099113239	0.015343969	-0.025889031	-0.051079611	0.18356271	-0.048224479	-0.1310937	-0.16466575	-0.20253005	-0.21217533	-0.28577981	-0.43776356	-0.38865909	-0.37868983	-0.29937078	-0.48625819	-0.63903953	-0.56806271	-0.79007901	-0.81595584	-0.84758518	-0.86830781	-0.82734661	-0.84614442	-0.89999236	-1.0088274	-0.87731183	-0.75275358	-0.73549636	-0.63408723	-0.63201852	-0.46139129	-0.33193963	-0.21728474	-0.27911964	-0.047976721	-0.12177243
1.3961496	1.3187638	-0.74424845	-2.2670787	-3.1287585	-3.7681021	-3.4152067	-2.3301046	-1.759199	-1.7668016	-0.85855854	-0.48172516	-0.45631867	-0.45179407	-0.47605572	-0.54108915	-0.46950807	-0.46390887	-0.46695732	-0.45849273	-0.56130488	-0.51691103	-0.60016368	-0.68430832	-0.68253126	-0.71188123	-0.80933287	-0.67499399	-0.77876799	-0.87103549	-0.89252259	-0.88584579	-0.94448333	-1.0390098	-1.054014	-1.0956318	-1.0832302	-1.0533156	-1.1882099	-1.0956019	-1.0427802	-0.96044713	-0.82698828	-0.86197955	-0.71675123	-0.6311353	-0.5499744	-0.55987725	-0.38446935	-0.3886261
-0.18424603	-0.58847988	-0.94120599	-1.1745234	-1.4001843	-1.5156501	-1.5166858	-1.3153134	-1.3170793	-0.89402044	-0.2905718	-0.12943356	0.028929146	0.1947035	0.26594827	0.26841439	0.4822891	0.56249418	0.52468849	0.41066986	0.44727447	0.46293328	0.38801486	0.31028598	0.14689814	0.19500846	0.41183916	0.56610717	0.57929208	0.44655108	0.32711653	0.42627335	0.52037521	0.41137079	0.21480612	0.28062747	0.4497314	0.54985679	0.51397244	0.40822109	0.41411598	0.45802798	0.33092085	0.16779881	0.24451722	0.5716607	0.59860262	0.44924348	0.39108959	0.43429956
1.8495462	0.70555308	-1.1892691	-2.5128852	-3.642871	-3.7342832	-2.6590441	-1.8154277	-1.617977	-1.0788505	-0.089502541	-0.10896028	-0.18777121	-0.27915098	-0.2037266	-0.26616032	-0.33685447	-0.3059025	-0.2672973	-0.37923284	-0.28558874	-0.38761663	-0.48533187	-0.45717668	-0.53189117	-0.61842547	-0.73830761	-0.77271024	-0.8588229	-0.82621735	-0.89747598	-0.93582065	-1.1039708	-1.0573964	-1.2465221	-1.3167714	-1.2630034	-1.2633346	-1.2026569	-1.2635759	-1.2782331	-1.1804636	-1.116319	-0.96480713	-0.78518445	-0.70665206	-0.61837105	-0.57337593	-0.39601298	-0.37070349
-0.93300802	-1.0810632	-1.36582	-2.1300265	-2.6635766	-2.7199815	-2.7389396	-3.1015407	-3.1688968	-2.9240897	-2.3502166	-1.7772155	-1.2332441	-0.95570107	-0.85085852	-0.60017579	-0.30603573	-0.1438964	-0.12957268	-0.099228523	-0.078375463	-0.066220314	-0.064188155	-0.11875928	-0.13196076	-0.18582322	-0.20633599	-0.15895789	-0.16782318	-0.14682319	-0.1010009	-0.123536	-0.14281936	-0.12878051	-0.091098987	-0.079503439	-0.17965843	-0.12660037	-0.23041222	-0.21354384	-0.18331296	-0.12149262	-0.10360534	-0.14383378	-0.20112189	-0.2142014	-0.2132333	-0.2658734	-0.24457089	-0.23413262
-0.041856576	-1.5098256	-2.2258713	-3.0893419	-3.3312878	-3.3815099	-3.2990403	-2.9611493	-2.5723232	-2.1018162	-1.5550564	-1.1829155	-1.0774316	-0.94352792	-0.6083377	-0.26629665	-0.052402762	0.12972324	0.12192862	-0.00304073	0.017679262	0.00678273	-0.018323814	0.045211062	0.064878934	0.06705172	0.039679443	-0.019124975	0.057823148	0.14987248	0.043892456	-0.052854796	-0.016470821	-0.026931633	-0.042932935	-0.001195821	-0.00189493	0.019351886	0.01427989	-0.076773695	-0.10083819	-0.12323214	-0.14604684	-0.12401199	-0.10970812	-0.063181741	-0.086449781	-0.13453291	-0.1736727	-0.23199907
-0.76448007	-2.4492629	-3.0892121	-3.7971201	-4.2528999	-3.9824832	-3.0701262	-1.8332576	-1.3682675	-1.1532497	-0.40214223	-0.26380207	-0.4039532	-0.27711799	-0.24639922	-0.25985639	-0.21356206	-0.18058967	-0.2770624	-0.22413451	-0.3070082	-0.33549815	-0.32869718	-0.36375626	-0.40025101	-0.44242556	-0.31868791	-0.36190338	-0.39234231	-0.4925149	-0.49570201	-0.5313982	-0.55958903	-0.4777586	-0.54549942	-0.71268606	-0.69973635	-0.63305069	-0.7214748	-0.57872099	-0.56802402	-0.49743248	-0.38835323	-0.25574765	-0.23678514	-0.19719125	-0.10099047	0.006988138	-0.004961967	-0.1377006
2.1023429	1.5679205	0.35367782	-0.56094497	-1.524718	-2.0217421	-2.2681661	-2.4108387	-2.3311491	-2.1615408	-1.7842293	-1.3371635	-1.139765	-0.91094898	-0.62911552	-0.48870523	-0.21055959	0.12070686	0.34672385	0.41785054	0.35338542	0.39434786	0.47472572	0.47656407	0.42549234	0.39656955	0.46480743	0.49635123	0.40847226	0.31426285	0.28860921	0.33732325	0.36780161	0.28218695	0.28679632	0.37497748	0.32537217	0.31326197	0.33098177	0.27415185	0.24542508	0.24296343	0.24829707	0.18087573	0.14003403	0.18064887	0.16409137	0.16372406	0.13480233	0.092328375
1.5287284	0.005586875	-1.8321875	-2.888029	-3.9272834	-3.6080375	-2.6010649	-1.6905135	-1.5397808	-0.91727721	-0.090085351	-0.18704614	-0.1866963	-0.13784093	-0.12703377	-0.15773223	-0.23926505	-0.2982742	-0.21898151	-0.24057634	-0.42302053	-0.38917194	-0.42548474	-0.51342834	-0.52200715	-0.4182747	-0.71199975	-0.68538808	-0.77319354	-0.81938641	-0.86783694	-0.93956465	-1.0722689	-1.1413984	-1.1320443	-1.1653643	-1.2552764	-1.2847359	-1.184599	-1.2694882	-1.2661268	-1.1311659	-1.1327078	-1.0456708	-0.81426342	-0.71981097	-0.70653234	-0.64861264	-0.45765594	-0.47457905
0.83249842	0.73979297	0.56687667	0.1359698	-0.09952859	-0.20644929	-0.32601534	-0.64476125	-0.99733076	-1.1467518	-1.0181272	-0.66294441	-0.3733805	-0.091622056	0.089404999	0.053287639	0.070964646	0.1385311	0.30296247	0.51782121	0.55652794	0.53975718	0.54904633	0.58330832	0.68078121	0.71886352	0.66573401	0.63807037	0.5923095	0.53101481	0.52406082	0.49949664	0.50424147	0.57656943	0.55723986	0.50782726	0.54983334	0.54482082	0.51240389	0.47927384	0.42665947	0.45938616	0.52600426	0.57711365	0.5105417	0.41042591	0.44133248	0.39918419	0.3586354	0.40357018
0.67708463	-0.27519734	-0.85949138	-1.7729401	-2.5549595	-3.095502	-3.1588378	-2.9097555	-2.5131343	-1.9248825	-1.1766688	-0.79316321	-0.78513775	-0.63158728	-0.30903329	0.094833011	0.27071936	0.24768375	0.25678319	0.27464415	0.33791188	0.28317411	0.24283782	0.26182872	0.28882833	0.34077424	0.37410636	0.43028063	0.3639516	0.36136959	0.3956054	0.2788494	0.27170581	0.29000459	0.20729897	0.19833573	0.21239028	0.21626187	0.25344363	0.27170722	0.27745877	0.15608246	0.009499374	0.007614281	0.018597629	0.017793283	0.04006534	0.024377741	-0.032800529	-0.074688735
0.23462153	-1.1450535	-1.6380069	-2.359349	-2.8824755	-3.2137963	-3.2724841	-2.8889491	-2.3298812	-1.7821252	-1.351594	-1.0690104	-0.85594104	-0.63412371	-0.22883908	0.18182454	0.37439223	0.45705557	0.45571859	0.44585487	0.46202233	0.43892617	0.44568938	0.34927546	0.41614306	0.46960011	0.34263557	0.39188	0.34518891	0.33903633	0.4006038	0.39091511	0.35610796	0.25349364	0.27209834	0.30066025	0.24186317	0.32002318	0.36739949	0.29715369	0.34832193	0.34578072	0.24487061	0.24877283	0.20275063	0.17173221	0.15742119	0.015050676	-0.050838245	-0.096533575
-1.3988703	-2.4376667	-2.8910621	-3.0846907	-2.9463233	-2.8090346	-2.3675724	-1.8998652	-1.2785113	-1.0591287	-0.90857668	-0.72592856	-0.46348267	-0.031534373	0.18707716	0.263231	0.22092746	0.27160249	0.23626463	0.21730116	0.27478392	0.26932478	0.3407274	0.33528452	0.29519769	0.25954976	0.26073817	0.2238856	0.2310192	0.27344402	0.27914378	0.2206116	0.20443172	0.22334668	0.18267669	0.15907225	0.18828044	0.21914644	0.13659274	0.093152262	0.19410489	0.15766732	0.11037589	0.05917414	0.036876445	0.023044942	-0.005735473	-0.003665297	0.004551789	-0.015275151
-1.8168121	-2.691529	-2.9474235	-3.41071	-3.407187	-3.1338094	-2.5432698	-2.2410466	-2.0437865	-1.7329782	-1.5275247	-1.5416187	-1.5330286	-1.4601098	-1.3776814	-1.3404533	-1.3412734	-1.3122948	-1.2374093	-1.1512518	-1.0756785	-1.0710557	-0.96913301	-0.86832339	-0.83739537	-0.73270724	-0.71449494	-0.61624753	-0.58067754	-0.59054289	-0.5253149	-0.49865167	-0.51660638	-0.44411829	-0.36797873	-0.35313527	-0.28510281	-0.31202157	-0.2584794	-0.25334658	-0.17618804	-0.15341148	-0.13091478	-0.070400898	-0.056728549	0.003138347	0.018326857	0.058349657	0.078640812	0.052601062
-0.66273546	-2.913634	-4.1194024	-4.5672411	-3.79336	-2.6908709	-1.8234734	-1.5856305	-0.9289256	-0.42377046	-0.4308302	-0.43464824	-0.35941564	-0.44383515	-0.44749686	-0.41768445	-0.41003054	-0.4218485	-0.42907085	-0.42365068	-0.46762778	-0.48335796	-0.56615082	-0.56823726	-0.57775855	-0.71619537	-0.72236238	-0.80220837	-0.86041744	-0.86775532	-0.92833427	-0.94365755	-0.96800161	-0.987966	-1.0578032	-1.0655915	-1.0799216	-0.99381823	-0.90142984	-0.86753593	-0.74595714	-0.72650349	-0.62000795	-0.39882577	-0.32091589	-0.15221233	-0.18737236	-0.089316476	-0.10024901	0.008250617
-1.3141468	-3.1224855	-4.0683009	-4.2751737	-3.8841632	-3.1489476	-1.595125	-0.95692567	-0.7378897	-0.092786578	0.2527829	0.18125612	0.2026982	0.35881828	0.1976611	0.077276187	0.13240645	0.044389561	0.11190395	0.20720181	0.14927843	0.11573481	0.012152505	0.090546749	0.022673113	-0.016669817	-0.041374368	-0.093201542	-0.014713555	-0.031859579	-0.16017736	-0.1015269	-0.21274715	-0.31594187	-0.28261305	-0.29474163	-0.35025414	-0.24943772	-0.27329023	-0.14083932	-0.067836866	-0.13929678	-0.24680793	-0.11177477	0.067769108	0.059776773	0.24171398	0.15298177	0.32396513	0.25371698
-0.061650632	-1.6090297	-2.5454792	-2.9045542	-3.0820412	-2.9077241	-2.4400831	-1.7606238	-1.1926013	-0.93511833	-0.83158363	-0.57069963	0.007710085	0.21645163	0.2118518	0.24844149	0.17787017	0.19081936	0.26443101	0.24945663	0.18408361	0.21190662	0.20592998	0.21240285	0.25140927	0.24949468	0.18740781	0.23012878	0.15683728	0.19104477	0.091585586	0.12592885	0.086081519	0.077460535	0.062838577	-0.02163569	0.076642153	-0.053963973	0.037529795	-0.052987017	-0.13780003	-0.12140975	-0.16511085	-0.14062585	-0.17164386	-0.23020886	-0.2589161	-0.28225742	-0.25230836	-0.27177408
-1.7358933	-4.4755829	-4.5932441	-4.3689855	-3.0333656	-2.0407908	-1.5893822	-1.2111202	-0.30586126	-0.15905461	-0.10969968	-0.12315394	-0.28438354	-0.11736395	-0.19790978	-0.22544676	-0.23177779	-0.24119448	-0.24973529	-0.24340263	-0.32507531	-0.44692621	-0.50305347	-0.45092739	-0.40238778	-0.33429917	-0.5151441	-0.58410877	-0.57389973	-0.71870139	-0.84988763	-0.79912365	-0.77206369	-0.87740605	-0.88444697	-0.84396586	-0.68524164	-0.88724634	-0.80536433	-0.69989902	-0.65516638	-0.6042501	-0.46209971	-0.32063013	-0.31013752	-0.15524859	-0.14984968	-0.053445242	0.037229103	0.11756832
-1.9182484	-3.2251147	-3.4651699	-4.0080376	-3.8703237	-3.3580598	-2.285423	-1.7285071	-1.4222034	-0.89887208	-0.53819383	-0.62750561	-0.66392736	-0.57032757	-0.53108827	-0.58763531	-0.57939918	-0.58539716	-0.51962793	-0.56812425	-0.59811	-0.45864161	-0.48239888	-0.4975738	-0.54753799	-0.59650465	-0.49289517	-0.47873711	-0.57124852	-0.50544655	-0.49043851	-0.49743996	-0.47790541	-0.56174547	-0.49613291	-0.56496466	-0.53350894	-0.44146675	-0.49831885	-0.40248111	-0.35223285	-0.20589349	-0.2443898	-0.22580057	-0.12636882	-0.14239967	-0.079890822	-0.12758668	-0.057817878	0.037925207
1.5770248	0.40683607	-1.7842967	-3.6705011	-3.7571094	-3.2485627	-2.5451579	-2.0066846	-1.0586026	-0.66002275	-0.43248593	-0.039848289	0.62442385	0.83538245	0.56565837	0.85356953	0.70482968	0.29212193	-0.3303564	-0.5652557	-0.3742812	0.81889396	0.86492252	0.63182187	1.1366531	0.74719677	0.41460498	0.24575475	0.65264265	0.10282243	-0.36685193	0.13554934	0.28928209	-0.43205694	-0.65826142	-0.077247935	0.34592316	0.30235396	0.022083026	-0.13322927	-0.27433323	-0.37977098	-0.16333292	-0.24530064	-0.94247857	0.10955415	0.13243895	-0.43100837	-0.42180041	0.1032899
2.2074644	0.46045908	-1.804115	-3.2468279	-4.674722	-4.3820081	-2.9687906	-1.7346037	-1.7594062	-0.71329521	0.14887404	-0.10841313	0.017207639	-0.11506426	-0.10797505	-0.055205975	2.10E-05	-0.12758007	0.000914914	-0.078438448	-0.26427337	-0.24691503	-0.29740572	-0.28950134	-0.41885999	-0.43390884	-0.48227158	-0.5136372	-0.63513943	-0.73066679	-0.85302257	-0.82087117	-0.90369055	-1.0037785	-1.0128874	-1.0016969	-1.0239707	-1.146133	-1.1054943	-1.2296646	-1.0408084	-0.88804131	-0.88023235	-0.67864611	-0.71395668	-0.44760591	-0.44795227	-0.24120592	-0.092639152	-0.16197474
-1.9426476	-4.0672055	-4.0297027	-4.0449718	-3.7519092	-3.1419179	-1.7968275	-1.1699081	-0.94757142	-0.38305814	-0.19388415	-0.26410153	-0.2790366	-0.29029481	-0.29514703	-0.25536952	-0.27555325	-0.25599984	-0.32443767	-0.3901842	-0.33352627	-0.25382214	-0.25198184	-0.42516809	-0.40794706	-0.45954019	-0.40266174	-0.49176234	-0.45418057	-0.44237723	-0.49061649	-0.44892272	-0.57148984	-0.51038471	-0.59999053	-0.58881442	-0.60418572	-0.54544539	-0.49300026	-0.54967015	-0.45670867	-0.40385931	-0.40228399	-0.29945016	-0.29007294	-0.1701607	-0.13648839	-0.15072631	-0.092034447	-0.060339024
-0.092181158	-0.5133182	-1.0129533	-1.2743013	-1.6165982	-1.903786	-1.8271589	-1.5336031	-1.0001922	-0.49012923	-0.32790493	-0.16713705	0.122932	0.28319313	0.25826054	0.28178854	0.31712235	0.36794132	0.41582252	0.33743331	0.27568551	0.27884787	0.31119114	0.34119675	0.36781733	0.34302284	0.34962182	0.258113	0.2816153	0.31395918	0.36213356	0.39229114	0.34201619	0.33398024	0.26190852	0.23353082	0.22960891	0.33375658	0.28053429	0.28090554	0.26148217	0.26215576	0.27521984	0.19590602	0.2222413	0.28954537	0.35730593	0.35194331	0.37548707	0.32548674
-0.27730819	-1.8568212	-3.4340418	-4.4938943	-4.2136404	-3.1532823	-1.9119134	-1.6136684	-1.5077505	-0.71666303	-0.37390503	-0.49524455	-0.41216739	-0.081491483	-0.41520313	-0.56459748	-0.13129584	-0.285769	-0.76494257	-0.41450745	-0.19778757	-0.40485581	-0.38129409	-0.44539203	-0.58302565	-0.65070369	-0.65345796	-0.50947587	-0.60698817	-0.63488344	-0.74242761	-0.88162743	-0.66221098	-0.89918941	-0.80381991	-0.95895444	-1.1675398	-0.97039636	-0.77835402	-0.64070455	-0.67031913	-0.70247601	-0.65692639	-0.41234743	-0.28043251	-0.36820976	-0.4052112	-0.10073978	-0.11051582	-0.066184761
0.44485076	-0.86395977	-1.9331333	-2.7810913	-3.0475821	-2.7246104	-2.0225041	-1.3163089	-1.02195	-0.81996172	-0.42293736	-0.090900875	0.020283383	-0.066764615	-0.13122983	-0.063087366	-0.10031338	-0.083467686	0.014397326	-0.010296551	-0.021971841	-0.041346354	-0.11121694	-0.064325235	-0.10556125	-0.10162185	-0.093645244	-0.11586088	-0.18490204	-0.20529032	-0.19519929	-0.22616525	-0.26607875	-0.28760095	-0.27673698	-0.29437936	-0.40111886	-0.41060402	-0.39330717	-0.31630038	-0.35748353	-0.40642305	-0.42528349	-0.40356724	-0.3592565	-0.24077055	-0.26823737	-0.22852333	-0.15240046	-0.13191493
-0.34120121	-1.556476	-2.3039821	-2.9740933	-3.4004073	-3.3454119	-2.8468177	-2.117309	-1.5628541	-1.2506384	-1.3015627	-0.98060268	-0.39236794	-0.18967029	-0.23649573	-0.3366338	-0.18883368	-0.22452937	-0.21984256	-0.2632635	-0.21091898	-0.25367034	-0.2735058	-0.24491117	-0.30798731	-0.27167984	-0.26334874	-0.25464875	-0.24446193	-0.31950711	-0.33411337	-0.27192503	-0.29102982	-0.32907418	-0.3457963	-0.3363021	-0.2917037	-0.31876236	-0.36869075	-0.36914152	-0.45686846	-0.51458402	-0.50469884	-0.47734234	-0.47624897	-0.51950807	-0.53175212	-0.53125264	-0.60223309	-0.58787789
0.46646224	-0.54151927	-1.6538232	-2.2579867	-2.3800189	-2.4478617	-2.3924009	-2.2903023	-1.9527279	-1.3893216	-0.84685338	-0.50285861	-0.38089548	-0.32768622	0.093613552	0.4771229	0.59780283	0.61734836	0.57398879	0.58890358	0.58188675	0.6037412	0.6038196	0.54791714	0.56795759	0.60695994	0.59341694	0.61688604	0.56724238	0.52352809	0.54839351	0.56751879	0.56056701	0.46891896	0.51439882	0.49840846	0.39207456	0.36779712	0.42629055	0.44323112	0.42995341	0.4198593	0.36760899	0.37004433	0.31911927	0.27589589	0.2953123	0.34381783	0.29040599	0.28631414
0.081260177	-2.2794461	-3.436333	-3.9942573	-4.2851962	-3.7751922	-2.4746146	-1.7349216	-1.5767335	-0.87463249	-0.31990406	-0.4219745	-0.3002083	-0.25620834	-0.34945078	-0.27932983	-0.22196378	-0.24366027	-0.24516427	-0.25901079	-0.2915028	-0.36214955	-0.35122013	-0.37134182	-0.40723792	-0.34847614	-0.4332205	-0.56992544	-0.48339379	-0.4978904	-0.62049478	-0.71712407	-0.71947528	-0.68007808	-0.70293872	-0.80295978	-0.83990473	-0.75002064	-0.77024325	-0.75322589	-0.69265566	-0.59314877	-0.58272096	-0.53050288	-0.3437654	-0.35572598	-0.12197116	-0.11824657	-0.12554539	-0.053925306
-2.4081125	-4.1528015	-4.5214915	-4.5320006	-3.8342215	-2.764438	-1.6240762	-1.3825854	-0.85593566	-0.281995	-0.17495518	-0.22233618	-0.18245083	-0.15072142	-0.19551682	-0.18667782	-0.17024225	-0.31234138	-0.27682162	-0.19702498	-0.27560884	-0.21599609	-0.295257	-0.25465541	-0.28104052	-0.33875451	-0.32309864	-0.3593002	-0.37595451	-0.41065698	-0.59971587	-0.53976763	-0.62287688	-0.62469738	-0.52796799	-0.58494004	-0.5299416	-0.48609812	-0.49037308	-0.46122484	-0.38992999	-0.28155182	-0.25627515	-0.26071814	-0.11328284	-0.10009987	-0.038491664	0.16466596	0.14476991	0.087129579
-0.076217032	-1.7567753	-3.1295015	-3.9683919	-4.0787299	-3.9824147	-3.4138662	-2.1351252	-1.3913465	-1.2886758	-0.78820531	-0.17344022	-0.23043079	-0.23275246	-0.11185889	-0.19255768	-0.12976253	-0.2332119	-0.2866042	-0.22542872	-0.14349968	-0.13658161	-0.21986594	-0.018706304	-0.19688668	-0.27987588	-0.19149861	-0.205293	-0.21252494	-0.20050577	-0.34098336	-0.24997946	-0.21696525	-0.20734091	-0.25230722	-0.26972446	-0.27549917	-0.24578627	-0.23775633	-0.18482589	-0.14371481	-0.31074318	-0.053560601	-0.18294127	-0.12051554	0.093698061	-0.11024357	0.066949506	0.10397453	0.081198697
[truncated: 3,812 more rows]
[truncated: 91 more columns]
