# Supplementary material for: ELM-KL-LSTM: a robust and general incremental learning method for efficient classification of time series data
Source: PeerJ Comput Sci. 2023 Dec 21;9:e1732. doi: 10.7717/peerj-cs.1732 (PMC10773756; doi:10.7717/peerj-cs.1732)
Supplement: Supplemental Information 2 [file peerj-cs-09-1732-s002.zip › raw_data/ECG/ECG500_TEST_random.csv]

0	1	2	3	4	5	6	7	8	9	10	11	12	13	14	15	16	17	18	19	20	21	22	23	24	25	26	27	28	29	30	31	32	33	34	35	36	37	38	39	40	41	42	43	44	45	46	47	48	49
1.1516559	0.83964803	0.022159454	-1.0021706	-1.7124342	-2.0922976	-2.324291	-2.3871615	-2.4947665	-2.5408816	-2.2856397	-1.7992337	-1.1375818	-0.69682239	-0.60722832	-0.48512248	-0.19774865	-0.013052018	0.019615021	0.01864901	0.000165908	0.13149023	0.08822486	0.17164356	0.1522908	0.043440836	0.22514201	0.19706847	0.13697043	0.09608925	0.075529223	0.16964036	0.24108756	0.14724166	0.066700992	-0.001040759	0.10258123	0.28204755	0.12542298	0.11547566	0.1989213	0.2356027	0.17947814	0.042321127	0.050841196	-0.006971768	-0.10562679	0.031120551	0.18710068	0.11369541
-0.042893535	-1.8687164	-3.3334038	-4.5801772	-4.1650922	-3.1720028	-2.1455934	-1.8002127	-1.3780046	-0.61518854	-0.41036112	-0.4517725	-0.48395478	-0.46789863	-0.33604081	-0.40175281	-0.3206544	-0.46430195	-0.40560255	-0.39374903	-0.44373265	-0.47947074	-0.60665461	-0.55549362	-0.65165561	-0.61427846	-0.63625978	-0.62893236	-0.67772567	-0.69858494	-0.76634362	-0.85519496	-0.91935292	-0.92288935	-0.97947265	-0.96161866	-0.97258993	-0.92286474	-0.94428747	-0.84099401	-0.78391877	-0.77405084	-0.63424476	-0.53458133	-0.36695233	-0.3575102	-0.27436299	-0.19340968	-0.26199869	-0.15526364
-1.0198749	-2.3001691	-3.0470671	-3.5114902	-3.8281215	-3.8553501	-3.6774009	-2.6769631	-1.5668584	-1.2027154	-0.84667298	-0.46715571	-0.20746717	-0.24005935	-0.30903512	-0.32954191	-0.28213034	-0.27663623	-0.3094477	-0.39379707	-0.36965322	-0.40771899	-0.4237897	-0.36533745	-0.29756069	-0.30271753	-0.16789775	-0.17525417	-0.076109693	-0.11585158	-0.084556118	0.028326166	-0.012056876	0.034946959	-0.018281751	0.010083085	0.011103556	0.048577296	0.092384057	0.10336389	0.14079956	0.10497303	0.20837955	0.24650523	0.31904979	0.35569074	0.26148332	0.371932	0.46520969	0.3511868
-0.14683595	-1.4500439	-2.2736871	-2.9547865	-2.9517302	-3.0086052	-2.8755908	-2.594568	-2.0791468	-1.533953	-1.0418635	-0.67000473	-0.61853422	-0.55284751	-0.12573481	0.33357057	0.50328171	0.48482384	0.42328859	0.48023591	0.52755115	0.48619821	0.54324262	0.5202898	0.44848636	0.44663873	0.41330115	0.43399859	0.48619821	0.43638416	0.41969458	0.48123805	0.38143779	0.39601506	0.45747149	0.3173891	0.37955506	0.44492398	0.38505662	0.39639282	0.39549755	0.32659314	0.29628796	0.30550928	0.25124302	0.31272092	0.31644099	0.20269419	0.16638499	0.10637771
-0.32481451	-1.0698261	-1.4924871	-2.3167521	-2.5992512	-2.4786073	-2.2139819	-1.7635675	-1.3007155	-0.79888861	-0.47274526	-0.40104384	-0.30192532	-0.09350827	0.2277376	0.5248072	0.62029479	0.59550275	0.53606497	0.49387497	0.51617786	0.49601982	0.4791525	0.53034121	0.55276832	0.56852893	0.57361074	0.55284491	0.60630907	0.63722299	0.54419095	0.46119785	0.45801993	0.48541878	0.49356102	0.46400145	0.45698136	0.5153193	0.53700392	0.46612394	0.41026808	0.41564396	0.4137331	0.41958772	0.44070425	0.3766978	0.27921391	0.2689146	0.26056953	0.25064841
-0.94521791	-2.560839	-3.4157185	-3.9910251	-4.2192934	-3.7742608	-2.7438416	-1.6000229	-1.2586409	-0.85816972	-0.21837335	-0.051612738	-0.13011059	-0.17029904	-0.063954108	-0.00948898	0.047593151	-0.020908502	-0.014844019	-0.053200401	-0.12071771	0.010744093	-0.1606193	-0.30148098	-0.19523286	-0.12526054	-0.17958176	-0.214977	-0.22100018	-0.17982155	-0.20379018	-0.23166826	-0.30386583	-0.36174425	-0.33849927	-0.31268782	-0.25805877	-0.40354477	-0.39130879	-0.33359328	-0.17235394	-0.078554881	-0.14645674	-0.11239221	-0.043144077	-0.066526847	-0.08882111	-0.052147695	-0.019929021	0.002661931
1.6771362	-0.20555937	-2.751934	-4.3173232	-3.9942927	-2.9472142	-1.8056258	-1.5425071	-1.23873	-0.43359444	-0.23769001	-0.22073114	-0.23042094	-0.26751157	-0.24191835	-0.30984203	-0.28779486	-0.19871861	-0.28029666	-0.37991242	-0.3267899	-0.34645581	-0.40968037	-0.55078919	-0.54873155	-0.70679212	-0.6022288	-0.70744774	-0.78496386	-0.89209471	-0.95338081	-1.0145381	-1.0281313	-1.1704519	-1.1455714	-1.1586266	-1.2399163	-1.1845427	-1.1695436	-1.1051538	-1.0194673	-0.86456546	-0.81485398	-0.70268656	-0.53291263	-0.36838011	-0.2875271	-0.21787596	-0.088834482	-0.010918402
0.1240109	-1.9955657	-3.6965791	-4.730997	-4.3350142	-2.9696424	-1.8278569	-1.5870572	-1.1003246	-0.39756358	-0.21589243	-0.20793344	-0.15651251	-0.28803831	-0.41121053	-0.4836014	-0.40540675	-0.18863033	-0.23581725	-0.32910857	-0.37738534	-0.41816032	-0.48262524	-0.41224687	-0.36609701	-0.45561403	-0.45367485	-0.55988576	-0.62600657	-0.72879849	-0.7733649	-0.78879976	-0.78580503	-0.60608516	-0.82461033	-0.98832002	-0.90558881	-0.86667117	-0.85975544	-0.80896261	-0.67806261	-0.56366636	-0.42628674	-0.35177726	-0.36461164	-0.092631478	-0.075379028	0.006621095	-0.087211673	-0.043448401
0.72830095	0.18378265	-1.3691829	-2.5525474	-3.3633212	-3.1553776	-2.5696004	-1.944189	-1.716618	-1.5263499	-0.87759445	-0.68196011	-0.72195796	-0.7503299	-0.74924421	-0.72761236	-0.73540566	-0.70865243	-0.73136238	-0.79983009	-0.70913332	-0.75758091	-0.79846489	-0.85559229	-0.81795381	-0.79324468	-0.83807534	-0.91800443	-0.88704871	-1.0068052	-1.0836812	-1.0867972	-1.1402852	-1.1643771	-1.2594447	-1.1493084	-1.2490977	-1.2971285	-1.2354689	-1.1793646	-1.169188	-1.1493018	-1.0433596	-0.99352604	-0.81854652	-0.74136637	-0.62637655	-0.616188	-0.46883731	-0.43416459
1.5135416	1.7032985	0.10585797	-1.7343159	-2.9238454	-3.9602738	-3.5480933	-2.3674967	-1.7856141	-1.6249661	-0.61550364	-0.17887669	-0.29096891	-0.27159367	-0.28256612	-0.27768516	-0.36971649	-0.36999304	-0.28528432	-0.27246183	-0.47401548	-0.43184033	-0.42766111	-0.49102824	-0.61905427	-0.582643	-0.56988649	-0.68262784	-0.7509169	-0.77165752	-0.82989383	-0.98033689	-1.1107772	-1.213429	-1.2823302	-1.2111273	-1.2823501	-1.284423	-1.2430193	-1.230755	-1.1918899	-1.0286277	-0.96693914	-0.84353275	-0.86679657	-0.62215387	-0.49987115	-0.38784111	-0.30049195	-0.22514772
1.9223602	0.32032591	-1.8032768	-3.0169927	-4.0288031	-3.9743693	-2.7025635	-1.7715545	-1.7162481	-0.88625662	0.008173076	-0.28748592	-0.23837672	-0.235278	-0.25885014	-0.23464707	-0.25403003	-0.3572761	-0.24111334	-0.38002957	-0.4677429	-0.39355133	-0.44257038	-0.49419951	-0.45761346	-0.52462392	-0.65619542	-0.68537303	-0.70722343	-0.76188895	-0.80566113	-0.85222713	-0.93929337	-0.96706188	-0.94253517	-1.3153333	-1.0988779	-1.105469	-1.1207272	-1.1943405	-1.026785	-0.94383551	-0.88953095	-0.81335046	-0.73464279	-0.58814282	-0.44906185	-0.45817776	-0.25346228	-0.23845634
-0.80466851	-2.6118745	-3.2011444	-4.1829218	-4.38805	-3.739726	-2.5068526	-1.5256957	-1.3566751	-0.82446943	-0.31863083	-0.28198579	-0.26653535	-0.26392533	-0.24902827	-0.27532684	-0.30539122	-0.26148143	-0.36264879	-0.31950633	-0.35358309	-0.35830335	-0.38501261	-0.29919243	-0.40147367	-0.399152	-0.36081257	-0.53377324	-0.41121631	-0.40950769	-0.43681811	-0.46136289	-0.46176737	-0.43273437	-0.47604474	-0.47275267	-0.50448673	-0.44092638	-0.39606219	-0.38379317	-0.33628881	-0.32878757	-0.23226477	-0.19417225	-0.11682445	-0.10441773	-0.077610712	-0.036427986	-0.12621352	-0.077191798
0.12247472	-0.34038575	-1.121472	-1.8176351	-2.0788547	-2.166615	-2.1984503	-2.0757243	-1.783915	-1.4035732	-0.92314788	-0.58104462	-0.4967369	-0.38755688	-0.16446139	0.081734623	0.12400908	0.089418454	0.1429478	0.18672466	0.17229361	0.19425036	0.23968225	0.14852182	0.024387684	0.001296593	0.10694143	0.17208128	0.18238106	0.27499604	0.27853134	0.21663093	0.12379222	0.17656846	0.19209256	0.19032605	0.21374466	0.17258287	0.18834772	0.2028254	0.21245868	0.23436423	0.18183534	0.18157787	0.26417318	0.29544988	0.26324412	0.23359624	0.25843989	0.31394578
1.0515095	-1.4143843	-3.8154717	-4.636199	-4.2405464	-3.4465328	-2.1348325	-1.4856319	-1.3491109	-0.49425221	-0.16698015	-0.20244828	-0.16218938	-0.10427268	-0.041480492	-0.079928205	-0.055011782	-0.14518503	-0.16301822	-0.22130309	-0.2494603	-0.29380654	-0.33188837	-0.33661592	-0.36003626	-0.38669973	-0.51006689	-0.54062255	-0.55589959	-0.59564781	-0.68287035	-0.79183159	-0.81798317	-0.82831775	-0.76991767	-0.89234322	-0.89715306	-0.81008569	-0.83318431	-0.75594922	-0.6347489	-0.50475163	-0.3516142	-0.38817435	-0.32008994	-0.14466978	-0.081788735	-0.081208489	0.073867126	0.1204501
-0.20080386	-0.74823971	-1.6544953	-2.117882	-2.545687	-2.9437145	-3.0537726	-2.9994913	-2.9067133	-2.6985025	-2.2870321	-1.7835432	-1.3310235	-1.0260951	-0.90818911	-0.79993284	-0.54569557	-0.2631069	-0.10322567	-0.058142205	-0.061420952	-0.038017542	0.017006646	0.024334001	-0.007464951	0.022031411	0.080534674	0.057885327	0.044620172	0.12618564	0.13367264	0.059918946	0.076256268	0.13312386	0.15050907	0.1317881	0.096064353	0.11540213	0.12752436	0.097341917	0.097763713	0.078474218	0.064011287	0.11043721	0.13385139	0.1206648	0.087226924	0.075227146	0.13014579	0.14128559
-0.61920129	-1.757789	-2.5265643	-2.9871087	-3.5011831	-3.8356587	-3.6026602	-2.7604317	-1.5099644	-1.3363425	-0.99163636	-0.28459203	-0.099929952	-0.095767732	-0.065448918	-0.17322332	-0.1378698	-0.13677343	-0.061661962	-0.026382748	-0.056185278	-0.082686517	-0.051657742	-0.002719493	-0.04210329	-0.041856292	0.015867847	-0.030019383	-0.038601679	-0.10068374	-0.026695067	0.062954868	0.004136394	-0.11912872	-0.047547397	0.033780514	-0.036376909	-0.15471439	-0.16177932	-0.11291918	0.057083035	0.046493603	0.10694317	0.12392364	0.095377861	0.059710106	0.10834611	0.26438423	0.24173358	0.081712492
0.57865023	-0.6308586	-1.4896621	-2.2489319	-2.7932169	-3.0287009	-3.0171395	-2.8129838	-2.4796598	-2.059311	-1.568102	-1.1061549	-0.84569973	-0.76326412	-0.66116589	-0.39130759	0.06823442	0.42299511	0.4026958	0.29358509	0.32206493	0.38981154	0.44859152	0.41563635	0.37873462	0.41924261	0.40884925	0.4078138	0.41997696	0.37847689	0.3469175	0.31153157	0.35895728	0.42133837	0.33899069	0.2969487	0.30561558	0.26301165	0.32126167	0.40152042	0.33986903	0.23672542	0.21202306	0.25714024	0.3006625	0.28086858	0.19366999	0.15612379	0.24400907	0.255111
0.49047253	-1.9144071	-3.6163638	-4.3188235	-4.2680158	-3.8811104	-2.9932802	-1.6711314	-1.3338845	-0.96562916	-0.18331859	-0.10165662	-0.27387437	-0.12781761	-0.19598345	-0.21352292	-0.17647269	-0.1569316	-0.14917231	-0.18150997	-0.18007406	-0.24615133	-0.27425986	-0.14095962	-0.27744877	-0.38254906	-0.31193709	-0.36009264	-0.40596818	-0.57143343	-0.52410561	-0.53788646	-0.60677754	-0.66144617	-0.68337478	-0.74668256	-0.63566206	-0.62523095	-0.54009375	-0.67499495	-0.65394896	-0.56691641	-0.52404493	-0.41471114	-0.38778691	-0.28443735	-0.07274462	-0.16012546	-0.092159535	0.067164899
4.0581274	2.0878442	0.4231153	-2.0588691	-3.2376915	-4.5267529	-3.8361573	-1.9750063	-0.78335306	-0.38103834	0.89943175	1.5067459	1.1748641	1.2346958	1.1736633	1.2208137	1.2611729	1.2908708	1.2858577	1.1378515	0.90326781	0.96899861	0.89832916	0.72589558	0.75098858	0.65091167	0.50533326	0.39965642	0.22806365	0.37147076	0.05259877	0.016930755	-0.29166129	-0.17993871	-0.28575471	-0.52406259	-0.54779474	-0.56231929	-0.59153508	-0.79944254	-0.71204342	-0.64138635	-0.65578025	-0.51877396	-0.40917534	-0.41203873	-0.21307428	0.029181096	0.11180697	0.056617946
-1.3252098	-2.4809922	-2.9653559	-3.3423924	-3.1763512	-2.8915279	-2.3696788	-1.5987502	-1.0717507	-0.89184336	-0.59733246	-0.15082608	-0.10261186	-0.062637696	0.028026705	0.026444345	-0.002380009	0.02937284	0.017729597	0.013004332	0.075313737	-0.024285507	-0.050223986	0.027292023	-0.075196211	-0.051700863	-0.020130417	-0.12097203	-0.091419778	-0.12584283	-0.13259643	-0.13342101	-0.13498215	-0.12826791	-0.16795393	-0.21172411	-0.17494814	-0.2001559	-0.19534734	-0.28236215	-0.34226409	-0.2866677	-0.32451436	-0.36291675	-0.41839559	-0.32545519	-0.35151673	-0.3080737	-0.26331882	-0.24834608
0.53213361	-0.48395617	-1.3695568	-1.8308975	-2.1879977	-2.5142855	-2.7138649	-2.497522	-1.9508591	-1.4503403	-1.0347032	-0.86851278	-0.75491749	-0.59751419	-0.10842012	0.2679626	0.25902148	0.3013276	0.335043	0.28673967	0.26777871	0.25458859	0.30233458	0.27665272	0.26689706	0.29831204	0.30476546	0.33772169	0.25456033	0.31081274	0.34916477	0.27213088	0.22849541	0.27616117	0.30125015	0.24633361	0.24079971	0.26331329	0.28557789	0.29300083	0.22241103	0.21496479	0.19050495	0.084929464	0.15866345	0.13388412	0.056053314	0.098906445	0.08902707	0.049468488
-0.67741481	-1.2072645	-1.4217028	-2.0590807	-2.3637444	-2.5823236	-2.5655004	-2.200834	-1.8015925	-1.3436138	-0.93004814	-0.66107628	-0.5573668	-0.460822	-0.15679504	0.18808074	0.39573397	0.45516752	0.40096565	0.39134541	0.46961543	0.49035186	0.47329267	0.47548245	0.43235925	0.42565847	0.48737186	0.46398862	0.43809364	0.50544738	0.48182903	0.41952276	0.4926379	0.4917921	0.43672881	0.50237299	0.46774817	0.41890873	0.45485776	0.37304437	0.32694115	0.35657676	0.32519382	0.33884339	0.37438832	0.34427883	0.30656806	0.29452705	0.28158229	0.27787639
-0.49044649	-2.2007418	-3.232344	-4.0917426	-4.2000202	-3.769176	-3.1612888	-1.9182283	-1.3599797	-1.2886439	-0.61333821	-0.37011164	-0.21321969	-0.22396136	-0.36426304	-0.27918916	-0.3262402	-0.2415839	-0.24887443	-0.20829571	-0.28645038	-0.36274518	-0.25466959	-0.34283075	-0.35046705	-0.24085722	-0.36189232	-0.50722653	-0.37778781	-0.32205572	-0.54391696	-0.62992661	-0.45631287	-0.49980383	-0.42194683	-0.52522661	-0.55453057	-0.36002084	-0.35077868	-0.63159728	-0.591987	-0.41744591	-0.26500211	-0.39110651	-0.41772967	-0.046479459	0.16262207	-0.089880209	0.014904957	0.23667647
1.5319341	0.92006083	-0.49019514	-2.0132361	-2.8349715	-3.4859333	-3.2619857	-2.3102226	-1.7047485	-1.678492	-1.0249631	-0.46375571	-0.4059883	-0.47395269	-0.5444704	-0.54019877	-0.38263593	-0.52568892	-0.52663255	-0.48389023	-0.52939911	-0.60754668	-0.53614193	-0.55977808	-0.63062482	-0.64403399	-0.71965775	-0.74621216	-0.80129161	-0.83125147	-0.93636305	-0.99338465	-1.0413056	-0.99045376	-1.0151654	-1.1421224	-1.0958733	-1.1345867	-1.2256366	-1.2343389	-1.032637	-1.0616449	-0.96872443	-0.89106257	-0.89706557	-0.69918268	-0.56970454	-0.48672667	-0.43495531	-0.44529865
-0.11253034	-2.8297247	-4.1019333	-4.2890852	-3.8620515	-3.0443903	-1.9388868	-1.5146356	-1.2790021	-0.47451191	-0.2674069	-0.39475384	-0.30411712	-0.30584987	-0.2418311	-0.35110129	-0.32591588	-0.38951157	-0.33055636	-0.34121876	-0.43712951	-0.33828763	-0.41614852	-0.42522186	-0.45515278	-0.57730044	-0.54918314	-0.64216817	-0.59511248	-0.63219032	-0.76321941	-0.79001144	-0.78662929	-0.70322556	-0.79299869	-0.83101999	-0.76458404	-0.80058321	-0.7167929	-0.64825261	-0.61937977	-0.52958172	-0.44931884	-0.33490762	-0.35394044	-0.21401811	-0.07005333	-0.003975822	0.1407748	0.050296345
0.87040151	-0.10865179	-0.5425084	-1.3814298	-2.2296081	-2.7251511	-2.9053439	-2.6898467	-2.1320225	-1.5508744	-1.0600965	-0.74776176	-0.73286881	-0.69966482	-0.41211918	0.001677392	0.37706282	0.50161249	0.41147626	0.40608107	0.50843313	0.57658852	0.56434534	0.44416328	0.39234856	0.41190823	0.3656493	0.41141318	0.43907079	0.44801856	0.46017068	0.33411361	0.36854722	0.46857038	0.38357484	0.2912521	0.24560237	0.28871983	0.38123792	0.34059174	0.21885842	0.17183382	0.18664327	0.1996756	0.15549118	0.098202294	0.11873468	0.099829543	0.009271639	0.018079431
0.98825939	-0.28831798	-1.4475028	-2.2850104	-2.9515823	-2.9733266	-2.7122075	-2.3258806	-1.813706	-1.2182059	-0.7494969	-0.61707544	-0.46058489	-0.036099078	0.34065139	0.52507992	0.48160142	0.45061101	0.52094512	0.53128738	0.54198593	0.49159548	0.47621004	0.4607606	0.53373197	0.4604665	0.37224057	0.4810108	0.41256821	0.40939206	0.47902803	0.42475274	0.31433014	0.29434496	0.31435149	0.25588945	0.32465153	0.31026136	0.19706894	0.26044049	0.12508678	0.078751879	0.1799185	0.039644922	-0.033136665	0.052832439	0.02980046	-0.036320469	0.003380144	-0.061744062
-0.57134826	-1.0353187	-1.1815949	-1.5548427	-1.6134075	-1.76578	-1.976449	-1.993541	-2.0297775	-1.9823451	-1.6940357	-1.2330441	-0.78960353	-0.55840559	-0.50712494	-0.38210462	-0.13312582	0.088861467	0.21732005	0.20190435	0.14676851	0.19972857	0.2481411	0.23723341	0.29002313	0.32125572	0.26056464	0.29951876	0.39782474	0.39587185	0.3613242	0.33342128	0.36834251	0.42430893	0.38166359	0.35675792	0.35653844	0.2851767	0.26883442	0.34417658	0.38690477	0.37758585	0.35631455	0.32589284	0.32025418	0.33385716	0.35475632	0.39324319	0.38076056	0.36549315
0.6818035	-0.75400452	-2.4123084	-4.3054731	-5.3757152	-4.8830476	-3.3503212	-1.9626742	-1.6241524	-0.88340091	-0.11165497	-0.017654907	0.033100664	0.028161756	-0.004333995	-0.021060302	0.069446527	0.004097092	-0.054063136	-0.079284924	-0.076422169	-0.066852089	-0.087212223	-0.13768598	-0.18733071	-0.23076833	-0.27648031	-0.39750259	-0.31277652	-0.43988856	-0.46803939	-0.6080022	-0.65334069	-0.65049776	-0.74396706	-0.71339657	-0.68658267	-0.61745075	-0.67892721	-0.56302081	-0.50073691	-0.37407491	-0.38458875	-0.16139411	-0.11924282	-0.038196924	0.069289053	0.10176302	0.1154015	0.10222787
1.1732645	0.012086119	-1.479101	-2.9969881	-3.676697	-3.6660139	-3.2408072	-2.766155	-2.0007592	-1.4521438	-1.3528142	-1.192909	-0.71752487	-0.22400898	-0.13256064	-0.14385721	-0.18077588	-0.14635547	-0.089417964	-0.06672834	-0.070387537	-0.11269607	-0.12497522	-0.1090142	-0.16214121	-0.092512904	-0.10875177	-0.12090432	-0.12015074	-0.11428133	-0.13169438	-0.2092674	-0.20248464	-0.24000947	-0.23321051	-0.22871668	-0.21114964	-0.29301853	-0.34881529	-0.36932812	-0.31715038	-0.32213507	-0.40972948	-0.41292649	-0.41001455	-0.4154543	-0.44168553	-0.45033271	-0.42593615	-0.37846134
0.47779251	-0.60125118	-1.5766579	-2.2146748	-2.3237715	-2.5534817	-2.5903968	-2.5496287	-2.3919752	-1.996117	-1.5215586	-0.9279718	-0.6347281	-0.60562252	-0.48854626	-0.21015626	0.20250011	0.42151692	0.4378009	0.43590563	0.43479571	0.49011468	0.49355377	0.41826488	0.36668135	0.41329731	0.45127507	0.38162981	0.44691374	0.45795144	0.34880211	0.44949838	0.48829476	0.45365063	0.51162107	0.45629411	0.37770899	0.36212262	0.34745443	0.41931031	0.47779251	0.40865309	0.38769802	0.37553128	0.28709919	0.28430692	0.313794	0.26691192	0.22667025	0.19148067
0.91324841	-0.10495488	-0.91471557	-1.5083468	-1.8172337	-2.1527556	-2.3747413	-2.3402024	-2.2572702	-1.9657434	-1.3853023	-0.93160171	-0.64935788	-0.38784924	-0.31679943	-0.25205121	0.092142983	0.42020695	0.50235318	0.53582054	0.56813077	0.55604439	0.57160664	0.53376478	0.4894099	0.57677331	0.59461533	0.49343898	0.45198047	0.41871475	0.43147335	0.5517975	0.51783919	0.40906411	0.46616233	0.42988385	0.35381849	0.38977433	0.40471863	0.42933537	0.35021121	0.30966581	0.38608505	0.29225605	0.21755448	0.24476404	0.23096798	0.25145755	0.27598556	0.28093084
0.12998941	-0.22388221	-0.29228436	-0.73214773	-1.0584275	-1.242678	-1.4531329	-1.6277933	-1.8014705	-1.8584365	-1.7316731	-1.555763	-1.365199	-1.0532715	-0.60470082	-0.28023019	-0.21219874	-0.14380275	0.021431101	0.17202987	0.34383111	0.45572694	0.38967141	0.33406526	0.38620571	0.41684474	0.44325112	0.49471673	0.45713734	0.41257364	0.49913985	0.53794865	0.46946831	0.46620839	0.50171724	0.50561754	0.47826124	0.41940252	0.39655674	0.4005966	0.38652841	0.4077102	0.44333926	0.44617405	0.4646817	0.49364188	0.488436	0.48904859	0.50489428	0.46423086
0.045004998	-1.1329274	-1.5485528	-2.7602585	-3.1709537	-3.1978202	-2.9609058	-2.4276035	-1.9717634	-1.3524247	-0.79071124	-0.55327181	-0.51044209	-0.42336463	-0.12647077	0.25613869	0.47641437	0.47647634	0.50530647	0.62972689	0.59439439	0.49708161	0.53677446	0.52224644	0.51517216	0.59331347	0.55800423	0.4970956	0.51005812	0.4624575	0.42989015	0.51610595	0.54452276	0.48604534	0.49692697	0.52799371	0.49878037	0.47166075	0.4302225	0.37572535	0.39124745	0.41660629	0.33347261	0.2617324	0.30678646	0.32429158	0.24442101	0.19697901	0.21657402	0.21604928
1.10779	-2.5699906	-1.5598168	-2.2616833	-1.9304834	-2.0806005	-1.9016556	-1.5872571	-1.5188555	-1.1918941	-1.1367784	-0.61155102	-0.40433561	-0.72173826	-0.81611438	-0.82193638	-0.54894562	-0.54879996	-0.93885057	-1.1061839	-0.57040011	-0.79176782	-0.71582607	-0.73044655	-0.85112951	-0.54066703	-0.74148782	-0.60897362	-0.72495823	-0.80462107	-0.83773708	-0.95867886	-0.49503671	-0.61777602	-0.58170613	-0.75243189	-0.45660092	-0.58054459	-0.6517327	-0.32441964	-0.6318636	-0.44196148	-0.39555849	-0.44051561	-0.50135213	-0.39262283	-0.33058897	-0.54754976	-0.26767928	-0.35592061
-1.1769774	-3.5711742	-4.3605649	-4.2344632	-3.5424282	-2.6145987	-1.7571968	-1.5391405	-0.87445169	-0.35602457	-0.35043399	-0.31012371	-0.32138063	-0.33458672	-0.28103643	-0.24433931	-0.36940814	-0.3612574	-0.34591705	-0.41193015	-0.40513737	-0.47490689	-0.42131353	-0.43714214	-0.51397148	-0.5989942	-0.5680105	-0.63235717	-0.72287472	-0.70066428	-0.8256755	-0.78503818	-0.75401522	-0.78212288	-0.90458903	-0.88944821	-0.82944334	-0.8639731	-0.86391775	-0.70106623	-0.62771602	-0.58157013	-0.44851359	-0.47009019	-0.27543274	-0.2182226	-0.14141587	-0.10921303	-0.095031934	0.036543656
0.90016313	1.079747	0.8410483	0.15699726	-0.40106958	-0.82945022	-0.89488314	-1.1925236	-1.4235616	-1.5457553	-1.5191006	-1.1646639	-0.82530044	-0.60396039	-0.52662096	-0.32966775	-0.21960854	-0.052902633	0.32394306	0.45268417	0.54388311	0.50689798	0.43885543	0.51695098	0.47610554	0.44332753	0.4313677	0.42606362	0.46959622	0.54021866	0.55276319	0.45336702	0.41462284	0.44607301	0.43065765	0.43164014	0.46245096	0.41194238	0.38458561	0.47120156	0.44733074	0.37584688	0.40899575	0.38991328	0.34935973	0.34470459	0.30493007	0.29503056	0.30898541	0.29066212
1.048069	0.47219157	-0.45560228	-1.3643377	-2.2289359	-2.8379515	-3.1190918	-3.0346078	-2.716429	-2.4084635	-2.0136625	-1.5105064	-1.1108014	-0.88153492	-0.75869906	-0.63364312	-0.35618988	0.003301291	0.20790881	0.24164445	0.2255673	0.23206267	0.2770557	0.30110675	0.31139161	0.32462053	0.33804493	0.35150544	0.32508221	0.32999038	0.3447844	0.28027136	0.29386209	0.37836208	0.36075545	0.32357584	0.32163038	0.29357539	0.30621697	0.318146	0.25143315	0.2775243	0.32017691	0.25451942	0.27824657	0.29759172	0.21497993	0.22352553	0.26101688	0.21335278
-0.83137794	-3.3741161	-3.7782247	-4.3376817	-3.6761231	-2.5162747	-1.7692099	-1.5284629	-0.85525744	-0.28536919	-0.35789747	-0.34795195	-0.25065784	-0.26986363	-0.29985451	-0.2775855	-0.30535923	-0.32787988	-0.3561551	-0.42974159	-0.41570851	-0.41401857	-0.50445136	-0.61889506	-0.53967829	-0.57157518	-0.64246243	-0.62587953	-0.79082795	-0.78328227	-0.83675379	-0.90820895	-0.93716963	-0.98277168	-0.91956005	-0.83901064	-0.97894364	-0.93091264	-0.93062465	-0.87370273	-0.80055343	-0.76797997	-0.62502967	-0.50928812	-0.46867878	-0.4162011	-0.34014482	-0.25241453	-0.21138921	-0.10207142
0.084430128	-3.1903071	-4.686175	-4.5594833	-4.0879723	-2.6188591	-1.7605895	-1.5929641	-0.56911653	-0.1303995	-0.17370458	-0.15454113	-0.11002092	-0.099078691	-0.12750212	-0.15563878	-0.16613496	-0.18039026	-0.11864333	-0.14853266	-0.22084811	-0.21329672	-0.30026262	-0.34072202	-0.41811977	-0.51138155	-0.51300763	-0.60834007	-0.69274586	-0.73708018	-0.76917735	-0.71278713	-0.83424775	-0.81326841	-0.89117252	-0.88461246	-0.79474086	-0.80278306	-0.80424269	-0.76484136	-0.72056788	-0.61615484	-0.52870277	-0.3580067	-0.29460302	-0.24713024	-0.18558663	-0.16121218	-0.15045335	-0.057265099
-0.50249533	-1.254324	-1.5427159	-1.7711515	-1.9876918	-2.200604	-2.1152548	-1.8285298	-1.2649358	-0.81286307	-0.51274495	-0.51604051	-0.32525291	-0.010929766	0.23789416	0.24643549	0.24107818	0.26664492	0.23152656	0.23434687	0.25979997	0.31477679	0.26465039	0.23010337	0.30432694	0.27108773	0.24953376	0.27788914	0.19817607	0.18278055	0.29296874	0.23132559	0.19805798	0.28339469	0.25804178	0.2751157	0.24855453	0.22972284	0.2164716	0.24420228	0.31929739	0.30323964	0.26474718	0.25770508	0.2164745	0.20202023	0.26491442	0.35067059	0.36297701	0.27967198
-1.2098397	-2.9993091	-3.6319085	-4.358644	-4.6068463	-3.9771203	-2.504469	-1.4580358	-1.1794241	-0.44897947	-0.070813124	0.00068399	0.060462496	-0.05594883	-0.080375301	0.018571404	-0.035533637	-0.18499685	-0.23954427	-0.14235632	-0.18576951	-0.16204947	-0.22737491	-0.30862091	-0.34635429	-0.27534662	-0.32428885	-0.38346578	-0.47809517	-0.42842758	-0.51331607	-0.62541554	-0.63968833	-0.56340689	-0.6553415	-0.65676433	-0.51672982	-0.56719529	-0.59527884	-0.55832204	-0.38344375	-0.38187766	-0.42814328	-0.27128828	-0.11457876	-0.028723922	0.005469637	0.008040397	0.012860815	0.021872556
-0.99229395	-2.3257702	-3.1498221	-3.6756853	-3.9179903	-3.8039139	-3.2704467	-2.2265763	-1.4715159	-1.1449661	-0.70422945	-0.28125144	-0.25954865	-0.26671079	-0.27384422	-0.22570595	-0.27323385	-0.37064719	-0.28425736	-0.27685287	-0.32640048	-0.25940906	-0.22685652	-0.40643694	-0.34056264	-0.2832333	-0.43484571	-0.34244673	-0.28550436	-0.42639012	-0.2968618	-0.2248005	-0.29335921	-0.31233783	-0.18731116	-0.19122445	-0.22940156	-0.22576695	-0.13320172	-0.22377399	-0.1747761	-0.2373241	-0.14686608	-0.048404718	-0.063877725	-0.031064605	0.060864591	0.146507	0.13247594	0.05848785
-2.0956639	-4.182035	-4.3009498	-4.2473509	-3.8246242	-2.9645634	-1.7487328	-1.449283	-1.0171378	-0.39008677	-0.29072688	-0.26052276	-0.23750703	-0.26549275	-0.19828583	-0.23660331	-0.20368769	-0.10487981	-0.21819631	-0.22008855	-0.18128266	-0.18361951	-0.20982728	-0.24887323	-0.31902542	-0.17285097	-0.26864919	-0.33467946	-0.28681933	-0.41692742	-0.38194531	-0.44086993	-0.52672186	-0.43093113	-0.50947227	-0.49597668	-0.3952438	-0.39171115	-0.36536185	-0.3609917	-0.30909023	-0.21331618	-0.12583758	-0.021390649	-0.000185629	0.15293745	0.1049435	0.14463593	0.16495015	0.24759814
0.12126624	-0.66996002	-1.4943889	-2.2245762	-2.38636	-2.4076406	-2.3349439	-2.317415	-2.1357824	-1.7292405	-1.3383713	-0.87606986	-0.58927557	-0.46659307	-0.39217299	-0.30304699	0.014253838	0.31608498	0.44264755	0.45378111	0.37585418	0.36597018	0.41283488	0.44158136	0.46820081	0.47768936	0.48801757	0.52246692	0.52258486	0.48667862	0.46071683	0.46723841	0.52489799	0.54873242	0.52324898	0.51163442	0.50953108	0.52806142	0.5113497	0.44973683	0.47768936	0.52331597	0.43661161	0.39006596	0.46568052	0.49466189	0.42097954	0.32905316	0.35708747	0.41608243
-1.2338991	-1.1443092	-2.5494328	-3.4061043	-3.7034544	-3.8947762	-3.7411429	-2.814092	-2.1140115	-2.0278217	-1.4389117	-1.0325408	-0.96059578	-0.96505091	-0.9197028	-0.81259638	-0.83124657	-0.71857984	-0.63854121	-0.64459083	-0.53135744	-0.47110802	-0.56668983	-0.55678567	-0.50455885	-0.60111672	-0.45787082	-0.47433061	-0.5072499	-0.39522913	-0.41186788	-0.41570297	-0.51644228	-0.60065734	-0.59958632	-0.53379415	-0.47668197	-0.37349429	-0.52540637	-0.58064252	-0.39142722	-0.45774734	-0.42032164	-0.3778206	-0.14443987	0.000808076	-0.11015058	-0.07959727	0.030429061	0.1969054
0.37650802	0.29764817	-0.13827331	-0.75115828	-1.1142138	-1.3113311	-1.5406546	-1.6618582	-1.5742009	-1.2394545	-0.98950202	-0.88228023	-0.84831843	-0.67881649	-0.34049926	-0.35938599	-0.37048372	-0.38005231	-0.38812074	-0.37548555	-0.34579226	-0.33895763	-0.36213623	-0.36737247	-0.30372285	-0.31617285	-0.31032089	-0.36817797	-0.33073324	-0.2943715	-0.34605376	-0.34885281	-0.36949319	-0.32903752	-0.34575703	-0.35472075	-0.33693356	-0.37763238	-0.34640148	-0.36773857	-0.42533239	-0.41049084	-0.4424647	-0.40687786	-0.44452299	-0.46954369	-0.4820967	-0.46718007	-0.43381566	-0.45689209
-0.60985969	-0.95511114	-1.0501997	-1.5293737	-1.5848538	-1.9808934	-2.1759108	-2.0999423	-1.847231	-1.482936	-0.99916667	-0.57533888	-0.36499441	-0.31238686	-0.23385752	-0.00786144	0.19336137	0.31018145	0.31447992	0.29958445	0.29125691	0.2814047	0.36129919	0.32794346	0.32312993	0.36844127	0.36435239	0.32603799	0.26747869	0.3385291	0.37194737	0.35885053	0.33874581	0.32561691	0.31829335	0.2814047	0.34008353	0.35921509	0.29001493	0.26685208	0.29219328	0.29263843	0.26747869	0.28922098	0.3223661	0.31410724	0.27716243	0.24767398	0.24077536	0.25355269
1.4607771	1.069939	0.92532563	0.61821839	0.51568552	0.059222244	-0.19411011	-0.37123071	-0.47939878	-0.44262949	-0.33690835	-0.36394577	-0.37952528	-0.36492037	-0.38971349	-0.39440473	-0.35261636	-0.40904543	-0.51397376	-0.36904392	-0.33203024	-0.34305129	-0.038799503	0.19824253	0.56952363	0.77315216	0.97241785	1.0044215	0.7438648	0.55232165	0.33385551	0.82501398	0.62880011	-1.1674133	-2.8294709	-3.5858662	-4.0034009	-3.9007239	-3.3253292	-2.0027073	-1.4091503	-1.1703534	-0.56484612	-0.39545866	-0.37411197	-0.45786348	-0.49643573	-0.31555707	-0.4529195	-0.47263324
-1.5458167	-2.6510043	-3.1883178	-3.2556778	-2.9855777	-2.634596	-1.9062109	-1.0240489	-0.70903387	-0.68894365	-0.19803717	0.11268316	0.078025899	0.093854698	0.029750174	0.079549916	0.10961435	0.091715089	0.08094601	0.12782622	0.14325572	0.085905708	0.10332306	0.13245213	0.10949699	0.043824686	0.025659969	-0.015766568	-0.030461392	-0.044073154	-0.022056019	-0.054620135	-0.040586308	-0.066437053	-0.11136522	-0.18149396	-0.1533284	-0.14783772	-0.23902365	-0.22603683	-0.24470269	-0.24049951	-0.24763669	-0.2298509	-0.2217266	-0.13037576	-0.098139009	-0.15636311	-0.1248045	-0.078422281
-0.52318883	-1.9929359	-2.8361341	-3.176228	-3.0957553	-3.1058151	-2.9593113	-2.5304411	-1.7960639	-1.0198311	-0.62451938	-0.57473891	-0.3230973	0.11671887	0.26008516	0.29705707	0.33526092	0.29023533	0.31806716	0.28875532	0.3188173	0.28443698	0.26464938	0.18899241	0.16281716	0.28778268	0.26333654	0.2995801	0.17944739	0.22675791	0.17853909	0.15576374	0.21553056	0.16452631	0.17601495	0.16105423	0.17119548	0.11487727	0.15040888	0.13137067	-0.000280002	0.064722943	0.024666703	0.003126061	0.042085709	-0.008074727	-0.005926895	-0.030177853	-0.075778521	-0.10909072
0.21534832	-1.0521378	-2.1310647	-2.6279342	-2.7333408	-2.818716	-2.8134964	-2.6475787	-2.051181	-1.4440322	-1.0743386	-0.90798129	-0.86862964	-0.75178785	-0.24547643	0.096625114	0.17204044	0.1998856	0.15083653	0.22379663	0.22708116	0.23826499	0.25540455	0.16475007	0.12466121	0.16041372	0.23486792	0.1637737	0.15082656	0.2407954	0.1915227	0.19470328	0.19531573	0.1653422	0.073253809	0.13354753	0.15028052	0.12854647	0.11284698	0.040722485	0.076481265	0.089423836	0.10018233	0.075020771	0.031917927	0.096649438	0.066609187	0.00821766	-0.031915383	-0.018387806
-1.5358419	-3.0086447	-3.5876899	-4.3052777	-4.2165415	-3.6361916	-2.379914	-1.566276	-1.516406	-0.83856508	-0.40179849	-0.37097589	-0.17180447	-0.21806725	-0.1670116	-0.19965632	-0.18330083	-0.30439982	-0.29097689	-0.1849952	-0.29352338	-0.29429033	-0.25198509	-0.24314754	-0.27641962	-0.20388638	-0.30902873	-0.35036795	-0.24129251	-0.28823079	-0.20627797	-0.27196118	-0.24797246	-0.18689316	-0.18288249	-0.11411781	-0.10582175	-0.10890915	-0.000614976	-0.12624701	-0.041925526	-0.050347247	-0.076603442	0.045438321	0.18197814	0.22642345	0.07148546	0.094519136	0.097125455	0.061440723
-1.0528602	-3.9544183	-4.6029308	-4.4974587	-3.744105	-2.6310894	-1.6911189	-1.508471	-0.67587076	-0.19836652	-0.2456216	-0.35462047	-0.31261715	-0.28102289	-0.26431022	-0.19313201	-0.27533264	-0.28290966	-0.37632041	-0.27601299	-0.28759817	-0.41776345	-0.5234579	-0.49439853	-0.45852822	-0.49598571	-0.51258193	-0.67752424	-0.57294043	-0.57417582	-0.59925699	-0.680015	-0.79502665	-0.80060089	-0.76010001	-0.76945093	-0.85693175	-0.82158021	-0.79213081	-0.64466057	-0.60192629	-0.52272886	-0.44312366	-0.36371193	-0.23802577	-0.21509214	-0.087490645	-0.11946821	-0.042707747	-0.030820375
-1.0052389	-2.4362805	-3.4994445	-3.838038	-3.8016746	-3.6439009	-3.3289629	-2.7792914	-1.7577363	-1.0347445	-0.93514128	-0.56860701	-0.23403932	-0.20889271	-0.19577253	-0.13777583	-0.15399033	-0.20139619	-0.22885336	-0.20212002	-0.30374196	-0.1773612	-0.15702298	-0.16399832	-0.13134614	-0.096282544	-0.17666483	-0.18896829	-0.24325715	-0.21235248	-0.15103432	-0.23826105	-0.1684914	-0.23052778	-0.20057006	-0.20345244	-0.17617896	-0.21229987	-0.15242651	-0.15564496	-0.14399915	-0.017710399	0.009619491	0.020634759	-0.19201669	-0.15140281	-0.13402278	-0.044067527	0.044815038	0.1206726
-0.65566563	-1.3641879	-1.5284373	-2.1918003	-2.2834803	-2.3484921	-2.5234186	-2.4331546	-2.3063297	-2.1407079	-1.847794	-1.3596709	-0.85375304	-0.59338669	-0.51062539	-0.44002592	-0.29441047	-0.093948206	0.051577738	0.095716702	0.076333605	0.040825222	0.047660932	0.1048866	0.16633617	0.18327507	0.16402077	0.14035576	0.10170216	0.11986827	0.20318899	0.1864521	0.12900546	0.124009	0.11790068	0.16871162	0.21611319	0.15136108	0.13420757	0.21404391	0.2389432	0.20993553	0.2289079	0.27114229	0.28856062	0.28162702	0.25924459	0.25156044	0.25650122	0.23679884
0.070826631	-3.6667109	-4.4098588	-4.5615473	-4.0641044	-3.0149051	-1.7665807	-1.2377651	-0.76294824	-0.12285623	-0.10676299	-0.13968648	-0.17680037	-0.049597789	-0.15214435	-0.14962502	-0.10486228	-0.17969862	-0.10776305	-0.20946953	-0.29861472	-0.26416098	-0.27285366	-0.40019448	-0.3867487	-0.38502041	-0.41304821	-0.49046578	-0.509277	-0.60360382	-0.62285888	-0.62467843	-0.69307619	-0.66492476	-0.67857104	-0.69326624	-0.63160901	-0.67054195	-0.68764803	-0.63350127	-0.60676867	-0.55784115	-0.48436947	-0.34983734	-0.25478586	-0.18080786	-0.14403009	-0.13656856	-0.028396205	-0.035559298
-2.4652502	-2.8682231	-2.4347856	-2.7457884	-2.4798316	-2.3954344	-1.8233236	-1.2720265	-0.92053202	-0.65565251	-0.64137705	-0.57901877	-0.33537718	0.047169213	0.32532427	0.34054831	0.32858285	0.37686759	0.34130068	0.32949017	0.35204556	0.36278146	0.37994318	0.39455427	0.39675998	0.37251107	0.40656821	0.42973792	0.35512506	0.33723751	0.37457402	0.35722666	0.37563561	0.39411723	0.37169866	0.3739498	0.35987639	0.35275329	0.35829262	0.35646044	0.35236304	0.3000856	0.27247978	0.30629234	0.26706268	0.24616575	0.25623915	0.18787485	0.16430305	0.17296812
0.36349498	-1.2831036	-3.091528	-4.2169369	-4.1148402	-3.2407082	-2.2700834	-1.7995893	-1.5521922	-0.78982377	-0.49519063	-0.45728012	-0.46533941	-0.54618722	-0.53535768	-0.53601914	-0.53513149	-0.54108002	-0.51724	-0.59109657	-0.57673446	-0.61402818	-0.58205817	-0.58748029	-0.71504375	-0.70069014	-0.70232427	-0.70804337	-0.76211443	-0.78871178	-0.81609878	-0.93231998	-0.9133088	-0.96243306	-1.0148789	-0.94754583	-0.90311131	-0.93402085	-0.89759906	-0.83341532	-0.79507811	-0.69789678	-0.55812282	-0.52013078	-0.38972353	-0.35983852	-0.23471875	-0.22176719	-0.15414056	-0.097034876
-0.40022501	-0.40769178	-0.83865901	-1.4255904	-1.8885364	-2.0800408	-2.1863209	-2.0988073	-1.9968474	-1.8364512	-1.5758369	-1.3347793	-1.0809943	-0.84015374	-0.79720746	-0.68211007	-0.50488416	-0.32315318	-0.18246707	-0.042002396	-0.009142287	-0.002234056	-0.032123908	-0.11068959	-0.061443851	-0.084729397	-0.070202784	-0.030126812	0.04312681	0.14488375	0.23502739	0.28328132	0.34367371	0.49160794	0.51798429	0.53007511	0.48926631	0.46103273	0.48540323	0.46928226	0.49855082	0.47285541	0.48812877	0.48023477	0.5274753	0.49249602	0.50823227	0.49602176	0.51129711	0.52468856
-0.22560212	-1.0069979	-1.7478347	-2.2630139	-2.6591297	-2.9433985	-2.9687215	-2.8596136	-2.6605491	-2.2708663	-1.8479658	-1.3942429	-1.0156248	-0.93871385	-0.84436743	-0.64909427	-0.49669723	-0.19970581	0.061886807	0.12866642	0.17398343	0.13523603	0.068634664	0.13304866	0.18145277	0.15161095	0.18320437	0.23195475	0.19217693	0.15434001	0.16581323	0.19619286	0.24214779	0.24126307	0.19791008	0.17624883	0.19811987	0.22842851	0.1632058	0.084926472	0.17496485	0.28253913	0.22171154	0.15776421	0.18979493	0.17545426	0.1360291	0.15584012	0.14315121	0.11016085
-1.3230972	-2.1884996	-2.574267	-2.7345512	-2.6375783	-2.5229275	-2.0529501	-1.371116	-0.85482615	-0.67198971	-0.60251921	-0.21318769	0.12524246	0.18749055	0.24369826	0.21485656	0.24123991	0.24692308	0.30548219	0.2656497	0.2321853	0.2150154	0.25877387	0.27502392	0.25474519	0.25866982	0.18064703	0.19912633	0.27568003	0.22350648	0.1253174	0.10306859	0.068270345	0.11264655	0.12038706	0.082111501	0.10585703	0.10431052	0.009351858	0.008904046	-0.020055669	-0.053233883	0.025780068	-0.13689434	-0.098627281	-0.077971789	-0.11271493	-0.11253242	-0.19671582	-0.13388187
-0.8980667	-1.5286207	-1.7170011	-2.1436405	-2.325634	-2.3800381	-2.3502611	-2.1859608	-1.8944102	-1.4455971	-1.0242328	-0.72006875	-0.54664255	-0.44926129	-0.30975949	-0.12255208	0.087356537	0.24685042	0.24381997	0.15281274	0.12751218	0.15384109	0.1782889	0.22943641	0.27273451	0.25139186	0.21239926	0.22314202	0.25880207	0.2621586	0.24678571	0.26192813	0.28302276	0.28133575	0.31503048	0.35050524	0.31262726	0.29561104	0.33221472	0.32981852	0.26328799	0.20678382	0.23992219	0.26751064	0.30946925	0.39325152	0.31505929	0.24474808	0.28227618	0.22839692
0.086379744	-0.73444951	-1.1202198	-1.795227	-2.2463917	-2.5620763	-2.7096466	-2.6152649	-2.2780756	-1.7720542	-1.3721793	-1.0951549	-0.89425959	-0.82203894	-0.66343213	-0.24545294	0.13822838	0.32345437	0.32809974	0.27765002	0.35064193	0.38258865	0.35140645	0.35594443	0.32455819	0.31216434	0.33025031	0.37441254	0.43244676	0.41065348	0.36588219	0.35194241	0.33466932	0.33593953	0.33168439	0.29162595	0.28444435	0.29791399	0.26715052	0.25128613	0.27612488	0.27487607	0.24018731	0.22212338	0.22656485	0.211138	0.18074753	0.21526002	0.25774783	0.18047043
-3.5278988	-5.1176214	-4.6348854	-4.2264821	-3.1004608	-1.8977234	-1.3063794	-0.95246355	-0.22899584	-0.096762767	-0.10039939	-0.14531562	-0.22673238	-0.20863061	-0.11870038	-0.12326716	-0.11270093	-0.092833172	-0.11836132	-0.16458403	-0.20724292	-0.2354725	-0.20329389	-0.31138667	-0.20927968	-0.33625295	-0.32384776	-0.3034379	-0.46315128	-0.46810003	-0.52522517	-0.51709173	-0.49090168	-0.51979725	-0.4829972	-0.52502126	-0.47864142	-0.44987616	-0.37106151	-0.38265832	-0.3149348	-0.27689817	-0.19122278	-0.063774495	0.010648972	0.12829405	0.11960891	0.05618445	0.1240261	0.029956025
-1.5465672	-3.130715	-3.2872687	-3.3856619	-3.1518604	-2.8384309	-1.9629138	-1.6357926	-1.5351891	-1.1272971	-0.99025299	-0.91807212	-0.91981908	-0.88047838	-0.8435667	-0.85524639	-0.8480805	-0.84328609	-0.86653685	-0.83459738	-0.82164353	-0.83742953	-0.83926096	-0.88624723	-0.80867429	-0.82001436	-0.81909963	-0.82293438	-0.77845011	-0.79426399	-0.80309992	-0.85807332	-0.86113721	-0.87093863	-0.85456876	-0.83977268	-0.82965381	-0.78888172	-0.75965239	-0.75189215	-0.70056348	-0.6004511	-0.57044188	-0.47277948	-0.45386024	-0.4214436	-0.32160393	-0.36522636	-0.3084251	-0.27857048
-1.6322553	-3.1991943	-3.4032357	-4.0328949	-4.3180749	-4.034232	-3.0154955	-1.792399	-1.3511347	-0.75388159	-0.22315058	-0.16220753	-0.15534519	-0.13703962	-0.072394685	-0.074151604	-0.13747358	-0.14959403	-0.11222667	-0.10659004	-0.10488743	-0.18789193	-0.1932104	-0.18265502	-0.30782481	-0.2501195	-0.31421367	-0.24465866	-0.24662327	-0.30579023	-0.35681287	-0.42286982	-0.34313334	-0.32706836	-0.41582803	-0.3262679	-0.36947233	-0.35291632	-0.2934716	-0.27829713	-0.22629627	-0.21100019	-0.16201962	-0.072981301	-0.04607835	0.063323441	-0.062426642	0.000643188	-0.020577796	0.042590558
-1.0904736	-2.4439448	-2.6837323	-3.2897478	-3.3343218	-3.3836241	-2.760396	-1.7603591	-1.3615943	-1.1366059	-0.79622222	-0.61964616	-0.6556731	-0.70053911	-0.630499	-0.66766479	-0.62690329	-0.62187896	-0.68610649	-0.61410008	-0.66321441	-0.7127818	-0.74217469	-0.7712996	-0.64480165	-0.62801654	-0.5694241	-0.55557687	-0.70101899	-0.65440116	-0.58379956	-0.60447571	-0.74523062	-0.75520749	-0.6304312	-0.72799251	-0.69151885	-0.57256941	-0.6081571	-0.64403505	-0.66003167	-0.70325244	-0.58960519	-0.50833039	-0.42089511	-0.40930459	-0.43514686	-0.33783871	-0.36171847	-0.30390079
-1.5061581	-4.1683676	-5.1103894	-5.0607743	-4.2403886	-2.9363628	-1.5099167	-1.3516588	-0.69912488	0.05274507	0.097899142	0.050708566	0.005418761	0.064949604	0.098702549	0.10688345	0.10351181	0.093569922	0.15258513	0.12483955	0.074119888	0.054658754	-0.000324873	0.049241626	-0.016560043	-0.1329012	-0.078319969	0.018762086	-0.15126164	-0.12044361	-0.19142444	-0.37473189	-0.34712901	-0.34980235	-0.4917832	-0.4556353	-0.47157578	-0.50567239	-0.37173647	-0.36814624	-0.37986597	-0.21688026	-0.22854144	-0.12579239	-0.009329614	0.081650058	0.19196399	0.20915611	0.26188588	0.25025898
0.016169842	-2.1158537	-2.9938309	-3.5757981	-3.7421286	-3.1270404	-2.2125894	-1.842034	-1.6306249	-1.0111041	-0.72316741	-0.72908785	-0.67789264	-0.66305311	-0.65206561	-0.62811273	-0.68996418	-0.69085322	-0.64178555	-0.64949463	-0.65104199	-0.65792566	-0.68498587	-0.7186905	-0.67847235	-0.73920269	-0.75516838	-0.76521742	-0.76322524	-0.73179655	-0.76448436	-0.84586167	-0.88997794	-0.87079235	-0.89278357	-0.93073871	-0.82375579	-0.8568704	-0.81553371	-0.85862284	-0.86654755	-0.68421865	-0.67018503	-0.58268182	-0.59682631	-0.48705551	-0.46517765	-0.34222561	-0.33385385	-0.23447309
-0.73344443	-1.446366	-1.9571712	-2.3623907	-2.3726967	-2.095428	-1.6352663	-1.1626275	-0.92027125	-0.81961903	-0.64013884	-0.28657492	-0.13115349	-0.13287517	-0.16180649	-0.17192593	-0.21482304	-0.15937525	-0.1487834	-0.16997516	-0.15891583	-0.11185159	-0.17514488	-0.16544229	-0.17858946	-0.18800852	-0.22205266	-0.21728596	-0.19716132	-0.18875848	-0.24294188	-0.23815853	-0.21365284	-0.26811475	-0.2908288	-0.2516004	-0.30254428	-0.34454371	-0.35767177	-0.36137706	-0.32241389	-0.34322179	-0.37941932	-0.40806845	-0.3874755	-0.40520204	-0.46436549	-0.43793541	-0.37842388	-0.37675345
1.3302502	-0.85856745	-3.2678757	-4.2225412	-4.0833472	-3.5683381	-2.7183696	-1.7798709	-1.5831702	-0.91329692	-0.098554521	0.002138602	-0.021356172	0.008758169	-0.043704837	-0.095814396	-0.062844171	-0.046602615	-0.096687193	-0.13827323	-0.16131372	-0.20843469	-0.22982053	-0.23765814	-0.34634435	-0.34952025	-0.49948276	-0.53525337	-0.61648662	-0.7066244	-0.72582813	-0.80746145	-0.87787459	-0.89492214	-1.1102868	-1.0794303	-1.0407308	-1.0906766	-1.0572102	-1.0250751	-0.90879647	-0.79317492	-0.67771233	-0.61598328	-0.504861	-0.22561225	-0.25623935	-0.11841442	0.026024291	0.021887354
1.3936131	1.1561045	0.75246219	-0.044627436	-0.65857721	-1.0160938	-1.4876902	-1.762665	-1.7277887	-1.3447478	-0.90422019	-0.49892143	-0.3358605	-0.35889742	-0.031603556	0.41974254	0.50262388	0.36531524	0.4653278	0.47074303	0.45507766	0.39488603	0.45113855	0.43430102	0.31162456	0.44796205	0.41183509	0.38990003	0.35405233	0.4341995	0.35641309	0.40033851	0.39109254	0.34674629	0.30791047	0.26511176	0.27527963	0.20729434	0.19705679	0.23570655	0.19663549	0.12382415	0.12981809	0.032036635	0.097783183	0.14451295	0.087780223	0.063691863	0.051839515	0.037267743
-1.4068699	-1.1569459	-2.2224052	-4.1295203	-3.7318587	-3.1004018	-1.4096099	-0.80498166	-0.28571206	0.40347626	0.61833983	0.44195604	0.24365196	0.34395981	0.6888583	1.1508806	1.5074185	1.8562474	1.707344	1.6759628	1.7341172	1.8343901	1.8652153	1.9506229	1.9584021	1.9668383	1.9415705	1.9646785	1.7586507	1.6556314	1.4199405	1.2856279	1.0255461	0.80649531	0.66154566	0.51358523	0.54176951	0.48949763	0.36290035	0.3729463	0.44793634	0.48929847	0.47241094	0.49542448	0.63155659	0.67862089	0.5375471	0.52010731	0.44647568	0.55052279
-1.6235661	-3.3997563	-3.6764554	-4.2359019	-3.9280802	-3.1070058	-2.1689032	-1.5069663	-1.3911013	-0.78307233	-0.45445845	-0.48043172	-0.37838326	-0.21872102	-0.46045626	-0.37150907	-0.26633608	-0.41510431	-0.5118748	-0.5567008	-0.40308806	-0.40352672	-0.32355029	-0.46720832	-0.48754911	-0.46672166	-0.36797327	-0.34875967	-0.50259872	-0.54459634	-0.39696131	-0.40900731	-0.5223293	-0.56949992	-0.44796011	-0.42797255	-0.41466763	-0.20869034	-0.12152529	-0.23344973	-0.3090965	-0.10471217	-0.065848677	-0.11969531	-0.06725643	-0.051352288	0.014459949	0.014593106	0.087652405	0.18128873
-1.3025372	-3.6123453	-4.2182939	-4.4254032	-3.7971045	-2.9645151	-1.7816243	-1.534041	-1.1585366	-0.32941571	-0.32392495	-0.31085859	-0.25577505	-0.28368972	-0.25365101	-0.22744654	-0.2183958	-0.29573316	-0.33588752	-0.28924377	-0.34727375	-0.3083274	-0.25382948	-0.29460492	-0.27638594	-0.37527941	-0.45744454	-0.4578172	-0.4587648	-0.41031807	-0.50210452	-0.57807657	-0.68076984	-0.66960093	-0.68104223	-0.76778512	-0.64180203	-0.70064009	-0.70865755	-0.66135793	-0.70441322	-0.66492084	-0.63601892	-0.5623835	-0.46233226	-0.43906831	-0.47396685	-0.33319116	-0.19841999	-0.2074945
-0.79563068	-1.3339586	-1.3963518	-1.9075847	-2.1438741	-2.3553148	-2.1016467	-1.8439422	-1.7428545	-1.4607007	-1.0634639	-0.81012949	-0.6082955	-0.20964788	0.19422375	0.19518585	-0.048401297	-0.1725909	-0.070164397	0.10269638	0.1446052	0.021955204	0.033526918	0.11249662	0.086263346	0.10397589	0.11546925	0.19875169	0.21829673	0.083199127	0.057905355	0.018300671	0.054358449	0.17388751	0.067627811	0.038837159	0.001797058	0.068800402	0.1402189	0.023807744	0.045458344	0.034065776	0.041174805	0.15967539	0.18336279	0.22506919	0.18213964	0.061584135	0.078390412	0.087982859
0.80452689	-0.007744105	-1.0137682	-1.8787144	-2.2236498	-2.423541	-2.5208118	-2.557059	-2.4802482	-2.1496836	-1.6555349	-1.1839013	-0.81899962	-0.61784078	-0.52254732	-0.30011644	0.050792503	0.27064105	0.3113627	0.31108427	0.32211099	0.35695148	0.36610806	0.31696635	0.29224807	0.30848176	0.3370221	0.3725313	0.34415795	0.28287913	0.33825355	0.37496264	0.28752247	0.27757774	0.25739169	0.30494028	0.36340298	0.24278392	0.25486864	0.28274542	0.27783017	0.251623	0.15141507	0.15687676	0.16128061	0.17205425	0.16848759	0.13395404	0.14096553	0.12241888
-0.032245388	-0.54504988	-0.82233951	-1.6050845	-1.8057748	-2.0080666	-2.2339748	-2.191458	-2.0580713	-1.8808487	-1.5980847	-1.0734666	-0.60601763	-0.40062774	-0.30974032	-0.27599315	-0.16190422	0.10850521	0.30977527	0.41252896	0.53814803	0.54247379	0.42785112	0.37815942	0.36188738	0.37976272	0.45375055	0.5483923	0.67794169	0.66825595	0.4131611	0.22767328	0.27982432	0.35898388	0.40398305	0.43035215	0.40867432	0.42049766	0.42107193	0.32161806	0.22971489	0.20655718	0.22594547	0.34068889	0.44956444	0.40496562	0.30956912	0.24239092	0.17865089	0.18501601
-1.9118342	-2.4437412	-2.5753818	-2.5157778	-2.4649795	-2.2552471	-1.9044571	-1.3926895	-0.92220032	-0.82579482	-0.70510995	-0.46430372	-0.25364184	-0.1849022	-0.19185499	-0.25544164	-0.26359861	-0.24854258	-0.23030754	-0.17991873	-0.15642103	-0.15398933	-0.16151424	-0.18676761	-0.1719051	-0.18780575	-0.16989984	-0.21664273	-0.24726275	-0.2120415	-0.20334942	-0.22444743	-0.23468244	-0.28030212	-0.2623805	-0.2778017	-0.37739136	-0.29300509	-0.30385194	-0.31346441	-0.3065219	-0.32940655	-0.37747027	-0.35249415	-0.33000112	-0.29636308	-0.36578197	-0.33502703	-0.31565959	-0.26068522
0.011899162	-0.043893207	-1.3191872	-2.9852164	-3.9556113	-4.7492243	-3.6925982	-2.2513854	-1.647244	-1.3782748	-0.19445122	0.035159102	-0.12539763	-0.26159381	-0.13815211	-0.089125698	-0.22297361	-0.20376771	-0.21152033	-0.27444942	-0.26728157	-0.3373698	-0.31244776	-0.36263881	-0.54445469	-0.47719204	-0.55996885	-0.66923355	-0.61232253	-0.70167252	-0.8495175	-1.0091942	-1.029458	-1.1090769	-1.2371268	-1.257715	-1.2064157	-1.2499327	-1.3441658	-1.3101132	-1.2524217	-1.0568155	-0.95554629	-0.83465048	-0.69431243	-0.75007654	-0.47222415	-0.28163057	-0.31942788	-0.24107719
-2.4513453	-3.1931125	-3.8543976	-3.9753615	-3.6532437	-3.1445733	-2.5127162	-1.7506089	-1.4763217	-1.1417199	-0.83664072	-0.48692306	-0.32635129	-0.32733488	-0.30734872	-0.30839664	-0.33281037	-0.31939661	-0.24289598	-0.27257873	-0.29112526	-0.35905214	-0.33698143	-0.33860347	-0.30518507	-0.26488801	-0.36671488	-0.27844447	-0.28408161	-0.30590817	-0.36282556	-0.37050305	-0.43829082	-0.34721937	-0.44026502	-0.34073978	-0.36721004	-0.38730149	-0.46099685	-0.5045143	-0.5047758	-0.54966647	-0.50231969	-0.5060777	-0.46305963	-0.54756972	-0.58510874	-0.49455292	-0.40787712	-0.42273489
0.13671197	-0.83719107	-1.7341704	-2.6702616	-3.0572803	-2.7662152	-2.2397093	-1.704459	-1.249213	-1.0784211	-1.0071462	-0.79033658	-0.15604252	0.16668926	0.005000766	-0.062559413	-0.025140983	0.073141866	-0.039685504	-0.007198971	0.010132953	0.012650696	-0.066839668	-0.091333451	-0.11824621	-0.076373409	-0.10481482	-0.11586205	-0.22134033	-0.22922052	-0.11299052	-0.17585566	-0.19839983	-0.2086712	-0.26081675	-0.31455747	-0.29683684	-0.31922196	-0.41621781	-0.38806314	-0.4117971	-0.45481316	-0.39493898	-0.43113152	-0.55199447	-0.53700651	-0.58001584	-0.6055455	-0.61457486	-0.6726526
-2.6113457	-1.6082489	-1.7455445	-4.6825033	-4.6415307	-4.3551567	-3.1905713	-2.1450959	-1.4156088	-0.52272862	0.077496616	-0.027628417	-0.17487497	-0.12632021	0.069366057	0.53023367	1.0079084	1.3639201	1.1890393	1.159084	1.1016719	1.1718088	1.1801007	1.2612774	1.3296686	1.2976312	1.2900985	1.3108634	1.2650084	1.20798	1.1078674	0.99565381	0.92140878	0.81603172	0.64462402	0.58243463	0.54043572	0.50470046	0.50759673	0.50949646	0.56142858	0.57006917	0.57190826	0.61455887	0.63955706	0.64597291	0.65607741	0.70859266	0.62286886	0.57934348
-0.27249062	-3.0423454	-4.4795792	-4.6015685	-3.9107834	-2.9063642	-1.7935793	-1.5648413	-0.7718073	-0.14915987	-0.075967669	-0.15334179	-0.14224333	-0.22095895	-0.20166167	-0.18647419	-0.18252081	-0.19095792	-0.20914908	-0.20195648	-0.31358185	-0.36232456	-0.37689413	-0.24683095	-0.33562684	-0.4659926	-0.5709026	-0.50482386	-0.55188833	-0.57935646	-0.71625057	-0.80000969	-0.79861826	-0.79325618	-0.8060159	-0.97161752	-0.91474157	-0.85691817	-0.8110972	-0.89018414	-0.82822475	-0.59053327	-0.64103048	-0.48193297	-0.47855466	-0.2256351	-0.13912711	-0.10565911	-0.011375898	-0.066250594
-1.1467688	-1.8783454	-2.2526972	-2.494664	-2.5717777	-2.4336662	-2.2082938	-1.8074684	-1.2968524	-1.0004457	-0.98852332	-0.7360071	-0.44988071	-0.36461773	-0.34709719	-0.34853792	-0.33925219	-0.28772905	-0.31627524	-0.30394875	-0.35011431	-0.31048411	-0.30788137	-0.28831537	-0.30719559	-0.31386207	-0.299696	-0.34517089	-0.30256231	-0.35178265	-0.34236381	-0.3795748	-0.34084995	-0.31282895	-0.37539545	-0.38769028	-0.38101907	-0.37423629	-0.40123347	-0.38267234	-0.3836582	-0.41296065	-0.40195503	-0.36683328	-0.41272426	-0.41028443	-0.40405835	-0.3597644	-0.36849408	-0.32747383
0.67982432	-0.86388399	-2.2981954	-3.186748	-3.4150581	-3.2658132	-3.0114549	-2.5926669	-1.773994	-1.1794626	-0.95569435	-0.87263651	-0.54416553	-0.045461628	0.21582123	0.19781233	0.13472548	0.099036927	0.15362736	0.13039724	0.14723182	0.16619068	0.10646569	0.10702319	0.14272139	0.16051579	0.063154387	0.1865855	0.13893276	0.11868242	0.10343084	0.097189365	0.15821442	0.085536995	0.08769398	-0.006752175	-0.054513731	-0.030161448	-0.050079634	-0.075976554	-0.10990834	-0.21167118	-0.18196598	-0.2112358	-0.27372587	-0.13019503	-0.20401973	-0.26142986	-0.29028927	-0.24758042
-1.5057604	-3.1203766	-3.2667819	-3.2721855	-2.9452943	-2.3994168	-1.6047635	-1.2531654	-1.0068865	-0.716461	-0.095547378	0.032411912	0.086886198	0.014886099	0.028084528	0.057875267	0.18851409	0.14601298	0.056430705	0.044582506	0.069801221	0.087950785	0.027712909	0.074558615	0.084070375	0.027352682	-0.000728491	-0.06648375	-0.025547386	-0.068673407	-0.13700392	-0.076415887	-0.13202671	-0.068696803	-0.073950937	-0.14388975	-0.16968149	-0.23801321	-0.27207325	-0.19809953	-0.1927024	-0.2899279	-0.31292461	-0.31287915	-0.32548305	-0.22679904	-0.26648896	-0.24465806	-0.17112247	-0.18402812
1.0723271	0.036977097	-1.439309	-2.235202	-2.9443438	-3.0105621	-2.8098891	-2.703632	-2.4053668	-1.9076176	-1.2655804	-0.83868637	-0.80548502	-0.60063046	-0.24432802	0.066310209	0.27729172	0.32156961	0.35897192	0.34926147	0.34262006	0.38386545	0.4047924	0.33177128	0.25147266	0.32010525	0.32572612	0.30226263	0.41193299	0.44594046	0.35832165	0.24884935	0.16590308	0.19994285	0.3131067	0.25359906	0.17275365	0.28999912	0.21786709	0.11477164	0.20067384	0.16950639	0.18606391	0.25491375	0.17752065	0.1546407	0.18742586	0.10927715	0.070535357	0.10956023
1.5698615	0.11188081	-2.1066183	-3.3456046	-4.3580382	-4.1601382	-2.6871361	-1.9614987	-1.6278079	-0.46030277	-0.15068707	-0.26519822	-0.32001051	-0.2780141	-0.24365887	-0.15909575	-0.22332239	-0.27775512	-0.33239303	-0.28238408	-0.31052176	-0.3717576	-0.50085701	-0.36915953	-0.42136318	-0.55288573	-0.5522789	-0.56580586	-0.68900788	-0.78384964	-0.89998816	-0.91255407	-1.0827009	-0.9653042	-0.94034153	-1.0168105	-0.92405277	-1.1508699	-0.99620091	-0.98395661	-0.90747821	-0.70804629	-0.5939882	-0.52437942	-0.41929672	-0.30642396	-0.20771818	-0.19582002	-0.13810141	0.044314333
-0.16032856	-2.7500664	-4.2594502	-4.44321	-3.9488412	-3.1497217	-1.8631686	-1.4681808	-1.2296493	-0.44908684	-0.18345219	-0.15872627	-0.090860938	-0.15659662	-0.18878453	-0.20082785	-0.23362196	-0.21089551	-0.26632335	-0.27106981	-0.29575581	-0.27292514	-0.28217869	-0.25632498	-0.36222907	-0.3972839	-0.50628592	-0.55800807	-0.57966652	-0.57747597	-0.57187709	-0.70184603	-0.83626652	-0.80438727	-0.72213641	-0.78399846	-0.79552904	-0.80532399	-0.69508179	-0.74293892	-0.69602407	-0.64799628	-0.54423392	-0.412244	-0.30480613	-0.17248639	-0.17352671	-0.086909708	-0.11170396	-0.053430937
-0.51479108	-0.91881015	-1.0545822	-1.6993425	-1.8529538	-1.8675685	-1.8979394	-1.9915439	-2.0678772	-1.9596907	-1.8106094	-1.5035202	-0.97718405	-0.57309278	-0.37050539	-0.22999583	-0.099119605	0.18160055	0.42898059	0.53228509	0.5531911	0.46731899	0.47404067	0.50002566	0.48664943	0.52471157	0.48447359	0.45916379	0.51310114	0.54222866	0.51047181	0.46733528	0.49283235	0.48075712	0.45410583	0.46775252	0.44229525	0.46312402	0.48831257	0.48448925	0.49623205	0.45550873	0.39220007	0.32131291	0.34810174	0.45351276	0.4487929	0.43653069	0.42767979	0.37246391
0.288011	-1.0980196	-2.5002499	-3.5985989	-3.6506084	-3.2815873	-2.2316013	-1.2506564	-1.0725741	-0.43430991	-0.21883517	-0.41120842	-0.28878422	-0.21932769	-0.27477884	-0.30749096	-0.30111916	-0.16403722	-0.24445288	-0.23651818	-0.28206131	-0.26167045	-0.19396165	-0.18846374	-0.16006548	-0.078974091	-0.2221481	-0.17789592	-0.095004473	-0.13210929	-0.041520977	-0.12333355	-0.061686788	-0.094500854	0.077862707	0.099704056	0.19925644	0.22099739	0.2897738	0.29611359	0.23405638	0.28077949	0.11512916	0.025748251	0.09034195	0.14334141	0.18196912	0.10853815	-0.003316341	0.090434062
-1.3622631	-3.3530235	-3.9756571	-4.2282265	-3.7996727	-3.218119	-2.049291	-1.5296725	-1.2974544	-0.83059008	-0.42436503	-0.47203471	-0.51516888	-0.40258721	-0.43984377	-0.40805466	-0.34322968	-0.38626221	-0.44859756	-0.44478779	-0.46136538	-0.35765502	-0.45114956	-0.45308283	-0.41227691	-0.45107308	-0.3903585	-0.46497817	-0.45665371	-0.61793431	-0.62550533	-0.59844355	-0.67672941	-0.66020892	-0.65055473	-0.62648659	-0.57630822	-0.61395077	-0.54016171	-0.47888403	-0.48626422	-0.4357446	-0.40404034	-0.29283292	-0.17227963	-0.055059062	-0.039811028	-0.021250817	0.021225858	0.032141501
-0.99857184	-2.8897248	-3.3877792	-3.5106386	-2.9968963	-2.2804124	-1.700196	-1.5611074	-1.0948267	-0.92235086	-0.93785499	-0.8784832	-0.88296422	-0.88192933	-0.90866771	-0.82307862	-0.85934335	-0.8821804	-0.87391177	-0.88044505	-0.80895567	-0.88683291	-0.92602309	-0.90180834	-0.92022015	-0.92535499	-0.88331768	-0.9317092	-0.99367519	-0.91165229	-0.96074319	-0.99347461	-1.0409567	-1.0739878	-1.008234	-1.0061943	-1.0304824	-0.95906716	-0.8906352	-0.8781486	-0.77507971	-0.6870353	-0.66475871	-0.5953013	-0.50909821	-0.42626407	-0.44355598	-0.39454227	-0.4168346	-0.38282671
-0.003376902	-0.27926539	-0.23051899	-0.63597815	-0.89479525	-1.0231052	-1.243738	-1.4583723	-1.6778956	-1.7845295	-1.7645044	-1.6832758	-1.4631015	-1.1011968	-0.65303247	-0.31466504	-0.24303284	-0.19155775	0.007599338	0.17111957	0.26839502	0.38436986	0.4265509	0.3859307	0.38822989	0.42239395	0.42333826	0.43359269	0.45610947	0.43919966	0.43655705	0.46542888	0.42828293	0.37433127	0.41701464	0.4561745	0.42258632	0.40604845	0.4088106	0.42823967	0.46536054	0.44482823	0.42153408	0.48424791	0.54322181	0.5206434	0.47084118	0.43934951	0.42381608	0.4258561
-0.58205832	-1.7795838	-2.6719759	-3.4331371	-3.4431024	-3.1868939	-2.8857641	-2.5607165	-2.0365733	-1.4521802	-1.1117085	-1.0197567	-0.85551953	-0.4969401	-0.18087821	0.010475617	0.032523661	-0.045392872	-0.026900047	0.062842118	0.1210437	0.12638045	0.12020235	0.084479349	0.061573314	0.060769311	0.058932879	0.097237235	0.11007467	0.15301354	0.15426517	0.12630055	0.16505504	0.10125276	0.076637779	0.12989844	0.069544487	0.048749567	0.10395695	0.10490532	0.095793537	0.034250198	0.003608769	0.084049575	0.051500839	-0.021614378	0.01841692	-0.038630019	-0.15482089	-0.11905476
-1.9097521	-3.7890203	-4.1817204	-4.2504255	-3.6978788	-2.6583934	-1.6545188	-1.5958885	-0.96155553	-0.4568222	-0.53580445	-0.40470564	-0.40408639	-0.4981351	-0.49831608	-0.33750184	-0.44770397	-0.44946303	-0.46402535	-0.56883428	-0.46894446	-0.48789055	-0.5168244	-0.49759657	-0.59226914	-0.5879824	-0.60418912	-0.66036819	-0.67407017	-0.73160586	-0.69314302	-0.70425097	-0.86950131	-0.85158988	-0.87625407	-0.9136761	-0.830646	-0.70748298	-0.68348839	-0.79662413	-0.75002081	-0.64594422	-0.6173061	-0.43701446	-0.44958364	-0.33877921	-0.23588794	-0.063406665	-0.070775312	-0.025937099
0.89008037	-1.0931429	-3.120885	-4.7460683	-4.6558949	-3.5446364	-1.990285	-1.6173654	-1.163106	-0.13960185	-0.12223922	-0.10122864	-0.13546476	-0.052696716	-0.083323477	-0.069956372	-0.10469245	-0.077716227	-0.12634384	-0.14027139	-0.057766029	-0.15798694	-0.13458598	-0.27628643	-0.31723866	-0.39730931	-0.37537475	-0.36457065	-0.42733853	-0.49701986	-0.59823988	-0.62336738	-0.71246361	-0.81738225	-0.7880719	-0.90872386	-1.0298534	-0.99524559	-1.065269	-1.0440888	-1.0233215	-0.9153039	-0.78601614	-0.78561101	-0.51581842	-0.39836363	-0.29494138	-0.21383187	-0.15809012	-0.027163531
-0.65666958	-1.1872677	-1.2823869	-1.8532843	-2.0535611	-2.1913161	-2.0815572	-1.8420369	-1.5421298	-1.0745932	-0.70301785	-0.56819174	-0.47912728	-0.24968973	0.090941004	0.37310594	0.39605659	0.38448226	0.46554458	0.37747023	0.40707804	0.52683672	0.46809467	0.4562614	0.42521439	0.40131898	0.43779241	0.43914561	0.43917429	0.43675755	0.46539293	0.46719831	0.42632705	0.40472879	0.43432076	0.47867252	0.44540259	0.45819997	0.46474741	0.40393644	0.43295068	0.42908948	0.38335482	0.39689082	0.3830007	0.37006394	0.40017666	0.41560881	0.42907478	0.38377865
-1.1008778	-3.9968398	-4.2858426	-4.5065789	-4.0223767	-3.2343676	-1.5661258	-0.99225766	-0.75467971	0.042321173	0.14895093	0.18352707	0.29487608	0.19023267	0.235575	0.25348712	0.2217424	0.050233259	0.17804214	0.13956318	0.046794433	0.043007139	0.10654432	0.012654003	0.003994854	0.045724179	-0.045999362	-0.072666959	-0.071077909	-0.15386649	-0.22725443	-0.2492697	-0.25348935	-0.33283516	-0.26432996	-0.34582525	-0.31078107	-0.33415978	-0.30617791	-0.17456252	-0.20616017	-0.22447967	-0.048683931	-0.019621159	0.094805186	0.11678639	0.18518592	0.23052577	0.13802707	0.24442554
-0.36223864	-1.7844796	-2.5083201	-3.3544479	-4.0644448	-4.0826378	-3.1472645	-1.9481881	-1.6159005	-1.1534676	-0.50734883	-0.38202742	-0.42956633	-0.4106477	-0.4118691	-0.45637857	-0.41552937	-0.3384102	-0.36942247	-0.42583576	-0.42737166	-0.45705168	-0.45900773	-0.42789231	-0.40659979	-0.50514702	-0.42865869	-0.45081377	-0.44279431	-0.35295096	-0.46491132	-0.44258162	-0.4738781	-0.47921437	-0.48161952	-0.4168957	-0.39130076	-0.45745873	-0.36715071	-0.28182827	-0.2625033	-0.19982543	-0.14066837	-0.074566735	-0.036286271	-0.037843927	-0.049748309	-0.044947342	0.023969063	0.12431083
-1.5753018	-2.1426799	-2.053792	-2.3649421	-2.2851079	-2.2169351	-2.0476959	-1.7385623	-1.4983934	-1.0292304	-0.59814392	-0.4357373	-0.33554754	-0.1912499	0.013014591	0.21387312	0.24465066	0.19226209	0.23136515	0.2185291	0.16601078	0.17922668	0.22209162	0.29922857	0.30166454	0.2519819	0.29177209	0.30445345	0.27419601	0.31065976	0.30567941	0.25012766	0.28947063	0.31108204	0.28423352	0.32637373	0.29617491	0.21572057	0.19160942	0.20373	0.32262675	0.41789279	0.40489606	0.39560836	0.36034925	0.35459584	0.39870567	0.38097981	0.36267207	0.41639526
1.6745991	0.95989552	-0.79913156	-2.1473246	-3.5853458	-3.9687386	-2.9127219	-1.9037016	-1.7240939	-1.1817422	-0.10623525	-0.17939158	-0.11098008	-0.11570368	-0.092957776	-0.11204939	-0.24063202	-0.22279637	-0.18341414	-0.2880768	-0.32684029	-0.34507129	-0.39468893	-0.44722147	-0.52172912	-0.53025768	-0.61869063	-0.71881983	-0.67663124	-0.91607878	-0.99577033	-0.96099128	-1.0860113	-1.2246297	-1.2312959	-1.261325	-1.2443225	-1.4148165	-1.3719085	-1.3387871	-1.3696472	-1.2797725	-1.2376341	-1.0900959	-0.97396429	-0.86163472	-0.62923468	-0.51404391	-0.40879788	-0.38037696
-0.83228111	-1.7003675	-2.2573013	-2.8536712	-2.8533008	-2.7014866	-2.2857261	-1.555512	-1.2666223	-1.085957	-0.69464057	-0.58851692	-0.66246942	-0.76800441	-0.7725505	-0.62105407	-0.61418665	-0.63012434	-0.66957728	-0.68415362	-0.69294243	-0.61130156	-0.64700697	-0.62136212	-0.6410713	-0.65907019	-0.62097711	-0.67492061	-0.66416383	-0.7369427	-0.76923705	-0.69965708	-0.80030165	-0.72742332	-0.75043487	-0.78906542	-0.73295704	-0.76548658	-0.69708867	-0.76728083	-0.71641729	-0.64584327	-0.57317813	-0.5602558	-0.61643357	-0.61431553	-0.55193907	-0.40993954	-0.46597041	-0.42836411
0.072529729	-0.4161479	-0.65781764	-1.1735649	-1.3762776	-1.6123308	-1.8872548	-1.8450387	-1.6819335	-1.4730614	-1.143529	-0.69659591	-0.28021097	-0.097909055	-0.11720336	-0.12966351	0.044274094	0.35405554	0.56777622	0.62044663	0.59783939	0.54140736	0.49714234	0.46354593	0.46774639	0.55037693	0.55922676	0.47688464	0.47269418	0.49532309	0.47375136	0.48282629	0.52062216	0.53280318	0.52403509	0.51167603	0.5016163	0.48775051	0.45408186	0.40703307	0.4140996	0.47888847	0.49216325	0.45315615	0.4575113	0.47476579	0.46132994	0.41358936	0.36163109	0.37964283
0.7086579	-0.38873205	-1.3737971	-2.0011479	-2.6880651	-2.9960107	-2.8775533	-2.460169	-1.797271	-1.3571798	-1.0041632	-0.92058134	-0.67544532	-0.24479214	0.096444774	0.19631862	0.1512099	0.13671421	0.22615246	0.22838334	0.25443988	0.23316004	0.20145146	0.17588174	0.19385706	0.24587942	0.18064858	0.23049128	0.23066475	0.14136229	0.092971764	0.13367457	0.16713653	0.14664332	0.10962922	0.058904195	0.066816684	0.05741169	0.020945167	0.067549925	-0.041943128	-0.05783953	-0.14169823	-0.090983235	-0.16776503	-0.24198301	-0.13648306	-0.17900379	-0.28605918	-0.26206694
-1.1812944	-2.3030416	-2.8690724	-3.9477131	-4.5017257	-4.172636	-2.8633193	-1.8925259	-1.6618946	-0.90185366	-0.42296226	-0.35216932	-0.31962272	-0.3624531	-0.32147097	-0.31601848	-0.30239989	-0.29278875	-0.31629042	-0.37401649	-0.40876531	-0.37756213	-0.45878602	-0.32972626	-0.35042867	-0.3905706	-0.37661534	-0.49349652	-0.53217646	-0.52083634	-0.5268396	-0.58827527	-0.70819185	-0.58291442	-0.67049856	-0.6965283	-0.60066302	-0.66001072	-0.55897566	-0.5096429	-0.48079228	-0.43953457	-0.23169533	-0.27486931	-0.13580341	-0.045989237	-0.037749591	-0.024957385	0.041773124	0.094939229
1.7537712	0.37744734	-1.5316436	-2.8361512	-3.8724592	-4.1496651	-3.1651775	-1.9307402	-1.6298264	-1.0859445	-0.02716877	0.11815047	-0.062871842	-0.010539842	0.015506518	0.013254589	0.019849937	-0.14476763	-0.15337736	-0.082279291	-0.10596426	-0.24526793	-0.23005094	-0.27801168	-0.33022009	-0.41143063	-0.38114317	-0.50082143	-0.56881586	-0.68412411	-0.82588109	-0.84397059	-0.97821149	-0.96536428	-1.0483388	-1.1608756	-1.3199275	-1.2687319	-1.2782613	-1.280484	-1.2221457	-1.1904423	-1.0889431	-1.0144347	-0.85312254	-0.80241368	-0.79878516	-0.48690598	-0.41404197	-0.22511535
0.67939822	-1.6369953	-3.8935294	-4.7045636	-4.1843237	-3.0273867	-2.0169664	-1.7762535	-1.2497555	-0.40125449	-0.25140049	-0.35847341	-0.32671157	-0.18503376	-0.22637367	-0.21257728	-0.21167887	-0.21773305	-0.31011734	-0.27836813	-0.35987779	-0.28659427	-0.42994472	-0.46460544	-0.45085285	-0.48018654	-0.63307982	-0.66137795	-0.70966692	-0.72419482	-0.80201538	-0.76426092	-0.86419979	-0.93883726	-0.95707203	-1.0294794	-0.86423947	-0.93337635	-0.93227015	-0.76287221	-0.75136845	-0.57993157	-0.53523226	-0.38483388	-0.27677174	-0.2751954	-0.14454159	-0.062970929	0.016767798	-0.036293547
-0.47857737	-1.779959	-2.3981589	-3.1701118	-3.5597319	-3.5739558	-2.9897701	-2.2706046	-1.6882766	-1.3598716	-1.3118421	-1.0778821	-0.69827578	-0.21641865	-0.077802294	-0.10695651	-0.092762962	-0.12619515	-0.093113189	-0.088585489	-0.10115715	-0.11998818	-0.20823966	-0.19049072	-0.095053862	-0.12877734	-0.18909484	-0.0910779	-0.1207338	-0.19018952	-0.17317598	-0.22600846	-0.24595544	-0.21449448	-0.2041828	-0.21137927	-0.22971654	-0.22738392	-0.20771376	-0.24155164	-0.34911461	-0.29114901	-0.26403276	-0.34808573	-0.39162102	-0.37868382	-0.33999646	-0.36983163	-0.42495281	-0.43690001
-0.39434396	-2.8242309	-4.1229839	-5.0099138	-4.3395065	-3.355606	-1.9622686	-1.5824346	-1.2969124	-0.35090463	-0.18081649	-0.2818549	-0.26589604	-0.20707189	-0.16551055	-0.2188556	-0.18233065	-0.20337494	-0.26226066	-0.21505699	-0.22153996	-0.18456477	-0.26459537	-0.32388996	-0.27086105	-0.34668317	-0.41886417	-0.4546275	-0.54663268	-0.57047412	-0.57867828	-0.69218963	-0.78514952	-0.68596223	-0.75562501	-0.84227672	-0.77310154	-0.84334804	-0.72048365	-0.68290328	-0.69359975	-0.48326773	-0.4299413	-0.33728223	-0.21237175	-0.13259027	-0.017167585	0.034268048	0.01798387	0.049545761
0.3973526	-1.6893153	-2.7698923	-3.8836302	-4.427945	-3.3835845	-2.1474337	-1.8391715	-0.98741251	-0.22154877	-0.34506585	-0.41169028	-0.32883744	-0.2870338	-0.2376865	-0.28221766	-0.44477107	-0.36738697	-0.38830607	-0.47396722	-0.36575628	-0.52628059	-0.41546664	-0.54288072	-0.58641298	-0.72946665	-0.75379186	-0.66760658	-0.84285071	-0.87696558	-0.90196023	-1.0833732	-1.0126075	-1.0404593	-1.1061848	-1.1129467	-1.1549011	-1.0592333	-1.003218	-0.91809598	-0.90615195	-0.70301535	-0.53820571	-0.48038605	-0.4156975	-0.17717044	-0.37272791	-0.20547166	-0.16727321	-0.1855785
0.59426445	0.4929122	-1.4095784	-2.7562986	-3.6625308	-4.1268619	-3.1034876	-2.1130339	-1.9978106	-1.0809345	-0.27030955	-0.39150829	-0.28125662	-0.27578336	-0.30926829	-0.36078619	-0.31473326	-0.35992243	-0.3893181	-0.40816704	-0.4403014	-0.55978154	-0.66244256	-0.64420697	-0.60349718	-0.72255801	-0.71833769	-0.83077059	-0.78356153	-0.90944344	-1.0130737	-0.96080842	-1.0499105	-1.0757968	-1.1681807	-1.13946	-1.1261846	-1.1407704	-1.1299112	-1.0724448	-1.0128739	-1.0385681	-0.89665629	-0.75410014	-0.5452444	-0.48191961	-0.39479411	-0.38669178	-0.31453721	-0.29188789
0.15046721	-1.5793518	-3.344964	-4.4078868	-4.0350237	-3.1458079	-2.1908278	-1.7613315	-1.5365883	-0.71134792	-0.38499888	-0.45368072	-0.4398389	-0.47250198	-0.44558732	-0.49497746	-0.49634935	-0.50640134	-0.48571543	-0.55971082	-0.49291448	-0.5292124	-0.60516197	-0.56352605	-0.6558288	-0.67985407	-0.73440981	-0.72627704	-0.81028445	-0.85212357	-0.84596138	-0.88228932	-0.94766928	-0.95236765	-0.94344364	-0.8810587	-0.88767433	-0.86401418	-0.90232403	-0.74414135	-0.75266269	-0.59750535	-0.54047008	-0.51302526	-0.48528999	-0.38456804	-0.30345453	-0.2069752	-0.17647256	-0.16081918
1.0488882	0.13234815	-0.9265614	-1.640794	-2.005887	-2.4762905	-2.6502236	-2.622715	-2.2070312	-1.5855661	-1.0686432	-0.71791168	-0.52959936	-0.50961699	-0.15466901	0.19430922	0.3515311	0.3827407	0.33696247	0.39674552	0.32802643	0.35190603	0.29275981	0.33029836	0.33670599	0.30624603	0.33823716	0.32752685	0.29099817	0.24032931	0.3054995	0.26956346	0.23471505	0.26954411	0.30936748	0.28391493	0.26545937	0.28361531	0.22685373	0.24521538	0.23791871	0.14867716	0.22300354	0.21161363	0.11515736	0.09964746	0.069644618	0.10661134	0.17889688	0.086611772
1.3841956	-0.06044801	-2.394538	-4.1902669	-4.3993817	-3.7595331	-2.6414774	-1.8756642	-1.7152337	-1.0112309	-0.40331362	-0.42929759	-0.44877209	-0.45265701	-0.45570314	-0.49839086	-0.43293796	-0.46935708	-0.56737816	-0.48776687	-0.48425395	-0.45429481	-0.54697559	-0.53905784	-0.51504132	-0.58274636	-0.65806587	-0.66867136	-0.72224954	-0.84126414	-0.87726953	-0.90355149	-1.0220127	-0.95313337	-1.0459777	-1.0082862	-0.98998976	-0.96180613	-0.89219991	-0.90595416	-0.83300111	-0.74291409	-0.55967839	-0.50873422	-0.39295087	-0.30235392	-0.16481213	-0.12889831	-0.091407307	0.054201393
-0.35313554	-2.7596141	-3.9629973	-4.4406234	-4.5339097	-3.6587116	-2.3503919	-1.8572152	-1.3857999	-0.56655198	-0.50413285	-0.43293113	-0.45730998	-0.44356122	-0.50398837	-0.41769108	-0.39515174	-0.41337485	-0.4642593	-0.44114887	-0.46124098	-0.48592185	-0.42191415	-0.49152824	-0.50478763	-0.59923487	-0.55024286	-0.601358	-0.64910801	-0.66691857	-0.68687849	-0.71823832	-0.8324866	-0.80658267	-0.81984381	-0.78630367	-0.72528903	-0.77581681	-0.63848856	-0.63393937	-0.57917233	-0.46924353	-0.38569807	-0.36573079	-0.24612791	-0.14710469	-0.098491857	-0.014322333	-0.02677238	0.017731648
0.30348816	-1.7968885	-3.596764	-4.6180827	-4.1050392	-3.1325418	-2.0192505	-1.6992669	-1.3280904	-0.50738745	-0.23311003	-0.24053034	-0.20217516	-0.22366625	-0.20151393	-0.22774311	-0.19379435	-0.23683051	-0.35325727	-0.32973858	-0.3433155	-0.31320709	-0.41662268	-0.49438313	-0.47179546	-0.52165392	-0.62201846	-0.62049198	-0.66479543	-0.67155879	-0.79031272	-0.83646439	-0.79337559	-0.90850577	-0.89887636	-1.0301765	-0.97946788	-0.99023204	-0.82533645	-0.76894357	-0.7846585	-0.76817829	-0.58584428	-0.50495369	-0.38683873	-0.22703286	-0.1709426	-0.19454888	-0.13051014	-0.091583122
1.2500604	0.76080049	0.042924609	-0.62797378	-0.96345414	-1.2613352	-1.6524399	-1.8884331	-1.9352167	-1.8084291	-1.3809632	-0.91523016	-0.6879386	-0.55233001	-0.46762861	-0.27781619	0.19758491	0.48463036	0.46380903	0.44558591	0.44701164	0.46543701	0.43565881	0.39052092	0.45995236	0.47767963	0.402405	0.4116876	0.48664305	0.49826623	0.4174745	0.40432584	0.3835901	0.36485475	0.40714119	0.4018189	0.43630021	0.44604556	0.38249468	0.39645493	0.35582625	0.32053433	0.31699475	0.26518642	0.36387824	0.25711295	0.20604583	0.28445102	0.25547866	0.29578871
-0.92282223	-1.1388419	-1.1923367	-1.5927683	-1.545915	-1.707827	-1.8900388	-2.0065937	-2.0883727	-2.0254898	-1.8078932	-1.4143691	-1.0097587	-0.67689253	-0.47955241	-0.40350952	-0.22356112	0.1066304	0.29195335	0.28243778	0.34744631	0.41162501	0.34527874	0.32167823	0.31905651	0.31560534	0.36259541	0.35357559	0.31204145	0.31801635	0.32230541	0.30447884	0.31038837	0.33547514	0.34303666	0.32419292	0.30787336	0.34671058	0.3565009	0.28055027	0.26999867	0.3127221	0.3254031	0.32315191	0.29852669	0.29208197	0.29793733	0.3199095	0.33687452	0.2866568
-0.30466237	-2.032233	-3.3014144	-4.0056921	-3.4249569	-2.704033	-1.8092355	-1.7578203	-1.0957921	-0.41995909	-0.35402632	-0.43583894	-0.50425635	-0.49299625	-0.44719705	-0.35129388	-0.43585715	-0.53202429	-0.54303394	-0.59011998	-0.55400145	-0.50674993	-0.61253369	-0.63487335	-0.67191021	-0.65450529	-0.83794481	-0.80867664	-0.85931938	-0.91631676	-0.99879613	-1.0538507	-1.0414237	-1.0983917	-1.0326349	-1.1358716	-1.2237776	-1.0331717	-1.0029105	-0.99449891	-0.98424645	-0.90508589	-0.85480177	-0.70684471	-0.55632432	-0.61295716	-0.3641763	-0.40039452	-0.34806415	-0.12844018
1.1315853	0.20971841	-1.7286541	-2.9883076	-3.9559807	-4.2353798	-3.1859088	-2.0754049	-1.8079613	-1.0036194	-0.29885634	-0.2722785	-0.28857324	-0.36922185	-0.37216102	-0.34451539	-0.30275166	-0.25734646	-0.3314707	-0.36945307	-0.47047784	-0.49998873	-0.47456417	-0.50095879	-0.57031531	-0.6680433	-0.72038215	-0.72606253	-0.67289052	-0.9074039	-0.77718596	-0.90700351	-1.0113606	-1.083481	-1.014944	-1.0811587	-1.0648047	-1.1212341	-1.0137699	-0.94528095	-0.91893941	-0.80088503	-0.87544539	-0.61041425	-0.5295739	-0.49625207	-0.3005879	-0.27798095	-0.30239893	-0.098344411
-1.5076736	-3.57455	-4.4780109	-4.4082752	-3.3212415	-2.1051715	-1.4810482	-1.3013622	-0.4982396	-0.2869283	-0.39003094	-0.26384158	-0.31802419	-0.18591558	-0.26978996	-0.32224541	-0.30925306	-0.39110135	-0.3032594	-0.31929186	-0.40791759	-0.42157915	-0.48138035	-0.44751848	-0.5248504	-0.46911847	-0.58260667	-0.67903585	-0.65205179	-0.84685281	-0.76668159	-0.73514832	-0.78846458	-0.85127649	-0.83700984	-0.84350094	-0.82704168	-0.87806084	-0.75509458	-0.80992101	-0.67941539	-0.58341796	-0.45742032	-0.37778498	-0.36062856	-0.23172648	-0.2368416	-0.047710649	-0.052632422	-0.074354922
-3.6941974	-4.7282401	-4.3730035	-4.1026971	-3.0573066	-1.5801762	-0.96158976	-0.8048271	0.08990822	0.25572384	0.29568263	0.34493176	0.31290956	0.2591011	0.25072645	0.24627427	0.22583329	0.25535129	0.27848556	0.18553023	0.086223376	0.12881665	0.14605708	0.082570433	0.05364252	0.07001421	-0.099421104	-0.046515025	-0.17738259	-0.21292456	-0.28723522	-0.30277234	-0.32715256	-0.38977638	-0.34176012	-0.36989685	-0.37622731	-0.329542	-0.26096882	-0.28773089	-0.14005449	-0.14752773	-0.038556589	-0.033266045	0.04636268	0.20687591	0.25490744	0.22361755	0.19097827	0.3005908
2.6302249	1.5530036	0.28320415	-0.45091597	-1.3233162	-1.2518725	-1.265114	-0.95681528	-0.51961261	-0.062266279	0.20494914	0.39751635	0.52518456	0.76031872	1.160225	1.3233894	1.3199945	1.2357918	1.2891656	1.2895501	1.2811702	1.3078295	1.2354305	1.2094242	1.186018	1.1511088	1.1423153	1.1591886	1.1044022	1.0814482	1.1127537	0.99640614	0.96352466	0.95242673	0.86199066	0.83411736	0.79928266	0.72391751	0.74694258	0.70063613	0.57270846	0.56116719	0.45313647	0.36539363	0.26453844	0.19520585	0.17080023	0.1221222	0.10525246	0.054255842
-0.009656398	-1.0176085	-1.4982248	-2.1617187	-2.4112669	-2.4348856	-2.4377401	-2.3084828	-2.2013517	-2.0213933	-1.6210808	-1.1105049	-0.70233516	-0.50475324	-0.41016348	-0.28800428	-0.10838045	0.10475739	0.33369951	0.46652374	0.42805689	0.36527073	0.41466057	0.48453557	0.4642549	0.40411708	0.41989277	0.4522034	0.41931218	0.42553475	0.44762178	0.39007854	0.35769432	0.38692841	0.41065638	0.41835995	0.38922892	0.37555056	0.3918052	0.34743715	0.29258066	0.3314163	0.38925264	0.37700457	0.33470474	0.31464404	0.32757366	0.37259837	0.39283829	0.32819094
2.5641795	1.6132621	-1.0952119	-2.50329	-3.9411015	-4.1119994	-3.0458721	-1.8263293	-1.4754437	-0.87202131	0.11602798	0.20517014	0.21609356	0.02963587	0.13780426	-0.080807075	-0.026974378	0.030210576	0.019037774	-0.011212451	-0.14642178	-0.18696535	-0.15845222	-0.40963011	-0.36153382	-0.43239558	-0.45967181	-0.53924612	-0.63494411	-0.75497652	-0.59880865	-0.84076671	-0.80720158	-1.0287695	-1.0540323	-0.92218105	-1.0939547	-1.042986	-1.0945768	-0.96368554	-1.0869947	-0.92029587	-0.77627543	-0.64401419	-0.52604358	-0.42133269	-0.30396019	-0.2582466	-0.25264623	0.001836395
0.20895144	-0.48893806	-1.3612999	-1.9864926	-2.2191224	-2.2918193	-2.2336618	-2.0591894	-1.8701777	-1.4194574	-0.8815009	-0.76518598	-0.6343317	-0.38716251	-0.15453267	-0.11091458	-0.067296487	-0.11091458	-0.052757123	-0.096375216	-0.081835852	-0.081835852	-0.15453267	-0.11091458	-0.11091458	-0.12545395	-0.11091458	-0.096375216	-0.096375216	-0.12545395	-0.11091458	-0.12545395	-0.16907204	-0.11091458	-0.096375216	-0.12545395	-0.11091458	-0.21269013	-0.13999331	-0.16907204	-0.12545395	-0.19815077	-0.1836114	-0.1836114	-0.13999331	-0.2272295	-0.21269013	-0.24176886	-0.16907204	-0.1836114
-1.4269827	-4.1482687	-4.526609	-4.3931018	-3.3524866	-2.1812204	-1.6449994	-1.4088779	-0.44111304	-0.24529291	-0.3057425	-0.32315282	-0.22090808	-0.27864649	-0.25573214	-0.22557522	-0.22391917	-0.25070788	-0.29997572	-0.27295397	-0.28633432	-0.28276059	-0.31588767	-0.38355984	-0.35352926	-0.46664678	-0.38522774	-0.54351214	-0.59002443	-0.66689612	-0.73757484	-0.76121785	-0.7462089	-0.87007306	-0.84775569	-0.85964836	-0.85412669	-0.8238481	-0.73943797	-0.78501267	-0.69447704	-0.55331299	-0.46798696	-0.43378884	-0.30511969	-0.25895244	-0.13125205	-0.095790046	0.023262675	0.054322796
0.16958503	-2.4959718	-4.2149509	-4.9466324	-4.4282824	-3.3590297	-1.8088067	-1.2322256	-0.87978376	0.086026962	0.092396859	0.13041099	0.27852199	0.17216973	0.16267899	0.07178262	0.23250724	0.13318674	0.11241525	0.052119719	-0.037774821	-0.013299664	-0.12588364	-0.045579765	-0.02736842	-0.10744376	-0.058754766	-0.15614728	-0.20244627	-0.22172188	-0.32112423	-0.35879393	-0.5074454	-0.43801864	-0.50063459	-0.49498731	-0.66444179	-0.50738923	-0.40186127	-0.50521505	-0.43488549	-0.3249755	-0.22511436	-0.18072907	-0.15318035	-0.1116744	0.024541751	-0.041301866	0.085297358	0.12633577
-0.71257478	-1.6856843	-1.9358052	-2.5890477	-2.8897904	-2.8857942	-2.7108816	-2.3456023	-1.9285811	-1.3804168	-0.81936267	-0.54877139	-0.43699299	-0.27385851	-0.019807122	0.30001196	0.39089283	0.4142421	0.49179526	0.42356319	0.45691869	0.52805908	0.45982683	0.41506733	0.37221952	0.40900693	0.48978599	0.49155365	0.5085638	0.50742196	0.48189753	0.4412607	0.39042379	0.43885729	0.5031683	0.47744375	0.42914433	0.41186695	0.40430501	0.38033757	0.39750191	0.41379797	0.35873843	0.37823697	0.44426828	0.38466909	0.28301558	0.25467254	0.28760267	0.31095092
2.4028692	2.036719	0.34090237	-1.2864359	-3.3014551	-4.2245689	-3.3983068	-2.0793023	-1.5979055	-1.5279736	-0.075556017	0.15018446	-0.018965012	0.15663253	0.083514438	0.054505576	0.06397801	-0.01048702	-0.074013727	-0.10897484	-0.026492113	-0.23756575	-0.21214982	-0.27712782	-0.37903349	-0.32254435	-0.48713548	-0.65077272	-0.70534842	-0.70664499	-0.92590132	-0.8662099	-0.99841442	-1.126847	-1.3522409	-1.4065604	-1.3555018	-1.457718	-1.4997178	-1.5850003	-1.4679456	-1.372172	-1.3730991	-1.2589068	-1.0889847	-0.92281284	-0.9173121	-0.6498836	-0.57360531	-0.35838517
0.030878018	-2.8145433	-4.3582955	-4.3869483	-4.2332064	-3.1647596	-1.8923494	-1.4764045	-0.9613256	-0.010193965	0.18745173	-0.015564837	0.083736568	0.067608767	0.093911754	0.033610493	0.00117421	0.040483228	-0.071923943	-0.034957475	0.025470229	-0.032765834	-0.13596911	-0.15142128	-0.18818194	-0.24064411	-0.18250818	-0.20492063	-0.31508764	-0.3763842	-0.4213727	-0.45571676	-0.64267186	-0.68908652	-0.60758669	-0.66779794	-0.66049724	-0.51982585	-0.52791205	-0.38239083	-0.38648935	-0.17224144	-0.17347248	-0.1561163	-0.000953473	0.066631792	0.072894248	0.12653361	0.25879969	0.19655646
-0.67155938	-1.2131216	-1.3162312	-1.7496506	-1.8924416	-2.1556143	-2.2974397	-2.1035082	-1.8566729	-1.5079409	-1.1343157	-0.73385193	-0.44175813	-0.36455211	-0.29033922	-0.18247245	0.00858843	0.27410925	0.38653396	0.37841908	0.39849266	0.41698264	0.41773428	0.41718069	0.41654647	0.39757285	0.38409013	0.40018932	0.39235811	0.3664508	0.36827365	0.3900125	0.41380952	0.38665301	0.33860518	0.35922499	0.37446614	0.3409112	0.32318248	0.35643424	0.39764619	0.36052837	0.32289476	0.33999157	0.30222273	0.27340072	0.31701872	0.31215037	0.27529797	0.29407967
0.19051403	-0.10230775	-0.55241023	-1.0643913	-1.3026149	-1.5218729	-1.8049911	-2.0561807	-2.0848517	-1.8391697	-1.5141082	-1.0974252	-0.67647939	-0.44574755	-0.35644024	-0.26600147	-0.064550797	0.19780249	0.31178097	0.23400123	0.16173482	0.2127658	0.28041138	0.32021785	0.35531559	0.32920927	0.29208066	0.28448044	0.27699538	0.34785036	0.43501444	0.39079927	0.32612475	0.35264114	0.36731426	0.34805118	0.3669875	0.41168234	0.414347	0.34167448	0.33482991	0.4142631	0.42349843	0.43340188	0.46251551	0.41700337	0.4184458	0.46646463	0.40322705	0.35250521
-0.90084791	-3.181191	-4.0649375	-4.5346976	-4.0959364	-3.1098734	-2.3981662	-2.1257687	-1.475046	-1.1312341	-1.1017337	-1.2128846	-1.269728	-1.2604839	-1.1558	-0.84503967	-0.5032752	-0.18439251	-0.16589565	-0.21910887	-0.23156649	-0.2189528	-0.20407444	-0.19584491	-0.13381488	-0.10710105	-0.026818927	-0.04451099	-0.044817348	-0.073897706	-0.14400422	-0.16709028	-0.24698356	-0.26733926	-0.28765571	-0.33655285	-0.33802798	-0.36531359	-0.33664132	-0.29947518	-0.25260639	-0.19654449	-0.1388792	-0.13426499	-0.039252834	-0.026714937	0.028410456	0.068059175	0.06597239	0.0547898
1.0066612	-0.7129771	-2.1090848	-3.2562893	-4.0037859	-3.3199764	-2.2244663	-1.8241457	-1.6001011	-0.55259014	-0.3739103	-0.44742468	-0.34219461	-0.40622256	-0.41756929	-0.46513571	-0.41796292	-0.40866813	-0.43360333	-0.50414263	-0.44853792	-0.49157178	-0.5398227	-0.51206043	-0.61953756	-0.65659449	-0.68968956	-0.7080083	-0.83093297	-0.8989634	-1.0342897	-1.1046903	-1.198025	-1.2683603	-1.2505573	-1.2656655	-1.3382759	-1.2544975	-1.2814043	-1.35122	-1.2037743	-1.1771272	-0.96441222	-0.78746019	-0.75133941	-0.61495838	-0.42236376	-0.3557697	-0.36892632	-0.18958694
-0.90458107	-3.974634	-4.5102999	-4.6731428	-3.7246214	-2.2525503	-1.6360144	-1.3837805	-0.40023199	-0.1417814	-0.22392116	-0.17371756	-0.19909525	-0.1895221	-0.1520465	-0.20402843	-0.19600469	-0.18259363	-0.15392353	-0.24066052	-0.27781369	-0.27706517	-0.37566231	-0.37797077	-0.37161114	-0.44057586	-0.45477555	-0.59586846	-0.6663536	-0.57511152	-0.71079189	-0.77731683	-0.8696028	-0.85308318	-0.9218574	-0.98011179	-0.9054177	-0.8583246	-0.82752307	-0.74327891	-0.7005614	-0.69859824	-0.53947291	-0.41864474	-0.38201724	-0.22987122	-0.18021706	-0.18958804	-0.076096066	-0.14900446
-0.75536263	-1.6502063	-2.7039646	-3.5563431	-4.2865004	-4.1325079	-3.6119114	-2.6700625	-1.5600025	-1.1991627	-0.54079265	-0.00640818	0.15529432	0.041986421	-0.006967341	0.28931803	0.26223382	0.22512161	0.21065487	0.087351163	0.011825406	0.20592582	0.22933496	0.22943374	0.15528516	0.13106458	0.15135626	0.11538443	0.088817745	0.15442261	0.14739327	-0.004466894	0.10333119	0.038219374	-0.041835334	-0.000215404	-0.012716442	0.077983338	0.23503298	0.055559045	0.020314143	0.21438276	0.1470839	0.24945696	0.24977144	0.20520839	0.35661464	0.22988817	0.30677444	0.44434287
0.7868802	0.031393962	-1.655758	-2.8176618	-3.9601375	-4.3522634	-3.4391167	-2.31398	-1.8471066	-1.1796642	-0.18759732	-0.19995869	-0.25998903	-0.23715067	-0.22185687	-0.27184573	-0.21070087	-0.17711041	-0.28652101	-0.27281569	-0.31276734	-0.31554582	-0.34427344	-0.56034333	-0.42506203	-0.5354851	-0.55510699	-0.56389002	-0.60916687	-0.7072714	-0.70135882	-0.82555421	-0.91374828	-0.94854392	-0.91913697	-1.1529779	-1.0210253	-1.1258142	-1.1131766	-1.0943931	-1.068742	-0.99807956	-0.84038876	-0.71264237	-0.66752707	-0.52229267	-0.36100619	-0.29025542	-0.18977729	-0.085680422
-0.79079161	-2.739768	-3.7253333	-4.2989502	-3.8960083	-3.5316669	-2.5429446	-1.6397644	-1.5347179	-1.0114594	-0.53905703	-0.46395104	-0.3407116	-0.4074104	-0.41653379	-0.32396463	-0.3081821	-0.32971285	-0.32334337	-0.38413825	-0.30847679	-0.29615698	-0.40966918	-0.31847643	-0.41343696	-0.45191321	-0.46561032	-0.52008873	-0.5403492	-0.54736004	-0.54116439	-0.6040572	-0.64975705	-0.61060404	-0.65765997	-0.66113454	-0.64379132	-0.70257671	-0.60075151	-0.53007786	-0.46819791	-0.4604678	-0.39634504	-0.35307502	-0.26539922	-0.18043982	-0.15574251	-0.020251964	-0.011968384	0.02636366
-0.89012079	-2.9627514	-3.9338848	-4.1467223	-4.0186406	-3.4807612	-2.3858521	-1.7193198	-1.4969458	-0.89725806	-0.50698096	-0.3853143	-0.46849892	-0.36727089	-0.39353827	-0.3952009	-0.31877673	-0.42233107	-0.35944537	-0.33967511	-0.35171196	-0.40175492	-0.40756941	-0.42773501	-0.3648088	-0.48136008	-0.45116041	-0.47213618	-0.56414051	-0.51634653	-0.61834751	-0.65592017	-0.64225259	-0.67794617	-0.63751793	-0.65298357	-0.54070943	-0.58961325	-0.50648178	-0.5110702	-0.43307906	-0.40364256	-0.31731061	-0.28107946	-0.21528781	-0.18701031	-0.085051418	0.062130637	-0.03342439	0.088800632
0.29184859	-2.3295333	-3.5677395	-3.8996263	-3.6721897	-2.7640334	-1.4734978	-1.0879373	-0.54306818	0.27756771	0.67783842	0.58976566	0.53569162	0.57370664	0.51073432	0.50238214	0.5106161	0.38526378	0.54200706	0.42756315	0.34237472	0.36073232	0.26174603	0.25468272	0.22514251	0.12335293	0.059038658	0.1053794	-0.033304172	-0.035984907	-0.22350116	-0.27785011	-0.32855489	-0.38170144	-0.36004974	-0.38988331	-0.45121735	-0.56522222	-0.5006014	-0.46689416	-0.50280451	-0.45850168	-0.43388108	-0.33563035	-0.34171903	-0.36985403	-0.21444442	-0.19269084	-0.12308678	-0.15427947
0.27387082	-2.648604	-3.9898584	-4.3537706	-4.0334316	-3.471285	-2.0256668	-1.0104281	-0.83794877	-0.17571691	0.5709975	0.63550209	0.61789347	0.59179743	0.62878895	0.56703193	0.50723681	0.39075722	0.40410549	0.421443	0.41218955	0.41051141	0.36555806	0.26841962	0.23424108	0.21857377	0.19400424	-0.030130607	-0.071314929	-0.083165609	-0.19698035	-0.23135273	-0.32390179	-0.36632072	-0.32056772	-0.23039633	-0.26626774	-0.30307869	-0.23172126	-0.24882272	-0.19619907	-0.13729026	0.002196115	-0.010301989	0.043505787	0.25850536	0.091957297	0.20746802	0.2807132	0.28596776
-0.92320393	-1.7161611	-2.2336584	-2.6443927	-2.6210997	-2.3869122	-1.8510561	-1.2239714	-0.90783871	-0.80807671	-0.70018997	-0.34909034	0.20492161	0.34475907	0.32126419	0.30412594	0.23730359	0.24744947	0.2696264	0.32020839	0.34548947	0.31376033	0.33633713	0.35663273	0.23963942	0.19511733	0.23874327	0.23423213	0.21400905	0.29714537	0.2684304	0.13408146	0.13087167	0.12031502	0.17883089	0.083999994	0.10413196	0.12849374	0.090010763	0.055107068	-0.000276034	-0.009533857	-0.06926209	-0.044650513	-0.11918677	-0.19502944	-0.090458632	-0.14046983	-0.15589147	-0.13874135
-1.0601273	-2.7234793	-3.0834345	-3.9555691	-4.118897	-3.775926	-2.3443642	-1.3818715	-1.1141226	-0.49621946	-0.10079387	0.095230874	-0.075474233	-0.025409428	-0.071363036	-0.14927725	-0.015136654	-0.071302299	-0.017581321	-0.004335197	-0.13493023	0.009218848	0.021283002	-0.14922157	-0.15761098	-0.077418714	-0.16837958	-0.13262271	-0.1431955	-0.20323647	-0.25089915	-0.35604408	-0.40765887	-0.46114946	-0.52028652	-0.61390572	-0.64749565	-0.40781398	-0.2895479	-0.38784889	-0.31292338	-0.20066108	-0.19498647	-0.20199539	-0.23258803	-0.050706361	-0.060180258	0.1444139	0.12392956	0.033682955
-0.81668954	-1.3055077	-1.3025035	-1.6585458	-1.7432822	-1.8557518	-2.1075526	-2.1079015	-1.9590477	-1.6994309	-1.3484115	-0.97760349	-0.63265871	-0.467469	-0.4255244	-0.33855473	-0.16469205	0.069014815	0.24029484	0.28886566	0.30250386	0.27584604	0.23565009	0.27512404	0.30740498	0.28742626	0.30267098	0.34300367	0.34125965	0.29829253	0.2761277	0.29824436	0.30672673	0.30628249	0.31071067	0.29571452	0.32065016	0.34892087	0.29847001	0.28123864	0.32752584	0.31389862	0.29041609	0.32090959	0.28597879	0.23868961	0.31341764	0.34177782	0.29224725	0.32321476
-0.34309939	-1.59714	-2.3880904	-3.1254056	-3.1452044	-3.0151639	-2.8485332	-2.5860524	-2.2582028	-1.6541507	-1.036694	-0.72101544	-0.62103268	-0.50757555	-0.22569209	0.20427808	0.47348575	0.45590471	0.47333059	0.5531364	0.47510676	0.48073695	0.57411251	0.48756066	0.41591419	0.44735558	0.44297908	0.4233852	0.43889069	0.47517564	0.45206583	0.39315196	0.39649589	0.4239949	0.41742861	0.38934881	0.32496119	0.27858924	0.30381444	0.2960078	0.31333914	0.31383207	0.18507949	0.18977863	0.23152074	0.18325966	0.1928898	0.11887623	0.1084324	0.15984516
0.39099063	-0.94011279	-2.0647544	-2.7825272	-2.9711166	-3.0082452	-2.9003226	-2.6337614	-2.1991274	-1.5558484	-1.0686308	-0.81551235	-0.68140212	-0.60802285	-0.27974307	0.14271947	0.35401636	0.40582078	0.34411959	0.31534128	0.37040436	0.3718433	0.39786496	0.41575367	0.37385342	0.37636941	0.36888209	0.38753238	0.43710979	0.39528425	0.42537643	0.44425037	0.38415015	0.41377563	0.38084864	0.32591406	0.35368574	0.32495018	0.28076967	0.29306476	0.32923182	0.35700185	0.26887737	0.19091778	0.24186126	0.29671553	0.23369139	0.12665732	0.13455706	0.16777161
-2.2435443	-3.1672912	-3.3463665	-3.7616875	-3.6929832	-3.3800526	-2.7805333	-2.087116	-1.7734971	-1.6083989	-1.2063464	-1.0360626	-0.92817272	-0.90461951	-0.88228647	-0.90101154	-0.84106246	-0.78176045	-0.59585155	-0.61172316	-0.61860036	-0.60270823	-0.64608901	-0.5548492	-0.48164831	-0.37733878	-0.37355996	-0.37624874	-0.2652599	-0.33381176	-0.22343975	-0.17242783	-0.15446458	-0.050539803	0.00058714	0.040775349	0.001270905	-0.031321958	0.050020316	0.098850506	0.16902068	0.19961175	0.21021699	0.15622032	0.16535348	0.28149194	0.24270684	0.22705628	0.2697864	0.25388094
-1.2485325	-2.0797689	-2.3977877	-3.0341005	-2.9717346	-2.9255523	-2.4560132	-1.8576423	-1.2673677	-0.68442777	-0.59143157	-0.57669802	-0.23659031	0.26999607	0.52530765	0.48259318	0.43644401	0.43917811	0.44663718	0.50186855	0.50702271	0.49012803	0.55922484	0.5338841	0.44262165	0.46808808	0.49244385	0.49917877	0.55278305	0.51964022	0.46949297	0.47319213	0.46520612	0.55952757	0.60759588	0.46207122	0.42100211	0.49157402	0.45372592	0.44751697	0.47414764	0.40907656	0.39440065	0.41264149	0.35053299	0.29595962	0.3798694	0.42284028	0.30873702	0.28362975
-1.372743	-2.9683187	-3.8011831	-3.8344244	-3.2276118	-2.4871225	-1.8467854	-1.7120937	-1.1974944	-0.77918858	-0.73828711	-0.69169985	-0.72492549	-0.76065255	-0.72079741	-0.67029225	-0.69487989	-0.70359246	-0.76105538	-0.78715689	-0.7670021	-0.69154472	-0.69940734	-0.79587997	-0.78952096	-0.77607221	-0.8260361	-0.88327499	-0.92431801	-0.93589317	-0.95425553	-0.86609657	-0.89475645	-1.0009586	-0.94893521	-1.0027065	-0.96585255	-0.89603564	-0.86725325	-0.80308752	-0.82203557	-0.74134627	-0.65797048	-0.60118965	-0.49092593	-0.45489529	-0.35353558	-0.2957462	-0.27992582	-0.17164123
-0.46281625	-2.644073	-3.8393247	-4.3961021	-3.8718547	-3.0650473	-1.9786169	-1.7929943	-1.2405261	-0.48618957	-0.3810842	-0.39546968	-0.37304457	-0.39396187	-0.39007484	-0.37858623	-0.41532036	-0.33634884	-0.41593453	-0.38966161	-0.48440068	-0.55694183	-0.4936051	-0.53776373	-0.5713692	-0.59828785	-0.62543213	-0.63936489	-0.69834329	-0.71728536	-0.73260164	-0.8628903	-0.9763107	-0.88096713	-0.89689792	-0.93159203	-0.93713489	-0.89039966	-0.97761755	-0.85696672	-0.76842603	-0.7212203	-0.65947967	-0.5495098	-0.48258351	-0.35398761	-0.26340305	-0.27089323	-0.063851954	-0.054515362
-1.0452343	-3.6247216	-3.5859334	-3.1809067	-1.81708	-0.4264065	-0.046098595	0.36064987	1.1362121	1.4025853	1.2899221	1.2561217	1.336552	1.2393103	1.2551387	1.2458893	1.1798017	1.1692212	0.99872722	0.98095713	0.92275442	0.87820967	0.83100351	0.86405974	0.69056433	0.60510547	0.43170853	0.48925479	0.50581187	0.27423678	0.2539805	0.2327053	0.16635283	0.10535368	-0.058675798	0.06452759	-0.00272417	-0.019961003	0.048571043	0.12445663	0.15876157	0.17616686	0.29581641	0.37214136	0.37621697	0.43087925	0.4641237	0.45397002	0.41775195	0.45661208
-1.1336738	-2.7029409	-3.1209789	-3.5586694	-3.3124416	-2.607641	-1.3549388	-1.0147399	-0.79602313	-0.25959898	-0.27694155	-0.18357947	-0.12785821	-0.091802192	-0.074920139	-0.009117524	-0.1907688	-0.11726901	-0.1305103	-0.058913343	-0.13438908	-0.1887616	-0.192885	-0.14522783	-0.1254537	-0.15222223	-0.11987196	-0.13058233	-0.15574176	-0.22086934	-0.24989136	-0.22299754	-0.32686827	-0.17850109	-0.2217034	-0.28263707	-0.21873626	0.066940365	0.074044951	-0.12070293	-0.1167576	0.032016927	0.096814024	0.15004541	0.26422729	0.23598472	0.17724474	0.20460624	0.31178672	0.16791014
-1.3255691	-2.6954824	-3.0475356	-3.8353443	-3.7509065	-3.2874929	-2.2372787	-1.730741	-1.5198557	-1.1157773	-0.8878204	-0.81381864	-0.86651123	-0.90652795	-0.77196082	-0.81745963	-0.76907061	-0.79962761	-0.77061281	-0.72743049	-0.73839019	-0.76632272	-0.71278274	-0.62417992	-0.68029958	-0.61558466	-0.70181662	-0.65363974	-0.70060035	-0.67701116	-0.57264398	-0.6589327	-0.62251041	-0.66786296	-0.65424317	-0.61988551	-0.56011309	-0.57545193	-0.63982648	-0.48639572	-0.40023888	-0.43538426	-0.35278268	-0.32122751	-0.26019581	-0.19227307	-0.24830586	-0.12264805	-0.19080831	-0.094964547
1.6844966	-1.0226406	-2.8766405	-4.3552855	-5.1923719	-4.2649196	-2.4296871	-1.9516698	-1.3011376	0.099791296	0.41672286	0.26715958	0.34716418	0.36058294	0.29036039	0.1639321	0.18220693	0.16277456	0.13914835	0.12571635	0.032767122	0.020659745	0.04472969	-0.14354455	-0.11316201	-0.23060689	-0.2306134	-0.33546287	-0.37126294	-0.52460241	-0.47333649	-0.58983805	-0.85449135	-0.81058114	-0.85077006	-0.92067933	-0.93374519	-0.91068744	-1.0391324	-1.0591097	-0.96768952	-0.82736595	-0.83381334	-0.74506213	-0.51406911	-0.25414177	-0.26608598	-0.21544202	0.081843342	0.009090051
-0.59395374	-1.0177873	-1.4152249	-1.8954179	-2.1569214	-2.6365788	-2.9415915	-2.8963994	-2.7370191	-2.4384777	-1.9611544	-1.4707965	-1.1485545	-1.058926	-1.000251	-0.74806855	-0.55975783	-0.53668088	-0.42510585	-0.29041476	-0.19990847	-0.093935784	-0.068674667	-0.10699281	-0.12632177	-0.20391437	-0.33649825	-0.384779	-0.27858817	-0.11376147	-0.040612149	-0.05166398	-0.10415449	-0.1865617	-0.13004583	0.01348317	0.012108857	-0.034513204	-0.092547259	-0.1634733	-0.13231347	-0.054641699	-0.016757668	0.011228923	0.079494611	0.079178967	0.022997237	0.049746938	0.071753751	0.055133772
-1.0209472	-2.6110668	-3.7075878	-4.3086386	-4.2595653	-3.8008955	-2.9194655	-1.7401753	-1.3892935	-1.0290746	-0.56162407	-0.38295096	-0.33794386	-0.34228766	-0.36595542	-0.33713324	-0.36255435	-0.34529815	-0.37735384	-0.24252501	-0.2576309	-0.34597091	-0.29572143	-0.31246155	-0.38489888	-0.34422531	-0.44929965	-0.41113929	-0.45517094	-0.48295497	-0.47756273	-0.45928458	-0.51845347	-0.56840481	-0.52228053	-0.56459742	-0.53997097	-0.5211437	-0.500062	-0.5312268	-0.42125381	-0.35951707	-0.34392338	-0.2695877	-0.18464691	-0.20171559	-0.078425012	-0.018496632	0.066615868	0.092244993
0.6160258	0.31351214	-1.5249974	-2.7886108	-3.5284009	-3.6003813	-2.5961116	-1.9287606	-1.4122173	-0.49107532	-0.30060503	-0.4537414	-0.362379	-0.3676513	-0.36370996	-0.32590253	-0.35165823	-0.37830217	-0.4155364	-0.53871905	-0.53996045	-0.55294522	-0.67826066	-0.60107089	-0.74100214	-0.85512332	-0.9368957	-0.97539134	-0.97285238	-1.0811354	-1.1107901	-1.159981	-1.2651327	-1.3395536	-1.4352994	-1.4140878	-1.3525773	-1.3039557	-1.334949	-1.304452	-1.2262124	-1.1840172	-1.0058924	-0.88742969	-0.7972735	-0.56233276	-0.58011925	-0.48239158	-0.35895582	-0.33948579
-0.026299809	-0.70759326	-1.1602268	-1.9938865	-2.4806593	-2.6600012	-2.73075	-2.550469	-2.193144	-1.6878097	-1.0883818	-0.66013419	-0.55240423	-0.57418827	-0.47234706	-0.14543437	0.2559805	0.46198226	0.47533623	0.42865817	0.37559108	0.38782532	0.42651581	0.35993909	0.34571371	0.47286399	0.43438279	0.32513915	0.4258922	0.48535489	0.45084492	0.48100925	0.46919066	0.46920843	0.55473377	0.54569961	0.424043	0.3868442	0.45913405	0.43968523	0.32694765	0.31806205	0.38538476	0.37424848	0.31981158	0.29018708	0.24972956	0.21732396	0.21066539	0.16471178
-0.76474485	-3.5494722	-3.6424916	-4.1809692	-3.7560501	-3.5576104	-2.5550214	-1.8011497	-1.6001921	-1.1230646	-0.68159606	-0.5506077	-0.54314535	-0.49304176	-0.43889503	-0.49107638	-0.47511332	-0.43078992	-0.48070024	-0.45458372	-0.41942247	-0.43010884	-0.42973681	-0.45421257	-0.42169237	-0.40907962	-0.3958695	-0.46463147	-0.40753053	-0.44198587	-0.57547821	-0.50150666	-0.48128141	-0.5237004	-0.61881816	-0.61532497	-0.52894671	-0.49942613	-0.57214226	-0.50273961	-0.42297019	-0.37827395	-0.28539286	-0.2370675	-0.1770796	-0.22654064	-0.13816121	-0.091096471	-0.035407418	0.027977618
1.7002592	1.388189	0.97134555	0.35950506	-0.17771213	-0.54601933	-0.84879507	-1.2168543	-1.4032336	-1.3438563	-1.1824649	-0.86108297	-0.52571257	-0.29107608	-0.20508486	-0.24651552	-0.14375737	0.20252868	0.57287706	0.6130212	0.53968197	0.63016038	0.56656371	0.54302015	0.65194439	0.59583893	0.56865631	0.59322915	0.5681203	0.61533349	0.63327691	0.55442566	0.53511444	0.54676878	0.59645376	0.61455792	0.51475776	0.52732579	0.52163849	0.48720318	0.52096298	0.48423712	0.52976724	0.50119665	0.39525425	0.40864905	0.37929653	0.39148971	0.40183486	0.34394642
1.2160099	-0.84273021	-2.4154943	-3.3909951	-4.0241634	-3.9252488	-2.7789486	-1.8327968	-1.6843221	-1.0005348	-0.29795224	-0.28590271	-0.28163523	-0.28869949	-0.25623466	-0.29659241	-0.29591517	-0.34936428	-0.24382156	-0.37175983	-0.3603846	-0.50719872	-0.44762984	-0.49702277	-0.5672877	-0.56562157	-0.62741511	-0.62127217	-0.74424376	-0.71567375	-0.74120966	-0.79308364	-0.91900053	-0.90464493	-1.0094241	-0.88660806	-0.88475156	-1.0541691	-0.84979777	-0.89669728	-0.87736453	-0.90047777	-0.75911371	-0.56298622	-0.62129921	-0.49313996	-0.37579526	-0.38504668	-0.31396275	-0.16957966
-0.16309261	-1.1107048	-2.0518539	-2.4211827	-2.5465114	-2.8063955	-2.9665248	-2.834229	-2.4955663	-2.0005068	-1.4664117	-1.1001161	-0.94122664	-0.92224005	-0.86778002	-0.54180725	-0.13478328	0.097902927	0.13541586	0.07863894	0.11974016	0.14434267	0.14617948	0.18879189	0.21909341	0.19062299	0.083850685	0.13026616	0.18820997	0.18407462	0.23957967	0.18703488	0.14644481	0.18955959	0.18715948	0.14775204	0.16095231	0.16221723	0.11237348	0.16983792	0.19013304	0.15478789	0.20334593	0.20062587	0.16305596	0.13959676	0.081656201	0.02596837	0.06824344	0.11819928
-1.0173677	-3.4619514	-3.8046755	-3.9683693	-3.7227796	-2.9790238	-1.9620608	-1.4955495	-1.3156401	-0.65731484	-0.37007061	-0.41604788	-0.37786676	-0.37343992	-0.3388584	-0.35141501	-0.42334281	-0.36935932	-0.33369326	-0.41273291	-0.4131845	-0.4056472	-0.42802577	-0.3862262	-0.48882343	-0.55068416	-0.64196929	-0.62941984	-0.67606537	-0.79760536	-0.6308004	-0.6624399	-0.69497819	-0.75120328	-0.73380865	-0.73356356	-0.70302223	-0.6688205	-0.60550556	-0.58314994	-0.46017573	-0.45238308	-0.40963971	-0.33060817	-0.28988924	-0.1900354	-0.18080723	-0.14169993	-0.096021069	-0.10024517
-1.461036	-3.6944971	-4.3380645	-4.3521499	-4.0272252	-3.4803859	-2.0087476	-1.3133447	-1.111645	-0.44279513	-0.11734855	-0.1096718	-0.20352884	-0.13672791	-0.097932319	-0.10517369	-0.11563969	-0.085091291	-0.00896619	-0.067883875	-0.14473802	-0.099387448	-0.15684857	-0.15991013	-0.19042167	-0.19050749	-0.18228673	-0.26862542	-0.29803656	-0.34470804	-0.44160785	-0.47654693	-0.5579765	-0.5226192	-0.51181753	-0.58837009	-0.54429743	-0.56263066	-0.50298993	-0.46069654	-0.39670438	-0.28931634	-0.28932609	-0.1965583	-0.1312471	-0.071644116	0.087731	0.083776364	0.146118	0.04668633
-0.84625706	-1.443734	-1.9374848	-2.6329394	-2.8309142	-2.8301593	-2.5045808	-1.941606	-1.3750943	-1.0003341	-0.92384156	-0.781586	-0.30231735	-0.009458963	-0.00435934	-0.039255754	-0.018901185	0.057747391	0.10082227	0.096093345	0.040119442	0.016158103	0.097850346	0.051775981	0.073129051	0.076674576	0.039624648	-0.062617133	-0.089687684	-0.038646811	-0.012257703	0.07685957	0.10308135	0.09229285	0.02274635	-0.071836744	-0.071254909	-0.097887894	-0.16969931	-0.18068053	-0.16699902	-0.19192182	-0.18497233	-0.19065411	-0.21326852	-0.25827307	-0.29853714	-0.29810415	-0.33842075	-0.36558871
-0.28728648	-1.1990888	-1.5639162	-2.0783144	-2.4560729	-2.5082108	-2.4650017	-2.445333	-2.3206561	-1.9951497	-1.5913681	-1.1302311	-0.74726219	-0.64880375	-0.57389312	-0.35033029	-0.11731923	0.14457218	0.34264021	0.35342253	0.35573537	0.39988579	0.41191216	0.42530941	0.45638534	0.47305722	0.46344495	0.44890849	0.43966044	0.41861099	0.41039328	0.44013914	0.44390826	0.38595812	0.37197105	0.4102253	0.38712031	0.37879455	0.4260008	0.43246967	0.42816933	0.39573913	0.32050356	0.33774294	0.39380479	0.36351899	0.3189958	0.31600249	0.30960088	0.27505842
-0.77586665	-3.4141412	-4.0897041	-4.0645668	-4.0340122	-3.6645482	-2.4578752	-1.2954524	-1.2498051	-0.83788186	-0.25690192	-0.22376786	-0.31944246	-0.24578289	-0.2911414	-0.3124142	-0.28363454	-0.24817583	-0.24672239	-0.31293595	-0.27232791	-0.28380233	-0.36983097	-0.32725332	-0.32802597	-0.3559002	-0.31206165	-0.43861477	-0.41395306	-0.42674374	-0.40046796	-0.52517868	-0.48744114	-0.48894671	-0.52939568	-0.56711283	-0.61573041	-0.45669982	-0.45863346	-0.49072884	-0.45091905	-0.3928356	-0.25424995	-0.25761573	-0.19182119	-0.13785891	-0.10702689	-0.069024033	-0.023093408	-0.025411365
0.20983711	-1.3224697	-2.170137	-3.2880717	-4.1518045	-4.176875	-3.030472	-1.5242636	-0.93846764	-0.62002223	-0.076212186	0.031715137	0.053127617	0.22036194	0.14748728	0.20109966	0.30683884	0.24455431	0.088825436	0.20287307	0.27757047	0.020096568	0.15639072	0.28093125	0.31564978	-0.079186722	-0.18913891	0.068666505	0.18460668	-0.066761243	-0.022407523	-0.058321498	-0.13298818	-0.053107304	-0.063339126	-0.015884813	-0.09839289	0.007659244	0.11776251	0.124755	0.00080193	-0.078856578	0.23128741	0.14637448	0.20144591	0.27480658	0.15507683	0.24594221	0.23699356	0.21179754
-0.56708802	-2.5934502	-3.8742297	-4.5840949	-4.1874487	-3.1514617	-1.7429402	-1.4906585	-1.1835803	-0.39422869	-0.28289676	-0.35692576	-0.28729745	-0.3994889	-0.47324409	-0.37904758	-0.39903903	-0.17859449	-0.33952226	-0.49844722	-0.33725108	-0.42547978	-0.42395228	-0.46317045	-0.49325315	-0.54974899	-0.52983109	-0.53093478	-0.5023649	-0.41736768	-0.52634573	-0.47100496	-0.67678428	-0.89861193	-0.61057104	-0.5301643	-0.76567438	-0.58193724	-0.53784761	-0.55638598	-0.43802347	-0.43624802	-0.40011375	-0.13498651	-0.23934677	-0.12024439	-0.001971404	0.28500048	0.31564573	0.10736401
-1.1680216	-3.9025582	-4.4766317	-4.6836554	-4.0703088	-3.1790726	-1.7787436	-1.3599525	-0.85001007	-0.1521083	-0.093950789	-0.098416233	-0.050597782	-0.085574297	-0.088612282	0.009226986	0.018147962	-0.10767121	-0.079843762	-0.21574233	-0.076064847	-0.024903673	-0.12496126	-0.098826105	-0.23334508	-0.29679122	-0.3125158	-0.47497042	-0.37158928	-0.44492997	-0.58564059	-0.54594754	-0.50095953	-0.46082466	-0.50767749	-0.452777	-0.50762364	-0.51832271	-0.55562556	-0.53714723	-0.3939473	-0.27964176	-0.17381259	-0.15096578	-0.20919933	-0.03867383	0.075082914	0.021676487	0.057834845	0.12116688
0.85885584	-1.2550563	-2.6495385	-3.6262905	-4.4296121	-4.3061273	-2.9690448	-1.8737623	-1.7226731	-0.74329012	-0.12753661	-0.2449014	-0.32553451	-0.34668031	-0.28670993	-0.33664987	-0.15211448	-0.32018978	-0.21070384	-0.3509471	-0.34134677	-0.38645735	-0.34234256	-0.42756592	-0.46362692	-0.49950118	-0.6321793	-0.64473456	-0.6343745	-0.8072264	-0.95185638	-0.81788108	-0.84892644	-0.96976895	-1.0183462	-0.97601034	-1.041737	-1.0755513	-1.0372584	-1.012983	-0.85635499	-0.82297476	-0.72449637	-0.64967985	-0.58195548	-0.37501748	-0.39100718	-0.3048001	-0.27957133	-0.15248484
0.004069623	-2.3710604	-3.4212382	-4.2245973	-4.1071047	-3.6171038	-1.9578283	-0.8857033	-0.62993304	0.017265647	0.60359005	0.70508336	0.69754379	0.65982188	0.64533187	0.62761939	0.69758837	0.73279828	0.59929119	0.48485399	0.510172	0.46656139	0.67646988	0.50518973	0.51502729	0.44732703	0.38114504	0.51440653	0.29331204	0.25981511	0.36819923	0.26510449	0.21341876	0.31233343	0.21726838	0.17132714	0.15097379	0.075090068	0.2878377	0.38010646	0.38345673	0.38798674	0.39173319	0.65000168	0.66649874	0.43490496	0.54613011	0.64757647	0.64398871	0.57990431
-0.82490885	-3.2031747	-4.0464412	-4.1712892	-3.966176	-3.6706299	-2.5624589	-1.2016899	-1.1433834	-0.81356165	-0.14293861	-0.23858343	-0.24805817	-0.16214672	-0.15728036	-0.24333374	-0.2279127	-0.20065625	-0.25251057	-0.22535272	-0.21303911	-0.25353979	-0.24273258	-0.2629235	-0.33079692	-0.36553146	-0.4675363	-0.36457105	-0.39927028	-0.50776203	-0.52331882	-0.59432059	-0.60989666	-0.6794137	-0.68278696	-0.68249608	-0.6874715	-0.69703379	-0.64710264	-0.61177323	-0.60705643	-0.58869537	-0.51374457	-0.38895296	-0.28686684	-0.31835404	-0.26414069	-0.17763067	-0.14832218	-0.13033748
0.34453901	-0.3995739	-1.0489532	-1.6663062	-2.2806493	-2.6855015	-2.7980959	-2.757127	-2.5992091	-2.2651671	-1.7423938	-1.0981921	-0.65541436	-0.59317594	-0.57411894	-0.32925822	0.072545321	0.41400902	0.53287152	0.52321408	0.45577286	0.40442468	0.48057608	0.52036219	0.48853611	0.50977045	0.52862245	0.55295242	0.57760599	0.53725694	0.47232941	0.42833398	0.4766338	0.57457336	0.54858792	0.45536151	0.46434057	0.49137945	0.45844961	0.43656016	0.38083341	0.34602994	0.41499334	0.42090379	0.37270518	0.38938676	0.39197118	0.37902711	0.39233157	0.35790896
-2.0142886	-3.5163341	-4.3016237	-4.468704	-3.9512719	-2.849542	-1.6105579	-1.3576624	-1.0338831	-0.32253011	-0.032925804	-0.14423228	-0.22967894	-0.13503686	0.031427783	-0.057492192	-0.072655948	0.050410568	-0.051241371	-0.009498628	0.092080497	0.076319991	0.12110135	0.09061767	0.12222946	-0.024528249	-0.045896271	0.087211155	0.17662097	0.10387854	0.041423283	0.019169673	0.11546103	0.096092501	0.06832588	0.22237522	0.11084346	0.042578998	0.029617544	0.09613742	0.20156652	0.33018594	0.34207271	0.23964128	0.38519795	0.40152553	0.53740156	0.42480349	0.34049641	0.20588538
0.39143882	-0.19805968	1.5353876	1.3334961	0.87618789	-0.15281274	-0.92836858	-1.3971143	-2.0504721	-1.8175117	-1.1904748	-1.3105356	-1.8743317	-1.5978677	-0.17363307	1.0248693	0.87338465	-0.007723908	-0.79272858	-0.9695302	-0.021067593	0.72260395	0.45377303	0.50274308	0.97946571	1.3729882	1.2788093	0.58343744	0.44718082	1.0443771	1.3951661	1.4169383	1.3762835	1.1426776	0.41890222	-0.7633747	-1.270068	-0.13033531	1.2947836	1.3215115	0.69049721	0.46598414	0.37317392	0.32574455	0.51696406	0.36478042	-0.13935447	-0.007492598	0.3631213	0.26485863
-1.1526845	-1.8172188	-2.1010539	-2.6077708	-2.9001118	-3.0831831	-2.891645	-2.6150932	-2.067687	-1.4337911	-1.0569764	-1.067476	-0.93650318	-0.58607899	-0.34530986	-0.27488826	-0.24693857	-0.20299822	-0.1678552	-0.1913889	-0.16125266	-0.16078973	-0.25625581	-0.17734644	-0.09437954	-0.1420655	-0.10596053	-0.002657674	0.014609111	0.04580297	-0.016513127	-0.01560968	0.074767642	0.060596301	0.09916997	0.095280786	0.12558014	0.13629903	0.1509199	0.25790837	0.17718877	0.14453675	0.21996727	0.15626987	0.15886154	0.18123266	0.16470906	0.18119044	0.22542314	0.29605726
-1.2277594	-3.2861576	-4.0213751	-4.681	-4.0543767	-2.8484134	-1.9718769	-1.5533419	-0.73976967	-0.24952792	-0.24106219	-0.22594126	-0.24211156	-0.13453778	-0.13554858	-0.22445644	-0.26305653	-0.20349192	-0.21084231	-0.24089787	-0.37940199	-0.34088977	-0.34684971	-0.37825214	-0.35476916	-0.45518246	-0.41265306	-0.61587201	-0.59326038	-0.71257731	-0.77619202	-0.84025617	-0.8584073	-0.71511994	-0.86533701	-0.77926799	-0.82465446	-0.87324388	-0.83367105	-0.75357017	-0.66427349	-0.57703937	-0.32828062	-0.21946834	-0.131827	-0.055075393	0.023814419	0.04738258	0.048000274	0.16110342
1.1048512	-0.61504694	-2.4357678	-3.4192147	-4.3342606	-4.0145647	-2.6293943	-1.7277605	-1.5672598	-0.54344387	-0.032608379	0.052262962	0.047854735	0.078843609	0.056478745	0.065036032	-0.13298503	-0.10655903	-0.16626916	-0.1679443	-0.17780281	-0.33855385	-0.39948177	-0.46678688	-0.40730265	-0.52599942	-0.45350912	-0.59070185	-0.69272233	-0.73933223	-0.81219324	-0.89854487	-0.93068782	-0.85476892	-1.0356973	-0.97818776	-0.99069785	-1.0832035	-1.0286351	-1.0438466	-0.98387526	-0.92663997	-0.84601736	-0.65032235	-0.65880903	-0.57758224	-0.42640398	-0.24153857	-0.29990283	-0.23285641
0.80951912	-0.79183755	-1.8604869	-2.3442643	-2.8172371	-3.0741128	-3.1271744	-2.5823244	-1.7363235	-1.1524132	-0.91143224	-0.73684554	-0.32863595	0.1253315	0.40395382	0.3954787	0.41357811	0.20059688	0.31104113	0.21767009	0.26214493	0.26199555	0.28201244	0.33869157	0.33433582	0.27560002	0.21997991	0.18459696	0.182295	0.10054173	0.092875695	0.059627016	0.09121215	0.077900935	0.023451198	0.034743573	0.099984715	-0.033574148	-0.20128589	-0.15610344	-0.14075941	-0.11473294	-0.070940318	-0.13559948	-0.21702439	-0.27411398	-0.25390105	-0.2526969	-0.3360336	-0.32015344
-0.88942787	-2.0873716	-2.7141468	-3.2930313	-3.2656059	-3.1483832	-2.7970357	-2.3270002	-1.4381765	-0.82510525	-0.70537365	-0.43953371	-0.01724752	0.27461233	0.37019775	0.32086013	0.27891318	0.33707726	0.39253199	0.36831877	0.39053684	0.36150819	0.36372488	0.4002942	0.33873077	0.37544112	0.37802852	0.3844012	0.39954938	0.29254969	0.3290161	0.36716574	0.3492579	0.28266659	0.30115021	0.24443879	0.1789576	0.23924289	0.27542562	0.2597727	0.1414224	0.23875999	0.23042027	0.073157922	0.18838062	0.16238163	0.14690716	0.12491429	0.16480177	0.15555898
1.409734	0.95254421	0.35671047	-0.32920829	-0.6420149	-1.031137	-1.3629952	-1.6276546	-1.6099526	-1.2129252	-0.86177393	-0.53958454	-0.30126523	-0.27058603	-0.2587048	0.14769631	0.49826177	0.63776409	0.61104126	0.55087971	0.5470801	0.52632549	0.50109087	0.50006297	0.52764875	0.47005124	0.50771848	0.50044044	0.45086567	0.47080449	0.46952868	0.4676304	0.38219959	0.41688523	0.46455678	0.37419585	0.35142993	0.35990341	0.43220738	0.39644666	0.36310518	0.28728241	0.29004311	0.27630394	0.24796011	0.21010234	0.17696963	0.16358007	0.08938771	0.12976492
-0.011550214	-1.3658	-2.0327427	-2.7230482	-3.1152944	-3.3336741	-3.1051453	-2.95277	-2.4575592	-1.551377	-0.87515765	-0.59513172	-0.57564629	-0.37420296	0.13415427	0.52320184	0.56745171	0.45463975	0.38067588	0.34172087	0.31654685	0.3943158	0.38691947	0.37370404	0.48647048	0.4667996	0.42783711	0.41201947	0.24566642	0.20269134	0.31627519	0.35506493	0.38658894	0.34175462	0.3052737	0.29970655	0.23045188	0.25484818	0.25585498	0.21013798	0.28261725	0.25263289	0.1283885	0.13421639	0.15508589	0.18273332	0.094793649	-0.047510093	-0.1140625	-0.025726967
0.075319218	-1.0560698	-1.8675198	-3.3878477	-3.5654752	-3.7112028	-3.0829505	-2.3910152	-1.7967859	-1.36534	-1.2476051	-1.0055991	-0.52043378	-0.29199989	-0.046767555	-0.050303389	-0.12195977	-0.085577486	-0.14614494	-0.094890235	-0.098504139	-0.11477352	-0.055632695	-0.022023521	-0.097631977	-0.10758877	-0.076240934	-0.11157295	-0.091896939	-0.075710386	-0.15411725	-0.17534601	-0.13713337	-0.11720767	-0.1083945	-0.17488409	-0.2172314	-0.14722681	-0.16357814	-0.28870457	-0.28360034	-0.21470837	-0.27505719	-0.33123326	-0.34545415	-0.43759966	-0.46228238	-0.34831686	-0.34513173	-0.43278383
-2.6528186	-3.7067763	-3.9770265	-3.7675931	-3.1930389	-2.3510708	-1.2617874	-1.1189826	-0.68472636	-0.28317473	-0.34250176	-0.29069703	-0.30956813	-0.28798667	-0.22428159	-0.13347667	-0.15791018	-0.16401793	-0.24977655	-0.18100552	-0.024832115	-0.10247077	-0.080807032	-0.07826755	-0.13631684	-0.084078155	-0.14279173	-0.10132337	-0.12327657	-0.10180874	-0.13224595	-0.19724099	-0.20675451	-0.046532408	-0.059178993	-0.17734856	-0.18021693	-0.030714103	-0.056321543	-0.11963188	-0.054926333	-0.005065016	0.023270377	0.10427623	0.12934257	0.16711392	0.14434305	0.055182685	0.22891049	0.24928358
0.20276603	-2.3543496	-3.8932919	-4.3942541	-4.14615	-3.141446	-2.0297721	-1.7295939	-1.3326429	-0.44404892	-0.28911543	-0.26958252	-0.2440545	-0.32639939	-0.29300145	-0.30245946	-0.36657895	-0.2969498	-0.32685574	-0.3417498	-0.44093457	-0.41461531	-0.46500133	-0.56634556	-0.53045585	-0.65074018	-0.6421062	-0.65197092	-0.72811837	-0.70991101	-0.74323593	-0.78763244	-0.8339259	-0.9468623	-0.82464967	-0.72953729	-0.76314158	-0.82194956	-0.74114658	-0.68376828	-0.61358629	-0.56811883	-0.54792828	-0.32895167	-0.33445486	-0.23970234	-0.13822291	-0.12687823	-0.15612842	-0.058495979
-0.1360795	-2.2722196	-3.8094067	-4.3498694	-3.7764059	-3.0115222	-2.0908473	-1.6359137	-1.2739547	-0.62124458	-0.32725893	-0.49506926	-0.42803913	-0.44684956	-0.49711811	-0.36981458	-0.37295616	-0.40092021	-0.39998569	-0.42926422	-0.38646411	-0.4862304	-0.51167483	-0.48093551	-0.55126903	-0.60705253	-0.55856056	-0.68058703	-0.6640929	-0.69006032	-0.84380929	-0.90798133	-0.87824217	-0.92766386	-0.9885381	-0.9511534	-1.0003621	-0.88323302	-0.86819947	-0.87689986	-0.75509905	-0.74632492	-0.6466451	-0.53194108	-0.43243512	-0.40496144	-0.34042464	-0.21890127	-0.21230727	-0.15898363
0.23288459	-0.7326228	-1.870374	-2.8563209	-3.4299832	-3.7084526	-3.487179	-2.8294299	-2.1272103	-1.5717864	-1.1850068	-1.1606044	-0.86456689	-0.28080634	-0.12691935	-0.17902056	-0.057892655	-0.048681297	-0.063482163	-0.06949884	-0.14350788	-0.17252629	-0.17675039	-0.16120239	-0.15041947	-0.11526107	-0.14935438	-0.16338332	-0.16266836	-0.22344081	-0.23809703	-0.13544074	-0.16642767	-0.21113382	-0.2497885	-0.18530189	-0.29211293	-0.29768538	-0.2920812	-0.31450414	-0.32067125	-0.28951239	-0.36589619	-0.38795486	-0.39062085	-0.44902813	-0.50983639	-0.49752884	-0.48465004	-0.44655677
0.45699917	-2.1808877	-3.4845285	-3.998711	-4.3968622	-3.6956219	-2.5148984	-1.760806	-1.6977755	-0.83166324	-0.30465315	-0.34597132	-0.29151804	-0.26505206	-0.29816924	-0.32247136	-0.31559379	-0.22906191	-0.24627291	-0.35580613	-0.35061324	-0.38521674	-0.45497798	-0.40846346	-0.4387716	-0.48237074	-0.54624252	-0.4713457	-0.59776565	-0.58580645	-0.55847396	-0.71239137	-0.70104289	-0.84315483	-0.82500423	-0.69552026	-0.82824231	-0.82759887	-0.71208983	-0.71293481	-0.62894724	-0.62624791	-0.4802921	-0.4796464	-0.42578284	-0.26512402	-0.25985996	-0.1749966	-0.13575055	-0.064841854
-0.6237449	-1.9285601	-2.6612195	-3.6064891	-4.2249218	-4.0311616	-3.196409	-2.2751026	-1.7196649	-1.48657	-0.87350331	-0.24143621	-0.13847018	-0.38225362	-0.52448541	-0.5230978	-0.42057763	-0.20075949	-0.14280117	-0.14220947	-0.17272327	-0.15954533	-0.58527125	-0.53631254	-0.33864674	-0.17620343	-0.1583389	-0.38665098	-0.37123321	0.00972194	0.048958177	0.090913504	-0.23576556	-0.40237793	-0.049847243	-0.34152426	-0.82361087	-0.10969827	-0.019762056	-0.12024129	0.096407971	-0.16719963	-0.13604563	0.057766576	-0.14726242	-0.17007117	-0.039392776	-0.29580562	0.13391563	0.52066051
0.36318269	-0.69663175	-1.3936127	-1.922171	-2.1746822	-2.4599625	-2.5643256	-2.5264599	-2.1189241	-1.4966747	-0.97241458	-0.58759458	-0.4866123	-0.4394606	-0.25648856	0.16760321	0.53745717	0.50607907	0.46222431	0.52826913	0.50202909	0.48207824	0.50304911	0.53944124	0.5710207	0.47086293	0.45183135	0.53745471	0.54633151	0.55533399	0.4823947	0.46711353	0.50567765	0.47633118	0.4986892	0.50509561	0.48047764	0.38126451	0.38122185	0.38147293	0.26807813	0.38508229	0.34398377	0.24258013	0.32764309	0.29587838	0.33281315	0.29232429	0.17930393	0.15240235
-0.83354058	-1.4633151	-2.2679727	-2.8930469	-3.4220443	-3.9661888	-3.381966	-2.0106879	-1.6993306	-1.4943844	-0.58348293	-0.3743628	-0.50368378	-0.62127772	-0.072646625	0.046094619	-0.52563696	-0.69091485	-0.65256625	-0.46965778	-0.34262635	-0.37346761	-0.45920071	-0.76808763	-0.65399231	-0.62105978	-0.68486953	-0.48202934	-0.46540218	-0.59963525	-0.38478878	-0.25096952	-0.33978651	-0.52715248	-0.81115784	-0.29373431	-0.072122581	-0.33570089	-0.51176596	-0.46750944	-0.029016733	-0.36813391	-0.53274146	-0.48476262	-0.32525817	-0.34540493	-0.38626449	-0.03791348	-0.11792468	-0.31665838
-0.9828303	-1.6062071	-1.9582192	-2.2751287	-2.3033436	-2.0840935	-1.7577657	-1.4229304	-1.0853652	-0.99030838	-0.85818536	-0.53242874	-0.25360045	-0.23341495	-0.26789283	-0.26622878	-0.23703369	-0.23751299	-0.19155124	-0.17474594	-0.23157964	-0.25363914	-0.22183054	-0.18864543	-0.25869812	-0.23971218	-0.23997329	-0.28116351	-0.29445308	-0.21141699	-0.28172497	-0.27146493	-0.25868088	-0.32136019	-0.36036124	-0.36320286	-0.38971589	-0.41550833	-0.40922381	-0.3823094	-0.41661576	-0.43312899	-0.45383601	-0.45813619	-0.46404669	-0.45835627	-0.49034621	-0.54850865	-0.52913368	-0.48307762
-0.27624344	-1.3055061	-2.0016367	-2.8052499	-2.9211784	-2.7823423	-2.4009326	-1.9175014	-1.2749073	-0.812966	-0.62665647	-0.49375634	-0.30230919	0.089567515	0.45234854	0.55038877	0.46935909	0.44375608	0.48745828	0.49961001	0.4686711	0.43410812	0.5165208	0.43240306	0.36109154	0.48543461	0.48066072	0.48430135	0.44709022	0.51810772	0.54463967	0.45497316	0.51999808	0.4854534	0.51222109	0.47312803	0.36938091	0.39899628	0.36867515	0.33313337	0.30327535	0.33825966	0.33553796	0.30597331	0.3021867	0.24385666	0.24713352	0.18206122	0.11343425	0.14960941
0.90613092	1.1733239	1.1352625	0.52314418	0.077120449	-0.44072574	-0.72355781	-0.89677866	-1.1702284	-1.332949	-1.3525137	-1.1925727	-0.87124757	-0.56674795	-0.32706134	-0.25650198	-0.26904066	-0.030201087	0.2886162	0.47280816	0.53345385	0.48180635	0.45130403	0.49512476	0.51285716	0.47072945	0.45367878	0.43549177	0.43504987	0.5369754	0.54172827	0.45127482	0.45558805	0.47242659	0.47016314	0.47040899	0.439967	0.41535046	0.41591493	0.454232	0.49433664	0.43578616	0.43185756	0.5077837	0.44113776	0.37431013	0.38636028	0.31488306	0.29514438	0.34524077
0.73109223	0.39183736	0.023516109	-0.44106089	-0.65557025	-0.84264806	-1.0689419	-1.2854491	-1.4014739	-1.3384752	-1.1780715	-0.90520382	-0.59855343	-0.3400029	-0.19000144	-0.17560405	-0.046151264	0.24275858	0.44477486	0.55095209	0.59516588	0.54290796	0.52774113	0.54338442	0.48188293	0.52439473	0.64861058	0.6163118	0.5535511	0.58213977	0.57193086	0.51554016	0.51884751	0.55124853	0.55520915	0.55556697	0.53717433	0.48670702	0.45674896	0.46404899	0.45498456	0.4421013	0.44757107	0.43032372	0.43090468	0.42484864	0.40329191	0.47023316	0.51316501	0.46488714
-0.021963843	-0.91243389	-1.9033529	-2.662829	-3.122156	-3.4514903	-3.3929816	-2.9299374	-2.2562941	-1.6907059	-1.2819266	-1.1561854	-1.0402123	-0.68745461	-0.2269494	-0.11369789	-0.18443395	-0.10338824	-0.14464232	-0.16388214	-0.22354138	-0.17127267	-0.096203711	-0.14787709	-0.17538273	-0.14462861	-0.16848643	-0.16615498	-0.073391126	-0.19114779	-0.2561568	-0.14787795	-0.14572477	-0.12442805	-0.17039346	-0.18801687	-0.18641563	-0.22336792	-0.23662834	-0.18590076	-0.24286469	-0.28274181	-0.271912	-0.36865741	-0.33582394	-0.32251504	-0.30105926	-0.22452454	-0.38393529	-0.42418589
0.77244772	-0.43501603	-1.5895897	-2.4398841	-2.6944834	-2.7693302	-2.4935322	-2.1910386	-1.734087	-1.2013446	-0.81383642	-0.67650202	-0.58131093	-0.30388651	0.09096846	0.37009972	0.38431121	0.35129828	0.30106315	0.35849517	0.38786817	0.3314523	0.37515427	0.33683649	0.34709987	0.33477373	0.30882281	0.3361204	0.26842481	0.24460386	0.2657669	0.24593383	0.22878566	0.145619	0.16277576	0.18826437	0.1062143	0.19464084	0.27051696	0.20748071	0.12288081	0.07632142	0.098127708	0.048746652	-0.023184003	-0.000908916	-0.017266546	-0.013932152	-0.060014795	-0.12140746
-1.3916096	-2.9303632	-3.5764652	-3.8814057	-3.6036818	-3.213731	-2.2685049	-1.6616825	-1.5024223	-1.1583937	-0.80959565	-0.75789605	-0.66867809	-0.7163547	-0.68064716	-0.62867431	-0.64684685	-0.61326893	-0.62504685	-0.59334709	-0.61725668	-0.63663927	-0.60124372	-0.62738326	-0.58274617	-0.63001589	-0.66656223	-0.73780683	-0.6858613	-0.68351702	-0.63803669	-0.66966832	-0.68439046	-0.75215181	-0.73835318	-0.67527128	-0.72609024	-0.65482781	-0.59000941	-0.5973116	-0.49421979	-0.5694065	-0.44662716	-0.31786246	-0.34609523	-0.28329035	-0.20535685	-0.10224354	-0.15733788	-0.034563288
0.19654843	-0.90855614	-1.7726915	-2.4068289	-2.8712684	-3.1976666	-3.0676094	-2.5382625	-1.8724426	-1.3286256	-0.98253724	-0.79911634	-0.5971062	-0.29161942	0.13084365	0.25510968	0.17288966	0.10772013	0.11739919	0.18842994	0.20287457	0.23777697	0.17837172	0.20593081	0.24594244	0.22649265	0.27384156	0.26227885	0.22729591	0.17199352	0.14293004	0.22617304	0.19390332	0.13519063	0.15408627	0.13231894	0.07640027	0.10360286	0.14224116	0.052621462	0.080279241	0.072739824	0.018626029	0.13485212	0.059721285	0.038663403	-0.037245696	-0.018379703	-0.053776028	-0.078735064
1.3861837	1.539725	1.2762997	0.70786405	0.015371053	-0.67269761	-0.89354904	-1.2241588	-1.6275575	-1.7690157	-1.5547157	-1.0874269	-0.67292133	-0.39663083	-0.27890802	-0.30631606	-0.14631451	0.23822806	0.52685891	0.55098321	0.50961263	0.53162635	0.54169488	0.53943245	0.50505307	0.46288274	0.4712757	0.48601074	0.48116594	0.50670614	0.44235629	0.42009583	0.48736924	0.36125291	0.36401329	0.34420139	0.31249428	0.4220171	0.39083776	0.35866081	0.30766685	0.30047464	0.34902211	0.30681983	0.27921763	0.29857626	0.22843308	0.19519384	0.23971893	0.20455126
-0.21657646	-2.416437	-4.0925807	-4.5017385	-3.5061869	-2.2598424	-1.5434532	-1.4598056	-0.50176486	0.018995068	-0.26920511	-0.13800486	-0.19906842	-0.19152537	-0.15225181	-0.30142816	-0.29031971	-0.24640753	-0.24465985	-0.38696475	-0.36035772	-0.38198749	-0.37168717	-0.45585193	-0.46769641	-0.51091149	-0.5009904	-0.65722683	-0.76801236	-0.71385474	-0.83945571	-0.87519894	-0.87913094	-0.9735731	-1.1310541	-0.96999443	-0.93865449	-0.94129644	-0.97153859	-0.96577478	-0.76744607	-0.75446433	-0.5962809	-0.41232627	-0.5168953	-0.30133795	-0.16514476	-0.12152492	-0.061641614	-0.051169626
0.008053907	-2.5400592	-3.5962218	-4.0024156	-3.9551123	-3.4859644	-2.4431864	-1.7238176	-1.5594968	-0.79235515	-0.40210674	-0.45896014	-0.3481853	-0.31442366	-0.23372536	-0.3187627	-0.36936509	-0.31189809	-0.39835369	-0.2878857	-0.29183995	-0.33796864	-0.36441142	-0.41143033	-0.42043098	-0.45097289	-0.43222484	-0.55265988	-0.58777357	-0.57620325	-0.69705786	-0.70659262	-0.7149338	-0.82493895	-0.80235382	-0.77808246	-0.70555627	-0.76119194	-0.69499423	-0.54964604	-0.54090354	-0.50484877	-0.49334209	-0.30321486	-0.23421196	-0.16610039	-0.17615754	-0.086592425	0.02594312	0.034643785
-0.000497768	-0.32918131	-0.51248592	-1.1240797	-1.3927647	-1.6525034	-1.8792695	-2.0156818	-2.1428182	-2.1085635	-1.8801401	-1.4781741	-0.9439079	-0.55673171	-0.48508149	-0.440825	-0.21967912	0.071966609	0.26829836	0.26342442	0.22092707	0.222398	0.18532248	0.23421945	0.25355481	0.33193734	0.41050827	0.26965245	0.2959488	0.27439084	0.21380605	0.3156424	0.23698404	0.26857297	0.36249809	0.28967527	0.26870414	0.29255725	0.34993749	0.3339077	0.21934995	0.28551794	0.37089622	0.23616004	0.22911399	0.26104787	0.18040961	0.18762545	0.17710196	0.18700762
-0.98907124	-2.0125325	-2.2838053	-2.5695939	-2.7319345	-2.931462	-2.9173494	-2.5766812	-2.1638364	-1.6400981	-1.1674541	-0.99362691	-0.87391563	-0.76005554	-0.58465388	-0.21607898	0.061843923	0.17519597	0.16159088	0.11754607	0.10104604	0.085425086	0.20410431	0.26926734	0.20753486	0.20014761	0.18532336	0.19563605	0.24044639	0.23555463	0.21996793	0.2199245	0.22224167	0.21503548	0.19822972	0.21996793	0.24438838	0.22721659	0.2664132	0.23806487	0.14068667	0.17055151	0.17442557	0.17514073	0.25974222	0.25960856	0.22075001	0.23477502	0.23804951	0.21046098
-0.77472407	-2.206744	-2.992541	-3.3719756	-3.2046762	-3.1012278	-2.7046349	-2.1873153	-1.6026553	-1.1424067	-0.86267123	-0.6940308	-0.50885128	-0.03047477	0.35313074	0.39983187	0.36000265	0.34527982	0.37949894	0.37775821	0.30750843	0.40773611	0.43517671	0.3722393	0.4106954	0.32671455	0.34689048	0.35732248	0.33917505	0.38316921	0.31124386	0.29686769	0.3117709	0.31791238	0.28126536	0.20129819	0.28702432	0.25769545	0.22861374	0.32932947	0.24422675	0.19339455	0.13252075	0.10163786	0.14688412	0.094528872	0.10133376	0.13045863	0.11936503	0.023452381
0.95086515	0.34636422	-0.40680964	-1.1618591	-1.6543863	-2.266043	-2.6357366	-2.6165598	-2.4231334	-1.9676792	-1.3502953	-0.82426448	-0.54742941	-0.50607298	-0.48457442	-0.29624078	-0.032789216	0.19854265	0.40730106	0.47672172	0.39697932	0.37450632	0.40312932	0.41589253	0.46584102	0.4722656	0.44148986	0.46042771	0.43251197	0.38778878	0.43798345	0.43631742	0.36516075	0.38824602	0.40709865	0.38148873	0.44527391	0.4688362	0.39996761	0.39826261	0.35784815	0.28318131	0.31289201	0.32346151	0.28681875	0.27367443	0.29910968	0.27976834	0.23422111	0.32126982
-1.1840851	-3.1737762	-3.848758	-4.1292885	-3.8410026	-3.4664326	-2.6648143	-1.667661	-1.3490957	-1.1759034	-0.56050347	-0.31842503	-0.20086015	-0.37040139	-0.34169713	-0.33490854	-0.31858007	-0.16415408	-0.17711256	-0.22272892	-0.16737402	-0.22809375	-0.24998818	-0.35806957	-0.3583637	-0.27237869	-0.31209515	-0.34732239	-0.34801873	-0.32553672	-0.35448892	-0.36439768	-0.43092057	-0.46671285	-0.46721119	-0.47360462	-0.44869138	-0.50047603	-0.47035873	-0.37627158	-0.3836568	-0.33198803	-0.24530252	-0.22858336	-0.2074886	-0.13622716	-0.062994584	-0.066376019	0.01375873	0.097802138
0.61192836	0.28295422	0.35185047	0.45535166	0.37298159	0.19989929	0.11920601	0.14603576	0.1844102	0.18007775	0.16647618	0.16309724	0.15010604	0.12778734	0.12538016	0.15642498	0.17676238	0.15677744	0.11559028	0.096414746	0.1031047	0.10176269	0.083613117	0.067675627	0.076417103	0.086475219	0.078898761	0.056692165	0.054096053	0.086777834	0.129127	0.15317203	0.14336265	0.12057423	0.095293659	0.079058921	0.076683242	0.093572554	0.12721887	0.15803295	0.17843881	0.17932769	0.17038995	0.15304845	0.13466421	0.12736492	0.14382192	0.1943401	0.2563168	0.30350864
-0.92021269	-2.4495095	-3.1920276	-3.8751634	-4.1807232	-3.8921772	-3.1562282	-2.0225688	-1.5201389	-1.1702225	-0.59172108	-0.39647627	-0.41005285	-0.44187569	-0.41732916	-0.4230577	-0.31273006	-0.30414413	-0.30352531	-0.34484548	-0.3214973	-0.22451271	-0.3555104	-0.24303292	-0.3110669	-0.39434553	-0.34914971	-0.33717006	-0.425003	-0.33987118	-0.31567764	-0.37498894	-0.37463538	-0.46719398	-0.38971277	-0.33762768	-0.4256848	-0.25257294	-0.34635428	-0.22780434	-0.18190239	-0.17013342	-0.075184146	-0.055117972	0.057978477	-0.030611937	0.093540119	0.10650889	0.18256499	0.17340756
0.61444142	-1.4606384	-3.6430403	-4.6117152	-4.1090907	-3.33102	-2.2703932	-1.7748992	-1.4912413	-0.72306505	-0.25566369	-0.40376563	-0.33367332	-0.32394182	-0.40130039	-0.34610354	-0.37872499	-0.3752308	-0.45823276	-0.42651659	-0.49244554	-0.45360053	-0.44116074	-0.54993197	-0.55016821	-0.68212475	-0.63713963	-0.60188169	-0.7594225	-0.71675543	-0.8316283	-0.80382614	-0.83417824	-0.95632545	-0.97406644	-0.96047343	-0.9451677	-0.88973546	-0.83656115	-0.76013794	-0.75625927	-0.65106523	-0.58205583	-0.39974626	-0.24131803	-0.2014748	-0.1678061	-0.088513631	-0.060897965	-0.018256221
1.3990184	0.63337173	-0.61627131	-1.6664726	-2.5979491	-3.0917755	-3.1155255	-2.947957	-2.571218	-2.1150444	-1.7191881	-1.234943	-0.88642613	-0.78228928	-0.61469122	-0.46707374	-0.18742442	0.25930725	0.39875299	0.36083746	0.37808054	0.45291708	0.52132805	0.40453027	0.39693987	0.5141395	0.45836538	0.44391386	0.46872851	0.41523412	0.42160187	0.44724941	0.42996926	0.36086049	0.32283268	0.40058894	0.44166059	0.41211778	0.36030925	0.30527799	0.32865641	0.33790186	0.30033917	0.30316538	0.2901065	0.28973316	0.30116915	0.24900713	0.20628254	0.20218809
-0.9720689	-2.0905523	-2.1958096	-2.7328955	-3.0057692	-2.9334213	-2.8129954	-2.5549737	-2.1753643	-1.6400985	-1.0553028	-0.70346115	-0.61038363	-0.50244651	-0.27539444	-0.008949494	0.23423691	0.35580324	0.38184516	0.39344688	0.36083248	0.31712204	0.36080884	0.41632808	0.39811771	0.40350894	0.46173774	0.47717301	0.44580783	0.41259404	0.37985584	0.34718789	0.3417306	0.38778453	0.45338455	0.41284198	0.32792743	0.36715501	0.38358579	0.32719253	0.35754956	0.36640357	0.35381566	0.41014961	0.39024254	0.29447598	0.22767238	0.17808748	0.20254808	0.27923791
-1.0044395	-3.7411147	-4.2234469	-4.6028185	-4.1947659	-2.7651939	-1.7199628	-1.5564916	-0.7335476	-0.28513641	-0.20666525	-0.19468016	-0.20102654	-0.20223525	-0.18776547	-0.22894416	-0.24184406	-0.13906273	-0.1624978	-0.29300171	-0.28046195	-0.22433122	-0.24744042	-0.25652667	-0.28853398	-0.31135193	-0.34253668	-0.35326753	-0.39415557	-0.47507551	-0.43909709	-0.53090912	-0.47769117	-0.52682175	-0.50991184	-0.56340003	-0.58697832	-0.5458026	-0.55049242	-0.44635838	-0.45409502	-0.38680881	-0.23222311	-0.23998083	-0.095106897	0.009895911	-0.071307351	0.025478884	0.017593245	0.034671038
-1.0991622	-2.9809877	-3.9141957	-4.2817411	-3.9450637	-3.4113895	-2.0992861	-1.6707412	-1.5152992	-0.82912765	-0.41794627	-0.5641847	-0.53427866	-0.45853531	-0.41713986	-0.47577718	-0.51745409	-0.39166354	-0.30975346	-0.42173827	-0.47545661	-0.41647285	-0.34413257	-0.43847229	-0.4376183	-0.44352909	-0.46234351	-0.47132299	-0.37362687	-0.39195763	-0.33574975	-0.27919037	-0.31525498	-0.3174175	-0.32711052	-0.30432441	-0.31404744	-0.22656307	-0.15226358	-0.19111742	-0.15703854	-0.16403066	-0.03960835	0.018382489	0.031261916	0.082328059	0.14368676	0.055169608	0.15745665	0.2359621
-1.0523677	-1.9308342	-2.6167366	-3.0776239	-3.5816102	-3.6065758	-3.2657974	-2.4065013	-1.2129145	-1.0396248	-0.83946953	-0.35769045	0.018358961	-0.069244394	-0.021453314	0.10385224	0.057880053	-0.10826701	-0.048300422	0.029682019	0.029789709	0.056150813	-0.034822872	0.003335758	0.11438123	0.098826132	0.14405942	0.003873679	-0.033550529	0.24912877	0.24043501	-0.061641307	0.036825391	0.074058796	-0.060114644	0.057782477	0.22713931	0.21463103	0.15128026	0.21150967	0.20670164	0.20855125	0.31026475	0.35064467	0.30975147	0.30654407	0.28436058	0.28511415	0.27845611	0.21762195
-0.64087571	-1.076401	-1.2877661	-1.4471155	-1.6437968	-1.9257603	-2.105069	-2.1149312	-1.97103	-1.6465532	-1.1740592	-0.60646375	-0.20302445	-0.097144725	0.0243094	0.28581307	0.44761101	0.51670379	0.59311009	0.56206859	0.49111245	0.54388102	0.59769104	0.57318929	0.56311839	0.54068874	0.55525725	0.59084413	0.51962394	0.53066148	0.5809699	0.52353281	0.54932277	0.55123651	0.4988594	0.56675031	0.57727791	0.48028509	0.46935738	0.52411118	0.50222246	0.43552214	0.4426595	0.50030503	0.50721868	0.45902265	0.42755328	0.42871769	0.42714214	0.42618476
-1.4604418	-2.8043951	-3.2189346	-3.8318442	-3.9349295	-3.6309689	-2.8007014	-1.6979087	-1.2842081	-1.001776	-0.34851716	-0.10274359	-0.25981593	-0.42347876	-0.39195229	-0.21997269	-0.19847132	-0.2434543	-0.27951308	-0.37388455	-0.29940344	-0.35815255	-0.36729903	-0.37506028	-0.48163078	-0.39456776	-0.33573313	-0.27881149	-0.20035681	-0.26441063	-0.3291082	-0.34987252	-0.37470925	-0.27866628	-0.31840174	-0.3260988	-0.32296506	-0.31259888	-0.28526297	-0.3004958	-0.28860449	-0.25544169	-0.1161578	0.038150418	-0.007975439	0.1339212	0.066055933	0.18039082	0.17676585	0.10753209
-0.26093397	-1.3159493	-2.0669761	-2.9693004	-3.2930729	-3.4106511	-3.1367997	-2.9701262	-2.5517172	-1.823661	-1.2157113	-0.92409241	-0.87656541	-0.59228474	-0.18222173	-0.070449565	0.060546769	0.12224926	0.0416369	0.085872268	-0.007966363	-0.10450165	0.071960586	0.17988898	0.058959187	0.091192965	0.15827491	0.078758615	0.12415011	0.15175898	0.14486004	0.16649767	0.13000065	0.072764305	0.015440998	0.044520725	0.064298603	0.054693617	0.059859244	0.084157239	0.097436806	0.075138026	0.10435852	0.052158514	0.013805115	0.034710777	-0.039205751	-0.11055648	-0.10630894	-0.033474018
0.1628937	-1.6618931	-2.6876828	-3.8586636	-4.1861682	-3.6651131	-2.6072716	-1.8560406	-1.7606428	-1.1918756	-0.51394721	-0.51058181	-0.41915324	-0.51472465	-0.54186127	-0.62570003	-0.54472163	-0.54736952	-0.45142146	-0.42680629	-0.54335787	-0.70125584	-0.65622035	-0.56843256	-0.56244049	-0.65278812	-0.5799498	-0.68104948	-0.77307272	-0.63636836	-0.70639283	-0.70510807	-0.8688482	-0.9473698	-0.91804532	-0.95926644	-0.96855291	-0.9618323	-0.87868719	-0.76835939	-0.73633909	-0.73502096	-0.69403387	-0.57922181	-0.36313442	-0.33719559	-0.31427787	-0.15656951	-0.082658519	-0.14852946
-0.18649962	-2.6824878	-4.0168823	-4.2181222	-3.8416655	-2.9940593	-1.9739404	-1.6397073	-1.2912067	-0.56676936	-0.32797059	-0.35881305	-0.36747683	-0.26171947	-0.43112527	-0.44179395	-0.3533499	-0.37600121	-0.36462327	-0.38663497	-0.41732614	-0.46416289	-0.46274808	-0.54337028	-0.54589006	-0.54595426	-0.59512355	-0.69263085	-0.6992367	-0.71662131	-0.6611285	-0.76789989	-0.81352439	-0.8734148	-0.9560522	-0.87202803	-0.87619337	-0.81070489	-0.79011728	-0.71594341	-0.59079026	-0.53481418	-0.4767132	-0.37184064	-0.24637294	-0.13094889	-0.12053496	0.014479258	0.011071589	0.002275229
-1.2940085	-2.0273012	-3.5527339	-4.9003468	-4.7521632	-4.2714965	-3.3063534	-2.3519333	-1.6651027	-0.99122681	-0.17664681	0.44266115	0.77836934	0.94265622	0.91635156	0.82917071	0.87281501	0.78728674	0.36053582	0.21428246	0.31990195	0.30618883	0.42079037	0.44043259	0.49750225	0.55112307	0.5270751	0.50076779	0.55210656	0.50619106	0.51485345	0.32615479	0.2779099	0.29792393	0.19743524	0.15339319	0.011558046	0.069969761	-0.014825673	-0.058862045	-0.075374415	-0.14266564	-0.066180913	-0.056081888	-0.048055639	-0.004882871	0.0625504	0.026252146	0.025486036	0.042490541
0.19562851	-2.6998221	-4.1988771	-4.2827144	-3.8747406	-2.8353064	-1.952506	-1.6647038	-1.0059972	-0.2477163	-0.22760478	-0.2108099	-0.22990354	-0.23347803	-0.20116091	-0.25711011	-0.25212123	-0.33839991	-0.30406362	-0.26007739	-0.30512334	-0.30371689	-0.38945164	-0.47735736	-0.56319147	-0.51357652	-0.63435634	-0.61215309	-0.6333473	-0.7175286	-0.73135435	-0.81097479	-0.86295223	-0.82841944	-0.86671722	-0.87195966	-0.76023561	-0.81178998	-0.74864894	-0.72347718	-0.72084152	-0.67877921	-0.52327308	-0.35384765	-0.35438646	-0.23837626	-0.22123011	-0.14157264	-0.16171627	-0.11804798
-0.49630004	-2.9545713	-3.9365189	-4.2805365	-3.8697548	-3.3978126	-2.1992419	-1.2973649	-1.2635768	-0.58568095	-0.21244862	-0.23938721	-0.25216181	-0.30173932	-0.24409565	-0.22273951	-0.25061498	-0.44519009	-0.43114032	-0.33659068	-0.47462974	-0.45822356	-0.48321291	-0.48682316	-0.51476286	-0.53790498	-0.51742954	-0.65555128	-0.59584775	-0.59493616	-0.70319391	-0.63740211	-0.650418	-0.6663764	-0.714061	-0.66838267	-0.52309143	-0.64681085	-0.58516329	-0.61254064	-0.59300328	-0.35081096	-0.347152	-0.29658925	-0.11500373	-0.16073078	-0.085870385	-0.027974501	-0.031696124	-0.007929103
-0.88750742	-2.8498643	-4.0101897	-4.4802127	-3.9988204	-2.9861807	-1.7819305	-1.5224085	-0.94615557	-0.25879851	-0.16185861	-0.20074014	-0.24005594	-0.25273784	-0.19803911	-0.31391529	-0.27569446	-0.24538511	-0.27564092	-0.35968735	-0.38876659	-0.33841163	-0.40855412	-0.4317817	-0.36550572	-0.52444435	-0.46527975	-0.43124138	-0.63290932	-0.70451843	-0.71831766	-0.64118488	-0.74670577	-0.78734145	-0.74410808	-0.82871805	-0.79865068	-0.71163879	-0.65899442	-0.60871498	-0.63965408	-0.50006064	-0.41098218	-0.414787	-0.27799746	-0.21174401	-0.1265433	-0.12825838	-0.090719412	-0.054838725
-0.59622658	-2.6953161	-3.8300592	-4.5612531	-4.1870262	-3.5848653	-2.6277078	-1.751622	-1.5882232	-0.92897838	-0.36712778	-0.28106429	-0.22614149	-0.25300119	-0.21501335	-0.19043244	-0.16234574	-0.1799124	-0.17007382	-0.16633727	-0.20526695	-0.22687747	-0.2613332	-0.22272211	-0.24242372	-0.22094208	-0.24032876	-0.24914084	-0.27961962	-0.33530897	-0.37737362	-0.31446352	-0.34856029	-0.53170601	-0.42008073	-0.3971766	-0.34064474	-0.34494842	-0.37134577	-0.31872128	-0.18917711	-0.21826149	-0.087178907	-0.081402191	0.016850436	0.13668262	0.074245757	0.20018298	0.17088893	0.19253857
-0.53334196	-1.8556681	-2.2140382	-3.1334115	-3.4171372	-3.0604469	-2.2562981	-1.7656979	-1.6222889	-1.1547278	-0.86777128	-0.90647173	-0.87130542	-0.87435826	-0.88158744	-0.9031436	-0.86607165	-0.86865471	-0.84634872	-0.84449092	-0.85347664	-0.86195995	-0.80943786	-0.84169649	-0.87337192	-0.88915814	-0.90897358	-0.86972108	-0.88412267	-0.90523014	-0.93980093	-0.95116533	-0.96750259	-0.99250209	-1.00055	-0.95494752	-0.94863479	-0.90411414	-0.89658748	-0.81267242	-0.78924399	-0.71010155	-0.66955258	-0.61376458	-0.59935909	-0.51718842	-0.45020178	-0.39521824	-0.3804468	-0.39336749
0.56765164	-2.2231386	-3.9845952	-4.4643606	-4.5229248	-3.6416727	-2.2204545	-1.535926	-1.3075586	-0.32709774	-0.024425722	-0.040967696	-0.056210786	-0.015847574	0.009687751	-0.047510321	-0.060050781	-0.061866669	-0.033277499	-0.097164848	-0.11700735	-0.1309215	-0.1335658	-0.16585147	-0.19103778	-0.22478167	-0.3236562	-0.35998251	-0.42616617	-0.46131113	-0.54541256	-0.67156349	-0.61641395	-0.63493197	-0.73394845	-0.84872164	-0.74535873	-0.83734134	-0.83538376	-0.74524617	-0.82172185	-0.78098893	-0.69872008	-0.52275334	-0.49338342	-0.39620637	-0.4060769	-0.29424496	-0.12389352	-0.091262929
-0.65713662	-1.4969218	-2.0119899	-2.4230953	-2.6757808	-2.6018607	-2.1598373	-1.7090852	-1.688696	-1.4958077	-1.1259194	-1.0565501	-1.0455331	-1.0517574	-1.0651333	-1.048416	-1.0139468	-1.0755722	-1.0589594	-0.9871264	-0.97901217	-0.99743505	-0.97482263	-1.0195989	-0.99205812	-0.94525342	-0.95425021	-0.98097029	-0.96693412	-0.97539749	-0.91961537	-0.92278445	-0.9354831	-0.94447603	-0.97372083	-0.95864742	-0.92900695	-0.89290367	-0.92300977	-0.85828141	-0.82267561	-0.85735523	-0.83722458	-0.74599086	-0.73071174	-0.69663011	-0.63155637	-0.54986399	-0.51378843	-0.46025407
-2.3427143	-3.6641543	-3.6197798	-3.6053822	-3.5874414	-3.4780741	-2.8876227	-1.9336296	-1.4436612	-1.3760427	-0.93932953	-0.64469169	-0.52994914	-0.55175233	-0.52225153	-0.49312276	-0.58891072	-0.46744944	-0.40097504	-0.43154625	-0.47019792	-0.44469417	-0.43706352	-0.46567559	-0.49131682	-0.53255503	-0.43212351	-0.43301835	-0.35706302	-0.22933707	-0.23880919	-0.30291263	-0.34617799	-0.30810945	-0.14781316	-0.12615836	-0.1709897	-0.14970707	-0.15079496	-0.068106792	0.02483863	0.20394965	0.14813358	0.12481306	0.26787581	0.44064442	0.50966303	0.61148242	0.64740799	0.61643679
-0.91837251	-1.2429257	-1.3007632	-1.6873751	-1.6892276	-1.8778009	-2.0833862	-2.1088562	-2.0068948	-1.7611881	-1.4595177	-1.0345281	-0.68217371	-0.48836897	-0.38673504	-0.28067697	-0.039514168	0.15181226	0.21110165	0.23985604	0.25973682	0.29879439	0.26415027	0.2230998	0.25260805	0.23229095	0.22187308	0.25858063	0.28854319	0.3220819	0.31833459	0.28445284	0.28826039	0.31348997	0.33529534	0.34512071	0.29950749	0.25541568	0.26986458	0.26865902	0.24076536	0.25662546	0.31464751	0.30263542	0.27587549	0.32174847	0.29663287	0.29143475	0.32094299	0.25934395
-0.016044404	-0.41958818	-0.45210303	-0.84277538	-0.80822628	-1.1970564	-1.2359634	-1.2292407	-0.98743426	-0.65736281	-0.22636445	0.10668143	0.20998005	0.21751488	0.38934154	0.64937127	0.74283707	0.75980774	0.7907386	0.73966135	0.69378575	0.68433164	0.68389718	0.74774441	0.6933799	0.62903062	0.70497099	0.64486968	0.59762105	0.65789219	0.62806073	0.61853631	0.58134116	0.59093769	0.56566314	0.5612425	0.54029056	0.4795127	0.53961815	0.53163779	0.49661071	0.49939353	0.46793311	0.44523184	0.45671655	0.45468401	0.41323393	0.39492	0.40886409	0.40476378
-0.65172542	-3.3865702	-4.0442874	-4.4468196	-3.6820196	-2.375433	-1.7154576	-1.4768908	-0.56227446	-0.13371095	-0.14822073	-0.2003995	-0.2192929	-0.10006636	-0.21476943	-0.22566021	-0.26107528	-0.17626066	-0.28497438	-0.37866347	-0.42017092	-0.30674471	-0.39917963	-0.49504992	-0.53784832	-0.48611879	-0.49763696	-0.65662377	-0.68896088	-0.71101135	-0.78453533	-0.88041527	-0.86278634	-0.93519361	-0.91777608	-0.91827921	-0.90950735	-0.91196019	-0.89550198	-0.72728219	-0.66325159	-0.65836693	-0.59770346	-0.47775498	-0.45805586	-0.31519327	-0.25420321	-0.13473681	-0.12254852	-0.15252052
0.05569023	-0.86596501	-1.5249198	-2.268892	-2.6128534	-2.762259	-2.7178773	-2.4333061	-2.1029962	-1.6726921	-1.1540067	-0.7166967	-0.49979997	-0.46821867	-0.37013755	-0.041372931	0.30704031	0.47704364	0.52724737	0.46593366	0.37968344	0.44730817	0.56951758	0.55782675	0.49471373	0.45380944	0.45078792	0.51090892	0.49865781	0.45828043	0.51260699	0.54493496	0.51621491	0.43045511	0.39654893	0.49664597	0.51306419	0.47042181	0.47779709	0.43226806	0.41524049	0.44547653	0.36226947	0.30750154	0.40790596	0.42468025	0.34675934	0.35467886	0.3553846	0.31952134
2.0443367	-0.85995172	-2.7853315	-4.0888284	-4.1378343	-3.6459044	-2.7596042	-1.5656333	-0.86457108	-0.37698842	0.47579785	0.68710346	0.64308736	0.58516642	0.58985828	0.72537922	0.70945129	0.69782419	0.67702887	0.54333197	0.45719802	0.36062737	0.23053723	0.26977427	0.18609826	0.089577226	0.014866997	0.046625044	-0.090330703	-0.24079408	-0.24473652	-0.3978133	-0.57144629	-0.56600908	-0.66364112	-0.54108676	-0.70376516	-0.75911879	-0.57507229	-0.71133234	-0.6291469	-0.46921692	-0.53844194	-0.49934986	-0.53713939	-0.22883584	-0.076012336	0.073456313	0.093766321	0.12059424
-1.7522274	-3.0484714	-3.298518	-3.9577832	-4.0019439	-3.6621479	-2.7180751	-1.8179748	-1.334923	-0.95424698	-0.59292414	-0.36086213	-0.28308377	-0.329833	-0.33953253	-0.32941492	-0.245902	-0.20983401	-0.18745639	-0.15043406	-0.20634927	-0.21112684	-0.15238707	-0.21736232	-0.17597796	-0.061719944	-0.072572645	-0.073465179	-0.073250957	-0.019023572	-0.038230918	-0.057452311	-0.060604387	-0.088237017	-0.11348058	-0.070568076	-0.080600437	-0.1606492	-0.15859298	-0.085383854	-0.15033508	-0.102858	-0.17931779	-0.20968788	-0.11698179	-0.18549543	-0.12906011	-0.062230578	-0.09036547	-0.037406655
-0.44047864	-3.0589352	-4.039029	-4.4804406	-4.2757488	-3.267444	-1.922271	-1.6929038	-1.080047	-0.23897647	-0.18684226	-0.2368546	-0.3086703	-0.24249196	-0.27224171	-0.16826703	-0.23205733	-0.22135055	-0.27906549	-0.24973209	-0.27196028	-0.28419979	-0.21688771	-0.30782357	-0.358737	-0.35775032	-0.28973399	-0.48144311	-0.38783722	-0.49727892	-0.49264942	-0.59234927	-0.69894278	-0.70763628	-0.71283621	-0.79041512	-0.76395655	-0.72596072	-0.75009408	-0.6965548	-0.6211828	-0.55058558	-0.55185952	-0.39691642	-0.24575099	-0.24432603	-0.10616271	-0.051070086	-0.044290614	0.077233115
-1.2192313	-3.1741969	-4.0796636	-4.1976707	-3.9166953	-3.3388971	-2.2595618	-1.4878923	-1.3845739	-0.81840082	-0.32903047	-0.24573095	-0.2094681	-0.2926546	-0.24215062	-0.09782452	-0.12572466	-0.18698031	-0.24670971	-0.25324711	-0.28116074	-0.31173482	-0.35893049	-0.31436274	-0.32370334	-0.38774174	-0.45827067	-0.32617549	-0.42161371	-0.42951963	-0.52060379	-0.61361726	-0.6168643	-0.58265779	-0.5883862	-0.54558021	-0.65829702	-0.62292329	-0.60303688	-0.55105678	-0.49067887	-0.52640699	-0.39999673	-0.32733278	-0.26909145	-0.21920336	-0.099653684	-0.1582188	-0.000302021	0.086823734
-2.9748977	-4.1222603	-4.1878983	-4.1343763	-3.2673772	-2.1064742	-1.6993739	-1.3149824	-0.72373475	-0.64577588	-0.56635828	-0.47711625	-0.60161052	-0.5927377	-0.51843701	-0.41056395	-0.49074825	-0.56098508	-0.51108926	-0.53191615	-0.65038779	-0.58935034	-0.62108317	-0.49205225	-0.63749464	-0.50202095	-0.55502231	-0.55480327	-0.49089686	-0.60416177	-0.48111822	-0.47660785	-0.59389225	-0.47897235	-0.48022716	-0.54162595	-0.45061834	-0.30926829	-0.28792093	-0.19506135	-0.13781671	0.032409589	0.028953516	-0.066025764	0.075338475	0.021993609	-0.028144758	0.090732549	-0.004353101	-0.12457874
0.35120929	-0.63688243	-1.14606	-1.7070946	-2.2456261	-2.5729479	-2.5920509	-2.4301394	-2.0541729	-1.742226	-1.4936294	-1.0989555	-0.88702741	-0.72056629	-0.3221088	0.12440522	0.37824609	0.40171448	0.40194429	0.44754305	0.47794862	0.53857374	0.50161962	0.350366	0.33718836	0.2345919	0.063911622	0.10312976	0.30662308	0.73635088	0.91067968	0.583551	0.14473697	-0.077675864	0.071742228	0.12089818	0.070144946	0.30484956	0.32520824	-0.019024841	-0.1560128	-0.19649929	-0.32023337	-0.2959396	-0.15675312	0.056325948	0.24194462	0.28077957	0.12283476	-0.17941301
-0.080842973	-2.5528563	-3.9699974	-4.4586387	-3.9005696	-3.0353434	-2.0376631	-1.6765679	-1.173642	-0.53759544	-0.40920298	-0.32386715	-0.32145434	-0.39514872	-0.3215731	-0.32188204	-0.38128328	-0.36675955	-0.39591865	-0.38739435	-0.38408465	-0.38987547	-0.45021005	-0.43266606	-0.55182788	-0.51085102	-0.57506333	-0.59803607	-0.62388407	-0.68639747	-0.77774241	-0.81010388	-0.8941355	-0.89775911	-0.8319283	-0.84296169	-0.80435207	-0.81158553	-0.79266528	-0.78408397	-0.67670646	-0.53182936	-0.50110282	-0.36697026	-0.2007358	-0.10634467	-0.14536105	-0.075728968	0.003433191	0.059767463
-0.29696732	-2.1498714	-3.835708	-4.6700723	-4.3341106	-3.2395451	-2.0803376	-1.6654454	-1.2660088	-0.37437385	-0.17676921	-0.12854937	-0.11977991	-0.15616678	-0.13899183	-0.23956488	-0.21229356	-0.18793034	-0.32210502	-0.25825113	-0.23563224	-0.36081527	-0.36838487	-0.42944748	-0.44868911	-0.41061336	-0.50079716	-0.44803075	-0.55476536	-0.55217642	-0.64986365	-0.78035804	-0.78340526	-0.72413569	-0.77377503	-0.84157076	-0.83412676	-0.71913033	-0.70788125	-0.70117413	-0.6017399	-0.60359781	-0.51096357	-0.41589661	-0.26871796	-0.22301613	-0.24201915	-0.07207399	-0.041788373	-0.045688996
0.89486742	-0.003822158	-0.75105205	-1.3965429	-1.7378376	-2.1130203	-2.2132096	-2.2033471	-2.0241906	-1.5914581	-1.0499022	-0.57789108	-0.3131374	-0.20084404	-0.18379899	0.016525057	0.50921179	0.77751147	0.75067496	0.78843003	0.77137524	0.73257374	0.67985885	0.62183591	0.60469296	0.58129958	0.65998204	0.63413413	0.63558912	0.76050608	0.76912011	0.73457027	0.72108854	0.75040232	0.62612794	0.51689273	0.54554218	0.50588773	0.5258932	0.49186076	0.52836623	0.62282844	0.58039006	0.54824181	0.50770483	0.51204975	0.40906504	0.31038144	0.36845009	0.38137005
0.24098572	-0.69093799	-1.3547521	-2.1999623	-2.5699105	-2.9933672	-2.9819638	-2.7370532	-2.5025215	-2.0698912	-1.4395942	-0.88300829	-0.72562461	-0.64293906	-0.41275929	-0.043173549	0.26597711	0.28796595	0.2934242	0.34147388	0.33734627	0.35810624	0.35645158	0.35016825	0.36543626	0.34240988	0.34244647	0.37220434	0.3718444	0.38206335	0.3668005	0.45073489	0.49857761	0.35072926	0.36036932	0.40957534	0.38787755	0.36372449	0.28126708	0.33852139	0.42234674	0.38417655	0.32565945	0.33583294	0.37976048	0.29494502	0.21142939	0.23555669	0.21746821	0.16935778
-2.2225163	-2.8214743	-2.8243509	-2.8752898	-2.6503579	-2.2629881	-1.6422203	-1.0851609	-0.79575044	-0.69544616	-0.57671995	-0.1684772	0.18714805	0.24848153	0.3002233	0.33814306	0.29909056	0.32899362	0.28280339	0.29809539	0.33318718	0.26885605	0.28548153	0.25634232	0.30586816	0.34430009	0.27545758	0.2278435	0.31937459	0.285262	0.24635792	0.25594053	0.17981134	0.22492881	0.17893023	0.12230411	0.10453393	0.096735882	0.18643203	0.055465662	0.043652738	-0.021933448	-0.025015602	-0.024917651	-0.040738151	-0.021108521	-0.014027317	-0.11075199	-0.10572643	-0.08392064
-2.4811533	-3.0137188	-2.9497948	-2.8885771	-2.6523832	-2.0874446	-1.3914575	-0.95008193	-0.77577649	-0.64196414	-0.33773537	0.047724675	0.20121998	0.20189058	0.12859476	0.12357067	0.17396846	0.081361947	0.18899567	0.20759366	0.12068445	0.15414383	0.20250344	0.16678037	0.16775722	0.17381163	0.10316357	0.10722008	0.1585647	0.087964776	0.068763042	0.12183002	0.12094835	0.11208152	0.081099434	0.05548984	0.02014082	0.041533766	0.0328843	0.023587623	0.035019093	0.02344248	0.063493118	-0.030296867	0.001919574	-0.023960549	-0.042555081	-0.013107209	-0.003288304	-0.054920873
2.7599659	1.4322675	-0.67277005	-1.8286987	-2.8267044	-2.9191241	-1.8513541	-0.62320051	-0.37241234	0.44412364	1.3150702	1.3133076	1.2397868	1.1331029	1.1017522	1.1995951	1.0384192	0.98802467	1.0515316	1.0214085	0.79330518	0.84097133	0.75133499	0.69151414	0.66379505	0.60890878	0.59038911	0.54528648	0.57435873	0.40012206	0.39941524	0.34125155	0.18036277	0.24141322	0.01217602	0.17333018	0.040616597	0.10012165	0.01277658	0.024065036	0.090577635	0.1878129	0.12402995	0.090011436	0.16452507	0.28664741	0.54242122	0.45550118	0.52262155	0.65845095
0.48081834	-1.0990084	-2.2569055	-2.9527452	-3.6951869	-3.6540396	-2.6708137	-1.7452245	-1.6362394	-0.92838296	-0.34774991	-0.35398052	-0.37769342	-0.24507592	-0.41107182	-0.39229015	-0.33577178	-0.4298868	-0.36200161	-0.44335138	-0.52920307	-0.50476016	-0.41505367	-0.45111719	-0.55450356	-0.67927206	-0.64237049	-0.73157139	-0.81059472	-0.79306141	-0.81495645	-0.94286309	-1.0030567	-1.0313035	-1.1845844	-1.2532306	-1.1942395	-1.2885083	-1.2603069	-1.2270023	-1.3673012	-1.2457405	-1.1919853	-1.0416878	-0.92917984	-0.85792105	-0.75306955	-0.66292748	-0.49991127	-0.40708211
-0.44330061	-1.260775	-1.8926191	-2.2714362	-2.2119089	-1.9190323	-1.5219111	-1.1534025	-0.91771054	-0.91647466	-0.74170178	-0.40549165	-0.22884732	-0.23461868	-0.26486874	-0.21314679	-0.18017936	-0.15769979	-0.18596504	-0.22515863	-0.21130434	-0.20083915	-0.17092336	-0.22969914	-0.20624394	-0.17423787	-0.20816044	-0.20479222	-0.24186251	-0.27772916	-0.2863471	-0.2775547	-0.30856419	-0.30212489	-0.29193969	-0.32757689	-0.33321323	-0.35201274	-0.38658767	-0.36085051	-0.45094305	-0.41142477	-0.44439098	-0.46220734	-0.44887122	-0.46043964	-0.4325908	-0.46722502	-0.48388186	-0.48597464
-1.1011346	-2.5211165	-3.1602899	-3.5733069	-3.9120105	-3.8453806	-3.3264761	-2.1818494	-1.3490954	-1.1897909	-0.73990486	-0.29200073	-0.25940281	-0.22549011	-0.1843408	-0.24699782	-0.23686758	-0.12340656	-0.13765658	-0.17070868	-0.18267202	-0.11845266	-0.13358324	-0.21494829	-0.1169081	-0.13191888	-0.20840276	-0.14595106	-0.19774884	-0.18884259	-0.17038081	-0.23871808	-0.16750947	-0.210244	-0.17627794	-0.19638216	-0.098731932	-0.13372566	-0.1807901	-0.092899233	0.029792833	0.038337732	0.094584808	-0.059589423	0.083392069	0.16984141	0.1284901	0.22986043	0.26794244	0.21070172
-1.3939789	-2.9307631	-3.6271358	-4.1395073	-4.1915656	-3.9303402	-3.3341858	-2.2938576	-1.4599933	-1.3046635	-0.73010824	-0.2690266	-0.11134471	-0.30603691	-0.2408268	-0.14090027	-0.23052471	-0.24225199	-0.26400142	-0.3629959	-0.38770583	-0.2751018	-0.1598623	-0.15171255	-0.22428812	-0.29718687	-0.28676316	-0.2398049	-0.30190863	-0.33120728	-0.30238871	-0.22276536	-0.16130471	-0.19121452	-0.2290012	-0.25851137	-0.22644072	-0.20478076	-0.11456826	-0.074821126	0.000765679	-0.041906296	0.032854222	0.12901268	0.16971181	0.22432017	0.18292786	0.20238896	0.25415335	0.26273738
0.17418264	0.35565427	0.10468453	-0.43093903	-0.86200474	-1.0502738	-1.3020857	-1.476152	-1.4542863	-1.2015848	-0.92774291	-0.71055344	-0.63062977	-0.54881342	-0.23869065	-0.059131088	-0.046269918	-0.065944618	-0.062670383	-0.062894962	-0.067076327	-0.030524213	-0.076121891	-0.086695272	-0.095782	-0.096647226	-0.1013149	-0.10538663	-0.10786254	-0.14629444	-0.12343607	-0.13356051	-0.12825742	-0.13877639	-0.18137538	-0.21745141	-0.20109709	-0.15692066	-0.23631795	-0.24043184	-0.22894268	-0.25010708	-0.23637401	-0.32666869	-0.29813716	-0.30419337	-0.31466277	-0.33819769	-0.3675879	-0.39795486
-2.5752144	-3.21923	-2.85393	-3.1723561	-2.8196548	-2.6818208	-2.5969257	-2.0636998	-1.5300369	-0.92977969	-0.62472254	-0.65367585	-0.5431673	-0.18216606	0.23072046	0.37921502	0.34296917	0.34532608	0.34737318	0.35285708	0.31249336	0.27435522	0.38001468	0.39361844	0.28382718	0.27784046	0.3002902	0.31991318	0.35132646	0.32693668	0.28877504	0.29337415	0.3753684	0.39097241	0.31980644	0.38961075	0.4211018	0.30057221	0.26121459	0.24572015	0.24876017	0.2807912	0.2452716	0.24221213	0.2173592	0.17268966	0.24295773	0.26774483	0.21856885	0.21650382
-1.167315	-3.8051477	-4.3736282	-4.3527538	-3.2785752	-2.2964717	-1.582364	-1.1580407	-0.30166002	-0.0680392	-0.28044236	-0.087593186	-0.22054172	-0.11118651	-0.1414743	-0.12385686	-0.18093304	-0.2653579	-0.22605572	-0.37355761	-0.31701296	-0.46380791	-0.51791145	-0.43222856	-0.52681068	-0.53449918	-0.66815757	-0.72417354	-0.75496464	-0.70433047	-0.89380591	-0.91044219	-0.92231403	-0.94744015	-1.0010781	-1.0183401	-0.96597147	-0.91248305	-0.95754894	-0.80273417	-0.61419373	-0.58057595	-0.53093126	-0.42722052	-0.42384403	-0.27151354	-0.18479391	-0.13302286	-0.071390478	-0.11820961
-2.5038077	-2.6363705	-2.6444955	-2.559749	-2.4665585	-2.2079443	-1.6409729	-1.1085535	-0.89529328	-0.90596745	-0.57888258	-0.30751195	-0.2019964	-0.27681297	-0.2194193	-0.21086052	-0.20617743	-0.22704733	-0.25513444	-0.23450583	-0.23091085	-0.24806216	-0.30179947	-0.2467458	-0.23256484	-0.30961872	-0.34107927	-0.28636581	-0.26565877	-0.24237367	-0.2479575	-0.21231284	-0.14427968	-0.17790707	-0.21144216	-0.30568565	-0.29596546	-0.21481431	-0.25223829	-0.22619599	-0.26216397	-0.31140901	-0.14877692	-0.23131792	-0.25893618	-0.32593732	-0.2105763	-0.22618655	-0.12572364	-0.19312919
0.24847345	-2.1252558	-3.3908054	-4.3063124	-4.1550949	-3.1086515	-2.0692775	-1.6280536	-1.0793305	-0.31892618	-0.32827423	-0.50095029	-0.28538339	-0.2747878	-0.27549562	-0.28743205	-0.28526822	-0.37833969	-0.48712033	-0.49501665	-0.45668078	-0.49389183	-0.56541311	-0.4679385	-0.6127331	-0.60833696	-0.72804912	-0.61795299	-0.71500981	-0.79369358	-0.86639407	-0.98746652	-1.0444266	-1.0596348	-0.95895574	-1.0111755	-1.0270983	-1.1184829	-1.1441105	-0.9205652	-0.81249612	-0.78770058	-0.73255057	-0.50083809	-0.44266873	-0.45386531	-0.34818931	-0.16435705	-0.044713559	-0.22366072
1.5692821	0.37092263	-1.7837389	-3.0528656	-3.8181662	-3.7907845	-2.7712486	-1.9206096	-1.6752182	-0.84336657	-0.1824027	-0.32018884	-0.27355822	-0.29982565	-0.3219893	-0.38395087	-0.30320684	-0.4214611	-0.39969106	-0.36901806	-0.46716463	-0.49914244	-0.5562597	-0.50565852	-0.53848839	-0.55669652	-0.7374028	-0.70081845	-0.75681648	-0.81618571	-0.896184	-0.97121931	-0.94118043	-0.94251267	-0.96120832	-0.98529324	-1.0854858	-1.0522063	-0.8674182	-0.89768241	-0.79197055	-0.76908242	-0.62411291	-0.57951001	-0.58411266	-0.44998574	-0.35605087	-0.31475679	-0.20691843	-0.24058215
-0.51724825	-1.4875808	-1.7657804	-1.844683	-1.6042312	-1.2697713	-0.75333524	-0.51591481	-0.36873496	-0.045290343	0.063995337	0.052046647	0.07941735	0.057523788	0.079018967	0.047205646	0.039526236	0.09514749	0.092524092	0.0954148	0.046399938	0.027230631	0.026276742	0.049963529	0.024194239	0.031583064	0.000811212	-0.008524204	-0.021363033	0.000703454	-0.048340661	-0.11298161	-0.10179516	-0.125819	-0.097933223	-0.15780324	-0.13830979	-0.10713492	-0.13538785	-0.11041662	-0.065676621	-0.049655086	-0.000719839	0.015756773	0.076596072	0.12848901	0.14906235	0.15803	0.16815537	0.21029777
-0.72451891	-3.153214	-4.1841461	-4.2699354	-3.5790774	-2.6474492	-1.6862645	-1.4769993	-1.1528263	-0.44669584	-0.36045688	-0.38622151	-0.37867585	-0.3843182	-0.34509662	-0.35359901	-0.3976153	-0.40850488	-0.3425786	-0.42197486	-0.48484824	-0.47593643	-0.45512678	-0.49905199	-0.57322521	-0.53881326	-0.61830969	-0.60282685	-0.71731432	-0.75172383	-0.82201914	-0.86192805	-0.86874473	-0.87189731	-0.97956497	-0.84520316	-0.88686602	-0.90376774	-0.81597818	-0.88180053	-0.8235579	-0.75356859	-0.68749874	-0.62258646	-0.49486498	-0.32351761	-0.24576293	-0.16677996	-0.1236654	-0.16028109
0.9963011	-1.9488039	-3.2577517	-4.0412007	-4.3233387	-3.742956	-2.2937983	-1.3595327	-1.3512866	-0.474824	0.038120228	-0.067359148	0.049880028	0.046668159	0.014082043	-0.057924976	0.004385234	-0.068626893	-0.008204755	0.042121719	-0.037300744	-0.18224729	-0.18874236	-0.17258887	-0.2341265	-0.2652651	-0.34715662	-0.48933372	-0.45624183	-0.49296346	-0.64014055	-0.64152543	-0.74755886	-0.76783419	-0.6804794	-0.76076179	-0.71667302	-0.78680397	-0.79953468	-0.66241125	-0.62785706	-0.60556228	-0.4955148	-0.36319429	-0.40516721	-0.1731274	-0.06638992	-0.1820581	-0.072493392	-0.10050725
2.169973	1.5961585	0.3687589	-1.0972249	-2.1552032	-2.7352585	-2.7715162	-2.4762885	-2.3483901	-2.1674985	-1.6766057	-1.1408023	-0.70644516	-0.53901395	-0.49513318	-0.18763013	0.16517077	0.33739703	0.38328424	0.38627267	0.3850852	0.41643139	0.48935466	0.44307098	0.34412017	0.37209391	0.37444514	0.37610987	0.43280224	0.37636229	0.35763578	0.36448541	0.25628211	0.33274482	0.41097778	0.31476236	0.29776392	0.23579501	0.1851584	0.2353965	0.19767881	0.17216791	0.19317321	0.1350739	0.083409123	0.065804821	0.037842523	-0.024440275	-0.03671692	-0.023924628
-0.77607851	-2.3438972	-2.2103597	-2.9788502	-3.5119509	-3.3095826	-2.2053722	-1.5078493	-1.0079178	-0.27022787	0.016824673	-0.17750448	-0.18698587	-0.12910991	-0.068583708	-0.053794109	0.007307908	-0.043502945	-0.23525239	-0.28008714	-0.20273218	-0.27638154	-0.21152384	-0.27870294	-0.29874564	-0.23640391	-0.30960631	-0.34443971	-0.51060892	-0.36928468	-0.45596027	-0.4590336	-0.47752427	-0.50100382	-0.62199575	-0.74176425	-0.68014192	-0.63776495	-0.5828579	-0.59686334	-0.66627907	-0.6130194	-0.59204112	-0.5453165	-0.52562831	-0.41340321	-0.19560691	-0.13560469	-0.15632124	-0.15903889
-0.96966351	-2.6475002	-3.2456845	-3.9753085	-4.3731837	-4.1820347	-3.1214238	-1.952989	-1.6334929	-1.0565331	-0.45289108	-0.26682181	-0.3490049	-0.49008122	-0.39431015	-0.4350707	-0.33886922	-0.4229171	-0.34420197	-0.29784049	-0.36450624	-0.25664736	-0.29878858	-0.29695104	-0.25380374	-0.37966258	-0.32413341	-0.31794736	-0.38935198	-0.40948827	-0.3045847	-0.29723986	-0.28159865	-0.21530357	-0.28251878	-0.25058817	-0.27335091	-0.16869763	-0.18989808	-0.18628574	-0.1062366	-0.027045984	-0.034976606	0.05731427	0.099032783	0.077651693	0.08275222	0.1423739	0.12595991	0.098837924
-1.1983307	-2.4990918	-3.0133394	-3.5166653	-3.878576	-3.8076542	-3.0984677	-1.8566678	-1.1994891	-1.0273745	-0.48284553	-0.20202659	-0.21574675	-0.25574685	-0.16418262	-0.042637172	-0.12605966	-0.16519649	-0.17519972	-0.14413842	-0.040377277	-0.15218588	-0.17467592	-0.12702998	-0.055648799	-0.072746045	-0.07008381	-0.097383593	-0.039805857	0.029724667	-0.058900193	-0.032192454	0.008092236	-0.039820306	-0.077596674	-0.020051207	0.031840685	-0.039356349	-0.10177103	-0.076378779	0.001120823	0.11171969	0.061815879	0.08386286	0.12317249	0.098800722	0.13290878	0.11251801	0.13710095	0.1341456
-2.4032782	-4.199997	-4.3942869	-4.7008633	-3.712644	-2.1783366	-1.4933728	-0.82658602	-0.045725052	-0.002891798	0.01305693	0.040545874	0.082647778	-0.036947866	0.034559972	0.082870847	0.050927606	-0.024292174	-0.049294213	-0.06415765	-0.077558126	-0.13865938	-0.093318868	-0.11497242	-0.17574878	-0.33632348	-0.30013272	-0.33522905	-0.35984032	-0.42679656	-0.47540003	-0.46657553	-0.69860058	-0.73499635	-0.76101796	-0.82222104	-0.69532661	-0.69569174	-0.68773407	-0.56944609	-0.43702427	-0.35194033	-0.18473901	-0.041239311	0.11457636	0.10200665	0.11491224	0.05939997	0.17728204	0.16979282
-0.41120406	-1.4397975	-1.868252	-2.4386728	-2.5254543	-2.5544866	-2.5992395	-2.4244148	-2.2126218	-1.856414	-1.3347381	-0.89616048	-0.64790887	-0.52594412	-0.43196872	-0.18754145	0.17635267	0.41707603	0.50829115	0.5201834	0.49641626	0.48113585	0.47593937	0.49785878	0.52337808	0.51969318	0.5176503	0.53208265	0.56853311	0.54323477	0.45376992	0.45767877	0.47655137	0.4395552	0.48040105	0.50955565	0.46087038	0.41920137	0.42776071	0.46325277	0.41068381	0.3829644	0.45836317	0.39417087	0.30167709	0.34595791	0.33732542	0.27424528	0.26647657	0.28373036
-0.38044502	-2.1178863	-3.3454296	-4.6256799	-4.6215038	-3.941614	-2.4856403	-1.3272653	-1.2602937	-0.64805729	-0.071659873	0.05298251	0.2394863	0.20334871	0.24013623	0.26583826	0.15510354	0.23805282	0.22389283	0.089115354	0.14021562	0.086447512	0.17992149	0.069152895	-0.072311929	-0.016880351	-0.065282301	-0.17571969	-0.19314653	-0.18286464	-0.29500164	-0.44385688	-0.50890574	-0.4550008	-0.52791311	-0.71969771	-0.72601774	-0.72734763	-0.73244499	-0.54412257	-0.59568577	-0.46535219	-0.56265686	-0.46146666	-0.30039199	-0.23762462	-0.066466898	-0.048679788	0.060455302	0.22572157
0.62292072	-0.06038321	-0.54964224	-1.2991839	-1.826466	-2.3418615	-2.7001812	-2.6460937	-2.3834299	-2.0297764	-1.6492449	-1.1739644	-0.67661067	-0.44957753	-0.46241364	-0.35149902	0.034983878	0.34232073	0.38097383	0.45843184	0.53149516	0.46156267	0.48336579	0.52298503	0.48747029	0.4917323	0.48209722	0.48010627	0.49453777	0.4912476	0.53432171	0.55668573	0.54901886	0.54851299	0.50980477	0.47553074	0.47914494	0.51171454	0.55207703	0.50898892	0.43272507	0.41802371	0.43444822	0.43021011	0.37021873	0.32305442	0.33981639	0.34505109	0.34765035	0.33902254
1.3318459	-0.20744396	-2.2523365	-3.7257048	-4.521792	-4.4196387	-3.8621479	-2.6561342	-1.4352046	-1.2368395	-0.62658668	-0.073564242	-0.044211966	-0.10068287	-0.066337377	-0.009449231	-0.076031493	-0.10068068	-0.12351584	-0.16498549	-0.10473542	-0.10590189	-0.078181117	-0.23225343	-0.2931815	-0.36496115	-0.30445186	-0.35627342	-0.51898289	-0.39836579	-0.41427295	-0.52640748	-0.68771184	-0.66038465	-0.78100676	-0.74777064	-0.81466401	-0.73862717	-0.66763363	-0.80523454	-0.70708199	-0.69428596	-0.63211996	-0.48777131	-0.54191592	-0.38531362	-0.23989584	-0.26724709	-0.074285131	-0.028457003
1.2217242	0.15795489	-1.4280535	-2.6549717	-3.1140649	-2.7591513	-2.1660283	-1.5709964	-1.0173107	-0.93116663	-0.6524287	-0.04747155	0.11973502	0.066969083	0.063970811	0.062160255	0.061695091	0.025422474	0.047442642	0.064728507	0.04962189	0.087333813	0.005558546	0.025521786	0.004605375	0.006875045	-0.043204517	-0.098749382	-0.079498494	-0.14078341	-0.15381061	-0.20609542	-0.23355931	-0.23680917	-0.2665664	-0.33555805	-0.34663677	-0.351623	-0.377128	-0.38966097	-0.49398367	-0.39813324	-0.39184387	-0.40463129	-0.37596914	-0.3419797	-0.31459834	-0.33439162	-0.26913999	-0.17845664
1.1074486	-0.83920352	-2.7531677	-3.6596592	-4.4884929	-4.2090193	-2.8818302	-1.9358107	-1.7887466	-0.86322252	-0.039060376	-0.15985647	-0.18103978	-0.14144061	-0.080959118	-0.072995508	-0.16892906	-0.18091229	-0.029673354	-0.35016516	-0.1512223	-0.25226782	-0.31878006	-0.28549959	-0.278794	-0.30924082	-0.39582976	-0.44101842	-0.44331896	-0.54526642	-0.616286	-0.53005153	-0.56838206	-0.71412203	-0.85163906	-0.82499841	-0.71753703	-0.7248241	-0.65470015	-0.57224816	-0.57398057	-0.56016236	-0.51245054	-0.54470574	-0.31470337	-0.17516431	-0.15945249	-0.11889086	0.026469898	-0.015611055
0.44676853	-1.5073974	-3.1874679	-4.5074621	-4.6042007	-3.636115	-2.3116038	-1.5977275	-1.3624498	-0.66921633	-0.17339277	-0.20511622	-0.23078667	-0.17712137	-0.23850955	-0.20507877	-0.23054363	-0.20915931	-0.29293956	-0.25506852	-0.2539899	-0.35197992	-0.42773929	-0.4659477	-0.46028596	-0.4750621	-0.44974621	-0.56228003	-0.532781	-0.63579716	-0.63658771	-0.749548	-0.80678463	-0.69629187	-0.85528234	-0.8962553	-0.90567196	-0.90845622	-0.83008356	-0.83883747	-0.69212508	-0.64576927	-0.48887225	-0.40645909	-0.35637924	-0.22657834	-0.20574481	-0.071802463	-0.066372326	0.007501978
-1.3152739	-3.4270367	-3.4701365	-3.6584573	-3.3285698	-3.0481	-2.0765239	-1.2056343	-1.0414924	-0.76686214	-0.25404757	-0.12632593	-0.25172906	-0.16889652	-0.17430867	-0.022056696	-0.11903294	-0.017491934	-0.093420902	-0.19620244	-0.30233815	-0.4623097	-0.46953589	-0.40257463	-0.54910675	-0.4602408	-0.24398613	-0.32922465	-0.58424683	-0.75323407	-0.67868302	-0.54976977	-0.44680385	-0.45412135	-0.56777777	-0.75752573	-0.78634072	-0.69100886	-0.58169262	-0.67331435	-0.81366972	-0.64116289	-0.64460392	-0.5834125	-0.64214848	-0.45922813	-0.36904504	-0.35007013	-0.28752875	-0.22915671
1.381994	0.36621607	-2.4019983	-4.2293972	-4.9372699	-5.0561839	-3.8526331	-2.1658699	-1.9756248	-1.1081356	-0.11463923	-0.19791556	-0.24602237	-0.10414129	-0.046410796	-0.067892614	0.23488257	0.32179348	0.27563529	0.21115321	0.25558825	0.2259627	0.3342047	0.26990682	0.34460541	0.28124644	0.55479254	0.4999322	0.32474916	0.19225441	0.2747678	0.16306141	0.076353115	0.12241184	-0.141462	-0.21037408	-0.014104558	0.061627422	-0.11164908	-0.072694063	-0.055701079	0.066338636	0.065868034	0.057605889	0.23233759	0.26457152	0.46664347	0.52532594	0.63407284	0.4331724
0.12105995	-1.6245657	-3.0644842	-4.175852	-4.1169004	-3.3014787	-2.0937998	-1.7816283	-1.5316417	-0.79144619	-0.50627974	-0.48719263	-0.4223201	-0.46600158	-0.49120182	-0.52414885	-0.54145676	-0.44743401	-0.44195059	-0.62730579	-0.52060055	-0.52958452	-0.541206	-0.60251022	-0.56351002	-0.6076811	-0.70335565	-0.73215838	-0.83654672	-0.65815713	-0.75233493	-0.91530595	-0.81599946	-0.97005166	-0.88884086	-0.83509038	-0.94796109	-0.93891998	-0.9062432	-0.7494596	-0.66996296	-0.64147618	-0.54574648	-0.62253561	-0.46414138	-0.26522348	-0.22215396	-0.23162705	-0.21249254	-0.041014635
0.57640674	-0.097229139	-0.71688202	-1.3859214	-1.7315786	-2.184759	-2.4269892	-2.4807549	-2.3421281	-1.976857	-1.5087328	-0.94855762	-0.6043751	-0.58645069	-0.43223577	-0.0987029	0.19263527	0.37526774	0.40702314	0.38580643	0.31117082	0.33360505	0.38863325	0.3404262	0.37703446	0.38863615	0.31121067	0.27023248	0.28532071	0.29954017	0.33007175	0.40433599	0.36120963	0.28560536	0.36517067	0.38445969	0.28888848	0.29081777	0.28397361	0.21426452	0.22137587	0.25602534	0.2613898	0.23451931	0.19787875	0.19962988	0.21462129	0.1762042	0.11727692	0.096720854
-0.11252183	-2.8272038	-3.7738969	-4.3497511	-4.376041	-3.4749863	-2.1814082	-1.8182865	-1.2505219	-0.47749208	-0.36380791	-0.49195659	-0.42185509	-0.30920086	-0.4959387	-0.34211867	-0.35533627	-0.36791303	-0.31650279	-0.41237405	-0.47167181	-0.41345783	-0.36461703	-0.44929829	-0.47141866	-0.42477658	-0.46251673	-0.55247236	-0.47537519	-0.6942	-0.7018681	-0.59381178	-0.66068415	-0.71383066	-0.76980688	-0.67228161	-0.65367605	-0.63940562	-0.55930228	-0.59167032	-0.49322332	-0.46305183	-0.30164382	-0.23273401	-0.12505488	-0.15394314	-0.024357404	-0.065608758	0.034999258	0.061935219
0.1940386	-2.6269766	-4.0946853	-4.530522	-4.1227825	-3.0820611	-1.9064297	-1.6267002	-0.98881683	-0.2625284	-0.35485818	-0.24360805	-0.21174603	-0.26478906	-0.23264451	-0.24389732	-0.30767997	-0.28962471	-0.26859114	-0.27667459	-0.37508493	-0.35752287	-0.486995	-0.55767708	-0.4431726	-0.54293508	-0.59243604	-0.6002907	-0.62743828	-0.74285958	-0.66799109	-0.85394338	-0.81640358	-0.92950293	-0.92976653	-0.93841109	-0.93204217	-0.94117377	-0.94518245	-0.87573421	-0.7454381	-0.72659819	-0.6679336	-0.39140323	-0.35894004	-0.36369057	-0.24877757	-0.24437095	-0.17974104	-0.13775457
0.4984457	-0.92086729	-1.3174935	-2.4949837	-2.8262284	-3.2852678	-3.179696	-2.8293203	-1.9824649	-1.1888066	-0.88868031	-0.64264997	-0.49406219	-0.29856173	0.15209321	0.59036727	0.74013037	0.72790941	0.73829503	0.72764671	0.63533805	0.54465273	0.52429396	0.5839667	0.62070933	0.61562926	0.61906915	0.53293055	0.49420652	0.62864263	0.64731961	0.59160764	0.61370783	0.61062241	0.65357201	0.56556632	0.45664742	0.45194262	0.40659998	0.43078863	0.3916345	0.34276494	0.34287043	0.35026185	0.38632113	0.32477234	0.26773536	0.30244731	0.25503197	0.15307225
-0.16546262	-1.0322446	-1.6044504	-1.9146224	-1.7995452	-1.5490825	-1.1596422	-0.82567383	-0.73760765	-0.63546741	-0.3147291	-0.17074193	-0.13391408	-0.13006063	-0.12300626	-0.12327544	-0.13211078	-0.1071607	-0.13280295	-0.098168173	-0.11856318	-0.075148472	-0.095669885	-0.10650264	-0.093638872	-0.110997	-0.098834279	-0.12558459	-0.14936092	-0.11204683	-0.15265576	-0.17497082	-0.15926507	-0.15423258	-0.16843797	-0.24850076	-0.2413749	-0.19725072	-0.20067295	-0.16197079	-0.15291442	-0.13377745	-0.10154689	-0.081385488	-0.086194914	-0.019610194	0.019814328	0.037499632	0.060215719	0.098494128
-0.75777434	-2.4561574	-3.0004662	-3.8505366	-4.1974143	-3.7038695	-2.7013653	-1.8704006	-1.6046021	-0.82617238	-0.39975738	-0.44030215	-0.38572848	-0.44961854	-0.42754487	-0.42360705	-0.42840073	-0.4349999	-0.42602448	-0.38614738	-0.49646048	-0.6951878	-0.51174199	-0.59556122	-0.47898564	-0.41296944	-0.37746785	-0.43693318	-0.61465955	-0.45970183	-0.5262686	-0.68547123	-0.32218213	-0.37293994	-0.38423008	-0.3506142	-0.35669398	-0.24465692	-0.29888877	-0.30096795	-0.30559181	-0.40893305	-0.44644131	-0.39017169	-0.10055869	-0.13086744	-0.19139667	-0.094027463	-0.098168145	-0.044055397
-1.3132285	-1.9628833	-0.84626258	-1.4005536	-1.3682153	-1.6259806	-1.3467619	-0.97069563	-0.29910008	-0.01579098	0.28759577	0.44026139	0.51403801	0.80093535	0.87091838	0.92139713	1.0110805	1.0452318	1.1832578	1.2097477	1.311628	1.3760637	1.393931	1.3324992	1.5412806	1.5794174	1.5161994	1.5829409	1.5380828	1.6238002	1.6252494	1.5421308	1.5419687	1.5073045	1.4092127	1.2950179	1.1165366	1.0592253	1.0624859	0.93777282	0.66971788	0.50058299	0.50105465	0.47631491	0.46703381	0.46638023	0.36759587	0.40084873	0.39112101	0.48143856
-2.4206185	-3.9156149	-4.5651369	-4.5935402	-3.855281	-2.8181035	-1.682121	-1.3411186	-0.97837811	-0.33092201	-0.24936442	-0.20169411	-0.24125329	-0.18305688	-0.074632972	-0.19760716	-0.16052238	-0.17338514	-0.20860789	-0.21653159	-0.21816742	-0.19670532	-0.24581054	-0.26597804	-0.25080912	-0.18120256	-0.21481988	-0.30347394	-0.30760324	-0.30965831	-0.43161729	-0.43328118	-0.43905587	-0.4228982	-0.37082003	-0.40994131	-0.36382499	-0.4178412	-0.36759472	-0.30905246	-0.28685902	-0.22062085	-0.2371637	-0.24401321	-0.16636146	-0.059645034	0.027295497	-0.096980767	0.040550547	0.18293727
0.087630577	-1.7534903	-3.3044731	-4.7046566	-4.6864151	-3.6118167	-2.2672676	-1.570893	-1.4177903	-0.50078809	-0.22517739	-0.30883362	-0.21473324	-0.21450921	-0.22312107	-0.26233599	-0.2118159	-0.29909881	-0.25995633	-0.31610955	-0.25866848	-0.28714668	-0.36685535	-0.30598032	-0.41670806	-0.40230307	-0.3815541	-0.51989677	-0.52095179	-0.59691915	-0.6507003	-0.67963616	-0.75152681	-0.72522391	-0.83070065	-0.80731727	-0.84838836	-0.74455386	-0.69997298	-0.75435259	-0.62191821	-0.53394237	-0.3965959	-0.22089032	-0.17931625	-0.00948034	-0.024018025	0.041459691	0.094492517	0.083212059
-0.95513971	-1.9284921	-2.0870833	-2.6375165	-2.7665864	-2.6580883	-2.5038826	-2.0519853	-1.5235312	-1.0830118	-0.74355649	-0.6389308	-0.56212472	-0.33198668	-0.08713241	0.23082677	0.49806488	0.55053214	0.51107393	0.46557577	0.46789163	0.55981534	0.58128943	0.51573163	0.53418977	0.5541212	0.52310106	0.5116514	0.50835999	0.5455722	0.57152517	0.5213243	0.50907992	0.52588722	0.48708594	0.5122957	0.52871367	0.44627264	0.46724082	0.48562195	0.40591701	0.397212	0.40439368	0.39472161	0.36867299	0.34291138	0.37400854	0.39922849	0.43546937	0.37806721
0.32219993	-2.6345683	-3.9478	-4.5238994	-4.148792	-2.8914568	-1.9352953	-1.7248246	-0.96241848	-0.23380033	-0.27274186	-0.2156227	-0.21604464	-0.16953029	-0.21556794	-0.19987326	-0.20532349	-0.18821754	-0.29410384	-0.38978306	-0.22511899	-0.34113642	-0.32396247	-0.410271	-0.46504139	-0.49819586	-0.58403431	-0.51869357	-0.62815142	-0.73180305	-0.78233039	-0.84775879	-0.84232044	-0.87421781	-0.91952616	-0.89664494	-0.84183998	-0.79080708	-0.84079647	-0.70423228	-0.56916336	-0.60067735	-0.49008048	-0.43534404	-0.29915407	-0.15282836	-0.095379272	-0.02625625	0.013287095	-0.022738685
-2.273653	-3.9478308	-4.3342112	-4.4763645	-3.540598	-2.2826959	-1.6201994	-1.0978449	-0.36121575	-0.32795704	-0.26847057	-0.3438402	-0.26344425	-0.12997514	-0.17453762	-0.24403261	-0.35613951	-0.17670591	-0.31184186	-0.32948403	-0.26398551	-0.28965465	-0.2636407	-0.3196817	-0.3799998	-0.25818628	-0.40983262	-0.46935898	-0.47934252	-0.50424516	-0.55070015	-0.56038047	-0.57299792	-0.54659596	-0.62254705	-0.57331327	-0.55568118	-0.52870431	-0.51688041	-0.5476083	-0.60057614	-0.29083915	-0.22879592	-0.34398936	-0.36923911	-0.11820876	-0.10444558	-0.002141257	-0.079899086	-0.05238548
-0.869182	-2.2065865	-2.9895709	-3.5100354	-3.2893642	-3.0073148	-2.2406109	-1.7115846	-1.80555	-1.4183316	-0.90173395	-0.76825269	-0.87575673	-0.94860332	-0.77489531	-0.82088242	-0.96868294	-0.83526283	-0.86383518	-0.87544557	-0.79902868	-0.80644803	-0.81050205	-0.83383589	-0.75704835	-0.73629747	-0.80626221	-0.88313281	-0.91346623	-0.77745338	-0.85249514	-0.94051653	-0.93280471	-0.88050631	-0.77325364	-0.95864382	-0.91953766	-0.79980003	-0.8343904	-0.85471294	-0.85583099	-0.67216428	-0.66109227	-0.50697806	-0.35539539	-0.42177061	-0.53625163	-0.32596317	-0.31717007	-0.37730566
0.54566295	0.46147594	0.36268822	-0.12525367	-0.44490178	-0.72773326	-0.98956341	-1.3197087	-1.6236008	-1.6606577	-1.5578502	-1.2663854	-0.84204431	-0.54481968	-0.40269846	-0.34025848	-0.26055922	-0.030243904	0.26187794	0.43606955	0.48601241	0.41775379	0.34069859	0.39173853	0.45493238	0.45724713	0.44155417	0.44543785	0.46321386	0.43398409	0.41353889	0.41703765	0.43940803	0.48396257	0.4205903	0.35186403	0.41947303	0.48449001	0.48082468	0.43528131	0.40059801	0.42752563	0.42367889	0.37174616	0.38710227	0.41603824	0.41121645	0.45056811	0.44448546	0.39845381
1.3889488	0.44063656	-1.6671817	-3.0250585	-3.7993004	-4.1778525	-3.0958547	-2.1279023	-1.8525663	-0.8487193	-0.10946096	-0.36857453	-0.22876575	-0.26542362	-0.27868815	-0.20306208	-0.19545166	-0.28208983	-0.28686458	-0.28428082	-0.32885055	-0.28322181	-0.48363947	-0.4369651	-0.52631051	-0.57096548	-0.61218993	-0.61127864	-0.72752328	-0.8129165	-0.784864	-0.8996042	-0.88362227	-0.92066094	-1.0173857	-1.1418824	-1.0100382	-0.98947959	-1.0667474	-1.0212592	-0.9330985	-0.88550405	-0.71703332	-0.65994609	-0.60616108	-0.44753855	-0.26069925	-0.11908974	-0.19468444	-0.040349606
-0.34445443	-1.4849153	-1.977287	-2.592205	-2.5180807	-2.5640361	-2.6794538	-2.6123934	-2.4110638	-2.0137938	-1.5261512	-0.79416865	-0.23154778	-0.15695379	-0.14303732	0.055083049	0.39061132	0.64086291	0.63433668	0.5682185	0.59157091	0.62605558	0.60705514	0.54784679	0.52601091	0.56815854	0.50981124	0.44524097	0.52659239	0.53615521	0.51788306	0.51066689	0.46800462	0.52460944	0.52200011	0.46059332	0.49332575	0.43203048	0.33296588	0.3889663	0.3858602	0.34411806	0.44969667	0.42493389	0.30082681	0.35308429	0.35358717	0.24110239	0.25949956	0.30186729
-0.51801276	-1.2093627	-1.930188	-2.1966563	-2.5621998	-2.6274772	-2.5659317	-2.3729531	-1.8628596	-1.281372	-0.77190247	-0.45711949	-0.39367519	-0.35564088	-0.085726196	0.26349797	0.4061659	0.39739019	0.45877163	0.51397573	0.49168694	0.51208467	0.48619129	0.44689442	0.49369219	0.5121922	0.51629874	0.49982825	0.4925272	0.47107714	0.43378108	0.50999997	0.47268708	0.46728933	0.57804845	0.44922208	0.40679158	0.48903899	0.41109733	0.39974535	0.44873753	0.42791008	0.38898191	0.33495684	0.33230154	0.4001409	0.37046406	0.30493543	0.29756537	0.27806553
3.2061228	1.8251657	-0.92629538	-2.4543811	-3.6197002	-3.7214482	-2.5308467	-1.2194865	-1.2903868	-0.57537268	0.54780155	0.58491152	0.60551086	0.57929058	0.66762684	0.525199	0.58504517	0.64594121	0.55046043	0.52181635	0.4214484	0.35636939	0.34931219	0.26869886	0.20825489	0.21333177	0.19615183	-0.048238393	-0.066903465	-0.11299356	-0.33433587	-0.20354797	-0.518773	-0.45800234	-0.48525584	-0.5218766	-0.62804355	-0.52984275	-0.52315911	-0.52044408	-0.51462592	-0.47971744	-0.20372304	-0.16320988	-0.11325568	0.10412672	0.20648408	0.40731744	0.36479928	0.27485599
1.3114534	1.0901261	0.59718049	0.00871077	-0.45931076	-0.88488746	-1.1013153	-1.3327035	-1.5896219	-1.5654914	-1.3313058	-0.99163224	-0.62519463	-0.40795474	-0.28331317	-0.19878482	-0.036640349	0.30305354	0.54727574	0.59665402	0.60727374	0.55839667	0.52152	0.6050199	0.59162854	0.48746018	0.51876839	0.56996735	0.58827318	0.56713221	0.54255008	0.59550225	0.5745614	0.55376794	0.5585074	0.53544108	0.51839589	0.48409823	0.49726737	0.49089863	0.43369394	0.40405811	0.4532996	0.48579684	0.41822299	0.40588181	0.397406	0.42800995	0.45739599	0.33537381
0.86453818	-0.10092689	-1.2345914	-1.9716599	-2.29885	-2.6525513	-2.6262076	-2.4289089	-1.9310017	-1.3979767	-0.91910208	-0.74152273	-0.74488958	-0.41814543	0.00658569	0.24570637	0.20385033	0.16850648	0.23168788	0.22150182	0.22122841	0.25183106	0.24697547	0.24251483	0.30314697	0.22582273	0.25231682	0.24153586	0.20803889	0.24820417	0.18173418	0.22821908	0.24036804	0.25232011	0.23204802	0.19740219	0.17695783	0.15212147	0.12352596	0.23869806	0.10564244	0.067865401	0.0131139	0.009599282	0.039658687	-0.017007227	0.043139995	-0.10276763	-0.002010255	-0.031064117
1.5226928	-1.7944979	-2.8401591	-4.3934343	-4.3713558	-3.0942388	-1.3050691	-0.52960948	-0.34224384	0.79882078	1.4086609	1.1713782	0.95145247	0.96248355	0.90044778	0.91664654	0.95709351	0.76607904	0.70898986	0.65739646	0.48319973	0.42951331	0.28518219	0.29050527	0.29253959	0.18371265	0.15222729	0.15174456	-0.051536777	0.048596507	0.14312896	0.052577209	0.01793924	0.1156918	0.028689284	-0.047447317	-0.13829182	-0.080294393	-0.14777531	-0.19755095	-0.25468471	-0.22827451	-0.16865296	-0.074873167	-0.1281753	-0.080544267	0.15773238	0.000359758	0.1050641	0.048588642
2.7446026	-0.10192395	-2.8516809	-3.9749087	-3.9954373	-3.7196635	-2.6809699	-1.441639	-1.1668635	-0.65717801	0.19802989	0.32560922	0.24802392	0.21410455	0.2312347	0.15602696	0.18260884	-0.017426684	0.080068624	0.17351764	-0.005452094	0.08809177	-0.06066651	-0.061423634	-0.23860138	-0.11370367	-0.20938474	-0.28177691	-0.2254406	-0.40003596	-0.34852623	-0.54806559	-0.63013946	-0.59565712	-0.67086368	-0.66044288	-0.67935651	-0.55530684	-0.616194	-0.62244661	-0.46646307	-0.44755099	-0.42212896	-0.42526753	-0.2661539	-0.10979095	-0.090907536	0.040707874	-0.015153917	0.098671804
0.65190222	-0.4388492	-1.2680257	-1.7648128	-2.014846	-2.3603276	-2.5539436	-2.5827579	-2.2954866	-1.7206515	-1.1579163	-0.68400907	-0.49732082	-0.53631509	-0.32207275	0.11498521	0.42875759	0.56172686	0.53731402	0.49427178	0.52156215	0.58578906	0.60651807	0.56715664	0.56511656	0.54492866	0.51876527	0.58082462	0.58539223	0.50580032	0.50789758	0.52913148	0.55290157	0.53229055	0.45479715	0.48648303	0.48241532	0.44809914	0.48113738	0.42674392	0.39950475	0.45788869	0.40829771	0.36205735	0.38595651	0.30221679	0.26082728	0.31740797	0.24167661	0.1920238
-0.028529653	-2.2894919	-3.5497331	-4.0145795	-4.0569888	-3.8601004	-2.9281132	-1.8204221	-1.4220069	-1.0627334	-0.47487921	-0.20227588	-0.19030259	-0.24578984	-0.11905629	-0.10780509	-0.11680295	-0.076843547	-0.13231466	-0.16470934	-0.22550059	-0.23647672	-0.23819322	-0.22871734	-0.25353136	-0.32910776	-0.32243444	-0.38546024	-0.43460205	-0.50539421	-0.45376711	-0.5097853	-0.55049421	-0.54827518	-0.64930879	-0.51410079	-0.51322574	-0.53097859	-0.45216662	-0.44627581	-0.3169735	-0.34086434	-0.2190322	-0.036726505	-0.031976854	-0.03300084	-0.01451589	0.040985388	0.070371945	0.09179627
-1.9304468	-2.9061092	-3.6119187	-4.1983337	-3.9690436	-3.3751836	-2.3150623	-1.6512606	-1.5025363	-0.95680006	-0.65034433	-0.54708239	-0.55156396	-0.56121915	-0.47702456	-0.48980497	-0.45553268	-0.50987309	-0.43514533	-0.39383046	-0.47429145	-0.47436813	-0.39418031	-0.38755592	-0.47389939	-0.45265403	-0.46140727	-0.55038661	-0.50712463	-0.60782283	-0.46184669	-0.46164745	-0.52194477	-0.52454192	-0.59942916	-0.60644369	-0.53887335	-0.55433748	-0.60512048	-0.58419794	-0.49350012	-0.39613173	-0.37377768	-0.27579159	-0.21078724	-0.31143646	-0.22915582	-0.1165748	-0.10668031	-0.015567138
-0.99617901	-3.8769665	-4.7675259	-4.5993666	-3.6790513	-2.424451	-1.5180434	-1.4559032	-0.55624828	-0.15218515	-0.18067476	-0.24729865	-0.22294792	-0.009506903	-0.13781277	-0.27173479	-0.26808716	-0.2320949	-0.26438614	-0.26403627	-0.27515831	-0.39984737	-0.45616503	-0.44366745	-0.3961321	-0.46563678	-0.39993423	-0.44085294	-0.51734698	-0.44803985	-0.55540448	-0.54037008	-0.51917858	-0.65745486	-0.72332708	-0.72866583	-0.66895345	-0.61221508	-0.53579163	-0.55990824	-0.56503596	-0.63228578	-0.33284889	-0.31001835	-0.2285696	-0.0784751	-0.094465372	-0.023084866	0.00014251	-0.030604433
-1.0012172	-3.0404491	-4.0512842	-4.3276995	-3.8129568	-2.5533212	-1.7240395	-1.3866539	-0.58068975	-0.18436342	-0.27440271	-0.17429466	-0.15810541	-0.15888396	-0.28248694	-0.19499226	-0.15713672	-0.18136132	-0.1853402	-0.16874344	-0.20654062	-0.26576669	-0.37898136	-0.472224	-0.55867866	-0.54291627	-0.50643723	-0.53253965	-0.48185299	-0.67571716	-0.71972363	-0.76397861	-0.80388637	-0.87868751	-1.0085107	-0.88055396	-0.82974927	-0.84009748	-0.79783858	-0.66962695	-0.73267898	-0.64534838	-0.57140694	-0.551304	-0.3176637	-0.39025054	-0.28231748	-0.17652204	-0.23613232	-0.22579236
0.41500751	-1.4380945	-3.154045	-4.465354	-4.519848	-3.6444336	-2.4463022	-1.8415616	-1.6762881	-0.77390665	-0.2468772	-0.36588847	-0.26987736	-0.31339208	-0.30669818	-0.21031409	-0.30741971	-0.29470706	-0.29261089	-0.38973651	-0.37743606	-0.43071925	-0.42232346	-0.34236772	-0.42799823	-0.50145985	-0.57848607	-0.55312856	-0.52021528	-0.53078266	-0.69990417	-0.73131162	-0.6918822	-0.79295284	-0.7444692	-0.84019674	-0.75359419	-0.75722837	-0.70604019	-0.67573165	-0.65385213	-0.49599265	-0.39011868	-0.33102828	-0.22683217	-0.14023035	-0.020946961	0.044052033	0.17786984	-0.023413302
-0.33567008	-1.5965333	-2.4146079	-2.7245635	-2.9226084	-2.9119888	-2.7424126	-2.4160359	-1.8007219	-1.1738289	-0.91394386	-0.83967139	-0.65346245	-0.15026675	0.17918517	0.20875649	0.15981293	0.12562886	0.2799753	0.24606613	0.242695	0.20238234	0.19630329	0.37983998	0.33779673	0.20632009	0.20278329	0.28664274	0.14367655	0.072142558	0.12453547	0.15701129	0.15906231	0.15396684	0.11424115	0.11383352	0.028774637	0.10883036	0.10064212	0.049996604	0.037439331	-0.026452356	-0.06872328	-0.087126662	-0.049418542	-0.088277353	0.015728572	0.030885619	-0.069312823	-0.085722095
-2.2051776	-2.9147778	-3.423346	-4.0153742	-4.1335538	-3.7335951	-2.4889429	-1.53314	-1.4023247	-0.751826	-0.6086719	-0.60489293	-0.46454501	-0.4312773	-0.28412242	-0.41929869	-0.29973668	-0.36915536	-0.4351389	-0.34079472	-0.24447061	-0.22381159	-0.382488	-0.19455141	-0.22857704	-0.34858056	-0.36255624	-0.45862685	-0.40356857	-0.27818341	-0.16471688	-0.18190119	-0.23254705	-0.19629432	-0.050087836	0.004925127	0.038624244	-0.086638196	-0.23987277	-0.12404777	-0.072093432	0.19216808	0.3666596	0.01763494	-0.071183754	-0.083267966	0.079029684	0.24704878	0.13262483	0.081025294
0.76630781	-0.40750954	-1.1790549	-1.7849785	-2.3737705	-2.87378	-2.9486214	-2.7691835	-2.335038	-1.7528788	-1.2854734	-0.89108048	-0.63245466	-0.46133059	-0.17533778	0.27098334	0.6189356	0.70106082	0.69339913	0.65379953	0.64171483	0.65396642	0.57736537	0.51017388	0.51700773	0.62475295	0.675073	0.61209308	0.58305998	0.50072607	0.49956649	0.55586561	0.59555694	0.69721002	0.61408594	0.46796424	0.42775192	0.43972435	0.43889169	0.3555031	0.37379408	0.38098355	0.38142355	0.45655695	0.39066404	0.32772939	0.31231334	0.26812311	0.25587487	0.21856504
-0.23412113	-1.5361242	-2.537939	-3.2025259	-3.332447	-2.9580678	-2.556673	-1.9340106	-1.3112711	-1.0067634	-0.9703446	-0.57415248	-0.020644765	0.10865328	0.070167958	0.093810347	0.11766801	0.11097455	0.16419157	0.038941964	0.13283018	0.067555888	0.096643787	0.096852253	0.06571458	0.071649066	0.02903621	0.13004098	0.09674879	-0.006106187	0.060329834	0.015327714	0.016801553	0.001791165	-0.008000475	-0.017692829	-0.091550442	-0.13401643	-0.11141761	-0.18485451	-0.24968968	-0.19998952	-0.23512831	-0.20537233	-0.23185388	-0.24059662	-0.22145326	-0.23284208	-0.18772282	-0.18632667
-0.064864401	-0.67505641	-1.0414734	-1.6970188	-2.094975	-2.3150939	-2.4171718	-2.3955901	-2.3403507	-2.2114117	-2.0557349	-1.7184049	-1.1939157	-0.79582182	-0.61339423	-0.54791232	-0.45912592	-0.24614117	-0.012647308	0.10385693	0.12136042	0.10742167	0.10178562	0.11706614	0.12146628	0.13268486	0.17542591	0.18153869	0.1900554	0.21329082	0.1807288	0.16653976	0.18970819	0.21215273	0.24598857	0.20865599	0.1307721	0.12053663	0.12486967	0.1228651	0.18068797	0.24634529	0.28029061	0.32415237	0.33382884	0.3222897	0.3709125	0.39320809	0.34006183	0.30431378
-2.0042969	-3.5442286	-4.3592847	-4.3765656	-3.9738712	-3.2647683	-2.0391751	-1.548635	-1.1514411	-0.62275958	-0.45158603	-0.44674802	-0.41832184	-0.38520514	-0.32163747	-0.39710119	-0.33643843	-0.37522155	-0.36551254	-0.35520108	-0.43252012	-0.41475616	-0.37797345	-0.48849151	-0.43074973	-0.36312846	-0.4505733	-0.43830412	-0.6270775	-0.58738066	-0.57241899	-0.62872819	-0.60808465	-0.70242066	-0.6832446	-0.6287459	-0.63955687	-0.58028937	-0.53848663	-0.54705735	-0.48977921	-0.42421479	-0.31753694	-0.2605698	-0.22962497	-0.13876142	-0.14878375	-0.071980366	0.014442551	-0.067595052
0.39572353	-0.3846709	-1.9613592	-3.0425257	-3.881478	-4.1807436	-3.0867291	-1.9531721	-1.687667	-0.92380684	-0.04327511	-0.10578425	-0.070729498	-0.12116534	-0.21116015	-0.20031807	-0.16591402	-0.25648908	-0.26331858	-0.33050306	-0.33550502	-0.3762138	-0.48132325	-0.54155396	-0.4834981	-0.5426161	-0.59981057	-0.68339023	-0.79995647	-0.7126303	-0.93075073	-0.98947121	-1.0488595	-1.0898891	-1.0512239	-1.1133998	-1.2767633	-1.2100978	-1.1898414	-1.1738786	-1.107447	-0.98107833	-0.84751618	-0.84031318	-0.55568653	-0.49210641	-0.6021533	-0.32262953	-0.3672519	-0.34450407
-0.23057705	-1.0586637	-1.6102332	-1.7660436	-1.481858	-1.0883396	-0.64401415	-0.51713549	-0.29701974	0.009273096	0.070398374	0.070999038	0.11123431	0.09521492	0.042713669	0.089045089	0.11356461	0.067731137	0.093902722	0.078206584	0.083506485	0.04032438	0.03620505	0.055475028	0.01496126	0.031528941	-0.022416879	-0.054172811	-0.10203186	-0.10347322	-0.095715002	-0.10468551	-0.099517731	-0.17362678	-0.19569714	-0.17964712	-0.22988516	-0.19017502	-0.19602344	-0.21355253	-0.14921794	-0.12604497	-0.077420491	-0.024129472	-0.00465095	0.047231298	0.075362798	0.11459346	0.16850196	0.21214378
-0.13825638	-3.0752273	-4.4693227	-4.3486107	-3.9792881	-2.9224717	-1.8483271	-1.4964046	-1.0079474	-0.269918	-0.25986291	-0.2776573	-0.25640192	-0.24072915	-0.23751784	-0.24903122	-0.18466394	-0.28501448	-0.33104831	-0.35582873	-0.33359366	-0.44827872	-0.40034852	-0.32922331	-0.48580603	-0.50135719	-0.51098586	-0.6013261	-0.55726908	-0.59733513	-0.75341238	-0.74995429	-0.77475003	-0.85328161	-0.8502367	-0.82299995	-0.74257101	-0.95050893	-0.83577919	-0.69559977	-0.72551796	-0.5963622	-0.49564965	-0.39330957	-0.32628973	-0.23524033	-0.24007975	-0.15333795	-0.11272622	-0.081185297
0.88651199	-0.48871125	-1.4491906	-3.2714982	-4.5763373	-4.5897216	-3.5363246	-2.4695384	-2.0607479	-1.6907836	-1.0638518	-0.76444266	-0.7876642	-0.72739068	-0.66539496	-0.64497995	-0.61033008	-0.54465006	-0.5542185	-0.44587106	-0.50367922	-0.50668151	-0.60271556	-0.54994128	-0.51614063	-0.60648558	-0.53511877	-0.59063121	-0.68593792	-0.70731623	-0.69532434	-0.63592664	-0.75223722	-0.79570239	-0.69394574	-0.71179048	-0.8155098	-0.77779143	-0.6279064	-0.59901769	-0.63698905	-0.54463779	-0.43964051	-0.38290628	-0.29268696	-0.19879687	-0.16576688	-0.089089292	-0.077148397	0.025342302
-1.1511232	-2.9451274	-3.8669017	-4.4203639	-4.1606349	-3.6973618	-2.8420004	-1.6537973	-1.2915213	-1.0672892	-0.44201086	-0.20204398	-0.30118442	-0.27235448	-0.32834628	-0.15750074	-0.11915196	-0.12864461	-0.066817468	-0.001022544	-0.1140903	-0.16083695	-0.12181422	-0.20848752	-0.019553051	-0.11702013	-0.2114352	-0.10021537	-0.13633491	-0.093129124	-0.02461517	0.060135569	-0.031689516	0.03078347	0.030803244	-0.023246247	-0.027382189	-0.024024429	-0.11069229	0.053103577	0.06396015	0.088231834	0.014604668	0.11173145	0.27744064	0.15792277	0.15585865	0.26498361	0.30492075	0.22552101
-0.51316072	-2.0236164	-3.340202	-4.2400223	-3.7906861	-2.8564442	-1.7115525	-1.4659222	-1.0252712	-0.45903618	-0.32657661	-0.3456858	-0.42660753	-0.28624738	-0.29361878	-0.30649326	-0.25189447	-0.31475654	-0.35557149	-0.42347254	-0.47275944	-0.43776839	-0.47653199	-0.54120282	-0.53862632	-0.66384965	-0.68353038	-0.75847269	-0.81102273	-0.87350692	-0.89082348	-0.94635473	-1.0693785	-1.0936531	-1.1834888	-1.1045455	-1.1273009	-1.2308485	-1.0214193	-1.0131775	-0.99569642	-0.86568974	-0.8545123	-0.75097749	-0.55718101	-0.42192398	-0.44585427	-0.369175	-0.33359628	-0.24197401
-1.9581325	-4.049569	-4.1354663	-4.2270198	-3.5763879	-2.6556748	-1.5800643	-1.5053762	-0.93896643	-0.44572588	-0.4282566	-0.41483272	-0.41163447	-0.3576547	-0.39168523	-0.39027776	-0.32903495	-0.39551752	-0.34287544	-0.27968198	-0.41788171	-0.43124723	-0.47961915	-0.43910009	-0.48937005	-0.45070187	-0.48982632	-0.56645389	-0.54373885	-0.63014425	-0.641826	-0.63403233	-0.73316058	-0.67407863	-0.63383293	-0.61684913	-0.65333883	-0.69455655	-0.57706789	-0.52497263	-0.53660632	-0.45353178	-0.32403097	-0.26108823	-0.17070302	-0.16754055	-0.14768118	-0.091478626	0.002150225	-0.030833592
1.0850975	0.77107384	0.060145761	-0.63014694	-0.9631749	-1.3904087	-1.6644703	-1.7522739	-1.3319178	-0.83571192	-0.6536202	-0.50158908	-0.32665801	0.013512144	0.35387336	0.4662712	0.38823948	0.32746049	0.36504738	0.3225028	0.34427496	0.39303401	0.31566545	0.33496936	0.32324976	0.32308651	0.27011417	0.30468703	0.28745138	0.29228882	0.25149864	0.25231129	0.27338228	0.21934822	0.23812204	0.20580504	0.1228771	0.14824973	0.11222381	0.12002053	0.071744975	0.077726746	0.033917005	0.06568354	-0.029997906	-0.035901928	-0.001843631	-0.016005427	-0.033615277	-0.053800701
2.1177909	0.73280617	-1.8473732	-3.1908371	-4.5465351	-4.6049742	-3.0300655	-1.866594	-1.8576671	-0.96885985	0.086735286	-0.082167006	0.00108084	0.020929257	-0.043227744	-0.032812935	-0.013822671	-0.10281324	-0.018521157	-0.084325927	-0.1806576	-0.16855798	-0.25642838	-0.22087593	-0.37678638	-0.34649364	-0.25020611	-0.52084447	-0.56802639	-0.52759552	-0.64643475	-0.76504446	-0.76287483	-0.88463959	-1.0124743	-0.85406603	-0.97496245	-1.0449256	-1.0942384	-1.0260166	-1.0313344	-1.087175	-0.89956242	-0.94697401	-0.66184429	-0.47993554	-0.25531366	-0.22180002	-0.16451368	-0.038191189
1.1445297	0.7601432	0.34067978	-0.30049398	-0.66619071	-0.92252044	-1.2136189	-1.4605084	-1.6011675	-1.5814801	-1.3397232	-0.91875057	-0.50837182	-0.24443078	-0.1836639	-0.20189745	-0.019352217	0.33109062	0.54475522	0.63674947	0.68939942	0.63271697	0.60625125	0.66625255	0.66038804	0.57561684	0.53351226	0.57081548	0.5640093	0.53672544	0.53768931	0.53175125	0.57897693	0.59530063	0.60147448	0.5945806	0.53707867	0.56535389	0.46054906	0.37304771	0.49976179	0.52327408	0.53564484	0.51217702	0.45999781	0.46183426	0.35346278	0.32550901	0.36573649	0.4001262
-0.007819138	-2.3367567	-3.527643	-4.3262444	-3.8904138	-2.9460007	-1.9224567	-1.6705388	-1.3031111	-0.29907967	-0.27366841	-0.27928163	-0.2855121	-0.28919989	-0.29263189	-0.39760935	-0.40128027	-0.44610812	-0.46326401	-0.39617077	-0.31596354	-0.37036618	-0.52714926	-0.58197651	-0.62449313	-0.5527842	-0.62293266	-0.68911027	-0.65794047	-0.76140667	-0.73041856	-0.76516833	-0.85597892	-1.0090543	-1.0606607	-1.0671751	-1.090252	-1.0909388	-1.0669016	-1.0828626	-1.0821855	-0.98674608	-0.9368936	-0.81903706	-0.6858503	-0.6245824	-0.49029342	-0.42600697	-0.36034912	-0.20807361
-0.56005725	-3.4351675	-4.1732599	-4.4350776	-4.2261783	-3.2485001	-1.4184045	-0.65034052	-0.43772092	0.27989823	0.62142052	0.44980957	0.53717182	0.62786482	0.61752384	0.54934163	0.41193587	0.56005534	0.51127818	0.51338774	0.48202391	0.33912298	0.49384065	0.33023327	0.24737755	0.23715157	0.19675294	0.22408301	0.24218831	0.16734515	0.099797866	0.047857346	-0.012291545	0.011761025	-0.034537536	-0.12810346	-0.16347564	-0.11871439	-0.041023534	0.013937796	0.019235909	0.099861319	0.048959976	0.1684216	0.39351727	0.44923651	0.49143332	0.55468703	0.49228544	0.5260043
0.32002587	-1.0007382	-2.6516137	-4.2215662	-4.6489552	-4.0051104	-2.862834	-1.9824602	-1.746335	-1.1131842	-0.38052729	-0.32247482	-0.37832603	-0.29791349	-0.39106877	-0.37825129	-0.25183337	-0.31512522	-0.30031812	-0.34283622	-0.40568863	-0.38426533	-0.36138828	-0.45847633	-0.51488166	-0.54558505	-0.54655828	-0.58058952	-0.60971464	-0.60232724	-0.67251663	-0.75707788	-0.76368049	-0.78492044	-0.90246134	-0.85273912	-0.83639052	-0.87068474	-0.80120945	-0.71965995	-0.70886696	-0.65355429	-0.5315517	-0.39371695	-0.31758873	-0.26992178	-0.17654099	-0.11632161	-0.070594069	0.009139575
0.29990113	-0.90039821	-1.3318355	-2.135605	-2.3023593	-2.5276951	-2.4000518	-2.1528597	-1.8141162	-1.1454227	-0.66950408	-0.43580013	-0.24221649	-0.16393434	0.1410869	0.49470225	0.6543181	0.77985085	0.70701623	0.61221518	0.71013084	0.66580286	0.63952158	0.69348442	0.67275606	0.69692537	0.64306821	0.61062015	0.69537053	0.5989861	0.50228649	0.55761273	0.54999823	0.55336923	0.51250392	0.49013946	0.50746052	0.39567379	0.3211637	0.36052074	0.34328603	0.2945426	0.27534885	0.2556542	0.23694542	0.21957712	0.17953029	0.094318453	0.08643129	0.12250525
-0.28834122	-2.2725454	-3.6660708	-4.2827374	-3.7242411	-2.8432282	-1.8749167	-1.5312512	-1.1943884	-0.54127413	-0.39303124	-0.43113007	-0.38249414	-0.3855271	-0.39781294	-0.38000766	-0.44965858	-0.38291185	-0.40528287	-0.44655153	-0.41801188	-0.52242672	-0.58660627	-0.54189127	-0.52803501	-0.630458	-0.67773875	-0.78250762	-0.75699531	-0.80657163	-0.81540982	-0.94057025	-0.92872992	-0.8500484	-1.0483438	-1.0571464	-0.99891405	-0.8496265	-0.81930128	-0.94959214	-0.73403551	-0.69334927	-0.69371939	-0.57494089	-0.52024087	-0.37474237	-0.27194483	-0.23045706	-0.16232497	-0.12311519
1.5375483	1.4332603	0.89591029	0.12416439	-0.5406946	-0.92823585	-1.4011816	-1.6565075	-1.6075683	-1.1617325	-0.74449225	-0.48922771	-0.35896995	-0.2970699	0.061774556	0.40113954	0.46309431	0.50144106	0.42371435	0.42657752	0.43908399	0.39859182	0.40752063	0.42360804	0.38467508	0.39730693	0.37846562	0.37886833	0.40621496	0.40540434	0.3501989	0.28472036	0.26688406	0.27781035	0.30338189	0.22713839	0.21853606	0.23318395	0.25131038	0.17660568	0.18394065	0.17869476	0.10772489	0.079639975	-0.028227145	-0.011634961	-0.007584694	-0.018220913	-0.038458709	-0.12652945
-0.297161	-2.7666349	-4.1021848	-4.5896691	-4.2193569	-3.6504434	-2.3005176	-1.2939171	-1.0656583	-0.4905204	0.050751439	-0.076647389	-0.094646854	-0.15817964	-0.068691701	-0.14083211	-0.069176949	-0.13427557	-0.059198867	-0.13137923	-0.18120811	-0.21596475	-0.21755404	-0.25406003	-0.33124688	-0.30492329	-0.2737944	-0.34793484	-0.38742898	-0.4040032	-0.42504802	-0.50769997	-0.58216786	-0.53291699	-0.637873	-0.65593804	-0.54965323	-0.68673176	-0.58303665	-0.63651154	-0.62084931	-0.468289	-0.42352427	-0.32470491	-0.26358651	-0.12755785	0.011174656	0.024380947	0.08477279	0.059935601
-0.50162131	-1.0885841	-1.9397493	-3.8884577	-3.9511298	-3.7056505	-2.8737203	-1.9517084	-1.150802	-0.88886891	-0.4511115	-0.12966496	-0.062786364	-0.15013052	-0.30613358	-0.60497228	-0.78008477	-0.68535122	-0.64817681	-0.64254805	-0.56671865	-0.4993034	-0.45560725	-0.49735603	-0.4784027	-0.43096976	-0.34893201	-0.38120151	-0.34435793	-0.28939968	-0.35077581	-0.34159018	-0.35891507	-0.35520397	-0.425725	-0.39905546	-0.45446879	-0.43383121	-0.49751684	-0.59484332	-0.60672001	-0.61033218	-0.59790306	-0.591794	-0.5578858	-0.52713078	-0.54754834	-0.47495141	-0.41804966	-0.37977675
-0.091513512	-1.8879547	-2.9943515	-4.2548047	-4.1764837	-3.4600671	-2.4071401	-1.6517972	-1.543234	-0.97801925	-0.56062816	-0.55883133	-0.59690309	-0.60116739	-0.48364557	-0.4873427	-0.46478615	-0.50661265	-0.48480973	-0.43906732	-0.5020441	-0.49730753	-0.424278	-0.48750857	-0.57753035	-0.62241745	-0.69594081	-0.61419577	-0.65991651	-0.6193814	-0.63170457	-0.65969573	-0.68876326	-0.78851899	-0.84741397	-0.81226914	-0.74910214	-0.72638817	-0.59698664	-0.58395892	-0.51331453	-0.44438051	-0.38294681	-0.23509681	-0.34832559	-0.1634846	-0.12844448	-0.067599178	-0.008104575	-0.11019594
1.1095291	-0.55461892	-2.4502043	-3.5987186	-4.6432408	-4.5539389	-3.0394024	-2.0722525	-1.8576219	-0.75216864	-0.063025565	-0.078093216	-0.18347246	-0.14416305	-0.15210448	-0.09722563	-0.12843783	-0.25139499	-0.20432849	-0.2631483	-0.20659763	-0.34625577	-0.35398688	-0.52267764	-0.48516318	-0.47023072	-0.49547891	-0.56658538	-0.72589913	-0.73979971	-0.91155534	-0.90696938	-1.0075424	-1.0168682	-1.0720445	-0.99939436	-0.99423666	-1.0705575	-1.0151537	-1.0746335	-0.99637984	-0.94016845	-0.85264504	-0.63683337	-0.61994801	-0.55178153	-0.27266672	-0.25488992	-0.31540585	-0.26169022
-2.8587072	-3.2174073	-3.2196438	-2.9398912	-2.6358864	-2.2523997	-1.8508224	-2.033682	-1.4021531	-0.49099336	-0.87097522	-1.3503758	-0.79212467	-0.71270062	-1.0093998	-0.38291541	-0.27751276	-1.0746102	-1.449527	-0.98414875	-0.61556153	-0.60679403	-0.7958762	-0.73032472	-0.74387441	-1.0648597	-0.95019278	-0.72018246	-0.29315163	-0.21399673	-0.5730241	-0.8787985	-0.96241542	-0.54796079	-0.30139762	-0.098944661	-0.6577726	-1.208391	-1.0659547	-1.0981629	-0.77526743	-0.75437963	-0.52938231	0.11328358	0.12265513	-0.20447814	-0.32626324	-0.64862184	-0.38753277	0.42593796
-0.22498471	-2.7388544	-4.2515174	-4.7337286	-4.2496292	-3.01452	-1.7948653	-1.3739205	-0.90989098	-0.18853724	-0.20255036	-0.27639327	-0.15560395	-0.19653749	-0.16136791	-0.13029935	-0.30645996	-0.26232186	-0.26351475	-0.28003115	-0.34472508	-0.34904024	-0.37241453	-0.42218946	-0.42900835	-0.37535517	-0.4766112	-0.5257642	-0.51614315	-0.63782366	-0.69147211	-0.7111435	-0.74196441	-0.691955	-0.76676024	-0.82531696	-0.75232855	-0.75029167	-0.69676502	-0.70168166	-0.68147557	-0.62019172	-0.525797	-0.44590871	-0.40975575	-0.26368354	-0.17727976	-0.17987377	0.028149375	-0.071173247
-0.83081234	-3.0505616	-4.0476053	-4.2326604	-3.6696191	-2.8282341	-1.9958907	-1.6922747	-1.262289	-0.63972882	-0.50583094	-0.50004825	-0.50756872	-0.51852618	-0.50769348	-0.42579634	-0.42958775	-0.49467186	-0.55570326	-0.54819549	-0.57820137	-0.5503357	-0.58073203	-0.62585347	-0.58532849	-0.57736426	-0.6574849	-0.69549282	-0.73701574	-0.83201986	-0.84116333	-0.92653536	-0.91119223	-0.86636737	-0.87610326	-0.81361302	-0.88451312	-0.71168552	-0.69429116	-0.66369268	-0.53269641	-0.49555338	-0.37895411	-0.35423944	-0.24875353	-0.17715503	-0.17074795	-0.10615154	-0.006825584	-0.013238759
-0.90540551	-3.1608662	-4.0556242	-4.8724673	-4.3943825	-3.2785549	-1.9420583	-1.3316103	-1.2452251	-0.28425734	-0.14281928	-0.22567895	-0.21873927	-0.28339343	-0.22233916	-0.22932742	-0.21545378	-0.23729845	-0.1659813	-0.32054535	-0.31856261	-0.29953634	-0.3167226	-0.33852644	-0.43597534	-0.35144604	-0.42558485	-0.51858692	-0.60964766	-0.54598112	-0.55979185	-0.69852563	-0.64841593	-0.69102463	-0.8077411	-0.78839084	-0.65483236	-0.75182102	-0.7069981	-0.55450006	-0.42585896	-0.34990258	-0.23775047	-0.075413005	-0.006186353	0.066774598	0.1085182	0.16280495	0.21389493	0.18414595
-0.44283608	-0.83304221	-1.1100397	-1.4719205	-1.6975324	-2.2447033	-2.4787646	-2.385255	-2.0983891	-1.7790276	-1.3619701	-0.81523904	-0.5793254	-0.64747814	-0.5963834	-0.3555378	-0.011752914	0.18868773	0.26026006	0.3842	0.39645614	0.30966944	0.24760202	0.21404209	0.25798064	0.27589251	0.26503881	0.29580942	0.27601395	0.35555972	0.45767037	0.39149608	0.34370904	0.32726433	0.30871049	0.36099253	0.32362891	0.30680535	0.38755496	0.3450774	0.2285977	0.20333759	0.26916291	0.25481345	0.18968125	0.23785107	0.31961939	0.34613873	0.31524749	0.22891502
-1.3353913	-3.4690114	-3.8148856	-4.3905039	-4.0062885	-3.284897	-2.1571032	-1.3821288	-1.03015	-0.57765739	-0.15224682	-0.34734899	-0.30394852	-0.27271367	-0.203822	-0.13090709	-0.086812343	-0.15665255	-0.13258896	-0.1037243	0.10060985	0.21012806	0.10828974	-0.028555807	-0.14063993	-0.051812	-0.10726264	-0.1642657	-0.13531107	-0.009036556	0.074634396	0.17290288	0.45899131	0.45768877	0.057334326	-0.24982739	-0.14258171	0.25803288	0.27963887	0.073787862	0.18502643	0.13427193	0.2041662	0.39188259	0.30839743	0.31691497	0.37525025	0.31924646	0.12954302	0.050297033
0.31132399	0.004984126	-0.48348517	-0.93404218	-1.1433345	-1.4347561	-1.6249272	-1.5586563	-1.20456	-0.8566029	-0.68942713	-0.6674876	-0.44365617	-0.13306741	-0.093914066	-0.15269395	-0.10051796	-0.12860999	-0.15137567	-0.14984902	-0.13517092	-0.14316179	-0.13819063	-0.10745777	-0.14405223	-0.14866456	-0.1613561	-0.14243849	-0.17047048	-0.15521666	-0.19325515	-0.18443665	-0.22538514	-0.22892954	-0.25520974	-0.231932	-0.20938672	-0.21615001	-0.21930448	-0.26800884	-0.27054578	-0.29980884	-0.30495225	-0.30208109	-0.32875236	-0.36046342	-0.36186966	-0.34281585	-0.35705323	-0.36296712
-0.1648246	-1.3148334	-1.7589785	-2.2953263	-2.5727098	-2.6169267	-2.2965901	-1.7621151	-1.2646022	-0.89722734	-0.68421438	-0.63992954	-0.30614279	0.18519353	0.34978469	0.35354218	0.2865633	0.29326432	0.31462621	0.2315217	0.256416	0.31713442	0.29158551	0.31210061	0.30991272	0.32009668	0.23248333	0.23381156	0.25826246	0.20002325	0.26829519	0.23162994	0.20854427	0.22638777	0.20283085	0.16081451	0.098203296	0.11147149	0.17482319	0.16692845	0.060543183	0.069520227	-0.006748621	0.062191066	0.10826864	0.030159797	-0.02419225	-0.11221368	-0.094737307	-0.095105079
1.2855536	-0.19329843	-1.973573	-2.8829011	-3.8742881	-3.9711136	-2.9395851	-1.9590998	-1.7719622	-0.84296984	-0.26450996	-0.41073338	-0.27203756	-0.29214122	-0.25425116	-0.26884456	-0.25351677	-0.4319758	-0.4260363	-0.43309073	-0.4413807	-0.46686147	-0.43928596	-0.53596223	-0.65877083	-0.64981878	-0.67879353	-0.79770153	-0.75196285	-0.81621646	-0.853537	-0.92789193	-0.99332886	-0.98015185	-1.066686	-1.0611056	-1.0576715	-1.0923893	-1.1700013	-1.0730834	-1.0562732	-0.98553793	-0.86695224	-0.80696429	-0.63324673	-0.59597271	-0.36631326	-0.34167688	-0.30311634	-0.28657708
-0.49961665	-2.4715876	-3.5582071	-3.6594716	-3.8282693	-3.4020144	-2.3533688	-1.5659118	-1.434256	-1.0688252	-0.28372017	-0.25540295	-0.3438179	-0.22801076	-0.34190472	-0.43614167	-0.4025141	-0.33216278	-0.32167378	-0.25053278	-0.29417916	-0.36085558	-0.33359538	-0.32185188	-0.39456501	-0.41039528	-0.42092567	-0.36058004	-0.41006702	-0.5680453	-0.45827709	-0.56054735	-0.62521065	-0.4892522	-0.55794596	-0.45623695	-0.50680058	-0.60922398	-0.50898873	-0.43658222	-0.3391262	-0.24537564	-0.1725705	-0.31065039	-0.30503551	-0.15698111	-0.060194653	-0.030853469	-0.023800403	0.10490391
1.0928647	-1.0462221	-2.6443622	-3.3705296	-4.2225219	-4.0167338	-2.7321749	-1.7255835	-1.569235	-0.73016764	-0.038305954	-0.086081971	-0.19758834	-0.13233847	-0.17316991	-0.23464274	-0.1003037	-0.24317975	-0.15473331	-0.16978233	-0.26488213	-0.39991907	-0.41710603	-0.52258024	-0.52080879	-0.48410316	-0.62688363	-0.65472653	-0.67960112	-0.82013475	-0.80944321	-0.96930784	-0.92650516	-0.88119813	-0.8760788	-0.89323971	-1.0618372	-0.96022673	-0.97503838	-1.0250744	-1.0395011	-0.98152998	-0.80473463	-0.66820342	-0.61353293	-0.45293006	-0.45114726	-0.3120761	-0.29148414	-0.24736259
-0.39452983	-3.586584	-4.2591798	-4.4047218	-3.9141973	-2.7608058	-1.5827459	-1.2861721	-0.378354	0.099560843	-0.006459427	0.012959874	-0.089805457	-0.12686715	-0.090169281	-0.034251831	-0.025964256	0.031043539	-0.041307415	-0.16338531	-0.26089382	-0.31681677	-0.29388103	-0.35927512	-0.32935546	-0.57618001	-0.50056019	-0.31002261	-0.31740641	-0.44355778	-0.66126167	-0.60280519	-0.81147722	-0.87621838	-0.90443884	-0.70556241	-0.63023021	-0.74277529	-0.8045292	-0.75424882	-0.71295737	-0.61523228	-0.65487489	-0.3637151	-0.23683559	-0.14204169	-0.094343963	-0.11104313	-0.24436929	0.018589141
0.70399228	-1.6092852	-3.7721203	-4.3988257	-4.9805958	-4.3272956	-2.5813364	-1.3942598	-1.2386967	-0.47700587	0.26478167	0.27057841	0.23054919	0.20661853	0.31333739	0.2669733	0.25357171	0.17372873	0.29505019	0.17673159	0.12633014	0.12800432	0.11936635	0.1400746	0.11291139	0.050097613	-0.11101343	-0.08203665	-0.13317491	-0.17315561	-0.31761191	-0.34157257	-0.20756784	-0.3337966	-0.28755412	-0.27576477	-0.31621091	-0.37365304	-0.41521352	-0.29922045	-0.38974359	-0.33333005	-0.13778377	-0.14008008	-0.10846693	0.009989281	0.13294025	0.15343293	0.24274827	0.20322101
-0.6589291	-2.463566	-3.4573725	-4.2148297	-3.889567	-3.3523735	-2.2845623	-1.6585681	-1.4858383	-0.90509078	-0.43020996	-0.40843326	-0.30892576	-0.45443431	-0.50177863	-0.40093535	-0.40776088	-0.35216362	-0.43509484	-0.54496756	-0.45806914	-0.46678084	-0.52517995	-0.50622481	-0.55981574	-0.55759672	-0.62169159	-0.68712854	-0.77342328	-0.77476304	-0.75972975	-0.88727268	-0.91081554	-0.91854909	-0.8955137	-0.90865439	-0.94298783	-0.86034384	-0.83883249	-0.68776691	-0.61444108	-0.47805969	-0.52638605	-0.33917226	-0.399907	-0.19613256	-0.20709083	-0.19798806	-0.06088355	-0.06360439
-0.47899396	-1.3279821	-1.9630052	-2.5419049	-2.842115	-2.9779409	-2.9619698	-2.8396905	-2.7373024	-2.5030851	-2.0852846	-1.6531684	-1.3052834	-1.0453535	-0.91258439	-0.84291712	-0.62605726	-0.31009378	-0.14490503	-0.1191397	-0.10368371	-0.063717183	-0.0174915	-0.050771643	-0.1162558	-0.066098817	0.00370873	-0.031748181	-0.028119883	-0.002808082	-0.041951363	0.001220192	0.022962985	-0.038961863	-0.011636762	-0.033945745	-0.10409385	-0.037419821	0.030048995	0.030668639	0.06343631	0.044994873	-0.006969949	0.034909372	0.03712576	0.0157684	0.065217049	0.019158697	-0.028116408	-0.003426194
-0.54622738	-2.5704299	-3.7301465	-4.3864657	-4.3382171	-3.2779463	-1.9460905	-1.590421	-1.1189923	-0.27975823	-0.14918408	-0.17448257	-0.14792089	-0.13026706	-0.16919175	-0.16491461	-0.17230379	-0.10547851	-0.13611889	-0.33517197	-0.27731837	-0.18315685	-0.18431665	-0.26409166	-0.3422402	-0.40344722	-0.42845548	-0.36144515	-0.41677483	-0.43123141	-0.55528802	-0.62423191	-0.56349862	-0.62700956	-0.74555918	-0.66272578	-0.6452656	-0.65210591	-0.6351595	-0.59034454	-0.53132163	-0.50967996	-0.4764407	-0.32743636	-0.18490882	-0.19780153	-0.11643052	-0.043637682	0.015063419	0.027752978
-1.4806592	-2.3542225	-2.9546983	-3.3094013	-3.1522299	-2.8447366	-2.1924997	-1.5144616	-1.0484619	-0.78649979	-0.54566083	-0.31426362	0.19521635	0.4477729	0.33432417	0.35523323	0.39130879	0.43551881	0.54303097	0.4518833	0.43480885	0.43540366	0.40334999	0.30721898	0.39783395	0.34449705	0.15693428	0.17531961	0.31300396	0.36209535	0.34386026	0.27891346	0.0888979	0.19876198	0.30337615	0.24068247	0.19180338	-0.006885753	0.090191194	0.11187679	0.072998222	0.017687491	-0.10004635	0.047872343	0.10839265	0.03780681	-0.12659246	-0.29861756	-0.21206998	-0.18027618
-0.39518213	-0.89285071	-1.3031465	-1.6005544	-1.8039083	-2.0757216	-2.2634826	-2.2424165	-2.1272426	-1.916484	-1.5325968	-1.0219194	-0.54992222	-0.27413953	-0.22749664	-0.18677002	0.07485608	0.33916844	0.38229997	0.38016206	0.41728301	0.43117989	0.42910117	0.39492003	0.36790087	0.42668426	0.497196	0.48752575	0.4433628	0.42803701	0.47175356	0.48354119	0.41845998	0.43970221	0.47720546	0.41206483	0.38755565	0.41648018	0.4373251	0.46302713	0.43896667	0.39336316	0.4092341	0.4059488	0.39322313	0.44898184	0.44663416	0.40460992	0.4294913	0.41102794
-0.33239107	-1.18337	-1.9714871	-2.9035809	-3.2616403	-3.3371601	-2.9288831	-2.2938667	-1.6889093	-1.2712238	-0.99532077	-0.87313844	-0.70263231	-0.24216359	0.21014473	0.3430474	0.26886873	0.27601354	0.34649153	0.32291949	0.32144519	0.3353453	0.32734402	0.38585339	0.3250548	0.35885	0.37686367	0.2643489	0.29361178	0.25909687	0.25405737	0.23826556	0.29458811	0.25034046	0.15022641	0.23101149	0.15604304	0.21490464	0.2557503	0.1810667	0.1561421	0.073689101	0.064077399	0.051430779	0.031933628	0.070514884	0.047434241	0.050919967	-0.023598174	-0.14459022
-0.69539923	-2.0008649	-2.6317933	-3.3096623	-3.6957857	-3.5143872	-3.0958049	-1.9830469	-1.1244418	-0.84165015	-0.36466335	-0.001402009	-0.019985354	0.023048798	0.10571143	-0.038620262	0.1288401	0.16927038	0.16215689	0.059635241	0.21488956	0.12881461	0.037699842	0.09418588	0.15749332	0.082526701	0.021673644	0.030732027	0.072754053	0.073090283	0.062655868	0.038713679	0.002775079	-0.007015119	0.10210396	0.11865287	-0.000709568	-0.057169993	0.10924887	0.10704586	0.11118801	0.23236416	0.17411022	0.30340929	0.36116636	0.20342115	0.31430842	0.32745863	0.39559731	0.40742592
0.80393944	-1.1069099	-2.8541073	-3.8986873	-4.1531318	-3.9971558	-3.2908875	-2.1893642	-1.5822713	-1.4197418	-0.77623822	-0.36466834	-0.35131917	-0.28209846	-0.32809502	-0.24445476	-0.27204293	-0.25295563	-0.21698265	-0.29821598	-0.30900757	-0.31775712	-0.37635874	-0.40969467	-0.37896253	-0.43216817	-0.47256245	-0.45051965	-0.47193918	-0.50832158	-0.63612133	-0.57613836	-0.64785973	-0.65471828	-0.66189443	-0.64606584	-0.57512668	-0.58149884	-0.56127511	-0.56830862	-0.45494409	-0.43891843	-0.32415361	-0.21697821	-0.22141165	-0.14777626	-0.063389856	0.022359195	-0.053922652	0.036558661
-0.15851412	-3.133943	-3.5507597	-3.9638857	-3.6379045	-3.045298	-1.6565729	-0.85734297	-0.65424474	-0.042188757	0.6717186	0.70072472	0.88101788	0.79460284	0.6956889	0.83338285	0.70418189	0.58934747	0.62012206	0.70456577	0.60509771	0.51341547	0.51103743	0.39921123	0.4203755	0.35402381	0.24736186	0.19010087	0.19202291	0.008457826	-0.041023993	0.099497762	-0.065642116	-0.14222993	-0.11299003	-0.18410979	-0.20957779	-0.14062935	-0.090319933	-0.050657728	-0.085407256	-0.044123101	-0.043220857	-0.0095646	0.13303561	0.14112978	0.09038885	0.24576592	0.34464463	0.14152892
-1.3840969	-2.9690519	-3.6759959	-4.4552014	-4.3607939	-3.7357261	-2.4165162	-1.6087783	-1.4347156	-0.96053479	-0.59474974	-0.53412287	-0.450636	-0.4109989	-0.37132401	-0.49712504	-0.47687251	-0.41549675	-0.36785637	-0.3814915	-0.29891629	-0.30441239	-0.38248346	-0.31087445	-0.24717633	-0.29311115	-0.31566165	-0.28614132	-0.26717001	-0.37857519	-0.26944451	-0.29252127	-0.28911695	-0.28328951	-0.20673468	-0.1985029	-0.1654954	-0.1562956	-0.15777766	-0.060602964	0.027935331	0.069748148	0.056738479	0.13526698	0.18777123	0.19686408	0.13461843	0.18388813	0.15884588	0.19989153
-0.95726017	-2.1521446	-2.7491046	-2.9768169	-2.8564956	-2.7152774	-2.2131478	-1.6151944	-1.1952674	-0.97547463	-0.89478682	-0.55682857	-0.07806262	0.12891027	0.13826319	0.099538245	0.12904735	0.15883359	0.14197122	0.16078697	0.13949575	0.16269209	0.085028542	0.12998487	0.20654271	0.096687942	0.14635573	0.11840835	0.11608911	0.088238387	0.17624038	0.14231726	0.075717391	0.12141054	0.12614176	0.054444228	0.03783501	0.033936685	0.059750842	-0.011451474	-0.004449633	0.005692318	0.005858584	-0.028473783	-0.051439128	-0.064400109	-0.12864649	-0.14855946	-0.12126258	-0.17104844
2.0976292	1.336423	0.099274515	-0.69508843	-1.8287466	-2.4870045	-2.5154813	-2.3799601	-1.9890068	-1.5609884	-1.1282085	-0.63395732	-0.42646949	-0.48476432	-0.30189834	0.11619478	0.49502686	0.75198205	0.73362059	0.68047117	0.77548228	0.77732021	0.71846477	0.64787024	0.59518951	0.68512667	0.72251501	0.65540483	0.6552871	0.66439297	0.63598695	0.64352503	0.67531963	0.65606893	0.59304117	0.57653205	0.57515698	0.52840228	0.50798621	0.51786983	0.51505939	0.48020632	0.40014822	0.37875814	0.39486422	0.36009592	0.36885433	0.36015593	0.27466904	0.25247374
-1.0743015	-3.2593996	-4.1259793	-4.3424462	-3.9225581	-3.1901557	-1.9460608	-1.554774	-1.2963524	-0.56500449	-0.10577056	-0.11813282	-0.16329874	-0.16615776	-0.14780036	-0.13748339	-0.1031855	-0.13264396	-0.097150159	-0.088237275	-0.2129409	-0.23469869	-0.28181156	-0.28953936	-0.32886033	-0.37907232	-0.45602242	-0.39615841	-0.44200544	-0.45891429	-0.52002548	-0.58236633	-0.63331585	-0.70967404	-0.64087024	-0.64152322	-0.63568098	-0.52959221	-0.52781548	-0.4515052	-0.3963212	-0.40267291	-0.29558793	-0.22151419	-0.13692163	-0.038955079	-0.016756396	0.12403993	0.21481016	0.21177552
-0.75769293	-2.5620211	-3.5979904	-4.3164448	-4.0575202	-3.6585812	-2.6868103	-1.6464286	-1.4879249	-1.0739864	-0.39117015	-0.36214359	-0.44698915	-0.36908206	-0.38826365	-0.37298501	-0.40263274	-0.35945846	-0.27380252	-0.40912588	-0.36479912	-0.33310732	-0.36106854	-0.3314668	-0.310395	-0.28004407	-0.34859529	-0.31337392	-0.32240409	-0.37491765	-0.36606013	-0.33840607	-0.28017107	-0.23543846	-0.30290706	-0.2589058	-0.34925118	-0.32839682	-0.24096909	-0.21287709	-0.085906411	-0.096650011	-0.07140926	0.031308577	0.052633845	0.11796409	0.10538758	0.16354245	0.17528489	0.044958784
-1.3725014	-3.4753501	-4.3710368	-4.5374767	-3.5715053	-2.5567824	-1.6805585	-1.46976	-0.82592313	-0.34954223	-0.25822281	-0.19329244	-0.32331871	-0.26330377	-0.26498066	-0.28284241	-0.27930995	-0.36426923	-0.35983901	-0.39517157	-0.45564242	-0.41765245	-0.46677849	-0.40119627	-0.41759288	-0.489615	-0.48300301	-0.58676415	-0.65374463	-0.61205377	-0.72030479	-0.66869131	-0.67179416	-0.7100563	-0.74934986	-0.73990541	-0.81935848	-0.80431967	-0.76899429	-0.66178423	-0.5413705	-0.43993428	-0.37171255	-0.26618147	-0.1366478	-0.14941529	-0.060798168	0.010412522	0.080826569	0.090969707
-1.862747	-3.2036327	-3.6341531	-4.1693744	-3.8880809	-3.2758404	-2.1004304	-1.6623015	-1.4397477	-0.75266185	-0.44549375	-0.45413288	-0.4761388	-0.50550685	-0.49158515	-0.34366539	-0.40914391	-0.4219994	-0.44125915	-0.5194886	-0.33920061	-0.3773344	-0.35424806	-0.35669867	-0.49676656	-0.49409601	-0.36678391	-0.36253913	-0.44196693	-0.32685485	-0.34194356	-0.37759439	-0.40221446	-0.34010565	-0.41440617	-0.3196923	-0.27434111	-0.35593264	-0.27299992	-0.20626303	-0.15637955	-0.1435254	-0.11830015	-0.23490256	-0.10315541	-0.00878327	0.049864226	-0.028025459	0.034272462	0.057320583
-0.45793874	-2.9355977	-3.9686125	-4.1127153	-3.8915072	-3.064156	-1.9713945	-1.5883059	-1.2874832	-0.50296733	-0.28934622	-0.35497006	-0.2843738	-0.32240154	-0.18192227	-0.31319433	-0.34127431	-0.36068895	-0.265569	-0.27783842	-0.40504503	-0.39442691	-0.44698691	-0.5199687	-0.50622933	-0.43135082	-0.52712752	-0.6730289	-0.61767278	-0.73330613	-0.77214949	-0.75107219	-0.69299913	-0.74508634	-0.92456951	-0.86906766	-0.84848349	-0.82667031	-0.6994355	-0.66267492	-0.56316409	-0.4893732	-0.44081181	-0.30118271	-0.23749928	0.002913996	-0.012677592	0.069854561	0.19084848	0.13129329
1.461842	1.1082198	0.7478674	-0.176964	-0.72249828	-1.1175836	-1.3408622	-1.7148126	-2.0297864	-2.1074241	-2.0304368	-1.6465241	-1.2619906	-0.96814415	-0.70468375	-0.62140903	-0.64473966	-0.39979797	0.050362957	0.18776515	0.19300943	0.24275066	0.19869112	0.23901972	0.19296107	0.12637975	0.22302667	0.2853275	0.24871823	0.14403066	0.23822361	0.37065241	0.30263625	0.28324569	0.30326519	0.32382846	0.27909961	0.19003994	0.19562605	0.21377876	0.24616624	0.21404063	0.14765993	0.19828311	0.26075703	0.25106056	0.17769878	0.16351913	0.19759224	0.14073252
1.5920123	1.2547587	0.81332453	0.21678822	-0.26923341	-0.47654573	-0.82050008	-1.1795469	-1.3427077	-1.3923939	-1.24704	-0.9212146	-0.5823947	-0.30686918	-0.14563656	-0.14034034	-0.15945958	0.036563795	0.39851701	0.52514548	0.51949699	0.61153577	0.59917993	0.55912553	0.52822225	0.51900897	0.57958999	0.55751901	0.53379839	0.51297456	0.49958341	0.56422478	0.57081235	0.54588026	0.5418411	0.49330113	0.47761385	0.52365271	0.52282585	0.50011276	0.48928579	0.47498402	0.47621386	0.46374782	0.46378911	0.47781783	0.43024872	0.3883256	0.4072287	0.37567301
-0.49095234	-1.2941168	-1.8089823	-2.119781	-2.3285359	-2.5953247	-2.454803	-1.5194704	-0.71553254	-0.47058709	-0.51129143	-0.29747571	-0.014458702	0.059242938	-0.025155706	-0.10036631	-0.080980706	0.015497386	0.000566874	-0.038408032	0.016768336	-0.035225432	-0.014723448	0.001901149	-0.11460234	-0.11437483	-0.17978978	-0.19651871	-0.22690409	-0.27328721	-0.07650009	-0.02930944	-0.15703142	-0.21168937	-0.20469584	-0.026651742	0.15769015	0.1518992	0.073538264	-0.15635313	-0.23894841	-0.13259326	0.041741526	0.042392063	0.039994403	-0.074878903	-0.1025668	-0.26695724	-0.17564308	0.1794944
1.1155734	0.73754363	0.22435255	-0.29660549	-0.52440298	-0.83676883	-1.1053713	-1.2542339	-1.3668961	-1.3274102	-1.1279457	-0.80896859	-0.50528353	-0.32804384	-0.27665982	-0.27436995	-0.13978096	0.18071682	0.47861698	0.56042478	0.54790377	0.58610689	0.51957827	0.43742402	0.51148274	0.52850687	0.49990755	0.53713565	0.55868011	0.57650212	0.55036289	0.47747484	0.47923352	0.5080027	0.46023747	0.4225784	0.45222963	0.47258175	0.47317141	0.45740641	0.41409954	0.40677174	0.41945679	0.40420461	0.41425298	0.41713091	0.40108285	0.38788307	0.35349036	0.36509497
3.964126	1.2932418	-0.69553881	-1.5993281	-1.4991075	-1.1244854	-0.014477907	0.61899736	0.85281045	1.4556879	1.6109821	1.728825	1.7272909	1.6545002	1.7077237	1.6015148	1.5308039	1.4798954	1.3505005	1.4011488	1.3067398	1.286541	1.1818761	1.049424	1.0514946	0.98603062	0.86941431	0.78745378	0.79334627	0.64896016	0.47599084	0.50810395	0.37785295	0.31376158	0.28980404	0.17273521	0.2841843	0.30024143	0.28549135	0.18957135	0.16894293	0.25530059	0.30541984	0.36970493	0.38672522	0.45351652	0.48314726	0.4925189	0.49108542	0.52094331
-0.28391801	-1.335748	-1.9277873	-2.6523458	-3.096473	-3.2321476	-2.961535	-2.5484908	-1.8948265	-1.1866911	-0.7718273	-0.68282628	-0.42789317	-0.039346289	0.25966582	0.39431721	0.44537505	0.42281839	0.22921678	0.24260211	0.32023405	0.35151703	0.37119782	0.33992319	0.39245557	0.42898048	0.34366611	0.3013581	0.36156621	0.36965675	0.36338398	0.25600081	0.16291318	0.19010665	0.25404344	0.30484806	0.19293424	0.17869856	0.25558482	0.2526376	0.18227299	0.13180569	0.16760254	0.15372462	0.13585202	0.16389583	0.070189275	-0.015917951	0.030314332	0.097212384
0.97233243	0.44589319	0.12545843	-0.57787886	-0.84819123	-0.98756701	-1.1942315	-1.3614823	-1.4609564	-1.3871975	-1.1058368	-0.7356233	-0.42325659	-0.23165382	-0.1684741	-0.15967845	-0.024894776	0.29452699	0.51985953	0.57673052	0.58373168	0.56604036	0.60289132	0.61190753	0.55997748	0.58373168	0.59638943	0.55257387	0.56661467	0.55872715	0.51614894	0.55644377	0.57066628	0.54300589	0.58106484	0.58373168	0.53753491	0.54880075	0.53355082	0.47234931	0.48235757	0.51724451	0.50116562	0.47454904	0.49287662	0.51614894	0.46903668	0.40753929	0.4065514	0.41464849
1.5104676	-0.26729594	-2.2259704	-3.3507061	-4.310554	-3.9069005	-2.5965044	-1.8003554	-1.6740525	-0.85672184	-0.24371415	-0.35469125	-0.43338448	-0.39416701	-0.29537731	-0.22715485	-0.26088253	-0.32492493	-0.36647289	-0.44284646	-0.39812318	-0.49716991	-0.49068554	-0.53991444	-0.41994351	-0.68916419	-0.56462641	-0.68486486	-0.72128304	-0.61702174	-0.76685581	-0.72817925	-0.85408813	-0.85066153	-0.93124834	-0.94466686	-0.91532779	-0.98237936	-0.99111317	-0.97520942	-0.88818132	-0.8213469	-0.80686727	-0.63273451	-0.60161868	-0.46711124	-0.29294963	-0.29987285	-0.037506977	-0.05815704
0.72974322	-1.3902252	-2.8000279	-3.8337496	-4.4007102	-3.6043029	-2.3867533	-1.9950385	-1.2395047	-0.33578324	-0.45274839	-0.30819175	-0.32171803	-0.32502024	-0.33688111	-0.27490558	-0.35024463	-0.39255447	-0.3809912	-0.41679514	-0.40092828	-0.38688912	-0.51390146	-0.6988033	-0.63549657	-0.66121991	-0.71844058	-0.64054979	-0.79321749	-0.93136898	-0.89211524	-0.97596508	-1.0354911	-1.0212349	-1.1136588	-1.1541859	-1.1067572	-0.90188492	-0.96624428	-0.76836821	-0.60721767	-0.63483971	-0.53721699	-0.38015773	-0.12174673	-0.20205111	-0.20685322	-0.16023278	-0.002493109	0.073564993
0.85178389	-1.4862776	-3.9043667	-4.941625	-4.282336	-3.0970639	-1.9312018	-1.5690898	-1.0521301	-0.10655202	-0.066951085	-0.11277209	-0.058698588	-0.046265399	-0.13378857	-0.17651719	-0.11162334	-0.13643747	-0.11581017	-0.21304228	-0.20557665	-0.29667035	-0.30835711	-0.45523841	-0.50014308	-0.45278289	-0.57312768	-0.70275134	-0.64572119	-0.69647047	-0.78108314	-0.89182715	-0.92071644	-0.91456165	-1.0263685	-1.0026588	-0.97886671	-0.90476753	-0.69501227	-0.68493161	-0.51978124	-0.45650388	-0.31031004	-0.26626752	-0.10157425	0.031052349	0.003552692	0.040426343	0.062550591	0.069680647
0.40720559	-0.50987536	-1.2311582	-2.1714777	-2.8538332	-3.0811344	-2.9002335	-2.5562971	-2.0480809	-1.5399651	-1.2152876	-1.0168083	-0.84226705	-0.52546145	-0.21446457	-0.15372289	-0.10784072	-0.043510397	-0.13846613	-0.15985187	0.035339667	0.015410881	-0.11395479	-0.094248497	-0.033665379	-0.049975156	-0.11338625	-0.049200881	-0.054033561	-0.019585961	0.02964387	-0.018240001	-0.066637384	-0.066286035	-0.024193504	-0.016406627	-0.03919386	-0.028125719	-0.076415009	-0.1408621	-0.12829308	-0.091605005	-0.13424907	-0.26867349	-0.23276913	-0.12340619	-0.13924088	-0.24373548	-0.23194101	-0.2683654
-0.96865161	-2.0161413	-2.4097017	-2.9640205	-2.8148465	-2.5448908	-2.2068094	-1.7871525	-1.2152708	-0.7812149	-0.62121661	-0.52215116	-0.22376999	0.17560227	0.38203723	0.39925827	0.3128966	0.36764297	0.40619069	0.35194793	0.37237954	0.30446863	0.31363124	0.33882376	0.30316914	0.32052139	0.31121798	0.2943811	0.29299449	0.29000085	0.25717358	0.3100875	0.34972074	0.29178601	0.31071846	0.28259481	0.21160225	0.23279891	0.18529193	0.11194288	0.13572699	0.1401892	0.11442662	0.058400457	0.045868246	0.084731461	0.050596627	3.37E-05	-0.018969173	-0.038398391
0.87997694	-1.7946523	-3.1629214	-3.8877375	-4.2720566	-3.9351753	-2.7807734	-1.676182	-1.5603988	-1.0585266	-0.4971484	-0.32717276	-0.23357459	-0.27918448	-0.33983483	-0.29965541	-0.33192854	-0.3147939	-0.33568893	-0.3805231	-0.47485952	-0.3311342	-0.38692692	-0.42439209	-0.40205875	-0.55655575	-0.55315808	-0.50221615	-0.49043336	-0.65950807	-0.67216496	-0.64143647	-0.81964464	-0.73106829	-0.73009187	-0.7183047	-0.67479053	-0.6137752	-0.61290262	-0.59777448	-0.48189624	-0.47064305	-0.35006516	-0.2967641	-0.24696234	-0.063357871	-0.12452774	-0.094907556	-0.09798265	-0.033963775
0.34894317	-0.61100916	-1.1362656	-2.1629093	-2.8354773	-3.4178017	-3.1826072	-2.7249197	-2.1449381	-1.5676352	-1.1069776	-0.93210905	-0.86360996	-0.69921312	-0.38815512	-0.07738463	-0.021080874	-0.035173711	0.003557819	-0.035306403	0.008151503	0.023379978	0.004041284	0.045180273	0.070964499	0.032455135	-0.017469088	0.075421755	0.099883854	0.037161956	0.022808503	0.028582074	0.022678928	0.032357046	0.065390594	-0.01867653	-0.069666569	0.044400639	-0.047751832	-0.084817104	0.034323116	-0.000893837	-0.067609444	-0.076842833	-0.059138857	-0.045085985	-0.005018331	-0.073493385	-0.11207331	-0.21385873
0.86339075	-0.51965677	-1.4300216	-2.1799202	-2.5630663	-2.672148	-2.7680668	-2.6386257	-2.2396918	-1.6246665	-0.91364489	-0.50252625	-0.54134867	-0.60903666	-0.22087001	0.33031175	0.55892288	0.59247211	0.57408436	0.5162929	0.58918682	0.65167871	0.63633801	0.65924128	0.63922651	0.64705396	0.65803715	0.56317222	0.49241062	0.52288248	0.5817362	0.61405668	0.60948238	0.61768399	0.5756858	0.54356021	0.59199917	0.54030361	0.54061253	0.5553783	0.4324071	0.405528	0.40374633	0.33217387	0.38207409	0.39917671	0.39029451	0.43180651	0.35442728	0.33871525
0.002955587	-0.94866301	-2.0396853	-2.820353	-3.6035235	-3.9503622	-3.131787	-2.1031128	-1.6470862	-1.4065661	-0.5736917	-0.4360357	-0.52813228	-0.5081429	-0.49524503	-0.50561626	-0.37914352	-0.4022771	-0.58739407	-0.55534054	-0.46387696	-0.52323102	-0.62130584	-0.67685998	-0.70471961	-0.587751	-0.54819306	-0.59607695	-0.58060872	-0.60063641	-0.59604818	-0.35629268	-0.46244123	-0.46863117	-0.31146492	-0.40480376	-0.34491617	-0.34625123	-0.39556608	-0.27068918	-0.33645715	-0.43610587	-0.5981503	-0.47983728	-0.49727924	-0.50083428	-0.29211854	-0.20114004	-0.18788146	-0.025643015
-0.61514896	-1.1623472	-1.732239	-2.2419345	-2.6000052	-2.5330048	-2.1886175	-1.7954102	-1.3241036	-1.0583862	-0.99107369	-0.82951192	-0.51789074	-0.28150261	-0.31663827	-0.22207255	-0.25732792	-0.3106927	-0.27619792	-0.25898789	-0.2734319	-0.25542757	-0.27906052	-0.23994348	-0.25220179	-0.30537398	-0.24592411	-0.2777832	-0.31954578	-0.25221579	-0.29649691	-0.28077839	-0.28340983	-0.3062063	-0.34806435	-0.32996757	-0.35823441	-0.38248748	-0.33234427	-0.3555465	-0.4094342	-0.4076734	-0.46496361	-0.45803761	-0.47872015	-0.51159839	-0.50520561	-0.51789216	-0.48104343	-0.53307831
-0.3506792	-1.7977233	-3.3826084	-4.5848154	-4.3985981	-3.582011	-2.5066012	-1.8366394	-1.7168013	-0.9538097	-0.5788573	-0.51159644	-0.57014787	-0.56511829	-0.51919135	-0.51503171	-0.48570463	-0.46124705	-0.5298721	-0.50208874	-0.503942	-0.58258525	-0.53998621	-0.58003095	-0.64090334	-0.66625684	-0.63640111	-0.69642829	-0.76462713	-0.75732342	-0.87600511	-0.78070659	-0.84096714	-0.86397211	-0.90484862	-0.87507097	-0.87530592	-0.85682014	-0.823906	-0.77779566	-0.73570891	-0.68566943	-0.58203811	-0.50469102	-0.39283313	-0.24432849	-0.1069173	-0.18961413	-0.076632159	-0.080898292
1.6631984	-0.081415901	-1.9733304	-3.2095621	-4.2028912	-3.8352128	-2.6265529	-1.8721958	-1.7408417	-0.70849539	-0.063054661	-0.10755598	-0.093926348	-0.10498804	-0.10461551	-0.2209226	-0.16644255	-0.26572361	-0.16932433	-0.24352467	-0.3873568	-0.28972787	-0.24138085	-0.41843997	-0.45972264	-0.5492996	-0.57391049	-0.72793562	-0.89012912	-0.81837361	-0.94734768	-0.89410442	-1.0164719	-1.0409017	-1.0731465	-1.1013105	-1.1055969	-1.0995914	-1.0140444	-0.900697	-0.82318932	-0.85134077	-0.87475315	-0.65079976	-0.60940945	-0.47958248	-0.30078733	-0.33087866	-0.14955937	-0.12101496
0.13714314	-0.28917279	-0.73071267	-1.376163	-1.6475158	-1.6090508	-1.2870033	-0.90030235	-0.79685355	-0.39982186	0.01477399	0.066917093	-0.10666099	-0.015580114	0.11605533	0.13226133	0.058253976	0.11486276	0.073681257	0.12169417	-0.022340522	0.063145764	0.015431891	0.080365429	0.23769677	-0.035483004	0.044411569	0.11756981	0.037346335	-0.066951224	-0.007540548	-0.15401272	-0.10067867	-0.13781507	-0.054629694	-0.10241636	-0.11638439	-0.093627776	-0.26031847	-0.18598323	-0.27439356	-0.32640622	-0.16531291	-0.18690382	-0.27961578	-0.18056717	-0.10592626	-0.25522158	-0.18391605	-0.037903325
-0.82973167	-1.1877027	-1.2474823	-1.5851171	-1.9620667	-2.2176785	-2.3069939	-2.2801037	-2.1200478	-1.7054949	-1.1518737	-0.68561495	-0.49626025	-0.48443236	-0.3894853	-0.19813561	0.057293747	0.23007682	0.22905524	0.26953247	0.28510815	0.2299927	0.27797334	0.32240886	0.37832206	0.47759831	0.46332963	0.4060268	0.3631936	0.27387549	0.24206094	0.33858303	0.45590673	0.52842274	0.47073572	0.31147729	0.24910169	0.21939792	0.30573031	0.55867756	0.5519007	0.30922364	0.093759476	-0.049708127	0.02418889	0.16554296	0.23085878	0.39753216	0.57961273	0.53776524
0.89836727	0.23522148	-0.52919569	-1.3713957	-2.0195023	-2.5833537	-2.9742298	-2.9085316	-2.658612	-2.3414184	-1.8028281	-1.3109373	-0.94625316	-0.67503662	-0.59537261	-0.4996429	-0.20697509	0.19052227	0.49115693	0.51943283	0.434073	0.46297854	0.42956803	0.44486798	0.58588017	0.49035103	0.44792073	0.57771153	0.54918133	0.4978854	0.47597039	0.48543164	0.5103569	0.47472628	0.46088952	0.42381366	0.38839303	0.37132641	0.32059219	0.34699758	0.38829845	0.33903388	0.31639069	0.33647839	0.33193032	0.3469887	0.32444207	0.22698003	0.20369725	0.25723286
-1.667531	-3.0360628	-3.3094588	-3.9215402	-3.9787622	-3.5588395	-2.6915821	-1.5836212	-1.3294355	-0.84441413	-0.32202822	-0.17642483	-0.16153622	-0.18436921	-0.13032074	-0.17981315	-0.16210329	-0.24755999	-0.25508526	-0.21348527	-0.42069583	-0.24387035	-0.28836009	-0.34456874	-0.32650683	-0.31855301	-0.32819194	-0.29968584	-0.28730094	-0.42707077	-0.43136949	-0.44199594	-0.38720749	-0.47941452	-0.40112772	-0.37788791	-0.40870507	-0.32326842	-0.43561399	-0.34874659	-0.22517132	-0.2282683	-0.22695429	-0.082964641	-0.014742424	-0.019517777	-0.020568055	0.10122514	0.12871106	0.03483777
-0.56728856	-1.0319625	-1.4019591	-1.9758771	-2.2870572	-2.2108757	-2.0406238	-1.4968775	-0.97913306	-0.7958038	-0.69731039	-0.3815956	-0.039541046	0.078812428	0.017539856	-0.034913403	-0.064573539	-0.12717086	-0.083032159	0.039978139	-0.011017181	-0.008525815	0.038041641	0.043602802	-0.010120163	-0.041383833	-0.03006475	-0.091360394	-0.12985103	-0.16704122	-0.089070499	-0.098723562	-0.043170462	-0.13865569	-0.15516806	-0.058995649	-0.059509901	-0.15090414	-0.066135584	0.038620414	0.059159135	-0.044234016	-0.057581241	-0.036646848	0.04280055	0.062668966	-0.01935851	-0.07597668	0.000362455	0.092740922
0.5300435	-2.1008794	-3.3297065	-4.214627	-3.7060609	-3.0238627	-2.0784632	-0.80147853	-0.17926241	-0.19422422	0.31135613	0.64667992	0.80900671	0.77279633	0.65367904	0.76762952	0.79247467	0.79860636	0.80376615	0.60023503	0.65652211	0.82644104	0.6118675	0.58558752	0.52860808	0.50466192	0.73434733	0.64025161	0.38041179	0.28165661	0.034695458	0.18041487	0.72625091	0.81326892	0.78621796	0.73055289	0.67005669	0.75846738	0.8491822	0.88507297	0.81197175	0.86797536	0.96402256	0.96566858	0.9385878	0.82225762	0.9931603	1.0780705	1.0511984	0.98478702
-0.35918419	-1.3720408	-2.3139529	-3.1935256	-3.3708202	-3.0663419	-2.4676559	-1.8088432	-1.2754387	-1.0270901	-0.91191832	-0.58764479	-0.024286238	0.23432782	0.2843577	0.19979428	0.22786679	0.1985507	0.23738874	0.24330857	0.23440891	0.20252004	0.19653149	0.16589639	0.24362471	0.24975818	0.18608278	0.18993288	0.15128079	0.15855502	0.12202743	0.05919933	0.053408701	0.025495234	-0.043004632	-0.041383657	-0.029689241	-0.029010808	-0.04395848	-0.098676739	-0.15191744	-0.1363311	-0.11193724	-0.14519658	-0.16416311	-0.24340703	-0.20108101	-0.20098616	-0.28481887	-0.241599
0.003576731	-2.6778485	-4.0243906	-4.3276933	-3.8442916	-3.0084345	-1.9606541	-1.6067922	-1.3220326	-0.52816038	-0.42866608	-0.39018504	-0.45106716	-0.46440321	-0.45895688	-0.48909252	-0.42621402	-0.4961653	-0.51322696	-0.55651683	-0.56520954	-0.59939883	-0.57589123	-0.67633737	-0.59404869	-0.60077172	-0.71894945	-0.73588152	-0.8532808	-0.82339157	-0.91160312	-0.96460505	-0.99485659	-1.0302206	-1.0364665	-0.99992553	-0.99897755	-0.96102154	-0.9237588	-0.77024416	-0.73011801	-0.64714623	-0.6755484	-0.46751818	-0.32952612	-0.25728407	-0.16902952	-0.23191118	-0.19725354	-0.11733479
0.87644323	1.0384789	0.84314545	0.21381208	-0.35719059	-0.78867067	-0.86903582	-1.1585331	-1.4501628	-1.6098691	-1.5204829	-1.1996389	-0.88398549	-0.62112966	-0.4482112	-0.36068827	-0.25981063	0.052682394	0.35223842	0.49464596	0.55075353	0.47328753	0.44817684	0.48089039	0.44706649	0.44364359	0.45173586	0.41033516	0.41569386	0.45160924	0.4674661	0.48364574	0.45014801	0.40874054	0.42055204	0.45408964	0.4918783	0.46067377	0.39940516	0.41106651	0.40580177	0.35250563	0.37729808	0.43479976	0.3900765	0.31190976	0.30565134	0.29026308	0.26267177	0.30050652
-0.70163057	-1.6036925	-2.6464271	-3.3795527	-3.593457	-3.9249775	-3.6878809	-2.7294496	-1.5658715	-1.433718	-0.99365968	-0.40382941	-0.2720787	-0.30575052	-0.31442265	-0.24405302	-0.43379116	-0.26762592	-0.11283786	-0.22736185	-0.17092633	-0.23429832	-0.30255962	-0.30257047	-0.31603884	-0.3042947	-0.31973866	-0.31395058	-0.32829481	-0.28612107	-0.30694277	-0.28605538	-0.38380628	-0.40727245	-0.46334552	-0.34496792	-0.31072924	-0.56809239	-0.43619523	-0.37664779	-0.44282788	-0.30380522	-0.26702462	-0.18121067	-0.10477197	-0.10594276	0.040073965	-0.013338028	-0.10688448	-0.023052528
0.90544113	-1.6409141	-2.1650675	-2.7636675	-2.6990038	-2.7205635	-2.3080646	-1.519928	-1.1340351	-1.1923255	-0.65021386	-0.49027751	-0.66678836	-0.6486613	-0.64932945	-0.70317999	-0.77643678	-0.74936177	-0.79234282	-0.88827849	-0.86194692	-0.89941289	-0.89644096	-0.91778484	-0.99072149	-0.94854299	-1.0616484	-1.0709642	-1.0198395	-1.0786111	-1.1317658	-1.1183491	-1.0832425	-1.1483232	-1.1387037	-1.0915419	-1.1557162	-1.1655889	-1.16491	-1.1065887	-0.98989015	-0.9884528	-0.94098063	-0.84673412	-0.79544739	-0.71352691	-0.64678381	-0.53214545	-0.51139376	-0.53970374
-0.95191833	-3.0032975	-4.2639169	-4.4881596	-3.7711803	-2.8156073	-1.72049	-1.4830117	-1.066919	-0.40053584	-0.35664423	-0.46229247	-0.38696251	-0.28868763	-0.29887278	-0.31674507	-0.35890619	-0.37818723	-0.43057017	-0.35430557	-0.36666172	-0.34831184	-0.38887849	-0.51310595	-0.4240098	-0.57112938	-0.45584462	-0.55414101	-0.66444984	-0.65109606	-0.68160009	-0.73177706	-0.86712219	-0.85795954	-0.80538172	-0.8827205	-0.82233508	-0.80998078	-0.84989581	-0.73302899	-0.60374413	-0.58508611	-0.48083323	-0.39613958	-0.32208296	-0.20663633	-0.10269686	0.007677009	-0.016687867	0.099466808
-0.82599353	-1.2156697	-1.0720017	-1.4490416	-1.4649155	-1.5220192	-1.7422178	-1.7808399	-1.8054836	-1.705747	-1.440899	-1.0969969	-0.71885385	-0.45526178	-0.33984847	-0.28338162	-0.17547484	0.015993825	0.19937372	0.29613792	0.32399971	0.34415544	0.38946273	0.40496955	0.40149306	0.42214406	0.37667041	0.32590464	0.37805612	0.40232642	0.39264858	0.40515631	0.40334804	0.41999193	0.40768192	0.3782905	0.39675375	0.36091733	0.34766653	0.40372236	0.39083068	0.38322011	0.40939191	0.39333112	0.38422435	0.36518958	0.35571639	0.38961294	0.37559558	0.33752118
-1.0759223	-2.4474781	-3.4529485	-4.1032203	-4.0943017	-3.6000663	-3.0387156	-1.8488569	-1.2438231	-1.0393821	-0.543812	-0.024145108	-0.002873296	-0.067610365	-0.036666237	-0.087184557	-0.2406	-0.33189961	-0.033410834	0.055083901	-0.028193596	-0.10686141	-0.079853991	0.029544291	0.056084721	0.03004186	0.12220656	0.19733397	0.1175696	0.24729162	0.27877737	0.20273676	0.28613051	0.044538692	-0.028065287	0.037394324	0.10419719	0.2228637	0.35720539	0.36999833	0.27904097	0.37967243	0.35096261	0.44670123	0.51355201	0.58170469	0.61545607	0.51164148	0.54039725	0.46002972
1.4232311	1.6731226	0.35132925	-1.4632548	-2.9274874	-4.007862	-3.7113841	-2.6519755	-1.913533	-1.793887	-0.7192329	-0.20235187	-0.16027719	-0.20712951	-0.2995271	-0.1385283	-0.33649839	-0.21700764	-0.30598192	-0.34968116	-0.3094552	-0.33272474	-0.39253279	-0.43054109	-0.48567885	-0.61872536	-0.64531257	-0.72891555	-0.72149723	-0.81748388	-0.88157735	-1.0092945	-0.97155889	-1.0067896	-1.106791	-1.0807354	-1.2619915	-1.2213901	-1.1616851	-1.1722371	-1.1005201	-1.155678	-0.99761489	-0.94505587	-0.7578864	-0.69919403	-0.60317731	-0.4096352	-0.4075763	-0.15029742
-2.5949047	-4.1514645	-4.6434285	-4.3576917	-3.9019369	-2.9118371	-1.5553702	-1.2006118	-0.77976093	-0.1142586	0.080947273	0.075851291	0.055181543	0.20512091	0.29668782	0.15013295	0.13432447	0.24218827	0.14848524	0.096895927	0.17476024	0.15358528	0.1905021	0.074197481	0.012949628	0.0244581	-0.007293613	-0.066983144	-0.07365484	-0.10730739	-0.079369701	-0.14439459	-0.25937011	-0.17760876	-0.18767956	-0.17631598	-0.1221323	-0.14124246	-0.31327059	-0.11485462	0.05949444	-0.021099561	-0.10665638	0.012203245	0.19385911	0.077997626	0.18123547	0.28056566	0.30773048	0.23159738
0.59208088	-1.431191	-3.2908265	-4.5190457	-4.218367	-3.0982279	-2.0902248	-1.7061844	-1.2808868	-0.47118645	-0.33434751	-0.39883839	-0.39478551	-0.47012929	-0.43086593	-0.41076363	-0.35908035	-0.4780968	-0.5124501	-0.47462861	-0.52314039	-0.46753275	-0.49446414	-0.4919364	-0.62397632	-0.67650656	-0.66685297	-0.75974886	-0.81321849	-0.8598523	-0.96471051	-1.0500979	-1.0214947	-0.9421613	-1.0745581	-0.99689108	-1.0343308	-0.99551712	-0.90787514	-0.84709544	-0.77636437	-0.62433941	-0.55322391	-0.41338422	-0.38162638	-0.29529097	-0.074017434	-0.079174766	-0.036523435	0.018161869
0.19598933	-0.22225797	-0.75477278	-1.4156135	-1.7758509	-2.1623265	-2.4674919	-2.3313845	-1.993476	-1.6117086	-1.0467326	-0.56431122	-0.44632491	-0.43863789	-0.15966659	0.19423495	0.32441412	0.24254557	0.24322548	0.26202309	0.22172415	0.21013775	0.30766873	0.24313951	0.20525623	0.21058426	0.24082468	0.24558373	0.21957034	0.29972267	0.22470926	0.18866165	0.22992332	0.2118637	0.21052874	0.16381227	0.17911407	0.16682414	0.16347037	0.16302269	0.17180124	0.11947176	0.1157629	0.16626581	0.081258067	0.096827935	0.13157024	0.12008102	0.12524996	0.078787697
-1.5760424	-3.3379331	-3.8873313	-4.6260688	-4.2145259	-3.1929686	-1.8413146	-1.4395399	-1.0838291	-0.32945627	-0.33913634	-0.2700993	-0.31073924	-0.36232813	-0.31801745	-0.26925413	-0.19382069	0.004088531	-0.081771143	-0.061392655	-0.20049821	-0.23681736	-0.07053976	-0.061915256	-0.10412677	-0.14189745	0.060957442	0.098007443	0.048544407	0.044983076	0.055406219	0.14610269	0.10928621	0.16761524	0.18523745	0.1350167	0.18622769	0.17336024	0.14344863	0.26339036	0.28197567	0.14061331	0.24871002	0.27100674	0.18137187	0.13985471	0.22008173	0.3340604	0.3884902	0.29390525
0.50248557	-1.6048188	-2.9643687	-3.803962	-3.8229948	-2.9687552	-1.9802612	-1.7125153	-1.2343471	-0.57896559	-0.49382663	-0.41168165	-0.4953803	-0.54234805	-0.53337265	-0.48504739	-0.54571957	-0.54562157	-0.53275192	-0.59987713	-0.53984619	-0.54333007	-0.57150641	-0.6663995	-0.68456028	-0.74074597	-0.72786987	-0.78880634	-0.75790589	-0.80781837	-0.87009448	-0.89120542	-0.93316937	-0.98591334	-1.028798	-1.0196581	-1.1194284	-1.0603196	-1.1039075	-1.1112741	-1.1365732	-1.1186216	-1.0628883	-1.006443	-0.94775706	-0.86379659	-0.77718814	-0.69948329	-0.62462612	-0.48879946
1.3203013	-0.68304079	-2.8271001	-3.7367837	-3.7904288	-3.6595366	-2.9537191	-1.9130206	-1.5746683	-1.2122076	-0.51861908	-0.34714375	-0.44054458	-0.44685043	-0.35162166	-0.34615299	-0.36744372	-0.46182771	-0.3897757	-0.4846678	-0.45816753	-0.38793158	-0.51303406	-0.51018732	-0.61728182	-0.59124464	-0.61600758	-0.68137975	-0.64880558	-0.73167013	-0.80528104	-0.80642577	-0.85735188	-0.87028756	-0.96948116	-1.0205144	-1.0425667	-0.98928911	-0.93701955	-0.84113105	-0.81301126	-0.81545138	-0.71161418	-0.61419458	-0.53764981	-0.45889835	-0.44781435	-0.2775138	-0.25819235	-0.17513715
1.6651624	-1.8767018	-4.0078711	-4.7026004	-3.7473777	-2.8031376	-1.3935652	-0.97407338	-0.76258356	0.27104666	0.79035661	0.63006973	0.54428328	0.64598661	0.6291634	0.47869008	0.44724179	0.33176385	0.4165582	0.30706837	0.19886117	0.19744692	0.095357191	0.1068567	-0.026866202	-0.089092242	-0.094734488	-0.19417589	-0.19938621	-0.4442213	-0.45754215	-0.40570204	-0.49910254	-0.54963905	-0.6185155	-0.63739541	-0.60640437	-0.589038	-0.66438928	-0.73401673	-0.72056221	-0.65806637	-0.55287574	-0.48756109	-0.37594529	-0.28263356	-0.14899189	-0.10424535	-0.014053764	0.002003927
-0.37993038	-0.92223942	-1.4253575	-1.9022033	-2.1927762	-2.3072792	-2.1897814	-1.9911534	-1.4189197	-0.88212935	-0.52776277	-0.49766073	-0.48441551	-0.063706154	0.25503341	0.40315548	0.41574216	0.29706862	0.40078471	0.47326451	0.3195089	0.34991511	0.47012923	0.37990784	0.31896945	0.28484637	0.19966054	0.24287606	0.22317551	0.32646104	0.37108515	0.3551994	0.47355598	0.472697	0.3511406	0.35530027	0.44624213	0.3989549	0.33283502	0.35784902	0.42346846	0.3392295	0.25392786	0.34367	0.27025498	0.11534386	0.22805178	0.29306322	0.15679844	0.2496081
0.49946565	-0.93261328	-1.8921213	-2.6394317	-2.7930139	-2.3650727	-1.1772442	-0.062557616	0.21415306	0.76121636	1.2227621	1.1966593	1.27488	1.1896028	1.1866852	1.1310955	1.1197498	1.1517361	1.1435115	1.0900736	1.0854461	1.0047814	1.0192611	0.89324122	0.83171831	0.87382924	0.72894309	0.77122868	0.64620785	0.53934423	0.54794554	0.42271985	0.35086922	0.43387294	0.37681753	0.38256935	0.2873292	0.30878034	0.35668759	0.41040107	0.41754806	0.35069954	0.4321643	0.3048306	0.4365335	0.50619441	0.50860456	0.5011331	0.56091823	0.60968358
0.10951712	-0.24462611	-0.78007448	-1.0494309	-1.2565711	-1.5535032	-1.7777002	-1.7961169	-1.6764947	-1.412903	-0.97694789	-0.54482911	-0.27304032	-0.16667908	-0.13756303	0.010779498	0.29939246	0.48420564	0.56347645	0.63486427	0.60032248	0.52545916	0.53601039	0.55326166	0.55297406	0.59160329	0.59471494	0.53994347	0.54509923	0.56827319	0.51830575	0.4991322	0.53746838	0.53142266	0.53430671	0.58002609	0.55770639	0.50191655	0.5074278	0.49339236	0.4638857	0.49767308	0.46160477	0.40950262	0.44032056	0.40477287	0.34509134	0.26677018	0.22339337	0.36390982
-0.76160326	-2.9212433	-3.8943153	-4.384961	-4.0682246	-3.5111043	-2.5328155	-1.6873964	-1.3980988	-0.89928768	-0.53766749	-0.4819763	-0.5333801	-0.52246989	-0.49307977	-0.53051716	-0.44779559	-0.46459623	-0.38506357	-0.48942808	-0.42492148	-0.44130039	-0.37539759	-0.45228681	-0.40672606	-0.41976808	-0.47985054	-0.45911045	-0.45683208	-0.48010485	-0.58779941	-0.57426024	-0.55424721	-0.62051811	-0.5948176	-0.61261337	-0.64766504	-0.56023832	-0.63740623	-0.63460819	-0.51851928	-0.50397191	-0.36189107	-0.29904866	-0.26717888	-0.19419251	-0.19240208	-0.071317489	-0.053523598	-0.029566763
-0.29888217	-2.2209282	-3.2456844	-3.9561864	-3.4823674	-2.8267562	-2.1061465	-1.6957414	-1.5558983	-1.0496638	-0.72389279	-0.73498066	-0.72100319	-0.69124582	-0.72268053	-0.71090377	-0.70161208	-0.70159403	-0.76585173	-0.7338477	-0.73334049	-0.73706309	-0.7559697	-0.80777511	-0.84789843	-0.80532749	-0.86477127	-0.86220983	-0.88029809	-0.88690845	-0.89700383	-0.90806649	-0.94213292	-0.90683158	-0.93151028	-0.97543562	-0.88189329	-0.88467286	-0.85012035	-0.79107845	-0.73155164	-0.70686912	-0.61226088	-0.50337557	-0.45575128	-0.40132787	-0.36535843	-0.2854523	-0.26197116	-0.23023563
-0.16520745	-0.57266378	-0.90572876	-1.3640456	-1.4347242	-1.2267338	-0.7861504	-0.397503	-0.30569293	-0.13803025	0.14829449	0.23849178	0.23664585	0.20922828	0.2084068	0.23181077	0.22644243	0.22101874	0.21964564	0.20710855	0.22077596	0.19304978	0.19361025	0.16170469	0.16216477	0.15680862	0.13186431	0.11782679	0.10268844	0.077247092	0.067669553	0.079091585	0.053838685	0.038225634	0.022059809	0.014526574	-0.012490277	0.009600228	0.013682697	0.009875356	0.051148434	0.044138647	0.045817897	0.069598741	0.12688596	0.13209671	0.14621099	0.18328976	0.17070792	0.22494175
-0.73224152	-2.8921096	-4.2502468	-4.4432079	-3.4910048	-2.2713939	-1.5571537	-1.4357576	-0.80714147	-0.24559761	-0.28450477	-0.41787131	-0.35791305	-0.37213228	-0.32528937	-0.32644759	-0.43521933	-0.3689067	-0.37937607	-0.46037949	-0.3774377	-0.59218228	-0.44616847	-0.50431547	-0.56692453	-0.51645685	-0.61992508	-0.71202264	-0.77482937	-0.82949636	-0.85974856	-0.92960948	-0.91037983	-0.99806185	-0.97408041	-0.94489974	-0.97012782	-0.88744157	-0.85249628	-0.70343429	-0.66612738	-0.62787315	-0.49903048	-0.43267733	-0.3682127	-0.20951495	-0.13495439	-0.17433523	-0.1650145	-0.053942427
0.31166039	-0.54084692	-1.59984	-2.5582381	-3.3489544	-3.5138357	-3.1538803	-2.5899851	-1.9259142	-1.3104139	-1.1924764	-1.0480182	-0.61144375	-0.19810312	-0.10267306	-0.083088104	-0.12005749	-0.1468641	-0.11332199	-0.07364701	-0.14106491	-0.094061936	-0.063440777	-0.088413391	-0.11549642	-0.085102768	-0.15120789	-0.099980242	-0.15578871	-0.16744575	-0.21631506	-0.20295187	-0.18677364	-0.16906854	-0.20421043	-0.23913116	-0.27413024	-0.24745518	-0.30300511	-0.35802802	-0.38579413	-0.28172027	-0.36191362	-0.36439081	-0.31564142	-0.34370217	-0.39218959	-0.43817421	-0.41459782	-0.35082163
0.41500775	-1.0091784	-2.2759457	-3.1225867	-3.2718462	-2.8075356	-2.3931945	-1.8801424	-1.2335701	-0.92816401	-0.78858827	-0.37171607	0.10547248	0.18306553	0.19793899	0.15970578	0.20953779	0.20567292	0.18920077	0.24930739	0.2156002	0.18633178	0.11430583	0.15038359	0.24714736	0.15635425	0.15213315	0.097064326	0.12536221	0.074991117	0.066404456	0.004465688	0.005311852	0.029536604	-0.055918356	-0.008210477	-0.10380358	-0.09235132	-0.11418494	-0.1792915	-0.11266923	-0.15917903	-0.15470219	-0.14225941	-0.20460397	-0.23457166	-0.20790008	-0.19257527	-0.16119527	-0.1196775
0.56184879	-0.49438913	-1.3222924	-2.1802035	-2.5838353	-3.056129	-2.8828299	-2.7954124	-2.4494989	-1.8457943	-1.1306966	-0.72781065	-0.66572013	-0.52521652	-0.21451668	0.066921336	0.26121742	0.22320715	0.24880699	0.24744759	0.21792396	0.25103959	0.20445633	0.26329253	0.23579018	0.19101662	0.24518683	0.21389515	0.19880821	0.15713576	0.18412484	0.1871545	0.21472156	0.134583	0.10507905	0.16354043	0.029057072	0.17574387	0.20532518	0.043316245	0.10729999	0.083514566	0.037213079	0.042791311	0.01374343	0.026536878	-0.086925361	-0.069487849	0.004188814	-0.054033993
0.88416093	-1.904508	-3.709385	-4.6219562	-4.7367288	-3.8255993	-2.3117917	-1.6205118	-1.3062441	-0.09854237	0.10636985	0.19837468	0.19865489	0.13761848	0.02009593	0.036199111	0.15154455	0.042447165	0.026993875	0.062738329	-0.030109565	-0.031729104	0.000730884	-0.1368922	-0.28035626	-0.34587504	-0.31883937	-0.46300015	-0.5304902	-0.62918772	-0.6340071	-0.70038	-0.7935923	-0.8512581	-0.83229728	-0.91665745	-0.926801	-0.91895496	-0.84360072	-0.81735833	-0.70514798	-0.8204301	-0.53607779	-0.469365	-0.2431687	-0.094261729	-0.04063026	0.064897301	0.14070183	0.087725181
2.9652162	-1.3839725	-3.4358057	-4.2057911	-3.7060394	-2.5621124	-1.0464645	-0.46653916	-0.1014351	0.88987668	1.1515021	1.1266835	1.0886319	0.87398365	1.0920883	0.94030133	0.91581151	0.94518366	1.0055184	0.85878588	0.7750527	0.63836397	0.65439461	0.55127427	0.36629701	0.29091101	0.275899	0.16669815	-0.015554386	-0.059089092	-0.090879013	-0.20741962	-0.35461972	-0.36418471	-0.49646573	-0.53235143	-0.58729488	-0.65113485	-0.58894261	-0.59337702	-0.55314796	-0.43049916	-0.35883069	-0.17234021	-0.071690038	0.04194726	0.22462931	0.31374042	0.27702285	0.26089958
0.35959659	-1.4314642	-3.0864195	-4.373803	-4.357416	-3.5490614	-2.1980909	-1.514343	-1.3326449	-0.60896621	-0.16177194	-0.2504628	-0.22454843	-0.20574548	-0.34669671	-0.28880635	-0.2023618	-0.25946333	-0.18899728	-0.30705906	-0.26236706	-0.44027046	-0.43370946	-0.36117086	-0.38506512	-0.38935316	-0.61909563	-0.57515425	-0.60843909	-0.74637651	-0.76436882	-0.83465412	-0.84760129	-0.83111576	-0.95114962	-0.97215532	-1.0003406	-0.94643429	-0.9252351	-0.87652187	-0.87769569	-0.7168951	-0.6065822	-0.56170856	-0.47884772	-0.39712309	-0.30305973	-0.12749227	-0.12366148	-0.050972
-1.6398861	-4.3580581	-5.0800412	-4.7755281	-3.7727107	-2.3620242	-1.5184708	-1.3198302	-0.39789342	-0.09903145	-0.2275515	-0.16261497	-0.10846163	-0.18606157	-0.11463659	-0.14292558	-0.12949791	-0.077821152	-0.25545791	-0.23716425	-0.30725361	-0.34984501	-0.42609856	-0.25258529	-0.3964352	-0.35752491	-0.2774231	-0.44408976	-0.49977143	-0.60164738	-0.54350916	-0.64073656	-0.74896522	-0.68926655	-0.78334498	-0.71105213	-0.81251513	-0.71122192	-0.51682008	-0.61464465	-0.51013898	-0.43832289	-0.38550428	-0.21119317	-0.089854467	-0.027806871	-0.19784651	-0.079202102	0.033884634	-0.013922006
0.95324235	0.77127376	0.30104506	-0.49906226	-0.85264837	-1.1836698	-1.6161765	-1.8540788	-1.8362536	-1.585443	-1.1717503	-0.81657409	-0.50372297	-0.41442852	-0.33109064	-0.007735187	0.44585482	0.55020167	0.485564	0.46952353	0.45863731	0.44977674	0.44255356	0.45164861	0.38938355	0.41765102	0.47561697	0.48011944	0.4714523	0.51364186	0.49884647	0.45882017	0.46417123	0.49619338	0.52006678	0.45337824	0.38731001	0.34825093	0.33235425	0.37277642	0.37231748	0.35814382	0.23794529	0.28734231	0.27664904	0.23634723	0.30709014	0.21288045	0.19444063	0.17747019
-2.1676751	-4.4345134	-4.3822126	-4.3909637	-3.1910079	-2.0284574	-1.7826774	-1.446181	-0.49536257	-0.281963	-0.26442876	-0.30336806	-0.22256147	-0.20661689	-0.20487261	-0.26286923	-0.37400854	-0.3211816	-0.37963002	-0.31591843	-0.42620174	-0.37574364	-0.41584281	-0.46006666	-0.48550143	-0.59409727	-0.55378681	-0.53866144	-0.67729509	-0.75384255	-0.64981622	-0.70511198	-0.82169177	-0.83529945	-0.87110439	-0.84679927	-0.86926623	-0.81186971	-0.71229472	-0.63088764	-0.62252012	-0.55945789	-0.37585258	-0.26988158	-0.20568307	-0.031782584	-0.055882756	0.000173269	0.037745812	0.11165296
2.1043676	0.34081385	-2.4347588	-3.7213653	-3.996241	-3.9848614	-3.4466868	-2.2484236	-1.5658237	-1.4222693	-0.70032506	-0.079989533	-0.13492504	-0.20195972	-0.17599626	-0.1398821	-0.18158206	-0.26193013	-0.21033769	-0.19628556	-0.16368831	-0.16537154	-0.20003106	-0.27377125	-0.32042766	-0.36093802	-0.44394898	-0.4068903	-0.46924937	-0.63816039	-0.64425103	-0.64049386	-0.71433147	-0.78682792	-0.77867288	-0.74666379	-0.7884498	-0.83259452	-0.75517647	-0.7554477	-0.66952346	-0.62668704	-0.59767466	-0.49929843	-0.42665125	-0.30920378	-0.24795763	-0.073185353	-0.051346768	-0.063220767
-0.88005692	-1.768876	-2.1281298	-2.7080856	-2.6684043	-2.5636831	-2.2961699	-1.8740538	-1.3646176	-0.85115982	-0.54072977	-0.45493437	-0.37245302	-0.051358367	0.30960329	0.40490091	0.44646807	0.45707501	0.38218423	0.46419263	0.45473478	0.39058821	0.43350888	0.39981893	0.41332955	0.47780071	0.48273831	0.48608322	0.4488712	0.40240296	0.40651505	0.37090016	0.37618665	0.36993992	0.31647094	0.32245543	0.32336644	0.32995816	0.28878185	0.23720574	0.32304353	0.36433461	0.29269666	0.28671079	0.25244119	0.19327917	0.22976377	0.24371647	0.22793275	0.19681018
-1.027129	-2.7539409	-3.4784744	-3.8609486	-3.8740598	-3.3891515	-2.3289516	-1.813379	-1.8880898	-1.1783737	-0.61970525	-0.55957611	-0.73138929	-0.61056899	-0.511816	-0.49021063	-0.53283968	-0.4699039	-0.36408008	-0.47892401	-0.47502016	-0.57520543	-0.54189622	-0.70291526	-0.37040695	-0.32885758	-0.49601884	-0.66669556	-0.76536382	-0.44879363	-0.40813012	-0.65221065	-0.78109652	-0.69601839	-0.61747159	-0.66304748	-0.56687647	-0.63246594	-0.62631225	-0.73632803	-0.42009317	-0.50320763	-0.32308538	-0.12752222	-0.39457287	-0.49089839	-0.17408749	0.051989189	0.14441983	0.19185357
1.9354139	-0.54876161	-2.3433933	-3.3785997	-4.2434162	-4.1082127	-3.044811	-1.6656152	-1.4281689	-1.0200895	-0.11958602	0.19645346	0.11236011	0.136799	0.1831146	0.11482262	0.13970984	0.064160771	-0.076424762	0.11964848	0.047738227	-0.08808512	-0.16747814	-0.087828767	-0.22899225	-0.19830621	-0.21673233	-0.29271651	-0.3773239	-0.4581482	-0.58024211	-0.59794755	-0.55775502	-0.67927402	-0.71476452	-0.6567193	-0.74916196	-0.74145114	-0.77261964	-0.79419029	-0.62048718	-0.52279613	-0.38184607	-0.42528796	-0.46277407	-0.29762258	-0.14937218	-0.089397028	-0.067538487	-0.035564051
0.71612087	-1.3062394	-3.0785219	-4.3309668	-4.0429909	-3.1733811	-2.234742	-1.8429874	-1.4360566	-0.78194885	-0.43256038	-0.42345076	-0.40474814	-0.4193542	-0.44887853	-0.39692492	-0.44204676	-0.45186234	-0.4699598	-0.41880963	-0.45142359	-0.4945431	-0.50521324	-0.52612507	-0.58166445	-0.65316171	-0.75704373	-0.75743959	-0.79912285	-0.90607896	-0.91476473	-0.9199522	-0.99666432	-0.99045233	-1.0408319	-1.0696299	-1.1164745	-0.96842041	-0.96263445	-0.92623794	-0.79013178	-0.69730149	-0.64116902	-0.49971908	-0.37058616	-0.36694	-0.18943597	-0.17651937	-0.10781429	-0.085707863
-0.88208927	-2.5597673	-3.441111	-3.9718354	-3.7537154	-3.2506536	-2.0554792	-1.4779624	-1.4066393	-0.86612765	-0.56661392	-0.53599514	-0.48004276	-0.4764886	-0.52644753	-0.5370747	-0.48678048	-0.52022444	-0.53616251	-0.47970439	-0.58557517	-0.55381286	-0.53895455	-0.56262885	-0.56635413	-0.63872954	-0.63533776	-0.67556807	-0.7240473	-0.71420289	-0.71996351	-0.81304249	-0.76367472	-0.87040718	-0.88729073	-0.89606555	-0.97844914	-0.8906976	-0.89663405	-0.84427468	-0.75759712	-0.80968982	-0.76019716	-0.54861901	-0.56095651	-0.41000378	-0.45758167	-0.37322954	-0.23851034	-0.23525312
1.0053415	0.75493006	-1.212065	-2.788717	-3.7125122	-4.5499132	-3.8507994	-2.3220947	-1.6468502	-1.357239	-0.24412848	0.31599305	0.11717275	0.15239655	0.22303234	0.18501541	0.21887023	0.18476437	0.12974359	0.054993632	-0.020096168	0.095846619	-0.020668307	-0.13930232	0.026402306	-0.093894048	-0.13009182	-0.27160365	-0.23480546	-0.16479644	-0.36967129	-0.41187688	-0.4185403	-0.50958503	-0.46359391	-0.48818934	-0.58479072	-0.46766556	-0.48849769	-0.67440187	-0.38900378	-0.35482054	-0.32876308	-0.22240879	-0.13992721	0.029525753	0.085423409	0.078021496	0.25898002	0.2025668
0.44846126	-1.2028019	-2.9549068	-4.1135612	-4.4760674	-4.2680885	-3.259651	-1.8611646	-1.2905851	-1.2542202	-0.49452843	-0.064134309	-0.013360973	0.13476863	-0.041191017	-0.2376328	-0.43225995	-0.40739769	-0.19958952	-0.11929506	-0.22643545	-0.25520867	-0.23902376	-0.2989799	-0.28007948	-0.3387275	-0.49081197	-0.50245666	-0.46679447	-0.5134981	-0.5654736	-0.63429005	-0.68177371	-0.72951197	-0.70868275	-0.80041249	-0.73637749	-0.61120883	-0.68884841	-0.71654984	-0.71703503	-0.63862305	-0.5670234	-0.51322191	-0.40057043	-0.35330481	-0.078660438	-0.062655359	-0.073076223	0.021407324
-0.040954364	-0.39396759	-0.74795896	-1.1320251	-1.1635506	-1.0269675	-0.77725314	-0.4124421	-0.22969014	-0.2051517	-0.014699581	0.22620751	0.31271018	0.26271839	0.26890525	0.27735027	0.22457371	0.26662053	0.28655302	0.2937412	0.27450114	0.23349797	0.25580379	0.27710928	0.30373828	0.24228589	0.26069249	0.22751399	0.24205169	0.24196436	0.2496533	0.2381328	0.16402024	0.17202007	0.16048994	0.13785568	0.1499309	0.13497058	0.11477549	0.089187723	0.057491531	0.053611576	0.0547473	0.056801748	0.033104251	-0.022141453	-0.017753124	0.008786444	0.032201203	-0.001519072
0.53974315	0.66577827	-1.2755868	-2.8466725	-3.4999203	-4.3828256	-3.9606595	-2.6571292	-1.9283256	-1.6057499	-0.49802437	-0.15959131	-0.26229433	-0.2158066	-0.35805719	-0.12267895	-0.19591795	-0.23573009	-0.25887652	-0.28534302	-0.27224294	-0.20864832	-0.35890051	-0.33653484	-0.30833428	-0.47299037	-0.46103638	-0.6779567	-0.5569024	-0.63148847	-0.64732156	-0.62686692	-0.74758454	-0.81791668	-0.87850089	-1.0072365	-0.88886279	-0.91875823	-0.88380344	-0.91614426	-0.78574266	-0.74282516	-0.77872712	-0.52738876	-0.45069637	-0.33725634	-0.44836277	-0.20223055	-0.052745098	0.050060651
1.4034481	0.9950129	0.2425276	-0.67773037	-1.0797453	-1.4956986	-1.8250653	-1.8753308	-1.4296791	-0.96032593	-0.68206253	-0.55008294	-0.41618714	0.10915661	0.29300209	0.36895894	0.24121887	0.37180968	0.3231611	0.26535936	0.33431612	0.30429292	0.29656365	0.30543774	0.23727668	0.20885396	0.26603393	0.24925049	0.23001027	0.21434408	0.20915339	0.17332061	0.24329517	0.11622405	0.18345886	0.15651725	0.12015624	0.1646533	0.091913733	0.13481192	0.061004123	0.041134577	0.026457535	-0.046503762	0.006455185	-0.16230349	-0.1101841	-0.074610675	-0.083959825	-0.096848062
-0.52258227	-1.5352499	-2.3496009	-2.9358537	-3.0559574	-3.019011	-2.7746388	-2.6348671	-2.185871	-1.5499126	-0.98299401	-0.80277832	-0.72171394	-0.41171078	-0.10679771	0.046541166	0.10881383	0.097806429	0.07983514	0.13013372	0.14159243	0.13061792	0.1017062	0.12337619	0.1854499	0.16829023	0.15466571	0.15542444	0.14295776	0.11027329	0.10282719	0.13590816	0.13170806	0.1469332	0.17298072	0.15446161	0.17262361	0.13738339	0.0835835	0.099412787	0.12987921	0.10645246	0.10550772	0.094983218	0.062205219	0.10321042	0.038915857	0.065747389	0.10495459	0.030520287
-1.1666652	-2.843215	-3.836643	-4.1000354	-3.4182205	-2.6191242	-1.8435061	-1.6626146	-1.1170352	-0.5880102	-0.61386624	-0.54779131	-0.5657531	-0.6016311	-0.53587368	-0.56266089	-0.49111835	-0.481522	-0.55713354	-0.54825075	-0.6272238	-0.60320269	-0.58030314	-0.64088523	-0.69909106	-0.67721218	-0.74314665	-0.81186598	-0.82821826	-0.83704046	-0.83266829	-0.90950182	-1.0114507	-0.91771941	-0.97039771	-0.9954261	-1.0107094	-0.98089938	-0.961985	-0.86980804	-0.79993223	-0.6765938	-0.61033967	-0.51829844	-0.46378334	-0.31302855	-0.2783653	-0.23039243	-0.15334284	-0.1496703
1.8471145	0.23147514	-1.6857579	-3.0071891	-3.8510367	-3.9658136	-2.7113817	-2.0427371	-1.6781029	-0.741991	-0.2763277	-0.36434634	-0.2596237	-0.30724047	-0.39478499	-0.32957699	-0.32748344	-0.34651811	-0.35643899	-0.41739259	-0.53978656	-0.46879566	-0.51702562	-0.56195303	-0.62427252	-0.65060916	-0.7487009	-0.79830234	-0.76372355	-0.91165101	-0.91071381	-0.94616274	-0.98914382	-1.0894353	-1.0590242	-1.0069159	-1.0606173	-1.2595305	-1.0512522	-1.0209403	-0.99094098	-0.80098537	-0.78580431	-0.66966871	-0.56829993	-0.49146821	-0.37736874	-0.26342371	-0.16886378	-0.16090744
-0.6691161	-1.5425554	-2.3343673	-3.110479	-3.3855979	-3.1487499	-2.494188	-1.7820973	-1.4448343	-1.2548531	-1.0235024	-0.49136858	-0.041318842	-0.085753158	-0.049361902	0.006751977	-0.021242379	-0.09588672	0.006442064	0.002845923	-0.048216621	-0.016619814	-0.000881024	-0.01727612	-0.1216536	-0.099009084	-0.11378392	-0.025402204	-0.057631898	-0.12779756	-0.029986046	-0.022902372	-0.079900763	-0.21550361	-0.18232926	-0.15129071	-0.1391737	-0.19475088	-0.16095295	-0.27267653	-0.26075204	-0.3260943	-0.34150506	-0.34184688	-0.33412934	-0.32711016	-0.36479555	-0.33634397	-0.38134488	-0.42524493
0.75594922	0.34691389	0.3296952	0.30210519	0.42291583	0.61063975	0.77801255	0.81253137	0.8786708	0.9883648	1.0032169	0.9884038	0.99261739	0.99769151	1.0052278	0.97304528	0.98032672	0.98362664	0.97771258	0.95465052	0.96207599	0.94235347	0.93278961	0.91299396	0.9122532	0.8945331	0.87512223	0.86322686	0.84948206	0.86002544	0.8328244	0.79954304	0.81263967	0.7940172	0.78136999	0.78951499	0.78700804	0.78408236	0.78815641	0.77450299	0.78253005	0.77933638	0.79263834	0.80085388	0.79872618	0.79414467	0.81706014	0.83014841	0.83037027	0.86837469
-0.7295919	-1.5491463	-1.8463259	-2.5733439	-2.8435303	-2.9891559	-2.8290246	-2.3356448	-1.8974546	-1.4808518	-1.1325187	-0.9221584	-0.8108206	-0.65452751	-0.37489348	0.041794045	0.38203918	0.38068646	0.34641109	0.43282515	0.34342982	0.28317106	0.36569021	0.37397539	0.41833728	0.46590654	0.37893114	0.37106089	0.43303069	0.3747792	0.34306262	0.36068848	0.3554948	0.35737971	0.29537532	0.29842271	0.41412181	0.38311538	0.26410511	0.2886591	0.31573007	0.23434046	0.23597601	0.28430391	0.22566259	0.19593179	0.19416073	0.19270032	0.25529238	0.2162972
-0.061890481	-1.1859918	-2.0182673	-2.6855688	-2.9749925	-3.0396642	-2.7666434	-2.5333227	-2.0501557	-1.3106435	-0.82608144	-0.71168537	-0.54312789	-0.13469772	0.12186513	0.25044693	0.26747326	0.21779432	0.24616302	0.24210975	0.27998442	0.31511054	0.36620019	0.25836747	0.17568993	0.33755869	0.27596128	0.2189405	0.36487228	0.33168507	0.27998442	0.20908104	0.19928085	0.29617314	0.2588112	0.19387987	0.17040347	0.16488879	0.17998841	0.15827841	0.15932269	0.14204956	0.12643053	0.088562874	0.088976922	0.10041036	0.05734738	0.005023902	0.005330104	0.018013956
-0.2171903	-1.7086942	-2.800415	-3.6222767	-3.432675	-2.8747906	-2.101375	-1.6396448	-1.5613656	-1.0627052	-0.72188542	-0.77617672	-0.77772801	-0.73426791	-0.75132132	-0.79415074	-0.79894376	-0.81019493	-0.79841207	-0.76867104	-0.85224521	-0.77431091	-0.79197978	-0.80207206	-0.8079931	-0.87062006	-0.8846136	-0.96377781	-0.95353375	-1.0006997	-1.00224	-0.97421568	-0.94554058	-0.96581063	-0.98371008	-0.96730138	-0.95856418	-0.86430722	-0.8650834	-0.81560079	-0.70788223	-0.69040474	-0.60739359	-0.56293428	-0.42637941	-0.42005792	-0.3925484	-0.37293373	-0.34043924	-0.30275834
-1.5827272	-3.6506311	-4.5369645	-4.6590411	-4.0764699	-3.1960014	-1.9003396	-1.2961757	-0.99989547	-0.27681186	0.18056655	0.21476631	0.22845381	0.10986704	0.13799977	0.19856898	0.15134115	0.13670416	0.18358677	0.13923146	0.13414814	0.022740167	0.029586919	0.058714326	-0.005047213	-0.09590189	-0.20007176	-0.21149576	-0.21436612	-0.38945595	-0.35848941	-0.40132294	-0.49752732	-0.4836715	-0.46206158	-0.53674363	-0.50634058	-0.4904579	-0.4216039	-0.46039283	-0.37881926	-0.28028891	-0.24919437	-0.2120025	-0.059333585	0.036916204	0.080918068	0.1605775	0.1032289	0.22057165
-1.4352989	-3.5465505	-3.9114442	-4.1028768	-3.8060302	-3.0668259	-1.9500675	-1.424418	-1.2195621	-0.51894348	-0.27427206	-0.3375898	-0.41134124	-0.3978135	-0.30697971	-0.30523006	-0.2571128	-0.32587419	-0.3147181	-0.35972759	-0.31629985	-0.28514564	-0.33449203	-0.42567012	-0.42653539	-0.45903889	-0.48496998	-0.51916898	-0.46320236	-0.57528608	-0.6616377	-0.58467027	-0.62381695	-0.73033708	-0.68875555	-0.61630478	-0.58311619	-0.69621492	-0.65987729	-0.5338016	-0.48538547	-0.42401948	-0.39024519	-0.16582622	-0.16485217	-0.13281502	-0.02339404	-0.10479473	-0.027702581	-0.020396181
-0.57057541	-3.0182942	-4.2551539	-4.170565	-3.8254951	-2.95522	-1.7560359	-1.5059988	-1.1146806	-0.4140779	-0.20999417	-0.25282048	-0.17914872	-0.25539908	-0.22658879	-0.23999936	-0.25178232	-0.31043199	-0.2903524	-0.28516817	-0.31871756	-0.33207054	-0.43625125	-0.37975806	-0.41561133	-0.51026114	-0.54042029	-0.61986552	-0.69587977	-0.67650297	-0.70446012	-0.7256848	-0.81261656	-0.86218521	-0.75484832	-0.89279999	-0.90710615	-0.78343331	-0.83131897	-0.75454105	-0.69783003	-0.68814467	-0.62024079	-0.58111261	-0.39025569	-0.39671042	-0.29867569	-0.048376735	-0.15940151	-0.012299041
-2.3570923	-4.2490466	-4.7169764	-4.2770873	-3.6245255	-2.430441	-1.1379963	-0.90455583	-0.26475674	0.28969524	0.28735671	0.31020398	0.35844341	0.42083672	0.46077512	0.30827832	0.11174448	0.19193208	0.17036499	0.2932935	0.004332786	-0.21528773	0.032496787	0.15463	-0.01132872	-0.1924122	-0.29253727	-0.35894424	-0.47426033	-0.46314992	-0.62241528	-0.62518668	-0.56114915	-0.71265746	-0.68443633	-0.64359231	-0.69095807	-0.79705389	-0.59035631	-0.42138887	-0.52971732	-0.5012117	-0.35255853	-0.22409165	0.077504715	0.20447869	0.069520124	0.25026168	0.36608562	0.31608173
0.80023202	-0.87425189	-2.3847613	-3.9732924	-4.3382241	-3.8024222	-2.5345096	-1.7834233	-1.5944504	-0.75319899	-0.29810663	-0.42892797	-0.49135079	-0.36130424	-0.33929554	-0.32495154	-0.29011333	-0.36305106	-0.52568383	-0.59742301	-0.57552317	-0.56750306	-0.50455484	-0.61840616	-0.68281354	-0.74384873	-0.81558784	-0.82690193	-0.78237433	-0.92946196	-0.99967167	-1.0609695	-1.0078773	-1.0287349	-1.1226293	-1.0286499	-1.0465146	-1.0633724	-1.1224228	-0.98324201	-0.85586525	-0.791266	-0.58875425	-0.51830558	-0.39729838	-0.35433285	-0.20742492	-0.088266017	-0.16873361	-0.067592085
0.27586483	-0.59714899	-1.4347785	-2.0898321	-2.7131959	-3.172064	-3.2176719	-3.0669002	-2.7253534	-2.1659948	-1.3863796	-0.82707419	-0.77326887	-0.67996354	-0.37904085	-0.011215291	0.2151434	0.23054717	0.23363911	0.25105738	0.29754852	0.35215458	0.30847571	0.21409974	0.23850597	0.31695776	0.30471486	0.29968106	0.29122737	0.31161692	0.34007018	0.29896378	0.33194446	0.32465894	0.29357122	0.32843394	0.29015388	0.21502692	0.21561609	0.2663251	0.2175822	0.19765436	0.23017149	0.1318997	0.089965017	0.11350898	0.028136232	0.035808582	0.07561444	-0.004861694
-1.9842857	-3.2857246	-3.8435505	-3.8776433	-3.5766213	-3.2344867	-2.2990298	-1.6401836	-1.4558792	-1.0687383	-0.61922734	-0.50329266	-0.46706803	-0.48381206	-0.53519297	-0.50555842	-0.49719857	-0.47852445	-0.45636653	-0.42110705	-0.43552223	-0.51229943	-0.56564397	-0.52917297	-0.50028751	-0.54521051	-0.51462988	-0.61805137	-0.58549337	-0.63623483	-0.56793803	-0.61321643	-0.57691715	-0.58527394	-0.52479976	-0.58553182	-0.61976851	-0.5864395	-0.58519458	-0.52218653	-0.4356027	-0.3551102	-0.33865429	-0.31977681	-0.29485314	-0.17751707	-0.15638007	-0.1444206	-0.077057665	-0.027538048
-0.97080707	-1.901992	-2.5469333	-3.330188	-3.6023029	-3.4790952	-3.096521	-2.5174435	-1.7558596	-1.244046	-1.118797	-1.0222752	-0.55731532	-0.17662672	-0.13490377	-0.11399796	-0.13330707	-0.17798457	-0.049664522	0.092214095	-0.037714579	-0.15676731	-0.1428261	-0.17412221	-0.16251586	-0.2033933	-0.2269021	-0.18427861	-0.10981409	-0.037021934	-0.12230717	-0.21610481	-0.33373477	-0.21441398	-0.18956591	-0.26984413	-0.18076676	-0.23047996	-0.29067997	-0.2601626	-0.2943359	-0.31075165	-0.25068417	-0.28062782	-0.41004868	-0.43172072	-0.3696722	-0.37089254	-0.49473033	-0.41182949
-0.46846403	-2.4325808	-3.8466186	-4.8674039	-4.2210847	-3.2087069	-1.8720712	-1.3712242	-1.179783	-0.46968382	-0.24586247	-0.23750377	-0.2385702	-0.26899476	-0.21523038	-0.19529957	-0.15701004	-0.2415603	-0.18864565	-0.22200384	-0.22697582	-0.23046187	-0.24950614	-0.30037356	-0.21360888	-0.24009308	-0.2722485	-0.37544303	-0.41644568	-0.54072366	-0.56645923	-0.55671087	-0.57594459	-0.70029712	-0.65633421	-0.56036012	-0.59195651	-0.47389958	-0.56936964	-0.49924468	-0.39132006	-0.39419835	-0.33874816	-0.18537966	-0.061120023	-0.016931768	-0.008825784	0.086551816	0.13445317	0.13823524
0.048731057	-1.4908026	-4.0302997	-4.636541	-4.5265875	-3.7179894	-2.4936977	-1.4512593	-0.82598416	0.24374632	0.9971933	1.3713386	1.5211435	1.6127316	1.4819901	1.4804025	1.4766172	1.531927	1.3281	0.99241919	0.96558516	1.0457994	0.945468	0.96231028	0.95073766	0.8824896	0.92209039	0.92136115	0.78251653	0.75336821	0.74001971	0.62850178	0.55986432	0.51908164	0.38054114	0.34600755	0.15910023	0.088491289	0.06387007	-0.012380715	0.014101451	-0.062924862	0.039590571	0.11912298	0.13487869	0.22227815	0.1846942	0.30574172	0.26870728	0.24371017
1.9794817	0.58364794	-1.5695267	-2.9274092	-4.0030064	-3.8872662	-2.6362668	-1.626847	-1.5861158	-0.61384468	0.076928222	-0.16901179	-0.094765418	-0.1448866	-0.19846268	-0.081557325	-0.17293429	-0.23183856	-0.15431845	-0.22376755	-0.37186032	-0.36595618	-0.36216909	-0.6522051	-0.59913766	-0.40503448	-0.4488902	-0.51590729	-0.6268998	-0.77078948	-0.87140542	-0.94109806	-1.0023832	-1.0534979	-1.0080127	-1.2279206	-1.2941012	-1.2704366	-1.296363	-1.2569069	-1.29781	-1.2033238	-1.0936317	-0.92958656	-0.86017454	-0.71445401	-0.70747831	-0.50437391	-0.25588893	-0.16762227
0.40506333	-1.4921667	-3.0436824	-4.5457704	-4.3606358	-3.4471162	-2.3130153	-1.725849	-1.5285543	-0.63867048	-0.37682493	-0.4812797	-0.46501338	-0.31573149	-0.39031783	-0.41702923	-0.42017034	-0.36281333	-0.28319042	-0.37695776	-0.42788008	-0.39653881	-0.43802676	-0.5236535	-0.43437812	-0.53058279	-0.74204998	-0.65196743	-0.61446132	-0.55330677	-0.76789682	-0.89266173	-0.80207672	-0.88284909	-0.86572266	-0.92887897	-0.93332585	-0.88958386	-0.9051775	-0.84011356	-0.80170025	-0.6340337	-0.40185474	-0.31075993	-0.26544362	-0.32603611	-0.19704289	-0.12122313	-0.088212565	0.13234359
-1.034307	-2.3249589	-2.9215615	-3.3253855	-3.6594128	-3.5328766	-2.9328267	-1.9988711	-1.4131277	-1.1999633	-0.74375992	-0.35538512	-0.26835242	-0.22989968	-0.28355597	-0.21345645	-0.13287583	-0.17677138	-0.35279119	-0.25712813	-0.24948651	-0.26543685	-0.20563925	-0.27436594	-0.19261181	-0.24643473	-0.38180442	-0.30073987	-0.28236522	-0.31514679	-0.29927297	-0.3498249	-0.46759917	-0.50244576	-0.45497115	-0.45598395	-0.46829874	-0.4851159	-0.45256447	-0.41785111	-0.39252124	-0.34453675	-0.29819534	-0.22860915	-0.25607799	-0.13161965	0.022843204	-0.014055776	-0.018618304	-0.092137425
-1.5982333	-3.7942955	-4.2859111	-3.9934167	-2.9533476	-1.9807753	-1.6812826	-1.0161079	-0.3336094	-0.35489636	-0.36435615	-0.45739955	-0.50444407	-0.49617087	-0.49692113	-0.50403777	-0.47820326	-0.41942718	-0.48632196	-0.581919	-0.51372008	-0.42397119	-0.48720961	-0.59556264	-0.55310246	-0.56801757	-0.6879789	-0.68264688	-0.74034387	-0.77589818	-0.95869938	-0.91123218	-0.92269819	-0.93332315	-1.0077636	-1.115546	-1.1959779	-1.1845355	-1.0247846	-1.0718352	-0.98560597	-0.96031172	-0.88622342	-0.66661363	-0.61360516	-0.52399207	-0.3908738	-0.22368154	-0.25414634	-0.042470873
1.5623024	-0.51104739	-2.4995383	-3.9048771	-4.1487828	-3.7251904	-3.171356	-2.3600566	-1.2830499	-0.80563171	-0.74615073	-0.23772967	0.36649596	0.47505309	0.34148897	0.24763126	0.33287205	0.41174244	0.37948274	0.34486394	0.33455425	0.32764553	0.34744595	0.26502389	0.22701726	0.095276534	0.038041086	0.078137913	0.11559735	0.039120964	-0.004647471	-0.14111664	-0.23184906	-0.19216635	-0.28657815	-0.25890896	-0.38412045	-0.44548839	-0.51488795	-0.60013411	-0.52753734	-0.63257662	-0.7166764	-0.70415314	-0.75861911	-0.80896461	-0.7822085	-0.80655752	-0.95595883	-0.81097094
-0.31700873	-1.6371035	-2.5176795	-2.982942	-2.8823124	-2.9122718	-2.7022029	-2.2925281	-1.7567647	-1.1247545	-0.79559365	-0.66346951	-0.62271935	-0.46061618	0.010972121	0.3613568	0.49958933	0.40157103	0.32450961	0.38656369	0.42604868	0.45903514	0.43248557	0.3765289	0.35546074	0.34565693	0.37022458	0.40611065	0.43956471	0.38363451	0.32470344	0.42566553	0.38352841	0.34566928	0.33064795	0.29318459	0.38094665	0.35229202	0.28972464	0.31306571	0.34981436	0.28292526	0.21780484	0.25477835	0.26677515	0.28527782	0.25862789	0.1389422	0.15547416	0.21363686
-0.03594174	-0.27819632	-0.38375438	-0.3727249	-0.13322346	-0.27698825	-0.42173103	-0.34688683	-0.17848876	-0.23167341	-0.33658328	-0.36185316	-0.39472756	-0.27869383	-0.43282635	-0.47154981	-0.25778203	-0.2212151	-0.50988523	-0.61322237	-0.52728633	-0.42310865	-0.35329614	-0.43583758	-0.47465857	-0.56081595	-0.6298408	-0.32000241	-0.16477071	-0.12716885	-0.2542404	-0.38167703	-0.18103816	-0.079146549	0.005506194	0.17496344	0.056961658	0.15747088	0.19106629	0.1036615	0.081361279	-0.000434224	0.083364445	0.26657818	0.19222838	0.068638075	-0.039912439	-0.010877671	0.084594449	0.11324985
-0.33660257	-1.4421692	-1.9835863	-2.9078209	-3.3826415	-3.4319379	-3.1955293	-2.7055739	-2.2536816	-1.8158824	-1.2992807	-0.92075355	-0.78492908	-0.71111135	-0.4205687	0.10258111	0.38213122	0.37822163	0.38240982	0.33682752	0.28166815	0.30913238	0.31304976	0.34889322	0.43354525	0.37238419	0.27920777	0.36246253	0.40532507	0.29657693	0.28267403	0.34329607	0.33844844	0.32399588	0.2948467	0.30044276	0.31150087	0.25180459	0.26563052	0.29892016	0.28962324	0.27261291	0.19444128	0.18073652	0.19636943	0.173765	0.19855223	0.15127672	0.090274472	0.1402393
-0.15723694	-1.0486816	-1.6979821	-2.3319692	-2.5897262	-2.5744404	-2.4897693	-2.3576054	-2.1658834	-1.799185	-1.2526024	-0.71410898	-0.43365617	-0.4043702	-0.31066554	0.001089765	0.32188973	0.4614727	0.46024112	0.42620536	0.45088537	0.51762981	0.51873602	0.50944563	0.50616922	0.44867592	0.43608517	0.48860439	0.52459717	0.546228	0.51480049	0.45467421	0.46931332	0.49663076	0.46405566	0.48781223	0.52459717	0.48077659	0.47162433	0.45706558	0.41402948	0.4454471	0.42518059	0.36794478	0.41402948	0.44333937	0.41087998	0.42531263	0.43245742	0.37574647
-1.1510212	-3.5348764	-4.7940929	-5.0567362	-4.526423	-3.3663931	-2.2706336	-1.812741	-0.92865321	-0.36297391	-0.22277293	-0.32278464	-0.14261045	0.056450607	0.13182096	0.76391625	1.1756903	1.1228937	0.85650884	0.86148667	1.0950168	0.99863079	1.0142903	1.1483521	1.1054439	1.3045679	1.1789567	1.1090617	1.1803531	0.88503456	0.75991361	0.71336963	0.70555904	0.64500554	0.4818743	0.3605554	0.12131213	0.028517999	0.10627138	0.10054775	0.1267923	0.16679427	0.28013392	0.29566911	0.22213018	0.34269695	0.373613	0.3633116	0.35131929	0.31336435
-1.0347759	-2.2106486	-2.6288929	-2.95628	-2.8061165	-2.9121773	-2.794878	-2.5222843	-1.9292399	-1.3524124	-1.1854774	-1.3315472	-1.2363008	-0.78934252	-0.47795869	-0.3115649	-0.24414606	-0.29107736	-0.30864598	-0.32803343	-0.25364997	-0.23821833	-0.17003705	-0.22911382	-0.27941756	-0.21395054	-0.25432139	-0.22117715	-0.20875819	-0.22602728	-0.22879099	-0.23077147	-0.26948106	-0.16209048	-0.015922401	-0.14283627	-0.24983018	-0.24915636	-0.28790522	-0.23436883	-0.22976636	-0.19249963	-0.22972456	-0.28778102	-0.2037221	-0.27176465	-0.32286979	-0.24950634	-0.24634493	-0.22071162
-1.5072043	-1.0575419	-1.6719663	-4.2170619	-4.1800477	-3.5827945	-2.8303749	-1.7169118	-0.094419396	-0.01841118	0.47160837	0.97828575	0.97596255	0.54930901	0.61125389	0.58444196	0.64397086	0.7573642	0.74930515	0.92115673	1.0034284	1.0422968	1.1257863	1.1009125	1.0680213	0.97045641	1.183541	1.2626504	1.0851998	1.2646986	0.87794977	0.79145343	0.70258096	0.65811116	0.75841732	0.59789268	0.52863133	0.22479328	0.20430666	0.11344054	-0.027808808	0.033926062	-0.31577375	-0.20460804	-0.13889007	-0.22493189	-0.33012588	-0.34038096	0.08224044	0.17252613
-1.1352904	-1.6495585	-1.9472632	-2.2199991	-2.2311288	-2.0922521	-1.7293219	-1.290103	-0.94188994	-0.82312476	-0.7324087	-0.52180272	-0.31112817	-0.21380845	-0.21317399	-0.2426495	-0.22692288	-0.26304964	-0.28927739	-0.2522274	-0.19129979	-0.19204268	-0.2596	-0.23447123	-0.27437437	-0.29529503	-0.22924749	-0.26376952	-0.26254614	-0.24324115	-0.26258873	-0.28281211	-0.31625388	-0.2466166	-0.30436958	-0.31012449	-0.27618391	-0.32486688	-0.30618265	-0.28448534	-0.26684474	-0.29656564	-0.26758584	-0.24842957	-0.26096316	-0.25938384	-0.24019382	-0.20223639	-0.22138468	-0.26599499
-1.9433714	-3.7824631	-4.4830861	-4.6031407	-3.514141	-2.2614164	-1.7732733	-1.2131774	-0.35045285	-0.37220185	-0.42051812	-0.39064839	-0.38195205	-0.31978255	-0.26631418	-0.29565856	-0.32132035	-0.32750249	-0.36609749	-0.32369419	-0.35003863	-0.41338945	-0.46214524	-0.35130349	-0.42708645	-0.52127053	-0.45808292	-0.5866485	-0.60566464	-0.61182905	-0.60114613	-0.73477038	-0.7662601	-0.66098302	-0.77862054	-0.73929116	-0.68829252	-0.63332837	-0.55141759	-0.51561354	-0.57043381	-0.34162595	-0.29638955	-0.20506616	-0.12550184	-0.052628984	-0.01179173	0.083876655	0.065884946	-0.029711077
0.32872057	-0.95308651	-1.656561	-2.223199	-2.5041596	-2.7036064	-2.694788	-2.5617553	-2.2424743	-1.6690364	-1.090945	-0.67965609	-0.52050539	-0.44533146	-0.23209985	0.091002841	0.39742375	0.56319655	0.51740631	0.41609098	0.40697408	0.46645517	0.52131739	0.4838348	0.43924163	0.48726318	0.51826105	0.48197503	0.45394329	0.45925278	0.5471107	0.56332023	0.47578353	0.48997195	0.41259904	0.39988747	0.46852831	0.34271756	0.39115218	0.46884303	0.36124947	0.33038716	0.3310393	0.31693555	0.2803048	0.2566417	0.25666856	0.21570303	0.14483981	0.079152396
-1.2118736	-1.78186	-1.5006463	-1.8491645	-1.8808622	-1.9576737	-2.2127049	-2.1432693	-2.0209602	-1.856257	-1.5360185	-1.1624508	-0.83490463	-0.69338263	-0.6240929	-0.46139621	-0.23653115	-0.017067051	0.13774961	0.17891293	0.15977349	0.15089775	0.17709043	0.19026	0.13960768	0.12706533	0.16059162	0.15868847	0.1863987	0.21977944	0.20454995	0.22815732	0.25091321	0.24613554	0.26365675	0.22897228	0.18384866	0.20203027	0.21612098	0.23052356	0.24637636	0.2225214	0.21839801	0.24508471	0.24413942	0.20572696	0.16320663	0.17317264	0.2160625	0.24152114
0.4066104	-2.0084	-3.9735492	-4.3616932	-3.8314997	-3.1803998	-2.1755669	-1.6486577	-1.4255969	-0.62508747	-0.33299423	-0.37645442	-0.34037456	-0.2956751	-0.32106942	-0.33458286	-0.29384244	-0.24666743	-0.36682039	-0.43658111	-0.34915382	-0.33812719	-0.46493446	-0.43487439	-0.45470414	-0.60427567	-0.6165907	-0.64443021	-0.70684815	-0.71568468	-0.82328992	-0.78946554	-0.76989854	-0.93166946	-0.95516862	-0.92656854	-0.80928123	-0.87259314	-0.79919063	-0.8343256	-0.73080889	-0.64815098	-0.60523783	-0.38827146	-0.29195255	-0.28587842	-0.10938845	-0.12273418	-0.091504652	0.062730232
1.3730281	0.87590309	0.22405131	-0.58035785	-1.2563441	-2.0663806	-2.5182663	-2.6175407	-2.3716658	-1.8532509	-1.269911	-0.90168018	-0.64994744	-0.60266737	-0.32759534	0.13761898	0.21625214	0.2618555	0.21348922	0.16451614	0.23032413	0.25796795	0.21739273	0.22700746	0.22112079	0.2477339	0.23639298	0.22629889	0.33736093	0.22647404	0.25303168	0.25659888	0.16085478	0.23608876	0.21204928	0.21837647	0.18972161	0.14178049	0.15393376	0.12547402	0.082899807	0.074455369	0.10002681	0.059319336	-0.011792217	0.007958627	-0.036291086	-0.053587751	-0.062892368	-0.099010578
-1.0209034	-1.9193714	-2.3712973	-2.9101195	-2.7756332	-2.7695978	-2.5233147	-2.2462887	-1.7387237	-1.0952096	-0.80837003	-0.72047062	-0.53698074	-0.15039397	0.1640376	0.16618612	0.1747888	0.097916725	0.15945485	0.25007342	0.28595991	0.30787278	0.18355366	0.23219217	0.23771571	0.23698729	0.2565854	0.13936304	0.14456337	0.18292116	0.12935506	0.14541458	0.11423885	0.084893413	0.13163099	0.14711164	0.097278751	0.013342514	0.039401345	0.088574195	0.075632413	0.027301845	0.019262225	0.029238379	-0.027903697	-0.062299547	-0.07556253	-0.090040593	-0.055011415	-0.016504335
-1.3428389	-3.1055562	-4.2213757	-5.0585556	-4.4153574	-3.3032371	-1.8354989	-1.4440245	-1.0684902	-0.25629486	-0.18464738	-0.24840243	-0.14315079	-0.18892772	-0.15790618	-0.080609906	-0.11408944	-0.092578816	-0.16961134	-0.092710141	-0.26089645	-0.28833587	-0.24783623	-0.24151294	-0.32344032	-0.38074449	-0.35802344	-0.33843064	-0.4746741	-0.43006284	-0.51033599	-0.63027778	-0.59990123	-0.60124726	-0.66896302	-0.6097343	-0.63835921	-0.64466303	-0.56799944	-0.50086376	-0.4796763	-0.32214602	-0.23271716	-0.17231577	-0.074561413	0.022933757	0.008320388	0.13067715	0.081581756	0.10725433
0.90054697	0.53619897	-0.15606225	-0.79729743	-1.6688787	-2.6402633	-2.9962744	-2.9398078	-2.4954559	-1.9931938	-1.6447331	-1.3450127	-1.2220585	-0.97975654	-0.52252253	-0.18769072	-0.099812282	-0.14425612	-0.13646574	-0.15482199	-0.26361072	-0.26885035	-0.26022176	-0.18941078	-0.11031599	-0.15329752	-0.15013621	-0.25462142	-0.1812137	-0.13186517	-0.16961226	-0.13815458	-0.23303826	-0.24170944	-0.22565991	-0.25453069	-0.15626842	-0.18596369	-0.30507793	-0.36425303	-0.40871034	-0.38044558	-0.36445178	-0.43776062	-0.36458591	-0.27597827	-0.34931796	-0.49648551	-0.46978824	-0.47708834
-0.42549858	-2.2861194	-3.2557439	-3.9055688	-3.9759672	-3.6825651	-2.8423185	-1.8554443	-1.5387845	-1.2133678	-0.74082863	-0.47861665	-0.54533182	-0.39470515	-0.37337471	-0.35212069	-0.41181659	-0.38544889	-0.36484129	-0.38843971	-0.4673902	-0.45984599	-0.44488021	-0.41942016	-0.36956874	-0.45187432	-0.44808577	-0.51178979	-0.48578488	-0.4535301	-0.60737377	-0.59968288	-0.5481054	-0.62635762	-0.54779291	-0.55819246	-0.57749605	-0.55338229	-0.54701093	-0.47448341	-0.4860797	-0.41454549	-0.24341975	-0.26988604	-0.22091426	-0.21439274	-0.1358317	-0.01466543	-0.088611648	-0.028928855
-0.35222432	-3.545183	-4.2597442	-4.6015272	-3.9898581	-2.5464296	-1.8179795	-1.5930262	-0.49389532	-0.2025673	-0.31745572	-0.23987185	-0.25917756	-0.23648442	-0.21409328	-0.2215954	-0.30369988	-0.24629239	-0.28850298	-0.316645	-0.42011901	-0.40032456	-0.38003063	-0.52562801	-0.45295727	-0.53016018	-0.61267852	-0.6731467	-0.68939309	-0.72989072	-0.78501642	-0.86373153	-0.89157	-0.87423157	-0.98268557	-0.77434454	-0.80329721	-0.7177925	-0.64426854	-0.57859612	-0.40014727	-0.32206602	-0.31878414	-0.22953214	-0.21349048	-0.12549806	0.032475878	-0.065899997	0.029123768	0.13132477
-1.3906369	-2.2332599	-2.6112264	-2.8762145	-2.4880894	-2.3392737	-1.9595399	-1.4354132	-0.82088316	-0.5801567	-0.42867189	-0.22995487	0.1227666	0.35764382	0.35685657	0.41516085	0.44740857	0.36310119	0.38433436	0.42856192	0.38690709	0.43991561	0.46996215	0.37447579	0.3972745	0.40135503	0.43870378	0.42295023	0.34239413	0.36389254	0.28234569	0.31748876	0.33126141	0.33300922	0.36487691	0.3595963	0.28734217	0.27317466	0.27143829	0.21980265	0.21960884	0.17427126	0.24432619	0.15821555	0.18606812	0.17807126	0.03143416	0.10763065	0.072779875	0.038456009
-0.33465752	-1.3255297	-1.497576	-2.3815916	-2.7646504	-2.9004751	-3.0817118	-2.9444407	-2.7182295	-2.3986575	-1.9382611	-1.4805379	-1.1209061	-0.92358642	-0.8227509	-0.70789003	-0.45453576	-0.12435214	0.045535687	0.047892187	0.052020541	0.040903745	0.037954609	0.080923061	0.099816824	0.12580073	0.15992941	0.11581915	0.081544694	0.1406583	0.19625973	0.18603622	0.15464252	0.13300428	0.10153062	0.10739638	0.15065226	0.12544115	0.10058939	0.15328282	0.14053858	0.12911479	0.19037048	0.16075357	0.1055945	0.12441017	0.11020483	0.10865878	0.16547884	0.1532573
2.1501399	0.57146631	-2.3671794	-4.2624905	-4.0437859	-3.27177	-2.1770684	-1.4745954	-1.4036374	-0.5325769	-0.076257939	-0.23085072	-0.21243326	-0.15726614	-0.22262126	-0.25909893	-0.23780048	-0.26966113	-0.25936231	-0.30851942	-0.36532975	-0.42061032	-0.42491561	-0.45972011	-0.54485825	-0.56980638	-0.62267926	-0.73062405	-0.7331275	-0.9273022	-0.94819933	-1.077832	-1.1260715	-1.1289817	-1.241947	-1.2369752	-1.2415313	-1.2183101	-1.1807396	-1.1144575	-1.0577108	-0.90896798	-0.80028143	-0.65240429	-0.50215919	-0.40057319	-0.24328077	-0.20096669	-0.14252801	-0.13130201
1.5085774	1.212097	-0.4829179	-2.0207301	-3.1729129	-4.0663451	-3.636682	-2.4539287	-1.7798794	-1.6659651	-0.64235339	-0.15899359	-0.28886744	-0.29001066	-0.19980107	-0.17846153	-0.27811558	-0.29415372	-0.32258205	-0.34587116	-0.30830327	-0.41816597	-0.49386436	-0.50318722	-0.51975377	-0.58268427	-0.63995173	-0.59174501	-0.77469684	-0.79992274	-0.83309795	-0.95301134	-0.93182206	-1.0518971	-1.0792695	-1.1550307	-1.072547	-1.1886845	-1.2029212	-1.2003966	-1.1400259	-1.1574439	-0.98690398	-0.96624805	-0.86191803	-0.63874798	-0.52048327	-0.41493974	-0.32969962	-0.3287157
-0.42019446	-2.2895413	-3.230651	-3.7655611	-3.7326101	-3.5870565	-2.8350787	-1.8828295	-1.6274844	-1.3961483	-0.81736983	-0.60096869	-0.59909722	-0.55673279	-0.56251778	-0.48096527	-0.5166508	-0.47945338	-0.46914073	-0.51085888	-0.49146669	-0.56916167	-0.5691976	-0.55572236	-0.56069247	-0.63924383	-0.67472275	-0.65707615	-0.6976312	-0.7186231	-0.68302177	-0.79405161	-0.75341666	-0.76602601	-0.73825806	-0.7804996	-0.76100661	-0.69276812	-0.67994378	-0.71244976	-0.60152543	-0.53160117	-0.46621736	-0.37686763	-0.32110625	-0.27696085	-0.23474521	-0.2059161	-0.18013518	-0.061637672
-0.16859601	-2.3468404	-3.2945118	-4.4199041	-4.4052602	-3.5186748	-2.1940866	-1.5688744	-1.3273985	-0.39226517	-0.20935843	-0.27847613	-0.28531722	-0.10785712	-0.076029081	-0.095004676	-0.13790304	-0.070701822	-0.18625463	-0.1893533	-0.20535827	-0.13233811	-0.22547169	-0.24689075	-0.18980663	-0.22498309	-0.36394361	-0.45875982	-0.36784045	-0.37707955	-0.4500362	-0.48891982	-0.62620357	-0.56373645	-0.63374172	-0.71227626	-0.64262085	-0.65205319	-0.75620385	-0.78662243	-0.67801544	-0.64041785	-0.49797089	-0.54437235	-0.39833483	-0.25796882	-0.20935074	-0.13663192	0.005550268	0.16486249
0.064774848	-1.1195902	-1.9909688	-2.7326686	-2.9368956	-2.819361	-2.4735403	-2.1750416	-1.7447028	-1.1953624	-0.77633585	-0.52566266	-0.49843202	-0.32739922	0.050378669	0.36355497	0.52040024	0.50895253	0.48403888	0.47055177	0.43729607	0.4695247	0.51682762	0.50697222	0.50348947	0.52709278	0.48611372	0.44239475	0.44773801	0.42072243	0.45706669	0.50084104	0.43797433	0.4345242	0.48123483	0.46335686	0.43610691	0.42128261	0.40523939	0.40688407	0.38904721	0.35643775	0.37703187	0.38509504	0.32401966	0.28750596	0.319495	0.38399117	0.31476693	0.2291384
-0.14475703	-0.59108065	-1.1173538	-1.5926913	-1.8795917	-2.3415231	-2.3995875	-2.283198	-1.9994681	-1.3961584	-0.80478219	-0.52457266	-0.4099071	-0.18164588	0.086637974	0.23013601	0.27560902	0.27884288	0.25230495	0.2833983	0.26635065	0.25034689	0.27974871	0.28341465	0.29097531	0.30702507	0.25796441	0.27175546	0.27196932	0.23039234	0.22233092	0.25001146	0.21445892	0.25660492	0.27994173	0.19690487	0.22595407	0.22213635	0.21579767	0.15979907	0.20544581	0.16358553	0.11765691	0.11865489	0.19406813	0.099307908	0.058070221	0.060628921	0.0125047	0.011370893
0.48905336	-0.46563052	-1.4307259	-1.918178	-2.166383	-2.1362959	-2.0440254	-2.0091103	-1.6584506	-1.0930349	-0.56209691	-0.28698357	-0.1490719	-0.030283147	0.21071675	0.47781883	0.63927385	0.63469083	0.59811142	0.59257233	0.53969321	0.54536764	0.56148816	0.58181416	0.58654892	0.63508756	0.5394358	0.53663905	0.57723574	0.50961205	0.50591058	0.49007444	0.50689817	0.43867687	0.44131661	0.48978454	0.4691009	0.42159945	0.38114166	0.38339272	0.37060548	0.33340911	0.25809946	0.21366595	0.28348133	0.26183673	0.22205092	0.18605483	0.19724702	0.2512437
0.064649505	-2.0635115	-3.6803512	-4.4033962	-3.8837226	-2.872331	-1.8526075	-1.5148288	-1.1838691	-0.51694235	-0.26417371	-0.3371733	-0.34622979	-0.31521007	-0.28930465	-0.3405529	-0.42746227	-0.42104172	-0.38871005	-0.36350388	-0.37956947	-0.5138636	-0.55354108	-0.52556105	-0.5324337	-0.58505388	-0.64236676	-0.67189832	-0.73372001	-0.83191518	-0.85038176	-0.92396821	-1.0192767	-0.97438204	-0.99383753	-1.0429027	-1.061983	-0.94942975	-0.95391835	-0.90966033	-0.67372111	-0.63280494	-0.53279332	-0.44585738	-0.33225645	-0.24275115	-0.13099441	-0.13274702	-0.11701963	-0.10500693
0.17424586	-1.7253563	-3.4674871	-4.5263968	-4.3651655	-3.5846162	-2.4921683	-1.5295626	-1.4725608	-0.87662751	-0.24266873	-0.37319689	-0.3197922	-0.27268574	-0.24950874	-0.31259453	-0.31857471	-0.25633756	-0.22581889	-0.36101593	-0.40002654	-0.36865157	-0.33972571	-0.35437499	-0.37124997	-0.37341191	-0.41295374	-0.40219706	-0.46244159	-0.45329975	-0.57995113	-0.62333603	-0.6552314	-0.65227018	-0.67937833	-0.75736045	-0.61151038	-0.65074084	-0.64956958	-0.50306927	-0.54044304	-0.49523173	-0.28829427	-0.1988528	-0.13902319	-0.058712192	0.018837944	0.040948338	0.018606124	0.084458392
-2.219609	-4.6485875	-4.7476673	-4.4530761	-3.3933724	-2.0372596	-1.4693146	-1.2391482	-0.39235114	-0.20868505	-0.15030686	-0.1170935	-0.2662718	-0.14935243	-0.16117259	-0.20879564	-0.2106349	-0.2070471	-0.21661555	-0.32407729	-0.2904013	-0.32428009	-0.26115905	-0.37641256	-0.36209888	-0.2790829	-0.49735186	-0.44071042	-0.69926284	-0.6569346	-0.61842712	-0.59768324	-0.55914474	-0.72049595	-0.66873893	-0.68715833	-0.79972139	-0.64436451	-0.53468283	-0.49455417	-0.38791802	-0.33497018	-0.084230225	-0.16550163	-0.12450076	-0.060879125	0.079514676	0.079241846	-0.016349623	0.097017991
-0.54773629	-0.91339806	-1.197272	-1.6647925	-2.0084073	-2.5887838	-2.7961391	-2.7030635	-2.1842789	-1.5552397	-1.0663218	-0.88243027	-0.71119749	-0.47514157	-0.14482393	-0.000792245	0.000274944	0.026384656	0.035488413	-0.017591409	0.028720147	0.054598184	0.10198158	0.11464256	0.036610326	0.054415553	0.02851616	0.035597947	0.064690494	0.080896774	0.081967788	0.07507328	0.010321073	-0.031937836	0.033078861	0.031769279	-0.040155621	-0.008718406	-0.008874047	-0.026088699	0.001315254	-0.033633525	-0.032008472	-0.074553271	-0.088541081	-0.040387894	-0.091266664	-0.052660949	-0.04185077	-0.10711496
-2.2215525	-4.2202108	-4.6687421	-4.4725059	-3.3375155	-2.2439881	-1.5539316	-1.314122	-0.61186129	-0.2581265	-0.28085527	-0.28564366	-0.34848722	-0.23286291	-0.25269833	-0.30798388	-0.27135808	-0.27206163	-0.29976847	-0.30972442	-0.30976286	-0.35969448	-0.37890443	-0.44467373	-0.40890954	-0.47074212	-0.43432102	-0.50540238	-0.50872856	-0.5422843	-0.5522454	-0.6790972	-0.73198446	-0.71852365	-0.68346724	-0.55493445	-0.50077895	-0.53392851	-0.44832883	-0.46346138	-0.31076484	-0.33013178	-0.15165624	-0.002339213	0.005896047	0.017026988	0.10677572	0.15735431	0.11669536	0.096455649
0.97402452	-0.23010496	-1.1692357	-1.9179958	-2.4021072	-2.6190075	-2.6573816	-2.6468302	-2.5959061	-2.3394826	-1.8677288	-1.3357089	-0.89679685	-0.67386428	-0.63691217	-0.5453712	-0.20224959	0.213523	0.39181396	0.40017159	0.40242089	0.3803601	0.40089175	0.4426294	0.37743938	0.34532474	0.45336543	0.47986968	0.39065973	0.40146284	0.45584793	0.41743607	0.35169556	0.32482058	0.38684224	0.4198237	0.33576306	0.32248514	0.36370467	0.33596744	0.33241175	0.32678819	0.28395245	0.2902947	0.29438969	0.23412881	0.20924661	0.22816434	0.21650556	0.20492869
2.0459122	0.48354338	-1.5364041	-2.7744605	-4.0397627	-4.062144	-3.0269142	-1.797748	-1.6641439	-1.0479796	-0.10216196	-0.037510264	0.036630757	-0.13228656	-0.1630494	-0.087915745	-0.1381344	-0.29573639	-0.26704693	-0.38762125	-0.54574166	-0.51020534	-0.41779866	-0.51079831	-0.57181478	-0.54909331	-0.70617569	-0.67780096	-0.8144904	-0.8006392	-0.99075965	-0.98967891	-0.92344976	-1.0145871	-1.0968016	-1.1943906	-1.2679376	-1.2157457	-1.2543647	-1.2086276	-1.2362917	-1.111127	-1.1526328	-1.0120846	-0.98193155	-0.78180861	-0.65564745	-0.48539411	-0.36584957	-0.33344042
0.19266264	-0.37347391	-0.3675438	-0.23668763	-0.31789503	-0.75455463	-1.3320981	-1.7556992	-1.7073787	-1.1937031	-0.58374936	-0.14202941	0.008579397	0.070807527	0.19266264	0.21223316	0.2257009	0.36796971	0.50667933	0.50804896	0.40672355	0.2930358	0.16607716	0.22356732	0.48084964	0.53699734	0.49326427	0.64119411	0.77214334	0.74139256	0.68778756	0.62007783	0.4390951	0.32534949	0.4685585	0.59307914	0.45344005	0.29719767	0.31624244	0.3783078	0.43668649	0.48437195	0.4762383	0.49504746	0.57207941	0.59925252	0.49667977	0.27558739	0.13150189	0.31151473
0.68916497	-0.091148605	-0.94782996	-1.5513857	-1.6828365	-1.4764947	-1.2464144	-0.86578128	-0.57348949	-0.48666416	-0.29010366	0.010611128	0.024947759	0.007128301	-0.000913284	-0.002586342	0.034508983	0.032297623	0.03845964	0.026516689	0.034004275	0.002156498	0.012556867	0.028757702	0.022730617	0.022136838	-0.02009972	0.016976589	-0.015576699	-0.004504988	-0.016728392	-0.073228894	-0.048041569	-0.072589335	-0.12189805	-0.11287241	-0.098102841	-0.11050938	-0.10190249	-0.14342285	-0.11963592	-0.12200189	-0.12931953	-0.093000478	-0.12456022	-0.072238173	-0.051360087	-0.004086014	0.078038417	0.064316585
-2.1191075	-3.0261182	-3.2929295	-3.6985959	-3.6112509	-3.4284657	-2.7658784	-1.7921727	-1.4049534	-1.1919904	-0.74735757	-0.44769355	-0.51234386	-0.39205662	-0.44089455	-0.45772719	-0.41620143	-0.44016847	-0.44415806	-0.47974418	-0.44629647	-0.45218489	-0.34706553	-0.41256895	-0.36418867	-0.34819491	-0.41127331	-0.48713974	-0.39006544	-0.41386921	-0.38254853	-0.36724414	-0.36926892	-0.29830143	-0.4013181	-0.48895704	-0.50291636	-0.31844384	-0.37716016	-0.35078217	-0.38227915	-0.2782679	-0.29519432	-0.28400112	-0.21914995	-0.30336782	-0.14271917	-0.060783552	-0.074844153	-0.10865065
0.94818227	1.1384505	1.5929739	1.4230061	1.0145571	0.48428314	-0.0367579	-0.38798273	-0.65070975	-0.94933087	-1.1216188	-1.1283985	-0.9268098	-0.55243414	-0.42766641	-0.35613043	-0.14197862	-0.10587137	-0.083694665	0.15556591	0.42937904	0.55826388	0.55997466	0.53016762	0.50264157	0.49911468	0.55252592	0.52361262	0.5076764	0.54782984	0.48924313	0.50071733	0.50983461	0.47520065	0.50657127	0.51469554	0.47925934	0.41043855	0.41691574	0.45701938	0.42362974	0.38265362	0.35198835	0.36931173	0.43217147	0.41632103	0.38203073	0.41307389	0.41932277	0.3965197
-0.57513927	-2.516366	-3.9715206	-5.0024694	-4.3014956	-3.0158224	-1.934511	-1.719837	-0.9843568	-0.2005436	-0.25835248	-0.3367024	-0.24149895	-0.28321694	-0.26325061	-0.21056518	-0.29031191	-0.25330702	-0.30487088	-0.35373716	-0.36335736	-0.33216246	-0.4115291	-0.44579486	-0.43804503	-0.45829381	-0.50634244	-0.50420838	-0.57654951	-0.66423741	-0.70557133	-0.72358159	-0.86077162	-0.94235412	-0.83150868	-0.82430215	-0.89183249	-0.77750483	-0.72352879	-0.6963075	-0.54172093	-0.48945662	-0.42553195	-0.33308693	-0.28439483	-0.1671884	-0.079436033	-0.11483028	-0.079845804	-0.12572019
-1.3487608	-2.1867986	-2.4465862	-3.0312269	-3.2072113	-3.2883619	-3.0556165	-2.5994067	-2.0973015	-1.4791096	-0.99572286	-0.87283587	-0.80135319	-0.45738413	-0.17126432	-0.003696118	0.097286904	0.04577036	0.10728332	0.1761685	0.1448101	0.15373285	0.15079994	0.19170132	0.2108233	0.17668516	0.19960958	0.26050453	0.27232529	0.22573194	0.25886243	0.3269361	0.25281422	0.16954403	0.22166168	0.24770349	0.21571025	0.23022905	0.26004672	0.26753379	0.24169747	0.20922481	0.16038431	0.20870883	0.30653598	0.1738968	0.05800741	0.092277273	0.097442193	0.12937784
0.41689063	-1.4304908	-3.2952573	-4.3891793	-3.7042812	-2.6095811	-1.6208695	-1.5143963	-0.88095006	-0.12604506	-0.19512439	-0.15026614	-0.11713416	-0.14589773	-0.099713292	-0.17437758	-0.17973269	-0.2581445	-0.30903786	-0.32180006	-0.37440489	-0.49792948	-0.42431681	-0.37705606	-0.47283764	-0.54757436	-0.62105217	-0.80548499	-0.69864028	-0.82885614	-0.93012486	-0.98893688	-1.0723785	-1.0190218	-1.2100006	-1.2704078	-1.3549493	-1.3252213	-1.2984336	-1.2868704	-1.1476703	-1.1938096	-1.1303362	-0.96340861	-0.72560125	-0.58141077	-0.44421689	-0.45350864	-0.3205475	-0.079310411
-0.301966	-1.1034482	-1.2578279	-1.4951759	-1.4394791	-1.1114918	-0.6877932	-0.43896326	-0.46561022	-0.16294662	0.12225386	0.06266578	0.06711667	0.059267822	0.071738752	0.083796189	0.057445159	0.054948991	0.079389006	0.049340868	0.078376491	0.075731396	0.071429378	0.075649611	0.016428245	0.022982166	0.034984761	0.019369179	0.023886258	0.011535839	-0.012366286	0.017010803	-0.036267881	-0.028627251	-0.059776419	-0.07074133	-0.052847219	-0.11510422	-0.095845966	-0.090861487	-0.13198785	-0.11872406	-0.13114023	-0.10259168	-0.09183945	-0.12457398	-0.092110786	-0.060165269	-0.030038526	0.007226462
0.8601815	-0.1418624	-1.9673779	-2.9888945	-3.8054927	-3.5349361	-2.5727398	-1.9410837	-1.5679289	-0.6666069	-0.39057052	-0.44048619	-0.34772724	-0.33634353	-0.35092696	-0.41944037	-0.42538555	-0.3984287	-0.44930303	-0.49409829	-0.46315078	-0.53909561	-0.66490158	-0.66983643	-0.59577177	-0.70255449	-0.84050179	-0.85796611	-0.94829584	-0.87069314	-1.0515735	-1.1141012	-1.0693649	-1.2264251	-1.1925338	-1.2103399	-1.3302845	-1.2821574	-1.2894278	-1.1037867	-1.0540334	-1.0017427	-1.0318155	-0.86151372	-0.70442083	-0.67167205	-0.52076259	-0.4786686	-0.4298769	-0.27926442
-0.56519132	-1.4004279	-1.7816337	-2.4875734	-2.7224815	-2.6702149	-2.5202405	-2.1783024	-1.7482104	-1.2063893	-0.72398994	-0.49720394	-0.42682685	-0.32008644	-0.083275157	0.25466351	0.46519289	0.48506953	0.51526559	0.51076556	0.4666935	0.53090422	0.56178315	0.46684813	0.43585815	0.49942859	0.5162659	0.49598949	0.51092848	0.50599321	0.48317149	0.50249837	0.49679007	0.46671967	0.49483761	0.50133633	0.44789585	0.41004961	0.40769386	0.41961649	0.39701122	0.35263648	0.35041121	0.37338136	0.40689967	0.40806615	0.36384511	0.33464496	0.29947503	0.28101336
0.68521175	-0.91885933	-2.6648072	-3.7999193	-4.3061452	-3.8548985	-3.0632742	-1.9488192	-1.5029096	-1.1604966	-0.50353997	-0.48375487	-0.3864367	-0.37792578	-0.24623974	-0.22349573	-0.35687324	-0.39222674	-0.43476332	-0.30797	-0.30520007	-0.62087606	-0.50696321	-0.43199207	-0.55252832	-0.51393911	-0.49396423	-0.5209369	-0.51610538	-0.59714881	-0.66045671	-0.78904674	-0.82114598	-0.96018136	-0.73462953	-0.73093502	-0.86342989	-0.90166612	-0.80833926	-0.77681591	-0.61709795	-0.55477231	-0.58333409	-0.62309751	-0.46569217	-0.24872577	-0.17098557	-0.1295466	-0.044622353	-0.081795682
0.20033561	-1.7531964	-3.5634461	-4.3742827	-3.8177268	-2.8594682	-1.8715914	-1.5991134	-1.2592983	-0.59276921	-0.45312319	-0.4832744	-0.54511008	-0.4772772	-0.4472831	-0.45781698	-0.40713954	-0.46592418	-0.47054195	-0.50375566	-0.5403077	-0.52748197	-0.63810936	-0.5379852	-0.65673293	-0.71922682	-0.78034458	-0.82616023	-0.79431321	-0.88249589	-0.89278134	-0.91509246	-0.98836584	-1.0465764	-1.0139499	-0.98479104	-1.0298444	-0.98815856	-0.96893633	-0.93792958	-0.88523966	-0.73139429	-0.71333034	-0.54633699	-0.39982642	-0.42620518	-0.37635074	-0.29852701	-0.21850049	-0.21506703
[truncated: 91 more columns]
