# Supplementary material for: ELM-KL-LSTM: a robust and general incremental learning method for efficient classification of time series data
Source: PeerJ Comput Sci. 2023 Dec 21;9:e1732. doi: 10.7717/peerj-cs.1732 (PMC10773756; doi:10.7717/peerj-cs.1732)
Supplement: Supplemental Information 2 [file peerj-cs-09-1732-s002.zip › raw_data/LIRB127/test-MinMax-random.csv]

0	1	2	3	4	5	6	7	8	9	10	11	12	13	14	15	16	17	18	19	20	21	22	23	24	25	26	27	28	29	30	31	32	33	34	35	36	37	38	39	40	41	42	43	44	45	46	47	48	49
-1	0.032223983	0.333333333	0.476227592	0.555474718	0.500051161	0.320235756	0.11527441	-0.166712142	-0.294485914	-0.306550218	-0.367330017	-0.390453365	-0.475127943	-0.523976608	-0.574838822	-0.58423869	-0.592659994	-0.614124813	-0.613602896	-0.626151798	-0.63509228	-0.640788127	-0.640762538	-0.659058017	-0.677047115	-0.674546147	-0.677047115	-0.689983496	-0.689983496	-0.703172979	-0.703172979	-0.712039827	-0.728023058	-0.723398874	-0.72113436	-0.718794408	-0.714073401	-0.697293281	-0.694726617	-0.706969325	-0.687095947	-0.691004629	-0.691004629	-0.703740769	-0.685292735	-0.66368214	-0.679361009	-0.695285329	-0.708771205
-1	-0.548864237	-0.333333333	-0.238503507	-0.200436522	-0.208704253	-0.400130976	-0.65427123	-0.799727149	-0.853118228	-0.840174672	-0.899253731	-0.951667665	-1.024974411	-1.047563353	-1.042864611	-0.980541592	-0.96329997	-0.930180439	-0.94990435	-0.935286285	-0.905120873	-0.906601842	-0.89073695	-0.87609496	-0.877047115	-0.89158309	-0.846308894	-0.82963057	-0.8451187	-0.859518936	-0.843909928	-0.840167693	-0.840167693	-0.837351402	-0.819645949	-0.801621351	-0.798290881	-0.781508442	-0.779655842	-0.775857931	-0.773958363	-0.781806815	-0.781806815	-0.796236486	-0.759291552	-0.775716669	-0.773602979	-0.771393815	-0.786355904
-1	-0.354463814	0.000454752	0.095869057	0.199708985	0.167161227	0.040602489	-0.192040052	-0.433015007	-0.500120395	-0.520087336	-0.594941957	-0.658478131	-0.749846469	-0.833138402	-0.872451647	-0.861520999	-0.851986655	-0.894839674	-0.882467899	-0.886284953	-0.873147907	-0.875127943	-0.875127943	-0.87609496	-0.892416226	-0.87609496	-0.877047115	-0.86060683	-0.86060683	-0.89073695	-0.875127943	-0.856150924	-0.856150924	-0.8535923	-0.852393671	-0.851155111	-0.831867784	-0.815084422	-0.813516514	-0.810302235	-0.791330846	-0.799967252	-0.781509103	-0.796236486	-0.758988278	-0.756738142	-0.754445595	-0.790420936	-0.786037934
-1	0.096671949	0.555252387	0.666406859	0.732993816	0.541662403	0.280288147	-0.076797128	-0.399727149	-0.617625813	-0.679912664	-0.797678275	-0.853804673	-1.024974411	-1.118908382	-1.106638787	-1.099237879	-1.092811647	-1.087920929	-1.067436451	-1.049001332	-1.031713023	-1.031218014	-1.046827021	-1.01548813	-1.030738221	-1.03097626	-1.015369111	-1.01548813	-1.01548813	-1.015660184	-0.984416581	-1.000026202	-1.000026202	-0.983546107	-0.9834114	-0.966760952	-0.96620292	-0.93260035	-0.915070774	-0.913606911	-0.895537265	-0.890739666	-0.890739666	-0.870172406	-0.851729419	-0.850345134	-0.848934757	-0.8475023	-0.844544428
-1	-0.548864237	-0.333333333	-0.333593141	-0.200436522	-0.333537979	-0.480026195	-0.653641487	-0.766439291	-0.764989164	-0.679912664	-0.595356551	-0.536648692	-0.475087001	-0.404678363	-0.36190974	-0.327063402	-0.277828329	-0.28082979	-0.260676291	-0.252197071	-0.238367559	-0.234646878	-0.234646878	-0.224831789	-0.230788612	-0.209343659	-0.200050391	-0.209343659	-0.209343659	-0.203172979	-0.187563971	-0.184069173	-0.184069173	-0.170675861	-0.147512381	-0.123847934	-0.125927149	-0.109163215	-0.10160977	-0.086124875	-0.078204654	-0.054496197	-0.054496197	-0.055360961	-0.036893263	-0.027901495	-0.037588642	-0.04742744	-0.068061495
-1	-0.355520338	-0.333333333	-0.333593141	-0.244816297	-0.333537979	-0.440078585	-0.615856922	-0.699863574	-0.706236456	-0.6	-0.544776119	-0.366087478	-0.275332651	-0.119298246	-0.063948423	0.049132479	0.111010009	0.087518676	0.125775863	0.186950732	0.20613465	0.249744115	0.296571136	0.317760569	0.323003275	0.348736829	0.384479718	0.410689349	0.410689349	0.437308086	0.484135107	0.535700249	0.567928731	0.625926863	0.688359795	0.719038016	0.747898003	0.764637889	0.779600333	0.79305185	0.826018853	0.890739666	0.890739666	0.907504284	0.926001183	0.962655157	0.962303212	0.980972879	0.980603825
-1	-0.225567882	0.165984538	0.332813718	0.510367406	0.45843992	0.400130976	0.192103026	-0.100136426	-0.323862268	-0.386899563	-0.519485904	-0.585779908	-0.699897646	-0.738011696	-0.80867747	-0.82195557	-0.814983318	-0.807206068	-0.815306698	-0.788814913	-0.809721861	-0.812691914	-0.843909928	-0.82963057	-0.846308894	-0.8451187	-0.861678005	-0.82963057	-0.81414244	-0.812691914	-0.7814739	-0.824184462	-0.840167693	-0.8535923	-0.803272088	-0.818132604	-0.831867784	-0.815084422	-0.83044685	-0.810302235	-0.773958363	-0.781806815	-0.799967252	-0.777737342	-0.777791257	-0.79438909	-0.792451373	-0.809448058	-0.766959729
-1	0.225567882	0.499772624	0.571317225	0.644234267	0.500051161	0.320235756	0.038445795	-0.299863574	-0.441367686	-0.493449782	-0.595356551	-0.610145796	-0.699897646	-0.690448343	-0.681129117	-0.64391114	-0.611161662	-0.596598092	-0.579967245	-0.544873502	-0.539901222	-0.5314739	-0.515864893	-0.519614066	-0.523305619	-0.503872032	-0.507684555	-0.503872032	-0.488383903	-0.5	-0.484390993	-0.472029346	-0.503995808	-0.479519163	-0.475258023	-0.470854931	-0.445182953	-0.445198222	-0.440494033	-0.465576871	-0.408566628	-0.418300362	-0.418300362	-0.425950356	-0.407493897	-0.401962135	-0.415174502	-0.44762083	-0.456302962
-1	0.096671949	0.610732151	0.761496493	0.866133139	0.749718613	0.559921415	0.307345949	-0.066848568	-0.235733205	-0.333624454	-0.468905473	-0.512682245	-0.649948823	-0.714230019	-0.723645234	-0.762607427	-0.759478314	-0.772152626	-0.748145498	-0.7563249	-0.762152326	-0.750255885	-0.765864893	-0.75218992	-0.769463341	-0.76767805	-0.769463341	-0.76767805	-0.76767805	-0.7814739	-0.765864893	-0.77623477	-0.760251539	-0.739906016	-0.754150505	-0.735576337	-0.731137074	-0.731144473	-0.711934499	-0.724191476	-0.687095947	-0.691004629	-0.709165066	-0.703740769	-0.685292735	-0.701026983	-0.679361009	-0.71431245	-0.728167379
-1	0.032223983	0.333333333	0.428682775	0.555474718	0.500051161	0.440078585	0.269561384	0.233287858	0.440886106	0.786899563	1	1.170960655	1.300102354	1.285769981	1.127896846	1.039565429	0.96329997	0.859843696	0.815279173	0.772569907	0.730179361	0.703172979	0.687563971	0.659007236	0.615520282	0.628030976	0.600151172	0.597054716	0.550336422	0.546827021	0.546827021	0.535962269	0.503995808	0.495999681	0.475499604	0.471369216	0.445430651	0.445390871	0.406855398	0.396660032	0.39142198	0.381949716	0.345628842	0.333424313	0.296404689	0.271193964	0.264325552	0.200205867	0.165328543
-1	-0.226624406	-0.166894043	-0.095089634	0.022189887	-0.083188376	-0.239685658	-0.461569949	-0.633287858	-0.73561281	-0.760262009	-0.823383085	-0.854204114	-0.975025589	-1	-1.021606552	-1.000324307	-0.981801638	-0.982760602	-0.966694651	-0.951531292	-0.952690408	-0.937819857	-0.953428864	-0.922813254	-0.954144621	-0.953789514	-0.954144621	-0.938301384	-0.953789514	-0.969037871	-0.953428864	-0.968295559	-0.984278789	-0.983785727	-0.967279121	-0.950493308	-0.966450619	-0.949663552	-0.949236747	-0.948361778	-0.947967989	-0.94554846	-0.963708897	-0.944532897	-0.944591869	-0.925402146	-0.943547515	-0.961976949	-0.980635622
-1	-0.354463814	-0.055934516	0.142790335	0.377228083	0.583273645	0.679764244	0.653704462	0.466302865	0.382133398	0.333187773	0.265339967	0.243858598	0.175025589	0.071345029	-0.042690364	-0.148694665	-0.16681832	-0.245776348	-0.277466591	-0.317177097	-0.34936314	-0.375127943	-0.406345957	-0.426431383	-0.476946334	-0.488383903	-0.492315445	-0.488383903	-0.519614066	-0.5314739	-0.5314739	-0.536224289	-0.536224289	-0.544748998	-0.54102189	-0.520659367	-0.495823529	-0.479049414	-0.457701915	-0.44835472	-0.408566628	-0.381681776	-0.363521339	-0.351650518	-0.314692101	-0.308293922	-0.301775148	-0.31411906	-0.300815593
-1	-0.547807713	-0.333333333	-0.285268901	-0.155329211	-0.291244585	-0.519318926	-0.807298718	-0.999454297	-1.088129063	-1.053275109	-1.126865672	-1.12222888	-1.300102354	-1.285769981	-1.2554452	-1.178368737	-1.129814983	-1.122974371	-1.117807352	-1.081491345	-1.047829478	-1.047082907	-1.0314739	-1	-0.984630889	-1	-0.984630889	-0.96902374	-0.95353561	-0.953172979	-0.921954964	-0.920083846	-0.904100616	-0.886074096	-0.868767531	-0.834643858	-0.815079332	-0.798296432	-0.796586178	-0.810302235	-0.75658588	-0.727027791	-0.708867354	-0.703437505	-0.703489166	-0.682048456	-0.679052018	-0.733339572	-0.727849409
-1	-0.483359746	-0.388813097	-0.332813718	-0.24408876	-0.332855827	-0.479371316	-0.730470103	-0.899590723	-0.941247291	-0.840174672	-0.848258706	-0.707609347	-0.624974411	-0.476023392	-0.36190974	-0.287173666	-0.259326661	-0.263303069	-0.243885991	-0.252197071	-0.222251105	-0.218781986	-0.203172979	-0.178367399	-0.123204837	-0.085438619	-0.123204837	-0.131903009	-0.131903009	-0.171954964	-0.125127943	-0.12013625	-0.12013625	-0.089471372	-0.065643077	-0.007998484	0.008655685	0.042203905	0.016902581	0.017208035	0.026030245	0.054466426	0.036305988	0.037134756	0.037105554	0.028115769	0.037804935	0.028681046	0.029237349
-1	0.031167459	0.49886312	0.618082619	0.776646053	0.624202735	0.399476097	0.07623036	-0.233833561	-0.382614977	-0.440174672	-0.494195688	-0.439584582	-0.400204708	-0.261988304	-0.17058721	-0.069563807	-0.000303306	0.034938513	0.075404963	0.089214381	0.110735638	0.140481064	0.171699079	0.209089755	0.199798438	0.224577885	0.230536659	0.224577885	0.240066015	0.234135107	0.234135107	0.263723307	0.263723307	0.268094623	0.278476426	0.289204076	0.327636269	0.32759973	0.321926173	0.310266943	0.321647253	0.327170693	0.290552107	0.296122762	0.296101415	0.289529669	0.282834057	0.237979382	0.203802922
-1	-0.354463814	-0.722601182	-0.95167576	-1.088759549	-1.249667451	-1.359528487	-1.538430051	-1.499863574	-1.294245124	-1.079912664	-0.924543947	-0.756341122	-0.699897646	-0.571539961	-0.510716153	-0.445759689	-0.389141644	-0.350936674	-0.294256892	-0.235952064	-0.190538082	-0.125127943	-0.093909928	-0.069950489	-0.046359284	-0.023486099	0	0.023232195	0.038720325	0.046827021	0.062436029	0.103891	0.11987423	0.138167441	0.147485539	0.190136556	0.210117106	0.243659782	0.237274493	0.258600488	0.286902287	0.327170693	0.327170693	0.351923456	0.351903802	0.36452546	0.358536623	0.352454031	0.320497941
-1	0.290015848	0.721691678	0.713951676	0.776646053	0.582591494	0.399476097	0.11527441	-0.2	-0.353238623	-0.386899563	-0.519485904	-0.56141402	-0.675332651	-0.738401559	-0.809025963	-0.802497162	-0.79648165	-0.824732789	-0.815306698	-0.821304927	-0.825578373	-0.828300921	-0.843909928	-0.8451187	-0.846308894	-0.8451187	-0.846308894	-0.87609496	-0.86060683	-0.906601842	-0.875127943	-0.888117385	-0.904362636	-0.902581238	-0.901783677	-0.900959547	-0.899296812	-0.899299583	-0.89844574	-0.931139626	-0.913223023	-0.927388023	-0.94554846	-0.944532897	-0.926092165	-0.925402146	-0.924699121	-0.961976949	-0.980635622
-1	0.161119915	-0.500682128	-0.713951676	-0.688614041	-0.833555033	-0.879502292	-1.038414308	-1.066575716	-0.911870937	-0.493449782	-0.089137645	0.365688037	0.624974411	0.785575049	0.808328977	0.821631263	0.814680012	0.80697621	0.815003922	0.804793609	0.809201976	0.828045036	0.843654043	0.844864796	0.830687831	0.860352926	0.846056941	0.875841056	0.860352926	0.85926305	0.874872057	0.903838596	0.887855365	0.918529267	0.917862272	0.933954987	0.949634645	0.949580988	0.932250902	0.965555697	0.964998718	0.999702288	0.999702288	1	0.981500296	0.981327579	0.962303212	0.923891514	0.922415301
-1	0.161119915	0.44429286	0.476227592	0.599854493	0.541662403	0.440078585	0.192103026	0.000272851	-0.088369853	-0.173362445	-0.240878939	-0.243858598	-0.37482088	-0.380896686	-0.446941976	-0.485325118	-0.481649985	-0.491437766	-0.512806045	-0.512383489	-0.52404471	-0.5314739	-0.562691914	-0.535102196	-0.584782061	-0.566078456	-0.584782061	-0.597054716	-0.581566586	-0.609518936	-0.609518936	-0.600157212	-0.632123674	-0.642194385	-0.639265055	-0.652749394	-0.646919594	-0.646929312	-0.643935609	-0.65502054	-0.634693703	-0.636225606	-0.654386043	-0.647940075	-0.610990644	-0.644703614	-0.622506836	-0.656919166	-0.65026471
-1	0.290015848	-0.166894043	-0.190958691	-0.111676973	-0.167093011	-0.240340537	-0.26949841	-0.267121419	-0.147604142	0.039737991	0.063018242	0.145995606	0.14964176	0.118908382	0.021048963	-0.010183233	-0.05577798	-0.088035858	-0.12635389	-0.138482024	-0.159085001	-0.156601842	-0.187819857	-0.178621303	-0.215671454	-0.209597563	-0.246359284	-0.225085693	-0.240523042	-0.250204708	-0.234595701	-0.248237914	-0.264221145	-0.25211997	-0.262397831	-0.256235705	-0.260537506	-0.243769867	-0.237357757	-0.241463036	-0.217526272	-0.218237842	-0.236398279	-0.240655658	-0.22219358	-0.233604236	-0.226381572	-0.238010574	-0.242627069
-1	0.93449551	1.442928604	1.474668745	1.576937068	1.499403117	1.359528487	1.153090463	0.799181446	0.617144233	0.54628821	0.467661692	0.463151588	0.449744115	0.380506823	0.276529012	0.207718502	0.203488019	0.140098839	0.125803388	0.10551265	0.079074604	0.093398158	0.093398158	0.100418941	0.0765936	0.084930811	0.0765936	0.084930811	0.069442681	0.062180143	0.07778915	0.087645749	0.071662518	0.072937606	0.081721671	0.090852495	0.125899627	0.125923683	0.118512351	0.120569178	0.147666107	0.163429048	0.14523884	0.203657372	0.185072862	0.214839983	0.226288875	0.199893947	0.223199097
-1	-0.096671949	0.388813097	0.476227592	0.554747181	0.500051161	0.360183366	0.076860103	-0.166712142	-0.294485914	-0.333624454	-0.392620232	-0.414819253	-0.500102354	-0.523976608	-0.553580763	-0.544673261	-0.555656658	-0.579071371	-0.546386645	-0.561118509	-0.52404471	-0.5314739	-0.5314739	-0.535102196	-0.538674729	-0.535102196	-0.538674729	-0.535102196	-0.519614066	-0.5314739	-0.515864893	-0.520241059	-0.536224289	-0.479785407	-0.524648029	-0.537170621	-0.546188884	-0.512625394	-0.525423258	-0.55168763	-0.513086321	-0.545423421	-0.545423421	-0.555444359	-0.555491531	-0.570013928	-0.565961654	-0.58081068	-0.61147236
-1	0.355520338	0.778080946	0.857365549	0.911240451	0.750400764	0.560576293	0.307975692	-0.033015007	-0.205875271	-0.253275109	-0.367330017	-0.414819253	-0.499692938	-0.571150097	-0.617006447	-0.643586833	-0.648164998	-0.666704976	-0.663918746	-0.674833555	-0.682609826	-0.671954964	-0.687563971	-0.674495366	-0.707734946	-0.689983496	-0.707734946	-0.689983496	-0.705471626	-0.703172979	-0.703172979	-0.712039827	-0.712039827	-0.707157976	-0.704760499	-0.685771901	-0.680496498	-0.680505291	-0.677796281	-0.672242691	-0.634693703	-0.654386043	-0.654386043	-0.647940075	-0.629490348	-0.626031192	-0.622506836	-0.637892044	-0.65026471
-1	-0.096671949	0.276944065	0.380358535	0.510367406	0.374535284	0.279633268	-0.000598256	-0.2	-0.294485914	-0.25371179	-0.29145937	-0.195526263	-0.125076766	-0.02417154	-0.000174246	0.049132479	0.074006673	0.105045397	0.125775863	0.121704394	0.142708604	0.156090072	0.171699079	0.178113495	0.184429327	0.193601625	0.199798438	0.224577885	0.240066015	0.2185261	0.234135107	0.263723307	0.263723307	0.268094623	0.278476426	0.289204076	0.310847817	0.310811741	0.304995837	0.310266943	0.321647253	0.363491567	0.34533113	0.351923456	0.351903802	0.345853039	0.339688229	0.295060746	0.300783796
-1	-0.871104068	-1.332878581	-1.618082619	-1.488177519	-1.540946144	-1.559266536	-1.576844359	-1.366166439	-1.029376354	-0.759825328	-0.620646766	-0.512282804	-0.550051177	-0.547368421	-0.55323227	-0.544673261	-0.518653321	-0.526491208	-0.512806045	-0.512117177	-0.492071744	-0.484390993	-0.484390993	-0.457407643	-0.461577223	-0.441919513	-0.446208113	-0.426431383	-0.426431383	-0.437563971	-0.406345957	-0.424079654	-0.424079654	-0.414555572	-0.393388718	-0.355276157	-0.361240694	-0.344470284	-0.338912018	-0.34473948	-0.304331729	-0.309040027	-0.327200464	-0.314652231	-0.296192397	-0.289621501	-0.301775148	-0.31411906	-0.320211768
-1	-0.16217644	0.221464302	0.332813718	0.510367406	0.457757768	0.279633268	0.11527441	-0.133424284	-0.235733205	-0.227074236	-0.215588723	-0.219892151	-0.300307062	-0.333723197	-0.383167799	-0.40619426	-0.370639976	-0.386277439	-0.378483643	-0.366178429	-0.34936314	-0.312691914	-0.312691914	-0.287038213	-0.292517007	-0.287038213	-0.292517007	-0.256061953	-0.256061953	-0.250255885	-0.234646878	-0.248264116	-0.232280886	-0.235905696	-0.213276249	-0.206674877	-0.193356177	-0.176590387	-0.169608659	-0.172517963	-0.165351864	-0.163756531	-0.181916968	-0.166659085	-0.166694467	-0.177586972	-0.16983639	-0.199956331	-0.223230894
[truncated: 539 more columns]
