# Supplementary material for: ELM-KL-LSTM: a robust and general incremental learning method for efficient classification of time series data
Source: PeerJ Comput Sci. 2023 Dec 21;9:e1732. doi: 10.7717/peerj-cs.1732 (PMC10773756; doi:10.7717/peerj-cs.1732)
Supplement: Supplemental Information 2 [file peerj-cs-09-1732-s002.zip › raw_data/LIRB127/train-MinMax-random.csv]

0	1	2	3	4	5	6	7	8	9	10	11	12	13	14	15	16	17	18	19	20	21	22	23	24	25	26	27	28	29	30	31	32	33	34	35	36	37	38	39	40	41	42	43	44	45	46	47	48	49
-1	-0.161119915	0.166894043	0.333593141	0.511094944	0.416828678	0.360183366	0.153688718	-0.033015007	-0.147122562	-0.2	-0.266169154	-0.316956261	-0.424769703	-0.499805068	-0.595748388	-0.623804119	-0.62966333	-0.649178255	-0.680709046	-0.674833555	-0.698466337	-0.703172979	-0.718781986	-0.720959756	-0.753842278	-0.751936016	-0.753842278	-0.767424146	-0.782912276	-0.796827021	-0.781218014	-0.791955981	-0.791955981	-0.788362465	-0.819377525	-0.784839421	-0.781227208	-0.781233229	-0.779378296	-0.775575601	-0.756301085	-0.781509103	-0.763348666	-0.777434078	-0.758988278	-0.756738142	-0.754445595	-0.771081895	-0.805752079
-1	0.41891178	0.555252387	0.475448168	0.554747181	0.374535284	0.199738048	-0.154255487	-0.366984993	-0.529978329	-0.520087336	-0.595356551	-0.488316357	-0.375230297	-0.166861598	-0.063948423	-0.010215664	0.037003336	0.052465234	0.058614663	0.105459387	0.094879127	0.10926305	0.10926305	0.131649105	0.107583774	0.131649105	0.153691106	0.147137235	0.162625365	0.171699079	0.187308086	0.215773615	0.215773615	0.21937193	0.245728704	0.25618157	0.260482462	0.260447771	0.288065501	0.310266943	0.321647253	0.34533113	0.34533113	0.333424313	0.351903802	0.345853039	0.358536623	0.333426909	0.320179971
-1	0.354463814	0.110504775	-0.142634451	-0.244816297	-0.416760462	-0.439423707	-0.384741333	-0.233287858	0.087888274	0.386462882	0.594527363	0.780307569	0.875127943	0.928265107	0.829935529	0.801848549	0.740673339	0.719342604	0.697471821	0.674833555	0.682349883	0.671699079	0.687308086	0.674241462	0.661375661	0.674241462	0.661375661	0.658753332	0.674241462	0.656090072	0.656090072	0.647844884	0.647844884	0.64216776	0.639238213	0.652993003	0.663955745	0.647121961	0.610019428	0.637770155	0.634636744	0.654356272	0.654356272	0.62971387	0.611202936	0.607573044	0.585026341	0.562064287	0.553570009
-1	-0.032223983	0.44429286	0.618862042	0.77737359	0.666496129	0.519973805	0.384174565	0.133424284	0.029135565	0.039737991	0.063018242	0.170361494	0.299897646	0.285769981	0.212754835	0.187935787	0.148013345	0.140386163	0.126051114	0.121970706	0.095139069	0.093654043	0.10926305	0.100672845	0.076845553	0.100672845	0.092214664	0.085184715	0.054208455	0.062436029	0.062436029	0.071924538	0.055941307	0.040722054	0.032868513	0.024753346	0.008380465	0.025140703	-2.78E-05	-0.017236268	-0.008714721	-0.054496197	-0.072656634	-0.092359247	-0.111195354	-0.140242129	-0.16983639	-0.199956331	-0.242627069
-1	-0.097728473	0.276944065	0.380358535	0.510367406	0.416146526	0.239685658	-0.000598256	-0.267121419	-0.382614977	-0.360262009	-0.317164179	-0.219892151	-0.175025589	-0.166861598	-0.234361387	-0.247932544	-0.241128298	-0.245776348	-0.243885991	-0.252197071	-0.254224071	-0.250255885	-0.265864893	-0.240573823	-0.246409675	-0.240573823	-0.277147896	-0.256061953	-0.271550083	-0.250255885	-0.250255885	-0.264247347	-0.264247347	-0.28462839	-0.278771692	-0.256208637	-0.260509984	-0.260530335	-0.254260339	-0.258628721	-0.25221428	-0.272719153	-0.291177302	-0.277957209	-0.259496262	-0.308600028	-0.302084138	-0.352485223	-0.398114437
-1	0.41891178	0.387903593	0.380358535	0.465987632	0.332924042	0.159790439	-0.039012563	-0.300409277	-0.353238623	-0.413537118	-0.443615257	-0.439584582	-0.525076766	-0.524054581	-0.532287855	-0.544932706	-0.537458295	-0.526491208	-0.512806045	-0.496138482	-0.492331687	-0.500255885	-0.500255885	-0.519614066	-0.477198287	-0.473149676	-0.492567397	-0.488637806	-0.473149676	-0.500255885	-0.469037871	-0.488274597	-0.488274597	-0.463544509	-0.475526446	-0.454614354	-0.462246625	-0.445473435	-0.440771579	-0.431132568	-0.408851423	-0.400139925	-0.400139925	-0.388952069	-0.370494488	-0.364617292	-0.35862932	-0.371512344	-0.378718263
-1	-0.16217644	-0.27785357	-0.238503507	-0.022917425	-0.083870528	-0.03994761	-0.039012563	0.033015007	0.2641464	0.413100437	0.468076285	0.511883363	0.499692938	0.452241715	0.31904513	0.227501216	0.185016682	0.122572118	0.092195263	0.040479361	0.015596569	-0.000255885	-0.015864893	-0.038974229	-0.077097506	-0.069950489	-0.077097506	-0.085438619	-0.100926749	-0.125127943	-0.109518936	-0.136119481	-0.136119481	-0.154434963	-0.147512381	-0.157141117	-0.159779273	-0.159802397	-0.152678324	-0.155295812	-0.147979381	-0.163756531	-0.181916968	-0.185158228	-0.185194171	-0.214931815	-0.207533178	-0.257037696	-0.281737389
-1	-0.096671949	0.333333333	0.428682775	0.511094944	0.375217436	0.200392927	0.038445795	-0.233287858	-0.323380689	-0.306550218	-0.265754561	-0.170760935	-0.14964176	-0.118908382	-0.170238718	-0.208042808	-0.203821656	-0.227962303	-0.21008519	-0.219467377	-0.222277099	-0.234416581	-0.250025589	-0.255833439	-0.261526833	-0.271321569	-0.276921139	-0.271321569	-0.271321569	-0.29685261	-0.312436029	-0.296004192	-0.311935019	-0.316843941	-0.327624851	-0.305471721	-0.310600118	-0.327682294	-0.321981682	-0.327517328	-0.339076695	-0.327200464	-0.345360901	-0.351650518	-0.35169151	-0.345638765	-0.35832033	-0.409254667	-0.397796467
-1	0.032223983	0.388813097	0.523772408	0.688614041	0.541662403	0.360183366	0.076860103	-0.166712142	-0.294485914	-0.279912664	-0.316749585	-0.219892151	-0.175025589	-0.023781676	0.021083813	0.089022215	0.129511677	0.122572118	0.159631714	0.154460719	0.158565116	0.187308086	0.202917093	0.224831789	0.200050391	0.224831789	0.230788612	0.240319919	0.240319919	0.25	0.25	0.279968558	0.295951788	0.300842663	0.311492571	0.355519766	0.395065296	0.411814892	0.406855398	0.413882184	0.460911913	0.490912339	0.472751902	0.481720724	0.50020471	0.514210937	0.528481159	0.504982922	0.495063515
-1	-0.741151611	-0.555252387	-0.522992985	-0.421607857	-0.457689553	-0.399476097	-0.345697283	-0.299754434	-0.176498916	-0.066812227	-0.063432836	-0.00019972	-0.049744115	-0.095126706	-0.191496776	-0.227825523	-0.296329997	-0.333409953	-0.361418092	-0.365912117	-0.381076163	-0.39073695	-0.39073695	-0.379966993	-0.415469892	-0.395455123	-0.38473167	-0.379966993	-0.379966993	-0.39073695	-0.359518936	-0.32791825	-0.32791825	-0.316843941	-0.294877129	-0.272449214	-0.22665786	-0.226679143	-0.203191785	-0.172235633	-0.165067069	-0.108977508	-0.108977508	-0.073860104	-0.036893263	-0.027901495	-0.018740248	-0.009373197	0.009841174
-1	0.225567882	0.499772624	0.428682775	0.466715169	0.333606194	0.160445318	-0.115211436	-0.399727149	-0.529496749	-0.573362445	-0.671227197	-0.707609347	-0.799795292	-0.809356725	-0.80867747	-0.802172856	-0.777979982	-0.754625905	-0.747870247	-0.707323569	-0.698466337	-0.703172979	-0.703172979	-0.705471626	-0.692365835	-0.689983496	-0.692365835	-0.674495366	-0.659007236	-0.671954964	-0.64073695	-0.664090135	-0.648106904	-0.642194385	-0.639265055	-0.619726888	-0.646919594	-0.579777353	-0.593144602	-0.586131933	-0.530458804	-0.527262984	-0.545423421	-0.518446072	-0.518492122	-0.495324242	-0.509416472	-0.504702194	-0.514491486
-1	0.612255679	0.721691678	0.665627436	0.732266279	0.624202735	0.480026195	0.230517334	-0.033560709	-0.118227787	-0.040174672	0.012023217	0.145995606	0.224974411	0.285380117	0.276529012	0.247219069	0.259053685	0.245259166	0.243583215	0.235685752	0.221991162	0.234135107	0.249744115	0.255554145	0.230536659	0.271042275	0.24590577	0.286530405	0.286530405	0.296571136	0.280962129	0.295689768	0.295689768	0.333058214	0.327598008	0.35524909	0.34442472	0.377963699	0.37271718	0.37915555	0.408509669	0.436133315	0.417972878	0.425920029	0.444402323	0.420542725	0.433930199	0.428562517	0.39808264
-1	-0.806761754	-0.444383811	-0.237802027	-0.022262641	0.124799618	0.119777341	0.153688718	0.033506139	-0.000288948	0.013056769	-0.012893864	-0.024605552	-0.100143296	-0.166900585	-0.255654295	-0.306988811	-0.351865332	-0.403545569	-0.411816518	-0.414673768	-0.460384715	-0.468807574	-0.484416581	-0.504151327	-0.523330814	-0.519639457	-0.554069035	-0.535127587	-0.535127587	-0.547108495	-0.562717503	-0.568216953	-0.568216953	-0.577257418	-0.573796454	-0.553708942	-0.546216406	-0.546228895	-0.542381349	-0.534493711	-0.513114801	-0.545453192	-0.545453192	-0.536975542	-0.500022746	-0.514027274	-0.509447371	-0.523760508	-0.533919458
-1	-0.419968304	-0.222373806	-0.190179267	-0.200436522	-0.333537979	-0.519973805	-0.769514153	-0.866302865	-0.853118228	-0.733624454	-0.747097844	-0.731975235	-0.800204708	-0.761793372	-0.766161352	-0.742824712	-0.740976645	-0.737099184	-0.731355197	-0.70758988	-0.69872628	-0.687819857	-0.687563971	-0.689983496	-0.692365835	-0.689983496	-0.661627614	-0.643569887	-0.659007236	-0.671954964	-0.656345957	-0.632149876	-0.632149876	-0.625980112	-0.622918037	-0.603242702	-0.596581761	-0.563016884	-0.559311685	-0.551715863	-0.530487284	-0.527292755	-0.527292755	-0.518476398	-0.481492714	-0.495354853	-0.490598977	-0.485675073	-0.47566734
-1	-0.032223983	0.44429286	0.523772408	0.644234267	0.45843992	0.240340537	-0.038382821	-0.299863574	-0.441367686	-0.520087336	-0.645936982	-0.658877571	-0.775230297	-0.809746589	-0.829935529	-0.82195557	-0.759478314	-0.754625905	-0.680984297	-0.626098535	-0.587470756	-0.547082907	-0.484646878	-0.441919513	-0.415469892	-0.364478863	-0.323255228	-0.287038213	-0.256061953	-0.234390993	-0.187563971	-0.152102712	-0.136119481	-0.10571227	-0.065643077	-0.024780414	0.008380465	0.025140703	0.033832917	0.086096642	0.112892661	0.145268611	0.145268611	0.166628759	0.185103189	0.158822719	0.169743693	0.161870896	0.165010573
-1	-0.096671949	0.333333333	0.476227592	0.599854493	0.45843992	0.320235756	0.038445795	-0.266575716	-0.411991332	-0.4930131	-0.594941957	-0.658478131	-0.77482088	-0.833138402	-0.872451647	-0.861520999	-0.870488323	-0.877312953	-0.848887299	-0.837549933	-0.825578373	-0.828300921	-0.812436029	-0.82963057	-0.830687831	-0.813888536	-0.830687831	-0.813888536	-0.798400406	-0.796827021	-0.781218014	-0.77597275	-0.77597275	-0.772121567	-0.770255942	-0.735305661	-0.747650305	-0.71408127	-0.728587288	-0.723909146	-0.704183636	-0.727027791	-0.708867354	-0.721936648	-0.684989461	-0.682048456	-0.679052018	-0.675946287	-0.68905706
-1	-0.032223983	0.276944065	0.332813718	0.465987632	0.332924042	0.199738048	-0.000598256	-0.299863574	-0.382614977	-0.440174672	-0.544776119	-0.585779908	-0.675332651	-0.738401559	-0.787419411	-0.782390141	-0.79648165	-0.789679347	-0.798516398	-0.80505992	-0.809721861	-0.797082907	-0.812691914	-0.82963057	-0.830939783	-0.82963057	-0.830939783	-0.81414244	-0.81414244	-0.843909928	-0.828300921	-0.840167693	-0.840167693	-0.837351402	-0.819645949	-0.801621351	-0.815079332	-0.781508442	-0.762725507	-0.775857931	-0.75658588	-0.763646378	-0.763646378	-0.740739056	-0.722292144	-0.757044248	-0.735906191	-0.771393815	-0.766959729
-1	0.291072372	0.555252387	0.476227592	0.466715169	0.25038371	0.000654879	-0.192040052	-0.399727149	-0.441367686	-0.466812227	-0.468490879	-0.439185141	-0.474718526	-0.452241715	-0.468200035	-0.465542403	-0.425841674	-0.456097	-0.445369593	-0.414647137	-0.428645698	-0.421954964	-0.406345957	-0.410943253	-0.400100781	-0.410943253	-0.415469892	-0.395455123	-0.395455123	-0.406345957	-0.39073695	-0.392113193	-0.408096423	-0.398314674	-0.393388718	-0.371787411	-0.378029146	-0.361258274	-0.355842354	-0.361961631	-0.339076695	-0.345360901	-0.345360901	-0.314652231	-0.314692101	-0.308293922	-0.320623542	-0.333146181	-0.339607943
-1	-0.48441627	-0.166894043	-0.095869057	0.110221899	0.124867833	0.03994761	0.07623036	0.066357435	0.176017337	0.279475983	0.240049751	0.292190933	0.249948823	0.214035088	0.106116048	0.049132479	-0.018804974	-0.052982416	-0.09277329	-0.089747004	-0.095399012	-0.125383828	-0.140992835	-0.116414879	-0.153943059	-0.131903009	-0.138573948	-0.116414879	-0.116414879	-0.14073695	-0.109518936	-0.10415302	-0.10415302	-0.089471372	-0.082016938	-0.057802921	-0.04198489	-0.008435277	-2.78E-05	0.017208035	0.026030245	0.054466426	0.054466426	0.092632185	0.092604667	0.102805455	0.132046905	0.123816653	0.106822048
-1	-0.354463814	-0.000454752	0.237724084	0.332848308	0.333606194	0.160445318	-0.038382821	-0.266575716	-0.323862268	-0.279912664	-0.29145937	-0.195126822	-0.2	-0.190643275	-0.234012894	-0.208042808	-0.222323324	-0.228249626	-0.243885991	-0.219440746	-0.206394593	-0.203172979	-0.218781986	-0.193855529	-0.200050391	-0.178367399	-0.200050391	-0.162879269	-0.162879269	-0.171954964	-0.14073695	-0.136119481	-0.136119481	-0.121953168	-0.13113852	-0.123847934	-0.109138697	-0.109163215	-0.10160977	-0.120569178	-0.095577137	-0.108977508	-0.108977508	-0.092359247	-0.11089208	-0.121569708	-0.132139602	-0.161902088	-0.203834719
-1	-0.16217644	0.332423829	0.522992985	0.687886504	0.582591494	0.439423707	0.230517334	0.066302865	-0.030098724	-0.013537118	-0.01318408	0.048532055	0.024769703	0.023391813	-0.042690364	-0.069563807	-0.074309979	-0.105562579	-0.12635389	-0.122237017	-0.14322849	-0.140992835	-0.125383828	-0.116414879	-0.138573948	-0.131903009	-0.123204837	-0.131903009	-0.131903009	-0.14073695	-0.140992835	-0.12013625	-0.12013625	-0.122219412	-0.115033083	-0.140629864	-0.12620237	-0.109438428	-0.135747988	-0.120851508	-0.113234415	-0.10927522	-0.145596094	-0.148159942	-0.148194762	-0.177586972	-0.207842168	-0.257349616	-0.301133563
-1	-0.032223983	0.44429286	0.618862042	0.77737359	0.708107371	0.639816634	0.461632923	0.266575716	0.176498916	0.226637555	0.164179104	0.122029159	0.050153531	-0.023781676	-0.1277226	-0.188260094	-0.203821656	-0.245776348	-0.243885991	-0.268442077	-0.285937094	-0.2814739	-0.281218014	-0.302526343	-0.307634165	-0.255808049	-0.276895944	-0.302272439	-0.302272439	-0.328300921	-0.312691914	-0.32818027	-0.32818027	-0.317110185	-0.327893275	-0.289231144	-0.294086887	-0.310894304	-0.321981682	-0.310295176	-0.286959246	-0.29087959	-0.272719153	-0.296153088	-0.296192397	-0.326966344	-0.35832033	-0.371200424	-0.417192642
-1	-0.225567882	0.166894043	0.333593141	0.422335395	0.333606194	0.240340537	-0.038382821	-0.266575716	-0.382133398	-0.413100437	-0.493781095	-0.512282804	-0.6	-0.666666667	-0.723645234	-0.702934976	-0.722171671	-0.736811861	-0.747870247	-0.739813582	-0.730179361	-0.718781986	-0.734390993	-0.720959756	-0.738473167	-0.720959756	-0.723104056	-0.720959756	-0.689983496	-0.718781986	-0.687563971	-0.712039827	-0.696056596	-0.690917078	-0.688386638	-0.669260648	-0.663708046	-0.646929312	-0.627005273	-0.637798388	-0.61732122	-0.618065169	-0.599904732	-0.610941788	-0.59249094	-0.570013928	-0.584810048	-0.599837802	-0.630868535
-1	-0.032223983	-0.000454752	0.095089634	0.199708985	0.041645349	-0.159790439	-0.384741333	-0.633287858	-0.706236456	-0.706550218	-0.77238806	-0.756341122	-0.875127943	-0.928654971	-0.915316257	-0.881303713	-0.870488323	-0.877312953	-0.865677599	-0.85379494	-0.841434884	-0.828300921	-0.812691914	-0.82963057	-0.830939783	-0.81414244	-0.830939783	-0.81414244	-0.79865431	-0.812691914	-0.7814739	-0.808201231	-0.792218001	-0.788628709	-0.786898227	-0.752087591	-0.747925525	-0.714356483	-0.728864835	-0.706969325	-0.652066186	-0.654386043	-0.654386043	-0.647940075	-0.610990644	-0.588686349	-0.565961654	-0.561783559	-0.572680011
-1	-0.291072372	-0.055934516	0.190179267	0.554747181	0.791193424	0.919449902	0.922604616	0.699317872	0.558391524	0.519650655	0.41708126	0.365688037	0.274923234	0.214035088	0.084857989	0.029349765	-0.018804974	-0.088035858	-0.12635389	-0.154727031	-0.174941513	-0.187819857	-0.187819857	-0.194109433	-0.246409675	-0.240573823	-0.231040564	-0.225085693	-0.225085693	-0.250255885	-0.250255885	-0.248264116	-0.264247347	-0.252146594	-0.229650109	-0.206674877	-0.193356177	-0.176590387	-0.203469331	-0.189740115	-0.147979381	-0.145596094	-0.127435657	-0.129660798	-0.074195945	-0.065552443	-0.07559442	-0.066766481	-0.048665321
-1	-0.032223983	0.44429286	0.571317225	0.732993816	0.624884887	0.519973805	0.268931641	0.033560709	-0.088369853	-0.146724891	-0.190298507	-0.170760935	-0.224974411	-0.261988304	-0.340651681	-0.366628831	-0.407643312	-0.438570279	-0.445369593	-0.44713715	-0.460358721	-0.453172979	-0.468781986	-0.472895773	-0.476946334	-0.488383903	-0.476946334	-0.472895773	-0.472895773	-0.484390993	-0.468781986	-0.472029346	-0.488012577	-0.463278265	-0.491631883	-0.454343678	-0.461971405	-0.461986212	-0.474354704	-0.482799023	-0.460968872	-0.472781673	-0.472781673	-0.481447785	-0.481492714	-0.495324242	-0.509416472	-0.542756437	-0.553283836
-1	0.806656101	1	0.95167576	0.910512914	0.708107371	0.519973805	0.268931641	0.033560709	-0.117746208	-0.120087336	-0.190298507	-0.195126822	-0.299897646	-0.35711501	-0.404425858	-0.445759689	-0.463148317	-0.508964487	-0.529596345	-0.544873502	-0.555757733	-0.562691914	-0.578300921	-0.597054716	-0.615520282	-0.612542846	-0.630889393	-0.628030976	-0.628030976	-0.656345957	-0.656345957	-0.648106904	-0.648106904	-0.658435283	-0.672012777	-0.636238141	-0.646919594	-0.613353332	-0.627005273	-0.620576236	-0.599948737	-0.599904732	-0.599904732	-0.592442645	-0.59249094	-0.551341506	-0.565961654	-0.561783559	-0.592076186
-1	-0.355520338	-0.556161892	-0.571317225	-0.511094944	-0.541594188	-0.599869024	-0.65427123	-0.566712142	-0.323862268	-0.093449782	0.063018242	0.170361494	0.224974411	0.237816764	0.148632166	0.108480623	0.074006673	0.052465234	0.041824362	0.024234354	0.03145308	0.046571136	0.030962129	0.038466421	0.015117158	0.053954551	0.045855379	0.053954551	0.038466421	0.062436029	0.062180143	0.087907769	0.087907769	0.089178503	0.081721671	0.107309613	0.125899627	0.15944462	0.152345268	0.1722074	0.199755076	0.217910359	0.199749922	0.222126188	0.240602302	0.233512405	0.226288875	0.218952261	0.223199097
-1	1	0.778080946	0.523772408	0.466715169	0.375217436	0.360183366	0.461632923	0.433560709	0.500120395	0.546724891	0.468076285	0.463551029	0.450153531	0.404678363	0.276877505	0.188260094	0.16681832	0.122859441	0.092470514	0.089480692	0.079282558	0.078045036	0.078045036	0.085184715	0.061476442	0.069696585	0.076845553	0.085184715	0.085184715	0.062436029	0.093654043	0.103891	0.087907769	0.105685645	0.098363956	0.107580289	0.109386396	0.109355864	0.101831807	0.086378972	0.113177456	0.127405886	0.109245449	0.09293545	0.111407646	0.10311156	0.094659107	0.066735289	0.048633524
-1	-0.032223983	0.388813097	0.523772408	0.599126955	0.541662403	0.400130976	0.153688718	-0.133424284	-0.265109559	-0.3069869	-0.418325041	-0.390453365	-0.475127943	-0.523976608	-0.553580763	-0.544673261	-0.537154989	-0.544017929	-0.563176945	-0.544873502	-0.555757733	-0.562691914	-0.562691914	-0.566078456	-0.584782061	-0.581566586	-0.600151172	-0.597054716	-0.597054716	-0.593909928	-0.593909928	-0.600157212	-0.600157212	-0.593471692	-0.606517333	-0.586704381	-0.613342691	-0.596565342	-0.610074938	-0.586131933	-0.582576254	-0.581744295	-0.599904732	-0.610941788	-0.59249094	-0.588686349	-0.603967432	-0.619176843	-0.65058268
-1	-0.097728473	0.221464302	0.380358535	0.465987632	0.416146526	0.319580878	0.153688718	-0.033560709	-0.147604142	-0.147161572	-0.215588723	-0.244297983	-0.350214944	-0.357504873	-0.42603241	-0.465542403	-0.463148317	-0.491437766	-0.479225444	-0.479893475	-0.492331687	-0.484646878	-0.500255885	-0.504125936	-0.523305619	-0.519614066	-0.523305619	-0.550590326	-0.535102196	-0.547082907	-0.5314739	-0.568190751	-0.55220752	-0.560989896	-0.573769612	-0.553681874	-0.562977336	-0.562989363	-0.542353594	-0.55168763	-0.547831288	-0.545423421	-0.56388157	-0.536945215	-0.555794805	-0.53297519	-0.54742225	-0.562095479	-0.572997981
-1	-0.225567882	-0.000454752	0.095089634	0.199708985	0.083256591	-0.079895219	-0.307912718	-0.466302865	-0.558873104	-0.573362445	-0.595356551	-0.634511684	-0.724872057	-0.714230019	-0.744903293	-0.742824712	-0.722474977	-0.719572463	-0.680709046	-0.691078562	-0.698466337	-0.671954964	-0.703172979	-0.705471626	-0.723104056	-0.689983496	-0.692365835	-0.720959756	-0.720959756	-0.75	-0.75	-0.759989519	-0.759989519	-0.755880669	-0.73750822	-0.752087591	-0.730861853	-0.663717301	-0.677796281	-0.706686994	-0.669438669	-0.67254648	-0.67254648	-0.666439218	-0.647990053	-0.663376035	-0.64135523	-0.656919166	-0.68905706
-1	0.354463814	0.388813097	0.333593141	0.377228083	0.208090317	0.079895219	-0.231084102	-0.433015007	-0.441367686	-0.279912664	-0.088723051	0.316956261	0.724872057	0.976218324	1	1	1	1	1	1	1	1	1	1	1	1	1	1	1	1	1	1	1	1	1	1	1	1	1	1	1	1	1	1	0.981500296	0.943982736	0.924606424	0.885837271	0.864226776
-1	0.031167459	-0.000454752	-0.04832424	0.199708985	0.166479075	0.199738048	0.114644668	-0.000272851	0.029135565	0.039737991	0.012023217	-0.00019972	-0.025220061	-0.04791423	-0.170517512	-0.188584401	-0.22262663	-0.263303069	-0.311322443	-0.317177097	-0.333506629	-0.359774821	-0.390992835	-0.395709026	-0.431090955	-0.411197156	-0.415721844	-0.426685286	-0.426685286	-0.437819857	-0.437819857	-0.440324905	-0.440324905	-0.463517885	-0.459125743	-0.438076033	-0.4286422	-0.428657924	-0.406883153	-0.413882184	-0.408851423	-0.400139925	-0.400139925	-0.407481539	-0.407524224	-0.420695777	-0.396357007	-0.428656093	-0.436970381
-1	0.677760169	0.27785357	0.190179267	0.199708985	0.041645349	-0.199738048	-0.461569949	-0.633287858	-0.73561281	-0.653275109	-0.595356551	-0.463551029	-0.225015353	0.047563353	0.234012894	0.386087239	0.444343342	0.473681186	0.512503269	0.544873502	0.571354302	0.60926305	0.60926305	0.627777072	0.63063744	0.674495366	0.661627614	0.705471626	0.705471626	0.703172979	0.718781986	0.744006288	0.759989519	0.788602085	0.803245246	0.834887466	0.865692386	0.882429029	0.881459895	0.89666709	0.930538547	0.981839563	0.981839563	0.981500857	1	1	1	1	1
-1	0.161119915	0.443383356	0.570537802	0.64350673	0.457757768	0.319580878	0.037816052	-0.300409277	-0.47122562	-0.520087336	-0.671227197	-0.683243459	-0.800204708	-0.785964912	-0.702387175	-0.663693854	-0.648468305	-0.614412137	-0.563176945	-0.544873502	-0.508188199	-0.484646878	-0.469037871	-0.473149676	-0.461829176	-0.426685286	-0.446460066	-0.395455123	-0.395455123	-0.39073695	-0.375127943	-0.376129962	-0.360146731	-0.349591981	-0.344267136	-0.322253651	-0.327663791	-0.327682294	-0.321981682	-0.310295176	-0.286959246	-0.272719153	-0.291177302	-0.314955496	-0.314995375	-0.308600028	-0.320932532	-0.352485223	-0.359322088
-1	0.032223983	0.555252387	0.713951676	0.910512914	0.832941096	0.719711853	0.500047231	0.233287858	0.117264628	0.120087336	0.063018242	0.072897943	0.024769703	-0.023781676	-0.1277226	-0.148694665	-0.16681832	-0.175669463	-0.227095691	-0.219707057	-0.238367559	-0.250255885	-0.250255885	-0.240319919	-0.246157722	-0.255808049	-0.261526833	-0.271550083	-0.255808049	-0.265609007	-0.265864893	-0.264247347	-0.280230578	-0.268387492	-0.262397831	-0.256208637	-0.243721532	-0.226954356	-0.237330003	-0.224184418	-0.217469313	-0.200077405	-0.218237842	-0.203657372	-0.185194171	-0.177586972	-0.188684784	-0.218983453	-0.242627069
-1	-0.032223983	0.27785357	0.237724084	0.332848308	0.291312801	0.160445318	-0.076797128	-0.299863574	-0.382614977	-0.413537118	-0.519485904	-0.56101458	-0.674923234	-0.738011696	-0.766161352	-0.802172856	-0.79648165	-0.84225951	-0.848887299	-0.821304927	-0.825578373	-0.843909928	-0.859518936	-0.86060683	-0.892416226	-0.89158309	-0.892416226	-0.89158309	-0.89158309	-0.89073695	-0.875127943	-0.888117385	-0.888117385	-0.886074096	-0.885141392	-0.867666364	-0.865444688	-0.831872411	-0.847377186	-0.827524386	-0.808703329	-0.818127689	-0.818127689	-0.814735629	-0.796290961	-0.79438909	-0.792451373	-0.809448058	-0.805752079
-1	-1	-1	-1	-1	-1	-1	-1	-0.933424284	-0.794365519	-0.627074236	-0.620646766	-0.56141402	-0.625383828	-0.64288499	-0.659940756	-0.663726285	-0.648437974	-0.666963567	-0.680956772	-0.691318242	-0.698700286	-0.68776868	-0.703377687	-0.72118827	-0.723305619	-0.70572553	-0.723305619	-0.70572553	-0.70572553	-0.719037871	-0.703428864	-0.696318617	-0.696318617	-0.674942425	-0.65590734	-0.636508817	-0.630406363	-0.596565342	-0.593144602	-0.568909781	-0.513086321	-0.509102547	-0.49094211	-0.481447785	-0.46299301	-0.439306978	-0.434022896	-0.428593709	-0.417510612
-1	-0.547807713	-0.499772624	-0.522992985	-0.511094944	-0.58320543	-0.639816634	-0.730470103	-0.733151432	-0.647002167	-0.520087336	-0.417910448	-0.366087478	-0.37482088	-0.35711501	-0.383167799	-0.386411545	-0.37033667	-0.385990116	-0.394998693	-0.39840213	-0.396932675	-0.375127943	-0.39073695	-0.379966993	-0.38473167	-0.379966993	-0.38473167	-0.379966993	-0.379966993	-0.39073695	-0.375127943	-0.392113193	-0.392113193	-0.382073776	-0.393388718	-0.371787411	-0.361240694	-0.344470284	-0.355842354	-0.361961631	-0.321704212	-0.345360901	-0.363521339	-0.351650518	-0.333191806	-0.345638765	-0.320623542	-0.371200424	-0.397796467
-1	0.032223983	0.276944065	0.428059236	0.554892688	0.49936901	0.400130976	0.230517334	-0.000272851	-0.147604142	-0.173799127	-0.29145937	-0.34172159	-0.450153531	-0.523976608	-0.596096881	-0.624128425	-0.666969973	-0.6669923	-0.680984297	-0.691344874	-0.69872628	-0.719037871	-0.734646878	-0.73670179	-0.769463341	-0.76767805	-0.784832451	-0.76767805	-0.78316618	-0.7814739	-0.797082907	-0.792218001	-0.808201231	-0.804869607	-0.819645949	-0.801621351	-0.798290881	-0.781508442	-0.779655842	-0.775857931	-0.773958363	-0.781806815	-0.763646378	-0.777737342	-0.759291552	-0.757044248	-0.754754585	-0.771393815	-0.786355904
-1	-0.032223983	0.388813097	0.523772408	0.644234267	0.45843992	0.280288147	3.15E-05	-0.299863574	-0.411991332	-0.439737991	-0.443200663	-0.366087478	-0.299897646	-0.261988304	-0.297787071	-0.306956381	-0.296329997	-0.315883232	-0.311047192	-0.300932091	-0.285677151	-0.281218014	-0.281218014	-0.286784309	-0.292265054	-0.286784309	-0.276895944	-0.271296179	-0.255808049	-0.281218014	-0.265609007	-0.263985327	-0.263985327	-0.25188035	-0.245755546	-0.239426708	-0.22665786	-0.209891153	-0.22012212	-0.206679936	-0.182439552	-0.181619256	-0.199779693	-0.184854964	-0.166391193	-0.177586972	-0.188684784	-0.218983453	-0.242627069
-1	0.806656101	0.889040473	0.857365549	0.866133139	0.792012006	0.880157171	1	1	1	1	1	1	1	0.928654971	0.744903293	0.623804119	0.537154989	0.473681186	0.428551768	0.365912117	0.333246686	0.312436029	0.296827021	0.286784309	0.246157722	0.240319919	0.230788612	0.224831789	0.209343659	0.203172979	0.203172979	0.200052404	0.184069173	0.203397276	0.196875545	0.223429739	0.24396923	0.260722984	0.254482376	0.27610497	0.304559565	0.345628842	0.345628842	0.370725864	0.389206484	0.402176408	0.396542401	0.409847315	0.417796785
-1	0.290015848	0.055025011	2.22E-16	0.02146235	-0.083870528	-0.199738048	-0.384741333	-0.466848568	-0.441367686	-0.3069869	-0.190298507	-0.024565608	0.049744115	0.118908382	0.06359993	0.068915194	0.074006673	0.052465234	0.058614663	0.056724368	0.047309592	0.062180143	0.078045036	0.085184715	0.076845553	0.100672845	0.092214664	0.116160975	0.131649105	0.10926305	0.140481064	0.151840692	0.151840692	0.170649237	0.18023326	0.20664781	0.226905558	0.243659782	0.254204829	0.258600488	0.286902287	0.309010256	0.309010256	0.314925169	0.333404097	0.327180617	0.339688229	0.314399788	0.300783796
-1	-0.612255679	-0.44429286	-0.190179267	0.066569662	0.167161227	0.200392927	0.153688718	0.066848568	0.088369853	0.173362445	0.164593698	0.170760935	0.125076766	0.095126706	0.000174246	-0.069239501	-0.092538672	-0.14035743	-0.159659239	-0.154434088	-0.15877307	-0.156345957	-0.156345957	-0.131903009	-0.153943059	-0.147391139	-0.138321995	-0.116160975	-0.116160975	-0.10926305	-0.093654043	-0.071924538	-0.055941307	-0.040482435	-0.032626931	0.008512769	0.025444137	0.058991895	0.067971135	0.103601124	0.147922422	0.16372676	0.16372676	0.20393031	0.222405871	0.23381851	0.226597865	0.219264181	0.223517067
-1	0.096671949	0.333333333	0.333593141	0.422335395	0.208772468	0.040602489	-0.115211436	-0.233287858	-0.26462798	-0.226637555	-0.29145937	-0.316956261	-0.374861822	-0.428460039	-0.489423244	-0.524825685	-0.518653321	-0.526491208	-0.546386645	-0.54460719	-0.55549779	-0.546827021	-0.562436029	-0.550336422	-0.569160998	-0.565824552	-0.584530108	-0.565824552	-0.565824552	-0.60926305	-0.562436029	-0.567928731	-0.567928731	-0.57696455	-0.573501188	-0.569922451	-0.562702115	-0.54592616	-0.55928393	-0.55168763	-0.512801527	-0.527262984	-0.545423421	-0.536945215	-0.499992418	-0.513996663	-0.509416472	-0.523729316	-0.533887661
-1	-0.548864237	-0.500682128	-0.381137958	-0.244816297	-0.333537979	-0.360183366	-0.500613999	-0.566712142	-0.559354683	-0.466812227	-0.443615257	-0.415218694	-0.475127943	-0.476413255	-0.511064645	-0.505432139	-0.518956627	-0.526491208	-0.529596345	-0.528628495	-0.539901222	-0.515864893	-0.547082907	-0.550590326	-0.55404384	-0.566078456	-0.55404384	-0.566078456	-0.566078456	-0.562691914	-0.562691914	-0.584173981	-0.584173981	-0.577230794	-0.606517333	-0.570193128	-0.579765787	-0.562989363	-0.576214266	-0.568909781	-0.565488565	-0.56388157	-0.582042007	-0.574246766	-0.574294509	-0.588992455	-0.585119038	-0.619176843	-0.631186505
-1	-0.48441627	-0.445202365	-0.523772408	-0.555474718	-0.541594188	-0.360183366	-0.231084102	-0.166712142	-0.059475078	-0.013537118	-0.038557214	-0.024565608	-0.100102354	-0.166861598	-0.213103328	-0.287497973	-0.315134971	-0.351223997	-0.378483643	-0.398668442	-0.413049129	-0.42221085	-0.453428864	-0.457661546	-0.507936508	-0.504125936	-0.523305619	-0.535102196	-0.566078456	-0.578300921	-0.578300921	-0.600157212	-0.584173981	-0.593471692	-0.590143473	-0.603215634	-0.596554239	-0.596840555	-0.593422148	-0.603636415	-0.582861049	-0.600202444	-0.618362881	-0.611245053	-0.611293918	-0.626337297	-0.622815826	-0.638203965	-0.669978855
-1	-0.354463814	-0.055025011	0.095089634	0.288468534	0.25038371	0.200392927	0.076860103	-0.033015007	-0.058993499	0.040174672	0.063018242	0.170760935	0.224974411	0.238206628	0.170238718	0.128587644	0.092508341	0.052465234	0.042099613	0.008255659	0	-0.015609007	-0.015609007	-0.038720325	-0.076845553	-0.085184715	-0.107835727	-0.085184715	-0.116414879	-0.156345957	-0.171954964	-0.184069173	-0.200052404	-0.203157657	-0.229381685	-0.222915454	-0.22665786	-0.260255122	-0.271190674	-0.275850873	-0.25221428	-0.254558716	-0.29087959	-0.277653945	-0.259192988	-0.252276658	-0.26407836	-0.276064817	-0.281419418
-1	-0.097728473	0.110504775	0.237724084	0.332848308	0.249701559	0.119842829	-0.077426871	-0.233833561	-0.265109559	-0.147161572	-0.038557214	0.194727382	0.424769703	0.523586745	0.467851542	0.445111075	0.407340006	0.350706815	0.327534716	0.284420772	0.30127372	0.312180143	0.32778915	0.317506665	0.338372386	0.348736829	0.369110607	0.410689349	0.410689349	0.406090072	0.406090072	0.455784095	0.471767326	0.495733436	0.524352763	0.537143553	0.546161362	0.579694789	0.610019428	0.637770155	0.66938171	0.672516709	0.690677146	0.703710443	0.703701457	0.700935152	0.679268312	0.657199894	0.650232913
-1	-0.032223983	0.499772624	0.666406859	0.821753365	0.708107371	0.400130976	0.11527441	-0.166166439	-0.294004334	-0.359825328	-0.417910448	-0.414819253	-0.550051177	-0.547368421	-0.574490329	-0.604021404	-0.611161662	-0.614124813	-0.579967245	-0.609853529	-0.61918378	-0.64073695	-0.64073695	-0.612542846	-0.584530108	-0.596800812	-0.599899219	-0.628030976	-0.628030976	-0.64073695	-0.625127943	-0.632123674	-0.632123674	-0.593205447	-0.540753466	-0.536899945	-0.562702115	-0.54592616	-0.55928393	-0.55168763	-0.512801527	-0.508804835	-0.454323524	-0.425647091	-0.425690327	-0.439000872	-0.471410694	-0.466336031	-0.475381167
-1	0.354463814	0.610732151	0.570537802	0.64350673	0.49936901	0.279633268	0.076860103	-0.2	-0.265109559	-0.227074236	-0.215630182	-0.146794488	-0.100102354	0.023391813	0.021083813	0.029349765	0.055505005	0.052465234	0.058614663	0.072969374	0.079022615	0.062180143	0.124872057	0.116160975	0.107583774	0.131649105	0.122952885	0.147137235	0.178113495	0.156090072	0.171699079	0.199790384	0.167823922	0.203131032	0.229354843	0.25618157	0.260482462	0.277235761	0.288065501	0.310266943	0.339019736	0.363491567	0.363491567	0.407420886	0.425902619	0.420542725	0.433930199	0.428562517	0.43687499
-1	0.161119915	0.276944065	0.237724084	0.24408876	0.166479075	0.079895219	-0.000598256	-0.133424284	-0.235733205	-0.227074236	-0.317164179	-0.34172159	-0.450153531	-0.500194932	-0.574838822	-0.604345711	-0.629966636	-0.631938858	-0.647403697	-0.642609854	-0.635300234	-0.640992835	-0.656601842	-0.65926114	-0.661879567	-0.67474927	-0.692617788	-0.67474927	-0.67474927	-0.687819857	-0.703428864	-0.712301847	-0.712301847	-0.70742422	-0.688655062	-0.702553831	-0.69756017	-0.680780504	-0.695004163	-0.689747173	-0.70446843	-0.691004629	-0.691004629	-0.703740769	-0.685292735	-0.682354562	-0.679361009	-0.695285329	-0.708771205
-1	-0.096671949	0.44429286	0.618862042	0.732993816	0.583273645	0.400130976	0.038445795	-0.266575716	-0.47074404	-0.520087336	-0.671227197	-0.756341122	-0.874718526	-0.952046784	-1	-1	-1	-1	-1	-1	-1	-1	-1	-1	-1	-1	-1	-1	-1	-1	-1	-1	-1	-0.99976038	-0.983384558	-0.966733885	-0.949386946	-0.949388339	-0.932028865	-0.930857296	-0.912938228	-0.908929874	-0.908929874	-0.907231345	-0.888789482	-0.887751198	-0.886693343	-0.885556543	-0.902732953
-1	-0.613312203	-0.500682128	-0.476227592	-0.333575846	-0.375149221	-0.400130976	-0.384741333	-0.333697135	-0.235733205	-0.200436681	-0.190298507	-0.171160375	-0.25035824	-0.30994152	-0.383167799	-0.40619426	-0.444646648	-0.473911045	-0.496015744	-0.496138482	-0.508188199	-0.515864893	-0.5314739	-0.550590326	-0.55404384	-0.566078456	-0.56941295	-0.566078456	-0.581566586	-0.609518936	-0.625127943	-0.616140443	-0.632123674	-0.625953487	-0.639533479	-0.619997564	-0.630406363	-0.630416535	-0.62728282	-0.638080718	-0.617606015	-0.636523318	-0.654683755	-0.64824334	-0.629793622	-0.66368214	-0.660512615	-0.676258207	-0.708771205
-1	-0.225567882	0.165984538	0.285268901	0.377228083	0.208090317	0.03994761	-0.192669794	-0.399727149	-0.529496749	-0.520087336	-0.468490879	-0.292989814	-0.02517912	0.261598441	0.361561248	0.425620237	0.462845011	0.473681186	0.495712968	0.49587217	0.539641279	0.562436029	0.578045036	0.581312682	0.599899219	0.627777072	0.61526833	0.658753332	0.658753332	0.656090072	0.671699079	0.695794576	0.695794576	0.723372249	0.721107517	0.752060523	0.764686455	0.747849899	0.745739661	0.758607547	0.773901404	0.818097918	0.763616606	0.796509424	0.777700274	0.775624837	0.735813494	0.714281258	0.669947058
-1	-0.354463814	-0.333333333	-0.380358535	-0.377228083	-0.540912037	-0.759659463	-0.884127334	-0.999454297	-1	-1	-1	-1	-1	-1	-0.957483882	-0.920869142	-0.870488323	-0.84225951	-0.798241147	-0.772303595	-0.761892384	-0.734390993	-0.75	-0.736447886	-0.738473167	-0.720959756	-0.707734946	-0.705471626	-0.705471626	-0.718781986	-0.671954964	-0.664090135	-0.664090135	-0.658435283	-0.672012777	-0.652749394	-0.646919594	-0.630141322	-0.610074938	-0.603354085	-0.582576254	-0.599904732	-0.599904732	-0.592442645	-0.59249094	-0.588686349	-0.565961654	-0.58081068	-0.572680011
-1	0.096671949	0.555252387	0.713951676	0.77737359	0.666496129	0.440078585	0.076860103	-0.166712142	-0.353238623	-0.413100437	-0.51907131	-0.536648692	-0.674923234	-0.690448343	-0.723645234	-0.723041998	-0.722474977	-0.71928514	-0.731079947	-0.723568575	-0.698466337	-0.718781986	-0.703172979	-0.705471626	-0.723104056	-0.705471626	-0.707734946	-0.705471626	-0.705471626	-0.718781986	-0.703172979	-0.728023058	-0.712039827	-0.707157976	-0.72113436	-0.702283154	-0.714073401	-0.697293281	-0.694726617	-0.706686994	-0.686811153	-0.690706917	-0.690706917	-0.721936648	-0.703489166	-0.700720878	-0.716748807	-0.752366693	-0.747245584
-1	0.226624406	0.166894043	0.143413874	0.199708985	0.124867833	0.000654879	-0.153625744	-0.299863574	-0.235251625	-0.013100437	0.265754561	0.609746355	0.900102354	1	0.914967764	0.881303713	0.833484986	0.789449489	0.764633022	0.740079893	0.730179361	0.749974411	0.75	0.767449537	0.738498362	0.767474927	0.769211388	0.782912276	0.782912276	0.812436029	0.812436029	0.839905673	0.823922442	0.837378027	0.852420513	0.884475362	0.88250836	0.882429029	0.88143214	0.896638857	0.913109105	0.963679126	0.927358252	0.944805835	0.926001183	0.925310314	0.924606424	0.885837271	0.883622951
-1	-0.032435288	0.388540246	0.523694466	0.68839578	0.583137215	0.4	0.153688718	-0.066903138	-0.176547074	-0.226681223	-0.240920398	-0.244297983	-0.299938588	-0.33337232	-0.36194459	-0.386443976	-0.370670306	-0.386018848	-0.361445617	-0.382183755	-0.381102158	-0.375153531	-0.375153531	-0.364504253	-0.369387755	-0.364504253	-0.384756866	-0.379992383	-0.379992383	-0.390762538	-0.390762538	-0.392139395	-0.392139395	-0.398341298	-0.409789421	-0.388325732	-0.39484512	-0.378073785	-0.38973078	-0.396434168	-0.391222624	-0.381711547	-0.399871984	-0.407481539	-0.407524224	-0.401992745	-0.415205401	-0.466679143	-0.456334759
-1	-0.032223983	0.388813097	0.571317225	0.688614041	0.541662403	0.400130976	0.153688718	-0.166166439	-0.294004334	-0.306550218	-0.367330017	-0.390453365	-0.449744115	-0.428460039	-0.425683917	-0.366304524	-0.333333333	-0.315883232	-0.294256892	-0.300932091	-0.301533663	-0.296827021	-0.296827021	-0.302272439	-0.307634165	-0.286784309	-0.307634165	-0.302272439	-0.302272439	-0.312436029	-0.296827021	-0.311935019	-0.295951788	-0.300603043	-0.31125099	-0.272449214	-0.277023215	-0.277043112	-0.270913128	-0.275850873	-0.269586763	-0.254558716	-0.272719153	-0.277653945	-0.277692693	-0.289621501	-0.301775148	-0.31411906	-0.339607943
-1	0.225779186	0.666302865	0.666328917	0.777300837	0.58334186	0.400065488	0.076797128	-0.2	-0.382566819	-0.466724891	-0.54473466	-0.610105852	-0.725240532	-0.785536062	-0.808642621	-0.821923139	-0.833454656	-0.859757499	-0.848859773	-0.853768309	-0.873121913	-0.875102354	-0.890711361	-0.87606957	-0.923129252	-0.92253396	-0.923129252	-0.93802209	-0.93802209	-0.968756397	-0.95314739	-0.968007337	-0.984252587	-1	-1	-1	-1	-1	-1	-1	-1	-1	-1	-1	-1	-1	-1	-1	-1
-1	-0.48441627	-0.44429286	-0.285268901	-0.200436522	-0.16641086	-0.319580878	-0.538398564	-0.666575716	-0.647483747	-0.546724891	-0.519485904	-0.414859197	-0.375230297	-0.309551657	-0.319393623	-0.346846116	-0.333636639	-0.350936674	-0.361418092	-0.382157124	-0.381076163	-0.375127943	-0.406345957	-0.395455123	-0.415469892	-0.426431383	-0.415469892	-0.395455123	-0.410943253	-0.421954964	-0.406345957	-0.408096423	-0.408096423	-0.398314674	-0.393388718	-0.371787411	-0.378029146	-0.361258274	-0.355842354	-0.34473948	-0.321704212	-0.327200464	-0.327200464	-0.314652231	-0.296192397	-0.308293922	-0.301775148	-0.333146181	-0.339607943
-1	-0.033280507	-0.222373806	-0.428682775	-0.466715169	-0.667110065	-0.800261952	-0.961585692	-1	-0.912352516	-0.760262009	-0.696517413	-0.585779908	-0.525076766	-0.452592593	-0.447290469	-0.40619426	-0.370639976	-0.368750718	-0.361693343	-0.349933422	-0.349623083	-0.343909928	-0.343909928	-0.333502603	-0.338624339	-0.333502603	-0.323255228	-0.302526343	-0.302526343	-0.328300921	-0.297082907	-0.312197039	-0.312197039	-0.300869287	-0.278771692	-0.256208637	-0.243721532	-0.226954356	-0.220399667	-0.206962267	-0.20009683	-0.181916968	-0.181916968	-0.166659085	-0.148194762	-0.158914551	-0.150987996	-0.161902088	-0.16504237
-1	-0.41891178	-0.166894043	-0.190179267	-0.110949436	-0.208022102	-0.359528487	-0.538398564	-0.666575716	-0.647002167	-0.546724891	-0.51907131	-0.414819253	-0.400204708	-0.33337232	-0.319393623	-0.287173666	-0.259326661	-0.298356511	-0.277466591	-0.268442077	-0.254224071	-0.218781986	-0.218781986	-0.224831789	-0.230788612	-0.209343659	-0.200050391	-0.162879269	-0.162879269	-0.171954964	-0.171954964	-0.152102712	-0.152102712	-0.121953168	-0.13113852	-0.090825427	-0.075561794	-0.075587236	-0.067749098	-0.03445842	-0.008714721	0.018145551	-0.018175323	-0.018362674	0.01860585	0.04678819	0.037804935	0.009653925	-0.009555001
-1	-0.355520338	0.110504775	0.285268901	0.465987632	0.416146526	0.279633268	0.076860103	-0.166712142	-0.265109559	-0.25371179	-0.240878939	-0.171160375	-0.125076766	-0.047953216	0.06359993	0.207718502	0.333333333	0.368233536	0.344325016	0.300665779	0.237847674	0.171699079	0.124872057	0.100672845	0.061476442	0.053954551	0.030486269	0.022978291	-0.007997969	-0.0314739	-0.015864893	-0.024236866	-0.024236866	-0.024507781	-0.032895355	-0.024780414	-0.025196439	-0.008435277	-0.01695809	-0.017236268	-0.008714721	-1.49E-05	-1.49E-05	-0.000166796	-0.000197128	0.009137242	0.01864755	-0.009685117	-0.029269146
-1	0.096671949	0.27785357	0.237724084	0.377228083	0.291312801	0.240340537	0.153688718	-0.100136426	-0.147122562	-0.173362445	-0.240878939	-0.268623927	-0.350255885	-0.380896686	-0.446941976	-0.505107832	-0.481649985	-0.526491208	-0.546386645	-0.577363515	-0.571614245	-0.578300921	-0.593909928	-0.612542846	-0.630889393	-0.628030976	-0.630889393	-0.643519106	-0.659007236	-0.671954964	-0.625127943	-0.696056596	-0.696056596	-0.707157976	-0.704760499	-0.702283154	-0.69728495	-0.697568494	-0.660865945	-0.689747173	-0.687095947	-0.672844192	-0.691004629	-0.685241626	-0.666793031	-0.66368214	-0.660512615	-0.676258207	-0.65026471
-1	-0.096671949	0.387903593	0.618862042	0.687886504	0.624884887	0.440078585	0.192103026	-0.100136426	-0.265109559	-0.333624454	-0.418325041	-0.463551029	-0.575025589	-0.619103314	-0.638612999	-0.663693854	-0.648468305	-0.6669923	-0.647403697	-0.642609854	-0.635300234	-0.609518936	-0.609518936	-0.581566586	-0.584782061	-0.581566586	-0.56941295	-0.566078456	-0.566078456	-0.562691914	-0.562691914	-0.55220752	-0.55220752	-0.560989896	-0.54102189	-0.520659367	-0.529400432	-0.529413384	-0.525423258	-0.517243326	-0.513086321	-0.509102547	-0.509102547	-0.518446072	-0.499992418	-0.513996663	-0.528264866	-0.542756437	-0.572680011
-1	0.096671949	0.499772624	0.618862042	0.688614041	0.541662403	0.400130976	0.11527441	-0.166712142	-0.323862268	-0.333187773	-0.342039801	-0.21949271	-0.024769703	0.261988304	0.31904513	0.34652181	0.37033667	0.386047581	0.411761468	0.44713715	0.476215233	0.484390993	0.484390993	0.457407643	0.415469892	0.395455123	0.369110607	0.364224959	0.348736829	0.343654043	0.328096213	0.327944452	0.295951788	0.284575141	0.278691165	0.272963499	0.277546134	0.277510974	0.237274493	0.241378337	0.234784838	0.254528945	0.200047634	0.222429453	0.203906167	0.196473667	0.170052683	0.123816653	0.106822048
-1	0.032223983	0.443383356	0.761496493	0.999272463	0.874552338	0.679764244	0.384174565	0.132878581	-0.030098724	-0.066812227	-0.190298507	-0.195526263	-0.275332651	-0.261988304	-0.36190974	-0.40619426	-0.407643312	-0.456384324	-0.445644844	-0.447403462	-0.460618664	-0.484646878	-0.484646878	-0.488637806	-0.507936508	-0.504125936	-0.507936508	-0.504125936	-0.504125936	-0.547082907	-0.5314739	-0.520241059	-0.520241059	-0.5285081	-0.54102189	-0.520659367	-0.495823529	-0.512625394	-0.491562587	-0.517243326	-0.495713838	-0.49094211	-0.49094211	-0.481447785	-0.46299301	-0.476651821	-0.471719684	-0.504702194	-0.514491486
-1	-0.354463814	-0.27785357	-0.332813718	-0.288468534	-0.332855827	-0.359528487	-0.461569949	-0.532987722	-0.5882013	-0.546724891	-0.620232172	-0.609746355	-0.674923234	-0.714230019	-0.702387175	-0.742824712	-0.722171671	-0.736811861	-0.714289646	-0.723568575	-0.714322849	-0.703172979	-0.703172979	-0.720959756	-0.723104056	-0.736447886	-0.738473167	-0.720959756	-0.720959756	-0.734390993	-0.718781986	-0.696056596	-0.728023058	-0.723398874	-0.72113436	-0.702283154	-0.69728495	-0.680505291	-0.677796281	-0.672242691	-0.652066186	-0.67254648	-0.67254648	-0.647940075	-0.629490348	-0.626031192	-0.64135523	-0.656919166	-0.65026471
-1	-0.548864237	-0.388813097	-0.190179267	-0.022189887	-0.041577134	-0.199738048	-0.423155641	-0.633287858	-0.647483747	-0.626637555	-0.645936982	-0.610145796	-0.55013306	-0.476413255	-0.404425858	-0.327063402	-0.240824992	-0.210722905	-0.17672479	-0.170972037	-0.158825058	-0.156345957	-0.156345957	-0.131903009	-0.138573948	-0.116414879	-0.123204837	-0.100926749	-0.100926749	-0.109518936	-0.109518936	-0.10415302	-0.12013625	-0.121953168	-0.114764659	-0.107336681	-0.109138697	-0.109163215	-0.10160977	-0.103347026	-0.095861931	-0.091114783	-0.091114783	-0.074163369	-0.074195945	-0.084224865	-0.056746026	-0.085793603	-0.08745767
-1	0.548864237	0.944520236	1	1	0.750400764	0.560576293	0.384804307	0.133424284	0.088369853	0.120087336	0.139303483	0.21949271	0.249948823	0.238206628	0.170238718	0.148370358	0.111313315	0.070279278	0.042099613	0.024500666	0.015856512	-0.015609007	-0.031218014	-0.038720325	-0.046107332	-0.038720325	-0.046107332	-0.038720325	-0.038720325	-0.062436029	-0.031218014	-0.039958077	-0.055941307	-0.024241537	-0.01625307	-0.007998484	0.008655685	0.025415916	0.034110464	0.034712517	0.061060006	0.109245449	0.091085012	0.111434593	0.12990735	0.140456403	0.151204289	0.162182816	0.165328543
-1	-0.354463814	-0.111414279	0.047544817	0.155329211	0.083256591	0.03994761	-0.115211436	-0.233287858	-0.265109559	-0.173362445	-0.165008292	-0.073297384	-0.075127943	-0.095126706	-0.170238718	-0.188260094	-0.222323324	-0.245776348	-0.277466591	-0.284687084	-0.301793605	-0.328300921	-0.343909928	-0.364478863	-0.415469892	-0.441919513	-0.461577223	-0.472895773	-0.488383903	-0.547082907	-0.547082907	-0.584173981	-0.616140443	-0.642194385	-0.655638916	-0.669260648	-0.680496498	-0.697293281	-0.694726617	-0.724191476	-0.721840914	-0.763646378	-0.781806815	-0.796236486	-0.796290961	-0.813061512	-0.811299767	-0.866529422	-0.863940603
-1	-0.161119915	0.166894043	0.238503507	0.466715169	0.416828678	0.360183366	0.192732769	-0.033015007	-0.176498916	-0.253275109	-0.367330017	-0.414819253	-0.499692938	-0.571150097	-0.638264506	-0.663369548	-0.648164998	-0.701758419	-0.697499346	-0.691078562	-0.698466337	-0.703172979	-0.734390993	-0.720959756	-0.738473167	-0.720959756	-0.738473167	-0.736447886	-0.736447886	-0.765609007	-0.75	-0.759989519	-0.759989519	-0.755880669	-0.753882081	-0.768328168	-0.747650305	-0.73086926	-0.728587288	-0.723909146	-0.704183636	-0.708867354	-0.727027791	-0.740435791	-0.703489166	-0.700720878	-0.697900413	-0.71400053	-0.727849409
-1	0.419968304	0.610732151	0.571317225	0.644234267	0.541662403	0.400130976	0.153688718	-0.066302865	-0.147122562	-0.146724891	-0.114013267	-0.00019972	0.050153531	0.095126706	0.042690364	0.029674072	0.037003336	0.017411792	0.008243762	0.008255659	0.015856512	0.015609007	0.031218014	0.038720325	0	0.038720325	0.030738221	0.038720325	0.038720325	0.031218014	0.062436029	0.055941307	0.055941307	0.056962952	0.065616234	0.074557783	0.092597944	0.092567874	0.101831807	0.103601124	0.130549939	0.145566323	0.145566323	0.129933737	0.148407054	0.140150298	0.150895299	0.142843775	0.126218223
-1	0.225567882	0.443383356	0.475448168	0.64350673	0.457757768	0.319580878	0.11527441	-0.100136426	-0.118227787	-0.093449782	-0.114427861	-0.049330937	-0.050153531	-0.047953216	-0.085206482	-0.069563807	-0.037306642	-0.035455695	-0.042127138	-0.024500666	-0.000259943	-0.000255885	0.015353122	0.038466421	0.030486269	0.069442681	0.06122449	0.069442681	0.085184715	0.078045036	0.093654043	0.087645749	0.087645749	0.121926543	0.114469393	0.14033212	0.142688079	0.142656631	0.118484596	0.137763097	0.182382593	0.181589485	0.181589485	0.185127902	0.203602893	0.196167562	0.188592087	0.180898018	0.165010573
-1	-0.033280507	0.332423829	0.475448168	0.64350673	0.49936901	0.399476097	0.114644668	-0.100136426	-0.235733205	-0.227074236	-0.240878939	-0.219892151	-0.275332651	-0.261988304	-0.319393623	-0.346878547	-0.333606309	-0.351166533	-0.361693343	-0.349933422	-0.333506629	-0.328300921	-0.343909928	-0.333502603	-0.353993449	-0.333502603	-0.338624339	-0.333502603	-0.318014473	-0.328300921	-0.312691914	-0.312197039	-0.312197039	-0.317110185	-0.311519414	-0.305742397	-0.277298435	-0.277318325	-0.28812101	-0.275850873	-0.25221428	-0.273016865	-0.273016865	-0.277957209	-0.296495671	-0.271255185	-0.283235744	-0.333426909	-0.359290291
-1	0.225673534	0.333424284	0.380436477	0.421680611	0.332992258	0.320301244	0.192103026	0.066357435	0.058560077	0.119694323	0.113640133	0.14603555	0.125117707	0.118947368	0.021118662	-0.029965948	-0.037276312	-0.087719802	-0.109260814	-0.121944075	-0.127086041	-0.140711361	-0.156320368	-0.162853878	-0.169286974	-0.147365748	-0.153917863	-0.131877618	-0.131877618	-0.140711361	-0.109493347	-0.088143587	-0.072160356	-0.040722054	-0.032868513	0.00826916	0.04198489	0.058744203	0.084651679	0.103347026	0.147666107	0.181619256	0.181619256	0.222156515	0.240632629	0.252215437	0.30202234	0.295403858	0.301133563
-1	0.290015848	0.499772624	0.523772408	0.555474718	0.45843992	0.280288147	-0.038382821	-0.299863574	-0.411991332	-0.466812227	-0.519485904	-0.463551029	-0.450153531	-0.404678363	-0.404425858	-0.386411545	-0.352138308	-0.368463395	-0.378208392	-0.365912117	-0.381076163	-0.375127943	-0.39073695	-0.395455123	-0.430839002	-0.426431383	-0.430839002	-0.441919513	-0.457407643	-0.468781986	-0.484390993	-0.488012577	-0.504257828	-0.512267203	-0.524648029	-0.520659367	-0.529400432	-0.512625394	-0.525423258	-0.534465478	-0.530458804	-0.545423421	-0.563583858	-0.573943502	-0.555491531	-0.570013928	-0.584810048	-0.618864923	-0.630868535
-1	0.935552034	0.99990905	0.904910366	1	1	1	0.961648667	0.799727149	0.705754876	0.733187773	0.696102819	0.682844018	0.700307062	0.666666667	0.489458094	0.425652667	0.37033667	0.298126652	0.277439066	0.235952064	0.222251105	0.203172979	0.203172979	0.193855529	0.169312169	0.193855529	0.169312169	0.178367399	0.193855529	0.187563971	0.218781986	0.216035635	0.232018865	0.235879072	0.262370989	0.289474753	0.311123037	0.344662933	0.356064391	0.37943788	0.408794464	0.436431028	0.454591465	0.481720724	0.518704414	0.55155578	0.566177947	0.562064287	0.553570009
-1	-0.033280507	0.332423829	0.522992985	0.64350673	0.540980252	0.359528487	0.07623036	-0.233833561	-0.411991332	-0.440174672	-0.519485904	-0.488316357	-0.525076766	-0.476413255	-0.447290469	-0.425976974	-0.389141644	-0.386277439	-0.294532142	-0.235952064	-0.238367559	-0.265864893	-0.297082907	-0.302526343	-0.307886117	-0.287038213	-0.292517007	-0.287038213	-0.302526343	-0.328300921	-0.328300921	-0.32818027	-0.32818027	-0.317110185	-0.344267136	-0.322253651	-0.327939011	-0.311169517	-0.322259228	-0.327799658	-0.321989007	-0.327498177	-0.345658614	-0.370452926	-0.370494488	-0.383289713	-0.396326108	-0.428593709	-0.475699137
-1	-0.291072372	0.165984538	0.380358535	0.510367406	0.457757768	0.280288147	0.038445795	-0.2	-0.353238623	-0.360262009	-0.418325041	-0.439185141	-0.450153531	-0.405068226	-0.383167799	-0.327063402	-0.277828329	-0.28082979	-0.260676291	-0.252197071	-0.222511048	-0.219037871	-0.203428864	-0.193855529	-0.200050391	-0.162879269	-0.153943059	-0.162879269	-0.131903009	-0.156345957	-0.125127943	-0.12013625	-0.12013625	-0.10571227	-0.098390798	-0.090825427	-0.075561794	-0.058799246	-0.067749098	-0.051680571	-0.043459687	-0.018175323	-0.03633576	-0.018362674	0.000106146	-0.009229074	0.000108147	-0.009373197	-0.009555001
-1	-0.096671949	0.110504775	0.142634451	0.288468534	0.124867833	-5.55E-17	-0.231084102	-0.399727149	-0.500120395	-0.520087336	-0.595356551	-0.56101458	-0.649948823	-0.666666667	-0.681129117	-0.663693854	-0.648468305	-0.631651534	-0.613547845	-0.626098535	-0.587470756	-0.578300921	-0.578300921	-0.566078456	-0.584782061	-0.581566586	-0.56941295	-0.566078456	-0.566078456	-0.578300921	-0.547082907	-0.568190751	-0.568190751	-0.560989896	-0.573769612	-0.553681874	-0.546188884	-0.546201373	-0.542353594	-0.534465478	-0.513086321	-0.545423421	-0.527262984	-0.555444359	-0.536991827	-0.551341506	-0.54711326	-0.58081068	-0.592076186
-1	0.225462229	0.387903593	0.427903352	0.510367406	0.416146526	0.279633268	0.11527441	-0.100190996	-0.058993499	0.0930131	0.240049751	0.390053925	0.449744115	0.452241715	0.361561248	0.306632074	0.277525023	0.228019768	0.193212315	0.170705726	0.142708604	0.124872057	0.124872057	0.100672845	0.076845553	0.069696585	0.076845553	0.054208455	0.038466421	0.015353122	0.015353122	0.007729595	-0.008253636	-0.008266883	-0.016521494	-0.024780414	-0.025196439	-0.025223267	-0.050818762	-0.03445842	-0.026087204	-0.018175323	-0.03633576	-0.037165082	-0.037196537	-0.046880022	-0.056746026	-0.085793603	-0.106853845
-1	0.291072372	-0.222373806	-0.475448168	-0.422335395	-0.458371704	-0.399476097	-0.307282975	-0.166712142	0.087888274	0.359825328	0.543946932	0.658478131	0.800204708	0.833138402	0.681129117	0.683152262	0.648164998	0.561314791	0.529293569	0.528628495	0.507928256	0.484390993	0.468781986	0.457407643	0.430839002	0.457407643	0.415469892	0.426431383	0.426431383	0.421954964	0.421954964	0.424079654	0.424079654	0.430769845	0.426109597	0.438076033	0.462219103	0.445390871	0.474576742	0.465548638	0.478284396	0.527233213	0.509072776	0.537218153	0.518704414	0.532883359	0.547329553	0.524010044	0.534173834
-1	-0.032223983	0.332423829	0.427903352	0.554747181	0.416146526	0.320235756	3.15E-05	-0.2	-0.353238623	-0.360262009	-0.418325041	-0.414819253	-0.475127943	-0.428849903	-0.489806587	-0.445759689	-0.42614498	-0.438857603	-0.412064244	-0.414913449	-0.428905641	-0.406601842	-0.42221085	-0.426685286	-0.430839002	-0.426431383	-0.430839002	-0.426431383	-0.426431383	-0.453428864	-0.421954964	-0.408096423	-0.424079654	-0.414555572	-0.409762579	-0.388298664	-0.378029146	-0.378321476	-0.373050236	-0.362243962	-0.33936149	-0.327498177	-0.363819051	-0.333454639	-0.333495079	-0.308600028	-0.320932532	-0.333458101	-0.359322088
-1	0.548864237	0.889040473	0.809041309	0.821753365	0.666496129	0.480026195	0.231147076	0.000272851	-0.088369853	-0.066375546	-0.063432836	-0.00019972	-0.024769703	-0.023781676	-0.085206482	-0.108804929	-0.111010009	-0.140328698	-0.159659239	-0.186950732	-0.190538082	-0.203172979	-0.203172979	-0.209343659	-0.230788612	-0.224831789	-0.246157722	-0.224831789	-0.240319919	-0.265609007	-0.234390993	-0.232018865	-0.248002096	-0.25188035	-0.245755546	-0.222915454	-0.209869408	-0.193103164	-0.186261449	-0.172235633	-0.147694586	-0.145298382	-0.145298382	-0.129357534	-0.11089208	-0.121263603	-0.112982218	-0.123535925	-0.12593205
-1	-0.291072372	0.110504775	0.190179267	0.332848308	0.208090317	0.079895219	-0.154255487	-0.366984993	-0.441367686	-0.360262009	-0.266169154	-0.073696824	0.024769703	0.118908382	0.084857989	0.108480623	0.111010009	0.105045397	0.108985563	0.105459387	0.110735638	0.109007165	0.093398158	0.116160975	0.092214664	0.100672845	0.076845553	0.085184715	0.085184715	0.078045036	0.093654043	0.087645749	0.071662518	0.072937606	0.06534781	0.074287106	0.05874582	0.075504672	0.050763253	0.06887449	0.060775211	0.054466426	0.036305988	0.018332348	0.018302576	0.009137242	-0.019049238	-0.04773936	-0.068061495
-1	-0.226624406	0.221464302	0.380358535	0.554747181	0.540980252	0.359528487	0.153688718	-0.166712142	-0.294485914	-0.360262009	-0.468905473	-0.512682245	-0.65035824	-0.666666667	-0.744903293	-0.742824712	-0.740976645	-0.754625905	-0.748145498	-0.740079893	-0.730439303	-0.734646878	-0.719037871	-0.70572553	-0.723356009	-0.72121366	-0.723356009	-0.72121366	-0.70572553	-0.719037871	-0.703428864	-0.712301847	-0.712301847	-0.70742422	-0.705028923	-0.686042577	-0.680771718	-0.663992514	-0.661143492	-0.65530287	-0.634978498	-0.636523318	-0.654683755	-0.64824334	-0.629793622	-0.645009719	-0.64166422	-0.657231086	-0.669978855
-1	-0.48441627	-0.499772624	-0.523772408	-0.244816297	3.41E-05	0.199738048	0.153688718	0.066302865	-0.029617144	-0.066855895	-0.164966833	-0.219892151	-0.300307062	-0.35711501	-0.446941976	-0.485325118	-0.518653321	-0.526491208	-0.579967245	-0.561118509	-0.587470756	-0.578300921	-0.609518936	-0.612542846	-0.630889393	-0.628030976	-0.630889393	-0.643519106	-0.643519106	-0.656345957	-0.64073695	-0.664090135	-0.648106904	-0.642194385	-0.639265055	-0.619726888	-0.613342691	-0.579777353	-0.593144602	-0.603354085	-0.582576254	-0.581744295	-0.599904732	-0.573943502	-0.573991235	-0.551341506	-0.565961654	-0.599837802	-0.572680011
-1	0.032223983	0.166894043	0.143413874	0.289196071	0.333606194	0.360183366	0.34639	0.2	0.147122562	0.146724891	0.063018242	0.024166167	-0.074718526	-0.142690058	-0.255270953	-0.306956381	-0.333333333	-0.403516837	-0.428579293	-0.44713715	-0.460358721	-0.468781986	-0.484390993	-0.503872032	-0.523053666	-0.550336422	-0.553791887	-0.565824552	-0.581312682	-0.625127943	-0.609518936	-0.632123674	-0.648106904	-0.658435283	-0.672012777	-0.652749394	-0.663708046	-0.646929312	-0.660865945	-0.65502054	-0.652066186	-0.67254648	-0.654386043	-0.647940075	-0.629490348	-0.626031192	-0.622506836	-0.618864923	-0.630868535
-1	-0.096671949	0.110504775	0.142634451	0.288468534	0.208090317	0.079895219	-0.154255487	-0.266575716	-0.147604142	0.066375546	0.392205638	0.634112243	0.77482088	0.809356725	0.659522565	0.603697097	0.555656658	0.491207907	0.428551768	0.382157124	0.349103197	0.328045036	0.312436029	0.302272439	0.261526833	0.271296179	0.246157722	0.240066015	0.255808049	0.2185261	0.2185261	0.247740076	0.215773615	0.21937193	0.212980982	0.20664781	0.226905558	0.193295813	0.186483486	0.189711882	0.200039871	0.200047634	0.181589485	0.166628759	0.166603485	0.140150298	0.132046905	0.085762411	0.068029698
-1	0.613312203	0.888130969	0.761496493	0.688614041	0.500051161	0.320235756	0.076860103	-0.133424284	-0.235733205	-0.146724891	0.012437811	0.268224486	0.550051177	0.761793372	0.766161352	0.782065834	0.814983318	0.789449489	0.781423322	0.788814913	0.777748895	0.765609007	0.781218014	0.782912276	0.753842278	0.767424146	0.753842278	0.751936016	0.751936016	0.75	0.75	0.744006288	0.728023058	0.739879391	0.737481378	0.73554927	0.731109552	0.731061909	0.728809326	0.724163243	0.721783955	0.763616606	0.727295732	0.722209586	0.703701457	0.663590309	0.641571523	0.619145651	0.592362359
-1	0.032223983	0.276944065	0.380358535	0.510367406	0.457757768	0.359528487	0.192103026	-0.000272851	-0.059475078	0.013100437	0.037313433	0.170361494	0.249948823	0.309239766	0.31904513	0.326414788	0.314528359	0.315653373	0.310744416	0.300665779	0.30127372	0.312180143	0.343654043	0.364224959	0.353741497	0.395201219	0.399848828	0.410689349	0.441665609	0.437308086	0.4685261	0.503733788	0.503733788	0.528215232	0.540726624	0.586677313	0.630103621	0.663634737	0.677740772	0.68943661	0.704126677	0.781479331	0.781479331	0.814705303	0.814699683	0.831642102	0.848903858	0.847471108	0.863908806
-1	0.806656101	0.888130969	0.666406859	0.599854493	0.291312801	0.079895219	-0.231084102	-0.466302865	-0.558873104	-0.546724891	-0.544776119	-0.463551029	-0.37482088	-0.166861598	-0.021432305	0.108804929	0.203821656	0.26307321	0.310744416	0.349667111	0.38081622	0.406090072	0.437308086	0.441919513	0.446208113	0.472895773	0.476946334	0.488383903	0.503872032	0.5	0.531218014	0.5519455	0.5519455	0.560963272	0.59011663	0.619970496	0.647167293	0.647121961	0.661087982	0.68971894	0.704411472	0.763616606	0.745456169	0.759511137	0.74100414	0.757258521	0.773819272	0.771674543	0.766927932
-1	-0.161119915	-0.000454752	0.047544817	0.24408876	0.333606194	0.320235756	0.230517334	0.066848568	-0.029617144	-0.066812227	-0.139718076	-0.170760935	-0.224974411	-0.309551657	-0.383167799	-0.425976974	-0.444646648	-0.473911045	-0.512806045	-0.512383489	-0.539901222	-0.5314739	-0.547082907	-0.566078456	-0.584782061	-0.597054716	-0.615520282	-0.612542846	-0.612542846	-0.64073695	-0.625127943	-0.632123674	-0.648106904	-0.658435283	-0.655638916	-0.636238141	-0.646919594	-0.646929312	-0.627005273	-0.637798388	-0.634693703	-0.636225606	-0.636225606	-0.629440932	-0.629490348	-0.644703614	-0.622506836	-0.656919166	-0.669660885
-1	-0.354463814	-0.111414279	0.047544817	0.199708985	0.208090317	0.080550098	-0.038382821	-0.2	-0.205875271	-0.146724891	-0.139303483	-0.073297384	-0.075127943	-0.023781676	-0.085206482	-0.069239501	-0.055505005	-0.070221814	-0.042127138	-0.056990679	-0.031713023	-0.031218014	-0.015609007	0.007744065	-0.015369111	0.023232195	0.030738221	0.023232195	0.038720325	0.046827021	0.062436029	0.071924538	0.055941307	0.07320385	0.081990095	0.091069036	0.092597944	0.092567874	0.101831807	0.120823275	0.130549939	0.145566323	0.109245449	0.129933737	0.12990735	0.102805455	0.094350117	0.085762411	0.048633524
-1	0.742208135	0.610732151	0.381137958	0.332848308	0.166479075	0.040602489	-0.115337385	-0.266521146	-0.205875271	-0.066812227	0.037728027	0.195126822	0.350255885	0.428460039	0.383167799	0.366304524	0.351835002	0.315653373	0.311019667	0.300932091	0.301533663	0.296827021	0.296827021	0.286784309	0.261526833	0.271296179	0.276895944	0.286784309	0.286784309	0.296827021	0.296827021	0.311935019	0.311935019	0.349565356	0.344240293	0.388542273	0.395065296	0.411814892	0.423785734	0.431104335	0.44353943	0.490912339	0.472751902	0.51871901	0.50020471	0.514210937	0.528481159	0.524010044	0.514777659
-1	-0.096671949	0.111414279	0.237724084	0.377228083	0.333606194	0.240340537	3.15E-05	-0.2	-0.323862268	-0.333187773	-0.367330017	-0.268623927	-0.249948823	-0.261988304	-0.255270953	-0.267390952	-0.240824992	-0.263303069	-0.294256892	-0.284687084	-0.285937094	-0.297082907	-0.2814739	-0.302526343	-0.307886117	-0.302526343	-0.292265054	-0.318014473	-0.302526343	-0.312691914	-0.297082907	-0.312197039	-0.296213808	-0.300869287	-0.295145553	-0.272719891	-0.294086887	-0.260530335	-0.271190674	-0.258628721	-0.234841796	-0.236398279	-0.236398279	-0.222156515	-0.22219358	-0.214931815	-0.226381572	-0.218983453	-0.242627069
-1	-0.161119915	0.221464302	0.332813718	0.510367406	0.374535284	0.280288147	0.038445795	-0.2	-0.382614977	-0.466812227	-0.570066335	-0.634511684	-0.775230297	-0.833528265	-0.872800139	-0.88162802	-0.870488323	-0.894839674	-0.899258199	-0.90252996	-0.889004419	-0.89073695	-0.921954964	-0.92255935	-0.938523558	-0.953789514	-0.954144621	-0.969277644	-0.953789514	-0.969037871	-0.953428864	-0.968295559	-0.968295559	-0.983785727	-0.983652982	-0.967004561	-0.966450619	-0.949663552	-0.949236747	-0.931139626	-0.895565745	-0.927388023	-0.963708897	-0.944532897	-0.907592461	-0.906729724	-0.905850727	-0.923922706	-0.941843273
[truncated: 539 more columns]
