# Supplementary material for: ELM-KL-LSTM: a robust and general incremental learning method for efficient classification of time series data
Source: PeerJ Comput Sci. 2023 Dec 21;9:e1732. doi: 10.7717/peerj-cs.1732 (PMC10773756; doi:10.7717/peerj-cs.1732)
Supplement: Supplemental Information 2 [file peerj-cs-09-1732-s002.zip › raw_data/CASIA/201liuchan_train_random.csv]

0	1	2	3	4	5	6	7	8	9	10	11	12	13	14	15	16	17	18	19	20	21	22	23	24	25	26	27	28
12.46825266	12.46825266	12.46825266	12.49160719	14.85067299	14.37489736	15.01820028	18.20062779	16.5945838	15.8347948	14.01936792	14.2504491	14.15680279	15.69556413	15.25650285	12.84016726	12.29479833	12.52173502	13.7089296	14.70651902	15.06624381	15.6311152	16.67957932	14.82512309	13.85809079	11.37281692	12.34372982	13.57723987	3
7.388400839	7.388400839	7.388400839	10.2141145	11.99055633	9.627563149	10.17395005	10.01612516	12.5386821	12.7269857	12.69604354	11.97960624	10.33406569	11.25485237	10.62542631	11.27661765	12.63427732	13.27034607	13.06706005	12.52949861	13.90853227	13.21735591	13.11871041	12.06399382	11.68591721	11.57310768	10.07178766	10.95649846	1
6.720524839	6.720524839	6.720524839	7.207225428	7.318249614	7.917628911	7.989705837	9.203567977	9.272034898	8.958196425	9.147077664	9.389822652	9.201339205	10.12274072	10.8041588	11.51198055	12.78633527	13.62407475	13.49536616	15.75815466	17.27215511	15.74845578	17.33316367	17.31709196	18.32085532	18.25077646	17.23248671	16.1722403	4
5.217655874	5.217655874	5.217655874	3.947419012	4.661613427	4.420349236	5.028301141	6.158047624	6.04832561	5.008253306	5.761362881	6.328796381	6.863119384	6.742290144	8.372256254	9.156237521	8.286374011	6.47543242	6.551685686	6.791831345	8.353623163	8.988544863	8.341698391	7.684670503	7.541656644	6.664337205	5.800975109	5.858852796	5
11.71646627	11.71646627	11.71646627	12.51831436	17.07168608	17.67143629	14.35419572	14.71896381	13.98336072	13.55266218	13.60573367	11.7820675	11.53774058	12.00346369	12.51296562	14.09073945	16.00109399	16.03658364	15.70185756	13.7134436	13.48823998	12.57369805	14.54430567	15.33104152	14.98739123	14.00438205	13.13876674	12.04466181	5
5.449450371	5.449450371	5.449450371	3.992230401	3.951202466	2.971254774	2.17699117	2.52108346	2.253770707	1.830761933	1.625990135	1.546396161	1.856899673	2.103181041	2.305277836	1.70425973	2.680357265	2.915359233	3.003494106	2.951517084	3.426652289	3.631189319	4.372783446	4.466543987	4.888806608	4.910660301	5.250729702	5.192322399	5
12.08546869	12.08546869	12.08546869	12.63265191	12.35176847	11.88229298	11.93085799	11.7499603	12.08841992	12.24321813	12.43260177	12.56985559	12.7952099	13.03761724	13.23661336	13.49544413	14.5649027	16.32539071	18.00212727	18.68803264	19.612205	18.3027141	18.42362598	18.55897828	18.27699052	18.14452243	18.38778328	18.45683494	0
4.303406874	4.303406874	4.303406874	4.22078021	5.179253402	6.243828502	6.302097825	6.491307341	6.45773964	6.457597452	7.197416371	7.023430948	8.113961908	8.370191583	8.838753147	8.929612522	9.18559534	8.853711912	9.702615098	9.904402867	10.82704918	11.43633035	11.60723625	12.61855298	12.7592904	13.3596689	13.3479207	12.79179118	0
8.765955527	8.765955527	8.765955527	10.82880429	13.9173743	13.66567085	10.06591404	9.273526978	8.516763825	8.682278281	8.266633076	8.379669903	8.183562599	7.684103603	8.279878856	8.329768839	9.610650382	10.62339984	12.18927893	12.53629562	15.00376936	14.43699805	13.13461278	13.15178187	13.87049088	13.55155414	12.02843397	11.48156587	4
8.139035055	8.139035055	8.139035055	11.44670208	13.18664056	12.04036409	13.33606087	10.5971887	9.762489732	8.53993278	8.502518075	8.879221941	8.685764449	8.857517651	8.92911716	9.457200888	10.01182031	12.81435709	14.93201123	15.75076443	14.56472913	13.53433801	13.73747716	12.90009977	12.47344159	11.29740278	12.10526627	12.74817017	3
4.137618618	4.137618618	4.137618618	1.977344753	2.563302911	1.96961111	1.164339021	1.777464739	1.720788665	1.635420013	2.096891734	1.695576096	1.764839834	1.64765218	2.235970162	2.418463478	3.131367405	3.595083333	4.441177481	4.151712299	4.00873493	4.494626379	5.007050257	5.561170358	4.903039777	5.129195613	5.016692508	5.248327496	2
8.059460974	8.059460974	8.059460974	8.444602629	8.871310694	9.470817598	10.95852396	10.88346196	8.936851024	7.865046148	7.503781923	7.031501075	6.503434892	6.496415502	6.987026146	7.56159982	8.42038227	10.81385583	10.28107774	10.26835988	10.907398	9.630259071	10.15751335	9.712934612	8.209743108	7.613109412	8.975480651	10.67677995	4
5.369768497	5.369768497	5.369768497	3.84968629	3.618476959	2.958961448	1.528202961	2.615160929	2.661744239	1.674431086	1.378496953	2.22588911	2.156343712	2.102838391	2.276614636	2.810963415	2.991039545	2.767945529	2.826119311	3.627543119	3.749962304	3.923878449	4.331932567	4.226829052	4.790320088	4.840884608	5.15293359	5.270701244	5
5.215849281	5.215849281	5.215849281	4.778866685	5.491572896	4.475511809	4.758576477	5.699778474	6.539393812	6.580646166	6.432639571	6.432494662	6.856045481	8.015014964	8.888010532	9.443989156	8.650725111	6.81054516	6.671126629	6.709262298	8.180921877	9.126008269	8.790233348	8.254359377	8.076764319	7.585870369	6.39828006	5.194989491	5
5.800574762	5.800574762	5.800574762	5.553986937	6.235454572	6.941449492	7.021097426	7.210073912	7.202962663	7.442960791	7.543306672	7.798701012	8.421077285	8.764872617	8.60265395	8.562699047	9.009269333	9.540714688	11.6787664	11.56895294	13.31737033	13.11910495	15.8687728	16.05910136	16.00591376	14.96740036	14.37432149	14.16153114	3
4.920032653	4.920032653	4.920032653	5.285246321	5.189160191	4.395101541	5.595401065	6.741691861	5.499065447	3.533221956	3.480593533	4.105136879	4.061314602	4.900541998	5.508466933	6.199583101	8.001084675	10.15729601	9.063343953	10.49041498	10.12728924	8.587864589	9.751168222	8.291035779	7.733214819	9.355709776	11.35385514	10.90102728	2
4.433311765	4.433311765	4.433311765	3.02051622	3.266990154	2.701293097	2.833255739	4.276890091	4.445112273	3.763389169	3.209655741	4.061380375	3.727114919	4.422059145	4.719484168	5.433419272	5.143457192	5.118148211	5.002516548	5.314743136	6.728477069	6.875768916	5.799900868	5.228460552	5.520718309	5.666437354	4.836087934	5.13797278	0
5.967412714	5.967412714	5.967412714	4.997451085	5.857840501	5.944952512	6.038252576	7.667409209	7.415518252	7.807646343	8.563219019	9.208551041	8.298156626	8.551082682	10.17353919	11.23707941	11.29162383	9.402502683	9.471171997	10.14674659	11.78090483	12.077153	11.08873163	11.07548415	10.95914283	10.52280014	8.635113449	8.496927084	5
7.653288312	7.653288312	7.653288312	8.721223689	10.66490245	8.86881016	9.001985671	9.509622706	12.46333269	12.94259241	14.00661675	15.074932	14.84752172	14.69995441	15.23285466	15.79364838	14.50291231	14.18254403	14.97208746	13.96926002	12.87042469	14.10103272	13.82933269	12.69306958	13.1679194	12.74074315	10.96207554	11.53098745	4
7.299276208	7.299276208	7.299276208	8.456518344	10.61130418	8.339099895	8.612857887	9.285654409	12.47304826	13.02035881	14.02170288	15.0489475	14.86330153	14.63355128	15.21992517	15.78538063	14.53650263	14.18466038	14.9842464	13.95985585	12.8632118	14.09750374	13.84874091	12.64952842	13.16389679	12.74680199	10.88675622	11.44949283	1
9.685461192	9.685461192	9.685461192	10.61329431	11.79467427	9.614873214	10.40151831	8.909607429	9.077444447	9.00282412	8.186970965	6.925764997	7.032725166	6.86878777	7.061591053	7.527800926	8.829975718	10.9980782	12.4873116	11.5801577	12.73228604	12.01258341	11.70685464	10.16971194	10.76342412	10.37188585	9.020267556	9.511644938	4
6.774403362	6.774403362	6.774403362	7.200106124	7.015092778	7.22996064	7.797874903	8.709835827	8.763495806	8.946530286	8.952678606	9.345380863	9.30148655	9.894592388	10.53037419	11.00053379	12.24623663	13.13233982	12.95695076	15.58185103	17.13321863	15.71035721	17.33543968	17.44558592	18.48817923	18.27301438	17.60193586	16.45676728	4
10.90724309	10.90724309	10.90724309	11.57237348	12.99576264	16.64189538	15.80921235	13.86030012	14.74137896	12.97272752	11.89138452	11.80553754	11.55986824	11.52163566	11.87779576	11.96984918	12.6248913	14.71952205	16.67455293	17.75500681	17.99951986	18.1227086	17.45786845	17.1529745	17.13932101	14.29149325	13.07685347	11.85069266	2
10.83266823	10.83266823	10.83266823	11.45598702	11.49195283	10.34267796	10.69271701	10.6987034	10.51840111	10.61104244	10.85751608	11.07765345	10.9221274	11.37582158	11.31606782	11.88619162	13.49713014	15.73730337	18.15501453	18.40560446	19.18170783	17.63911389	18.13756387	17.7487244	17.7766149	17.19314057	16.94395671	17.09633517	0
7.895728136	7.895728136	7.895728136	7.096370829	7.916917127	8.142446025	8.89268538	8.788001296	8.802122377	8.757519204	9.247001438	9.450203196	9.744941759	9.774167852	9.874662102	10.03144353	11.02197775	13.59010918	14.47504551	13.85343009	15.74799832	15.54347666	16.10641799	19.37595965	18.37324566	18.51680814	18.08973876	16.60996906	3
9.005380192	9.005380192	9.005380192	8.770791057	8.232649379	9.857340315	8.078799668	8.346090973	8.791928568	7.591388302	7.538650261	7.497539488	7.159891116	7.133791287	7.231278209	7.350732699	8.365833948	9.620390114	8.767676402	8.241687672	7.284604581	6.647544396	6.668043593	6.584591223	6.480639539	5.927118421	5.733865654	5.755616661	1
9.12702255	9.12702255	9.12702255	11.67714132	14.10795546	11.24818107	12.42068285	10.95764791	8.968063021	7.792932687	7.383401232	8.292408511	7.358809923	7.746127175	7.577926116	8.139511777	8.9889861	10.20086644	13.3227266	12.71240086	11.80911946	11.14453131	11.11898569	10.19578263	10.39400649	9.719958499	10.01125924	10.58762278	2
8.462132323	8.462132323	8.462132323	10.14055249	10.50840786	12.38078818	14.13722661	15.90007178	14.20020572	12.49348933	11.04758686	9.770818232	10.07552929	10.49568433	11.06854693	12.67874353	12.74175687	15.06752253	15.33579928	15.48737793	15.81890133	13.62358136	14.2968807	13.9028507	12.49179085	12.39211569	14.13525687	14.9242761	3
11.12593421	11.12593421	11.12593421	12.88173617	14.60603753	12.2771504	15.63765188	14.85180605	12.35637746	11.5787985	11.27050662	10.82402498	10.59519546	10.7333473	10.99545391	11.45681059	12.91236136	13.83374893	12.13096775	12.35161427	14.30893588	13.69979058	15.87005342	16.70304718	15.39140021	16.16624373	15.49207798	14.314867	3
5.590247449	5.590247449	5.590247449	4.176744001	5.507360781	5.704239683	5.474003887	6.155393714	6.790406881	6.512702438	6.538969679	6.715721012	6.53048208	6.708722993	7.578016712	7.383276069	7.240262792	7.140786169	8.604082751	8.4630272	9.293988619	9.756266876	9.634573554	10.41469154	11.18014763	11.56760853	11.69749065	12.31157	2
12.78661894	12.78661894	12.78661894	13.30142686	14.50364077	15.91222007	15.63029465	13.46505445	11.99879419	11.54561441	11.65371359	12.02543427	12.0034769	11.8202603	12.80603284	13.0331449	13.4872495	15.75477977	15.97729783	17.89548695	18.66769286	17.64754894	19.66690027	18.50298712	19.11727879	19.11541375	18.44704907	17.20973258	0
5.268954043	5.268954043	5.268954043	3.869564448	3.583981567	3.413036859	2.043833617	2.585268509	2.193142851	1.60776115	1.160786955	1.542499441	1.865702126	2.193103152	2.184801007	2.640802797	2.472071335	2.686536379	3.295492328	3.494521312	3.493717653	4.136771864	4.521934123	4.481388446	4.760077764	4.797042115	5.257505729	5.273612579	5
9.604605476	9.604605476	9.604605476	9.849794731	13.3538106	13.7660757	10.2820932	8.779054307	8.727120235	8.424777201	8.596343914	7.761281537	7.776772498	7.643648213	8.743374472	8.811896501	9.404105471	10.20625669	11.60997012	11.97280499	13.64291613	14.16692315	13.50637449	13.91194147	13.85433551	14.24766634	12.31409704	11.91227036	1
11.25147447	11.25147447	11.25147447	13.49630226	14.89918379	11.41314639	14.52718328	12.30766675	11.20411035	10.35937002	9.879179353	10.20234377	9.995068408	9.781074473	10.35975377	10.57301624	11.38532566	14.65284374	15.82645821	16.17469266	13.88081336	13.26568496	13.31548932	11.05670578	10.68708782	10.91793214	13.80397478	14.02111377	1
4.268492902	4.268492902	4.268492902	2.361585476	3.54502738	3.159357415	0.445663792	2.656472762	2.675406778	1.722891533	1.212673265	2.522336047	2.618612756	2.231296053	2.019400146	3.012160857	2.987752031	3.087057591	3.856214751	4.521745863	4.587041013	5.249859911	5.36771541	5.230881221	5.471177649	5.637960806	5.902009905	5.517854056	4
10.09693337	10.09693337	10.09693337	11.81066491	15.39440747	13.61744527	15.04275826	14.68416091	12.08145205	11.03323979	10.86706048	11.13935733	10.90021006	10.94600254	11.11190401	11.27844481	12.92971794	15.87447078	16.81487378	17.19407907	14.65307019	15.20613551	15.45425989	13.17182004	12.87378407	10.40867497	12.41027834	13.35393022	0
9.040414643	9.040414643	9.040414643	10.36052284	10.49184826	10.44944463	10.73110806	10.51397016	10.88896899	10.85250978	11.23171809	11.51099148	11.6743437	11.83975157	11.77509151	11.80757709	13.50916154	15.48863447	16.9556323	17.04147141	18.42537986	17.40173906	17.69475705	17.01657235	17.1757662	17.09608179	17.08902551	16.46664486	1
9.945813198	9.945813198	9.945813198	11.09780517	10.95806601	10.95492819	11.25759733	11.42644843	11.58466947	11.66926589	11.54911967	11.63320254	12.05909794	12.35788458	12.25758557	12.49759312	12.74889171	13.54690048	12.92840377	14.02974932	15.03043666	15.77557126	16.92253349	18.08863544	18.41102031	20.41012853	20.10254595	19.37325598	0
7.589355342	7.589355342	7.589355342	7.273132032	8.427811114	7.93397705	7.486132994	7.120773409	6.458118828	6.392904306	5.929815284	5.087585197	5.383891336	6.102639028	6.398425278	6.90276447	7.914633901	10.21521189	8.974916537	9.042669704	10.49402422	9.223202622	9.562008702	10.87555538	10.45801496	10.76095167	9.36409995	10.30096503	4
7.076200912	7.076200912	7.076200912	10.49557225	11.6888512	9.346973197	8.862675453	7.672241514	7.265282505	5.217948816	5.849875451	5.241759716	6.070185108	6.138654515	6.507009791	7.140520904	8.623255569	10.46360917	9.967392813	8.030672008	9.545335442	7.890209755	8.159743569	8.83094499	7.467009581	8.231947947	8.692324767	9.242805727	2
5.556383815	5.556383815	5.556383815	4.120505894	4.898273756	6.37337577	5.59476878	7.14418271	7.026961397	7.220576103	8.158667928	7.559068164	7.383858922	8.502053255	9.395164091	10.30780535	11.51081343	10.48548333	9.96366138	10.05972641	11.32922069	11.61631315	11.22447099	10.59858321	11.48980035	11.04450143	8.786974617	8.258476785	5
5.634560114	5.634560114	5.634560114	3.128562916	3.970019668	2.925195338	1.240223166	2.724941327	2.656568517	1.373582789	1.204991664	1.588236528	1.908283338	2.566957026	3.049259024	2.261805187	2.742042818	2.474119987	2.660336154	3.589022662	3.901225123	3.995963869	4.220363136	4.373408033	4.927519207	4.888197605	5.06678141	5.553308757	5
4.120394427	4.120394427	4.120394427	1.788213069	3.076523558	3.207085128	4.065965369	3.550303128	2.667666377	1.652790012	1.094414768	2.046493326	2.012616062	2.272644489	2.286951833	2.780475493	2.753312836	3.113498422	3.66049869	3.918057914	3.723847862	4.187425809	4.924097735	4.493303633	5.533954483	5.961128016	5.871743954	5.153800088	2
8.289612107	8.289612107	8.289612107	9.380292467	8.677484806	9.530541727	9.364864617	9.705873812	9.954349307	9.968351863	10.07076394	10.53424643	10.86828738	11.95259315	13.75805322	16.15705837	16.31968155	15.43105492	16.02810375	15.38377094	15.18991107	15.6889306	17.12907209	17.83461526	16.69336209	16.2440813	15.74330453	14.98985877	3
9.014006314	9.014006314	9.014006314	10.51667502	11.42999968	9.217363911	9.9638367	9.560580715	10.50224869	10.42560885	9.448937091	8.959813934	8.496119888	8.281663885	8.057485944	7.719046846	9.771966696	11.9447177	12.85842419	11.43871066	13.05124978	12.7802898	12.80846946	11.41682096	11.29212642	10.23601599	8.980733072	9.943775233	1
10.15134134	10.15134134	10.15134134	10.6734013	12.3557823	16.34078068	14.68163811	12.16935535	11.74814242	10.60145385	10.19545116	9.609326448	9.878450091	9.610743603	9.863182305	11.18365949	12.71868697	12.1097898	12.20139884	14.07608217	14.376933	15.4111982	15.05604902	14.72660798	15.53954271	14.30753623	12.97037651	11.51215948	2
8.366962755	8.366962755	8.366962755	9.512684495	10.39311582	9.898492819	9.405961949	9.393990643	9.65608601	9.537833208	9.710744438	10.103673	9.713380253	9.920235357	10.2416335	10.91719207	12.85259706	15.13658723	16.0688053	16.97862943	16.79914271	15.1243059	15.11593286	14.61140186	14.8774508	14.53117591	14.26087267	13.81034759	4
13.1182726	13.1182726	13.1182726	13.86332575	15.38784025	17.58994258	16.37802056	12.66341608	12.54732905	12.4367512	12.26917624	12.08051572	11.95995479	11.35831482	11.64679596	12.23640436	13.56588089	16.07247385	17.54373957	16.2814896	17.13739927	16.10119696	17.3254243	16.77619918	16.07727278	15.78460678	15.63028641	15.30636731	5
8.895385474	8.895385474	8.895385474	10.58412468	12.14361831	11.84053863	10.22954893	10.88917565	10.73880446	9.95432241	10.8043805	11.78108252	12.66702358	14.22883769	16.94640935	18.01422494	17.46994493	16.84697072	16.72080364	16.99148679	16.86214304	16.21519369	17.22264325	17.9907625	17.96122578	18.06291131	16.96612049	16.50093828	5
4.696399529	4.696399529	4.696399529	2.364904182	2.52889405	2.244972302	0.60277598	1.553917047	1.556223133	1.289725467	1.631484145	2.111562525	1.914438233	2.876061743	3.853499172	4.172539068	4.316916527	4.645758086	4.719146833	5.341558814	6.155061491	6.34343846	7.237754437	7.657264698	7.941362765	7.996214	6.918310746	5.973856425	0
8.423998868	8.423998868	8.423998868	9.427829764	8.719699632	8.930347354	8.412435895	8.273381431	8.119682225	7.548860663	7.455147967	7.866808385	7.652922109	7.272471395	6.958876447	7.337637979	8.232731879	8.753276942	7.901192372	7.731660998	6.894832898	6.465845501	6.368246937	6.244055843	5.724412034	5.195057152	5.117456149	5.26642591	1
7.965475519	7.965475519	7.965475519	7.996920329	8.164003335	8.350783225	7.972172728	7.841218674	7.800055258	8.981111757	8.835761217	8.751846243	9.468764473	10.37841462	11.62935401	13.49041292	15.24215138	16.06729473	16.85809493	16.20862405	14.87333802	14.34294744	16.06325122	17.2541097	16.38004077	16.26746008	15.7986581	14.6676157	4
7.468460983	7.468460983	7.468460983	8.325419967	8.785707295	8.588412973	8.619158799	9.255332123	8.924211356	9.177091381	9.156761171	9.619277895	9.447100544	10.17584389	10.85538781	11.59519506	12.79182299	13.65119677	13.44803827	15.75924589	17.27879584	15.73695071	17.33214564	17.30583921	18.31881282	18.23376419	17.22123699	16.12167503	1
9.153547501	9.153547501	9.153547501	13.36863311	13.80153603	13.72074805	14.26893527	11.60748463	10.29957106	9.994884755	9.398619783	9.085508031	8.786657681	8.608406597	8.27850398	8.387909784	8.710301415	11.40224208	12.27912936	13.03359134	10.24617222	9.909696967	9.992790731	8.654059168	8.764098717	8.80466167	10.67349864	10.91463378	1
10.3491968	10.3491968	10.3491968	11.62519857	15.18239948	14.66633406	16.76562938	17.4749864	15.23725164	15.88005034	15.05079632	14.36520859	14.13398935	15.02289546	13.35282209	11.67667568	11.93657192	11.97169157	13.58509694	14.1923169	14.29640958	15.41086392	15.85106889	14.43034691	13.88455508	10.78158643	11.03751837	12.18340225	3
11.80810386	11.80810386	11.80810386	13.15568849	13.77130769	16.51178242	15.93507583	13.23977359	17.25838198	17.86551503	14.58414069	15.30996266	12.61310525	13.05647762	13.66010337	13.61352851	14.34269698	15.12317077	13.33427712	14.62338583	16.71787437	15.94919556	15.3623539	15.93137335	15.11437662	14.17150042	13.23850455	12.25303882	1
10.79091342	10.79091342	10.79091342	12.50517805	13.25262395	16.98567039	15.74039789	12.60533714	11.8263556	11.51389544	10.72367329	11.04708201	10.51415693	10.20574399	10.57027233	10.49759229	11.04348038	11.84395435	13.87666183	15.82400348	15.79494308	16.25104585	16.17027223	15.33717091	15.71459948	13.66309466	13.28271029	11.9593731	2
9.027544048	9.027544048	9.027544048	11.85262381	14.35636346	11.31557867	12.00272512	10.98649716	8.762432938	8.402881116	7.714420547	8.156329519	7.305230434	7.236119299	7.296511442	6.984793978	8.521978892	10.38106902	12.62645528	13.82861034	12.49007353	11.53907962	11.9444861	11.29112222	11.49860665	10.83087511	9.912549833	10.11264741	2
9.037466586	9.037466586	9.037466586	12.53744568	13.0554387	12.073235	12.40001512	8.97641483	8.305536192	7.982115871	7.286823454	6.919541884	6.636797331	6.561942915	6.550303163	6.388059453	7.205257681	9.267972477	12.21691077	11.37629509	11.17495821	10.89434921	10.50970439	7.618330624	7.548934599	8.53494367	10.10042121	10.43952859	3
9.991214568	9.991214568	9.991214568	12.02542647	12.90481033	12.56730565	13.68417903	10.58383203	10.06798394	8.627356238	8.282639631	8.22859346	8.163064132	8.240610308	8.779358762	8.458292798	9.769015278	13.12707287	15.28572124	15.59404605	13.20982082	12.79965461	13.10651949	10.67837735	9.969852742	10.53240375	11.78667225	12.74106166	3
4.529379737	4.529379737	4.529379737	3.412003554	2.854659393	2.563210491	1.589793169	2.066301693	1.67006383	0.676122212	0.999423236	1.948292249	1.662703418	1.374334168	2.377673829	2.668521207	2.972534683	3.390214711	3.166074998	3.83998996	3.595849053	3.960814855	4.421044552	4.69244999	4.471481027	5.135480714	5.120572211	5.010410285	0
9.138386003	9.138386003	9.138386003	8.787416721	8.899686584	8.930235344	8.993059967	9.767765344	9.637227083	9.486456369	9.850001487	10.61530783	11.57832201	12.10440986	13.87050203	15.04655236	16.55284412	16.04576383	16.60605743	15.7922606	15.57396582	14.38681039	15.88126831	16.76083413	16.09643911	16.0617206	15.60483595	14.64832529	1
5.92367504	5.92367504	5.92367504	7.256035692	7.652784648	7.0082641	7.07405347	7.385870613	6.865363569	6.450325897	7.039711642	6.625481365	4.746307987	5.62873271	6.365792437	6.749865529	8.637367648	8.528780825	7.09987896	8.927542412	9.375009985	8.205192118	8.646952153	6.810350116	8.061819018	7.501220503	6.316900288	6.469037132	5
10.31144494	10.31144494	10.31144494	12.23702766	12.20531551	15.85281878	15.4703128	12.65497616	11.75467554	11.03643686	10.32529489	10.23604726	9.676285181	9.683546872	9.647461074	10.2752608	12.14465141	15.53156762	16.10157212	15.84318344	13.08414778	14.01842027	13.97779037	11.3139531	11.12717139	10.73310671	13.209405	13.94251796	0
12.61208798	12.61208798	12.61208798	12.83350448	13.43022931	14.59472459	18.31489748	16.87780507	15.46089218	19.67245055	20.26413499	16.13377804	18.16683115	16.47970433	17.57456526	17.03592615	18.03063465	15.64290764	16.05665313	15.76408696	16.61337138	16.97107226	16.75047488	17.61232393	16.97873783	16.43747461	15.3669935	13.3664875	5
11.66911574	11.66911574	11.66911574	12.25466513	15.66088008	14.58249102	12.96765583	13.12491553	11.0751234	10.93790813	9.659530509	9.670994132	9.458685425	9.620735145	9.936651927	10.90548654	11.72291649	14.30302692	15.57587604	16.24490091	14.51281877	13.35409798	13.14967406	11.03319579	10.80663171	11.18690773	12.93704397	13.22804819	1
11.6893493	11.6893493	11.6893493	11.54556102	13.63985918	16.75151522	14.22521327	11.26116089	14.01721709	12.33101616	11.88399499	11.54136965	11.88025259	12.59599971	12.95793896	14.29742706	17.43614421	17.54269774	16.88746433	16.23836301	15.64307039	15.0317719	17.15750528	18.4841087	15.57616213	13.0244672	13.40757156	13.07878438	2
10.24095055	10.24095055	10.24095055	13.358906	13.47628674	13.5433596	14.00618623	10.32643493	9.467989762	9.340483903	8.091939874	7.798138188	7.13210589	7.109206395	7.271147599	7.393829928	8.448903035	10.81744647	11.51843373	12.33452284	10.37972968	9.190875097	9.117708097	7.79183458	7.776279441	7.581332757	10.15395924	10.58664216	1
5.259557215	5.259557215	5.259557215	4.544459407	4.060414929	3.958604898	4.007369625	3.774033024	3.936550725	4.13233263	4.492625278	4.458280842	4.435373356	4.897717708	5.265851168	4.625918929	5.61567978	6.30341242	5.260130176	6.458113037	6.48377209	7.659762905	7.649782561	7.353968873	7.80933213	9.535469044	11.52319565	11.87413794	0
8.765051316	8.765051316	8.765051316	10.43657185	13.349356	13.23575581	9.27684519	8.310337095	8.74468504	8.393513657	7.56918573	7.172933306	7.148968426	7.275191428	7.427174705	7.614405007	8.303796771	9.951344733	12.41957069	12.24042451	12.73492311	13.53410953	11.91969267	12.78711665	12.37695491	12.57898764	11.55363757	11.24943236	1
10.18831696	10.18831696	10.18831696	10.47537835	13.93586934	12.72757792	11.97850982	12.75565119	10.15860483	10.34921216	8.831830639	7.598598237	7.575677	7.587182393	7.460846238	8.390705748	9.49649356	12.60120481	13.85102324	12.47751947	13.30739301	13.3533293	13.12202273	13.18964915	11.78682467	12.04663833	10.79497692	9.575273626	2
4.257348836	4.257348836	4.257348836	3.12864525	3.275431413	2.9454581	0.075454934	2.963554236	2.447830552	0.677739721	0.555480955	1.951396673	1.661029207	2.229783524	2.136100705	1.692468788	2.507566311	3.005883839	3.54055074	4.030358302	4.023788971	4.236563641	4.51682916	4.786170995	5.036889255	5.119654043	5.442169395	5.471368839	4
9.134396746	9.134396746	9.134396746	11.76926814	14.0369264	10.45767483	12.25426533	11.17735096	8.032797573	7.169088382	6.406497515	7.377490873	6.13976365	6.959833237	7.087089135	7.002741501	7.989467764	10.17900436	13.13284288	12.31830603	12.25877868	11.6779277	12.24166283	10.74539516	10.43129329	10.07709801	10.01536889	10.49097505	2
8.824201104	8.824201104	8.824201104	12.44130475	13.07455851	11.55746971	11.73075953	9.148457905	8.547153731	8.318751616	8.057355781	7.756131637	7.524403488	7.268789672	7.339128421	7.301593673	8.07961859	11.18830117	12.70489707	11.84800342	13.33405743	12.0901014	11.56396096	10.03416264	9.628761793	8.740490227	9.86809093	10.72786543	3
9.398607084	9.398607084	9.398607084	9.77597059	9.50316856	9.862976251	9.393006556	9.544344051	9.074691621	9.58562227	10.15273304	10.06056146	10.43334312	9.67257318	10.38837146	10.81797805	11.01987548	13.39063428	16.33117167	14.5312132	16.44246117	16.79849115	16.42196565	18.43705224	18.20820265	19.10980442	18.39259544	17.0834678	1
10.17226667	10.17226667	10.17226667	12.26136542	13.26478533	12.24914049	10.70500061	10.87804048	9.247018393	9.407500704	10.5407273	10.58417298	11.01335005	12.51851926	13.68402089	12.53942234	10.95420895	11.28750866	12.32000079	12.16655812	11.62540317	11.60539088	10.48375861	10.51467532	10.6098148	10.8259579	10.29063846	9.025555596	4
10.93195421	10.93195421	10.93195421	13.61070374	14.51484756	12.08703688	12.58730223	8.606536067	8.725610857	8.237508586	7.959449676	7.496547313	6.587218417	6.720939634	7.220089893	7.742165366	8.917013552	11.95901869	15.07473024	14.48637239	12.18326916	11.63381475	11.30552776	8.747984842	9.502907498	11.28435137	11.92946665	11.5302673	4
12.24547496	12.24547496	12.24547496	14.01781416	15.45105028	18.81142375	18.21439342	14.99470139	16.94553259	17.01004546	14.0736366	14.40908765	16.20878101	16.2062987	13.18717842	13.2233246	12.54132737	12.10210971	12.85988656	15.02508646	13.28229226	13.69489533	15.13316336	14.13465683	14.33986713	12.48398016	10.79741602	11.73178083	5
8.156835328	8.156835328	8.156835328	10.99906743	12.22089117	10.37977119	10.18163778	8.704318638	8.160851427	8.675188011	7.324075012	6.047108576	6.632617976	6.285006036	5.678427139	6.852392	8.713132835	10.46738503	12.57767556	11.77555037	12.92424859	11.78405716	11.65251035	10.67638055	10.61887564	10.14875903	9.222119637	9.60718032	1
6.97182772	6.97182772	6.97182772	8.157718376	9.705972633	10.40641844	10.0564808	9.323498612	7.841333684	7.186792171	6.752030878	6.38759756	6.346972629	6.275245549	6.415607482	6.887607487	7.681329542	9.942238048	10.37353526	8.762604987	10.22057859	8.677671179	7.162956102	8.372576967	7.903247274	7.55785965	10.39572864	11.12413259	3
10.66454417	10.66454417	10.66454417	11.17292593	11.89685178	13.00025878	11.88077529	12.52424842	12.52279096	12.90208673	12.38900314	12.60322117	12.94902815	12.65567513	13.19070857	13.43281259	14.42118251	16.62880307	19.17776272	18.05968744	19.29513779	18.64671594	19.38337249	19.2530916	19.69340035	18.79406778	19.10492213	19.1661486	5
7.816833637	7.816833637	7.816833637	8.284927792	8.316031381	8.461881746	8.32301676	9.145982975	9.275594155	9.49344359	9.707223547	9.828707474	10.49924762	11.04063738	12.22323507	13.92595138	15.43208793	16.21027809	15.92306071	15.35818141	15.58408242	15.78043862	16.81074812	17.50388329	16.90507497	16.52314065	15.62396806	15.276924	3
4.234010849	4.234010849	4.234010849	3.37612057	3.056730087	2.460654225	2.09962695	3.019113711	2.797686419	2.426971293	2.59810657	2.705362501	2.796663815	2.630570122	3.139626991	2.864933002	3.050387452	3.15069969	4.130296788	3.804534582	4.187807608	4.609986579	4.733811566	4.791226458	5.082828034	5.233784791	5.376974377	5.41777888	3
5.890464342	5.890464342	5.890464342	5.169010713	6.674976542	6.28719733	5.540865928	7.656396957	7.258932679	7.556309089	7.883547369	9.095169146	8.164057787	8.364965709	9.651216262	10.72247963	10.95123152	9.79043346	9.559845869	10.04375495	11.33046917	11.53925512	10.84109267	10.95507603	10.89418981	10.2636518	8.41372405	8.707314093	5
6.691363139	6.691363139	6.691363139	8.153195079	9.072339492	10.51976212	12.01007933	10.03843285	6.161932133	6.947456253	7.595007468	8.134964278	8.189436677	7.628484368	6.712628335	8.650800234	10.12652561	11.01039631	11.55336739	12.28180884	12.06007261	11.13128217	12.09293853	8.755663967	8.114555794	8.017514528	9.03371245	9.884034765	2
7.08561535	7.08561535	7.08561535	8.829892997	9.846235273	11.39110982	15.17612122	13.64696495	11.64489404	15.29938321	15.7847031	14.55354314	17.42176274	15.43922542	15.07090723	14.8546472	15.67505197	15.15798752	15.11524467	15.73406472	16.13473499	15.39793442	15.81760416	15.77691331	13.53615515	12.33352181	11.24887229	11.14002245	2
8.989551974	8.989551974	8.989551974	10.99394514	13.92630045	13.65115663	9.8454478	8.931686122	8.095042133	8.183319956	7.807363062	7.914963391	7.781665566	7.53149026	8.13958984	8.189858222	9.602562889	10.67817732	12.17978376	12.54139141	15.00292664	14.43814947	13.13490976	13.1378027	13.87273321	13.56977548	12.03953917	11.48456324	1
7.304724735	7.304724735	7.304724735	6.143855106	4.757779816	4.58161282	5.930910312	7.342394347	5.812178799	5.065871466	5.227588623	4.658959931	4.25737944	3.853647465	3.202818062	5.033959876	6.378813915	7.739072716	8.096003546	8.303387004	7.163307177	6.901529439	6.951422708	6.252403255	6.984525557	5.600054993	5.634660172	5.69796712	0
8.750953219	8.750953219	8.750953219	12.02594573	15.02684695	12.48554681	12.01758748	10.37761699	10.09636689	10.02003802	10.35191177	9.912827289	9.566386037	9.578285996	9.712895928	9.997408337	10.68762572	14.34766917	14.94760486	13.49110675	14.39276545	13.16696809	13.33490346	12.02979001	11.29020068	11.03007687	13.31345501	13.56193541	1
8.563340453	8.563340453	8.563340453	9.107939544	8.504905678	7.276800559	8.630948295	9.554824722	8.060366359	7.602816285	7.665154135	6.948298887	5.785768863	6.146975676	6.482706794	7.226005989	9.475140653	11.3167001	10.03236275	10.27539692	9.240071978	9.272954111	9.369724369	8.38572208	8.061914083	7.490209422	6.484916474	6.690079534	4
4.379448773	4.379448773	4.379448773	2.240813188	3.405388375	3.168922354	1.684948153	3.029250646	2.460861525	1.01055101	0.44218673	2.353080744	2.542596995	2.164542237	2.259007201	3.095269796	2.961360626	3.327662678	3.771713256	4.548324207	4.711919404	5.248047667	5.376409152	5.136661438	5.196633967	5.747820186	6.129592609	5.675272207	4
10.04776085	10.04776085	10.04776085	12.48553585	13.30896158	11.66329299	13.15082174	12.38788862	11.50079909	10.76939624	10.6749519	10.54433678	10.526451	10.48960477	10.36340894	11.06302643	11.87082061	12.69166198	11.84852029	13.69289872	15.26187397	14.10478067	16.38734277	17.49942096	16.9630564	17.48252893	16.5649937	15.8983101	3
4.059446201	4.059446201	4.059446201	3.60797315	2.743835456	1.988833033	0.045724299	2.069115723	1.805287265	1.733977811	1.437106472	1.472081767	1.970608741	2.395260618	2.233013425	2.717640604	2.522208292	2.998415697	3.368657931	3.533840613	3.709907133	4.45707053	4.558902881	4.66270455	4.827551714	4.926137004	5.349909021	5.562925709	3
5.42440863	5.42440863	5.42440863	3.470924162	3.820097638	4.482563955	4.063107038	5.583805119	6.374370234	5.736062806	5.845909834	5.412880381	6.188899644	6.748895394	8.230464906	8.345937376	7.923458778	6.310783218	6.131296953	6.307954817	7.608140942	7.901841839	7.598282423	7.221680068	7.309517104	7.067163469	7.317944443	6.296864065	5
6.652820466	6.652820466	6.652820466	6.05225347	7.777719836	8.77284784	9.494064796	9.309425836	9.614742028	9.472900932	9.183287753	9.307958596	9.255045767	9.056573309	8.961086541	8.970303377	9.142105903	9.280219189	9.665776811	9.794513007	10.90579364	10.86756488	10.87946654	11.87006711	12.77153566	13.78743137	13.40660404	12.18877116	4
12.26703367	12.26703367	12.26703367	13.73602746	15.20075468	11.94261698	14.58997494	13.67245059	12.73978862	11.88587589	11.76238244	11.68579665	12.65246551	11.76659373	10.36101909	9.415932688	8.575664618	9.034095447	11.30447433	11.53805358	9.69380589	11.45445791	11.4546841	11.59162897	9.822424207	8.20047943	9.353700086	8.832797898	1
7.920296634	7.920296634	7.920296634	7.021884566	8.502600334	7.604629544	7.093584763	6.950063046	5.742651147	5.156111467	5.229495697	5.195315492	5.229353803	5.979926371	6.178718367	6.553382235	6.960996901	9.437950354	7.893070923	7.881937063	9.716921343	8.43698188	8.664912713	10.76750425	10.42821169	10.75626342	9.12969223	9.046031787	4
11.98228413	11.98228413	11.98228413	11.48721244	12.16558047	12.22510446	11.95908651	12.10238212	12.46393702	12.43002283	12.71263757	12.82997848	12.72899013	12.87335306	13.11304857	13.14138071	13.45441121	13.99339692	14.29538643	14.83233314	15.38450155	16.22778774	17.39259317	18.3927466	19.15135539	20.33164525	20.5095966	19.74861566	0
11.78139452	11.78139452	11.78139452	13.67950477	15.89166582	14.15582681	15.42568875	14.67846189	12.94267934	12.32974924	11.66436737	12.24893556	11.7030103	11.23471595	12.0236076	14.34437704	15.09442569	13.9967753	13.16004849	15.27572828	15.73789697	15.49385299	17.57091498	16.99918993	17.08937023	16.82137627	16.87708922	16.56850516	0
9.083662167	9.083662167	9.083662167	10.85046884	14.3981335	13.15867717	10.443313	9.748049633	9.096413115	9.002652186	9.219184319	8.891412801	8.540766665	8.188458326	8.148163661	8.461037456	9.314754154	10.51837297	13.60970829	13.09427146	13.07185449	12.44030484	12.08109881	12.04356467	11.78314042	11.94439297	13.17453586	13.0422091	4
9.202530424	9.202530424	9.202530424	8.653021884	9.805121393	9.06369683	9.137240358	9.126315828	8.884801275	8.898105025	9.197079068	8.591706435	7.724872856	8.251410359	8.331559704	8.309383761	9.879471011	10.54327367	9.598077112	11.32507293	10.96977856	9.74266759	10.59963301	8.610337038	10.76512348	10.19088389	9.854992309	9.849771734	5
7.459404567	7.459404567	7.459404567	10.03471948	10.38967424	8.995758837	9.425289979	8.825577697	8.590274596	8.052790825	7.738953859	6.95149915	6.863738822	6.743768002	6.295487645	6.55116775	8.736184012	11.79779512	11.49913795	11.27613048	8.668573171	9.631238155	9.561520102	7.451302583	7.656867114	6.509442913	7.143817458	9.418672139	0
4.53411529	4.53411529	4.53411529	2.226772982	2.82713557	3.053827073	2.453458882	4.003103215	3.509764025	3.001645293	3.291421889	3.785701584	3.428205127	4.306723693	4.456107887	4.102859939	4.643900071	4.749784507	4.245218528	4.609332973	6.373643482	6.327979305	5.114748343	4.878356477	4.989750716	5.020867362	4.717324918	5.037677632	0
10.53423156	10.53423156	10.53423156	11.86926339	14.77678736	12.98555116	14.28400104	14.39501646	12.94418607	12.69868326	12.30303509	11.63090037	11.99582888	13.77814952	14.19868442	14.08971262	14.14264974	12.48920734	13.17198036	12.97857459	12.40031416	12.00240893	11.63097836	12.70613312	13.10197116	12.48409254	12.12212626	11.2689911	3
9.763858068	9.763858068	9.763858068	9.483110839	11.83084888	11.73619417	10.44265256	10.8212114	11.83949751	13.69363989	13.53076322	15.17514903	15.44685391	15.70510609	15.62964593	15.72389458	15.06571497	15.38243111	15.7988492	14.51056122	14.47461251	13.98049453	14.37764594	13.46081804	13.47352168	13.2351605	11.61184493	12.40649905	4
8.659177847	8.659177847	8.659177847	11.32458275	15.21980892	13.75622538	15.81216831	15.35232677	11.90578867	11.27651625	11.26982468	10.75790448	10.40458232	10.1270104	10.56796099	12.36553182	14.81562538	14.65427612	13.9904589	12.53128225	11.92254013	10.72067313	13.27195867	13.43553654	11.45335244	11.57660797	10.17808497	10.09647693	1
7.266902252	7.266902252	7.266902252	8.232935852	9.504932353	11.56499074	12.87924774	10.9991197	9.390034163	8.932130111	8.65191745	8.239749439	8.267660605	8.360138262	8.510478181	9.052406917	10.19713184	12.44363145	12.76505959	13.05563904	12.40776028	11.46583218	12.40416774	9.358777393	9.366088358	7.745803887	9.961069393	11.11798789	2
5.433088179	5.433088179	5.433088179	4.557234531	4.247869558	2.334213387	1.701727444	1.89573645	2.080751893	1.637077963	0.604824394	1.366316476	1.500370424	1.530656862	2.249905543	2.263575515	2.580052508	2.492372987	3.307124363	3.413722305	3.589038874	3.803472848	4.508073691	4.694518867	4.820693215	5.635377606	5.706327048	5.592179668	5
11.51253323	11.51253323	11.51253323	13.62288165	16.74946696	16.49856784	13.63688962	15.69273855	13.53247064	14.24200493	12.80092701	12.17576434	11.69630042	11.86396295	11.96549999	12.43796889	14.08826851	16.29985216	16.06791864	16.55475034	14.23232329	14.41754201	14.63960177	13.0078689	14.21987251	11.52925035	10.48713813	12.55857494	5
10.21432323	10.21432323	10.21432323	13.51234079	14.58825508	12.25275966	12.84279024	8.969729932	9.142287889	7.967805673	7.868622946	7.683641401	7.657893424	7.52358432	7.975980743	8.374911248	9.002076232	11.26773687	15.25718991	14.81142109	12.05225302	11.63986861	11.09529631	8.956956359	9.318635078	11.30210702	12.0308581	11.68831776	4
5.581009602	5.581009602	5.581009602	3.311316967	3.388861966	3.188726386	1.714599592	3.278235329	2.773185802	0.904885882	1.176666732	2.280342852	2.24338727	2.696204513	1.853890752	2.329000039	3.067059329	2.835435726	2.792536585	3.772304055	3.742726408	3.544300773	4.102736802	4.736776497	5.183126422	5.094858619	4.844849159	5.270254826	1
9.097249256	9.097249256	9.097249256	11.13692636	11.98399142	10.38512177	10.57819004	10.77553714	10.55359402	11.25376705	11.19656332	10.77277598	10.06939317	10.75910085	10.76418179	11.99937502	13.85242615	14.73455481	13.44804574	13.28123396	15.3975301	14.6477907	17.36774572	17.3173795	17.63670518	16.8440697	16.32667413	15.69577462	1
4.599858781	4.599858781	4.599858781	1.531876599	1.423069626	1.464553216	0.516010513	1.788772205	1.473743942	1.401252576	1.200586612	2.096394714	1.643589657	1.321857139	2.279729407	2.279312823	2.746506293	2.956571149	3.25747413	3.652699213	3.64224554	3.626798282	3.957181363	4.429483977	4.688609475	4.848480147	5.098124257	5.354683421	0
10.47603861	10.47603861	10.47603861	9.870332638	12.9188936	13.14213042	11.87764809	13.69294604	13.3280331	15.19154613	15.13021616	17.31187586	16.03423044	14.97217108	15.69948253	15.63611384	14.44107323	14.33277451	13.48386345	14.89266034	14.05199121	13.56530052	14.02638872	12.9038284	11.94984064	10.7429564	10.56946591	9.723577138	3
13.40843661	13.40843661	13.40843661	14.02879754	14.92491796	18.85453446	19.1496722	15.90591981	16.19104131	17.64847967	14.43872185	13.77062319	13.36877862	14.83599952	15.3047373	16.29718273	13.74968896	13.87547748	14.32155342	15.18385583	15.66446572	15.43870891	16.79943667	16.03993014	14.07441621	12.64896565	11.89463196	13.49310647	5
10.40677139	10.40677139	10.40677139	10.4752592	10.50016898	10.47472389	10.74543324	10.56124428	10.96041959	11.02623374	10.94706277	11.10537667	11.39125731	11.30817077	11.57518508	11.83397666	12.49909574	14.11398796	16.19807798	16.21021507	18.16067624	16.99431214	17.78591918	16.7290512	17.63842685	17.52686959	16.59597337	15.90645077	2
12.13486356	12.13486356	12.13486356	12.30256862	13.24363202	15.02595666	17.90711551	15.48303192	15.36297247	19.646321	19.92079864	18.3657602	19.27594525	16.73587386	17.79535205	17.43391423	18.19326506	15.86934322	16.22063141	16.10274329	16.2947202	16.78335408	16.78492906	17.0581861	16.26088722	16.33750664	14.15898133	13.31081552	5
6.204657008	6.204657008	6.204657008	6.631554236	6.918769912	7.684601353	8.327078522	8.823634131	8.980628847	8.983388694	9.101910852	9.434998853	9.645122551	9.578627642	9.612859419	9.640625212	10.04155401	10.1017536	10.88135403	11.91280888	12.28185993	13.10764997	14.30033447	14.52246826	13.73211748	13.27969066	12.26482613	12.21924505	4
7.778952639	7.778952639	7.778952639	8.314087782	7.546967545	7.980821125	8.386802091	8.898959707	8.103014724	9.449084862	8.857137949	10.19811575	10.11776665	10.00959071	9.617081657	9.344408264	10.75683728	12.1431668	13.11089179	13.56867938	15.84589994	16.47991347	17.68954015	16.75820293	16.85888245	16.16784924	15.84478934	15.3884714	1
6.699884589	6.699884589	6.699884589	9.443000531	11.77358803	8.991340927	9.285581076	9.761705756	12.95621407	13.41563154	14.03893934	15.23089667	14.23566669	14.56507125	14.88613766	15.73458642	14.75237494	14.45839881	14.56622709	14.14201364	13.53022435	14.05736729	14.43915981	13.16907173	13.13456281	13.23768166	11.4299808	11.57869517	1
8.818977953	8.818977953	8.818977953	12.46292357	12.77060351	11.84442772	11.90746296	9.040513581	8.324168065	7.752728769	6.744062926	6.767771202	5.975049073	5.566204282	6.788815752	7.516891955	8.677465892	10.52462221	13.2582419	13.06931136	10.43459776	9.65195175	9.255841922	7.872352412	8.04851588	9.415799469	10.90510791	10.65813496	3
11.08736954	11.08736954	11.08736954	10.18114456	11.30756776	10.86121255	11.75686518	12.51070455	11.59246063	12.03022755	12.54003076	12.61937675	12.71908936	12.93093694	12.91483553	12.91651638	13.07802241	14.53891212	16.75770308	16.13213037	18.68835479	17.75350545	20.34376198	20.11614981	19.50957526	18.85776575	18.50215022	18.11321037	5
9.990832686	9.990832686	9.990832686	11.86097725	13.62837926	18.04581372	17.2725338	13.90897725	15.78091318	14.4123355	12.4792498	12.29135705	13.39866346	15.24202998	16.16156429	14.55327285	14.54092698	15.83685442	16.66925992	17.67636237	16.12525699	17.58245833	18.21044099	16.48136276	14.08958727	13.6608163	15.21098876	15.58016954	0
10.87197643	10.87197643	10.87197643	11.99957309	14.6374295	12.68036869	14.93504248	15.21297883	15.77900679	16.01172024	16.43960728	15.38658973	14.1448298	13.70862325	14.24864819	15.95814297	14.96143443	14.16337528	12.66722167	14.48459263	14.37302205	13.61027612	14.58631185	12.82907728	11.98436761	11.23574257	10.30521684	12.81295014	0
4.615390391	4.615390391	4.615390391	1.936574731	2.352078452	2.708122023	2.215841115	2.969107828	3.634686273	3.104494893	3.079188893	2.632778682	3.170134203	3.616403881	4.547052197	4.364369465	3.78872901	4.458740103	4.502246301	6.132367212	6.87791439	6.833004688	5.205051296	5.139367644	5.352425341	5.02336768	5.04829545	5.037748109	0
9.061886539	9.061886539	9.061886539	8.592690087	9.522480368	9.30910513	8.92427264	9.349657233	9.264624766	9.260976181	9.894042772	10.73214837	11.13107106	11.19400043	12.3591158	14.2358478	16.2319622	16.85835813	16.6962879	16.94410798	15.59229022	15.84869094	18.84369221	18.64741223	17.59445096	17.71705156	17.12616979	16.2702849	2
10.99665466	10.99665466	10.99665466	11.47511252	11.60091647	11.84158567	11.58229743	11.65068592	11.91214262	12.03406096	12.34982686	12.54409159	12.28450769	12.5534698	12.65655109	12.97145945	13.21188895	13.41962467	13.98611147	14.31239157	15.51254186	16.03346539	17.44581077	19.5329607	19.66645087	20.34410892	20.77335103	20.12953424	0
5.717847912	5.717847912	5.717847912	4.805040215	5.387650926	5.273456015	5.457064487	6.887295487	7.175153362	6.827530959	6.586465016	7.548518138	8.135203759	8.639788734	9.929412152	10.12127664	9.207534212	8.861634492	8.971579411	9.642350967	10.7863983	11.50728009	11.26708287	10.3838741	10.2836374	9.782887947	7.815810802	7.693822452	5
4.532959555	4.532959555	4.532959555	4.095131449	5.917984432	6.782466418	6.354217876	7.706305329	7.03372584	8.294829711	7.969481005	8.669331041	8.866528655	8.95828487	9.129221388	8.964533833	8.919725234	8.774779397	9.2862691	9.596330749	9.50193004	10.66948258	10.47581787	11.90859157	12.08368582	12.74817701	11.8791171	11.16029106	3
11.24188464	11.24188464	11.24188464	13.57415429	14.67561088	11.74212708	12.67955577	8.78490885	8.957575921	8.060545009	7.465616547	7.758528851	7.111005025	6.48783684	7.051139376	7.419255309	8.888471181	11.62469278	15.20642882	14.80820773	11.69637672	11.4270212	10.75365793	9.051340188	9.769506354	11.27159679	11.846764	11.34702538	1
9.16152748	9.16152748	9.16152748	10.40882255	11.45589707	7.818995331	10.13502165	8.797857972	9.343270601	9.475481098	8.897385071	8.001263367	8.10171987	7.84410907	8.279396252	7.970810762	9.339556132	11.09734078	12.03023044	11.22567964	12.58417252	12.45275294	12.35645799	10.31252647	11.27256004	10.08760854	8.506542982	9.304057698	1
11.66239484	11.66239484	11.66239484	12.64180809	13.90471952	15.15090091	15.67500056	14.1138856	11.96815186	10.79382528	10.47464224	10.41599126	9.780769546	10.39822868	10.05162525	10.66900176	11.87330064	14.52609391	13.7372562	13.63558796	15.05522303	13.65652576	14.3570795	15.46517511	14.29159942	12.8047315	13.59186128	14.29297095	5
11.08223903	11.08223903	11.08223903	12.35115877	14.41472773	17.96300788	15.90243862	13.40382605	13.89459407	11.97976796	12.60530816	12.35104894	12.48007928	11.89355928	11.73128065	12.52908831	13.42806649	15.12383912	18.20342173	17.97675394	18.39708168	18.44177165	18.33829457	17.98582303	17.61486273	17.93005159	17.18327581	17.4558983	0
9.912560163	9.912560163	9.912560163	11.93432397	15.28187611	13.18530616	11.25540803	10.27368358	9.371795436	9.115967854	8.539761508	8.398723211	8.053919425	8.014599745	7.927953742	7.557184825	9.362250654	10.36004873	13.10133949	13.62526271	13.17866835	11.52770868	11.25095477	12.4797371	12.44968621	11.97238376	10.65503733	10.10959778	4
6.221657953	6.221657953	6.221657953	5.519164779	6.405469259	6.995244272	6.79258112	7.00811296	7.954363263	7.706989208	6.892606717	7.680799939	8.719411963	8.726461454	8.426502356	9.070732229	9.402751828	10.69047473	11.55396061	13.00426283	14.93496923	14.70804322	15.91132805	16.51802414	17.01095852	17.42669604	17.29390133	16.24221397	3
4.626204916	4.626204916	4.626204916	2.790830687	3.323813197	1.661515342	2.430271623	3.800237249	3.136598361	2.350798412	2.391298594	2.886662459	3.325346997	4.429513001	5.725929225	7.119228081	7.26385906	6.25696026	5.672085766	5.426667244	5.40661798	5.131571282	4.788647773	4.877576886	5.488913508	5.819074806	5.093481661	5.405544262	0
5.910830614	5.910830614	5.910830614	6.790531119	7.11106794	6.725297886	8.528055424	8.0088291	7.182719631	6.548606999	6.354004214	5.788837779	5.460879884	5.366142891	5.883351505	6.51012279	8.446273354	10.87780695	11.49999704	11.96748891	9.61312036	10.59764483	10.63924955	8.706270559	7.891542942	7.663689536	8.904337658	9.797848009	4
9.8666715	9.8666715	9.8666715	10.65371578	12.87498941	14.05952909	11.95438012	11.54402651	13.13619391	12.81016385	13.52305955	15.88784676	16.46536516	15.91510693	16.06713357	16.57742614	15.6079639	14.82245221	15.59572636	14.70894741	14.23089544	14.49424468	13.87596893	12.73429669	12.33288295	12.06114646	11.47196104	11.21236804	0
10.15348662	10.15348662	10.15348662	12.21932835	13.88709567	13.10945822	11.15829133	11.46859876	11.00423289	11.87682957	11.4928065	11.15070944	11.6715017	12.82839623	14.30563754	16.82547032	16.70134517	15.98150877	15.53194586	16.4336016	16.69993492	17.61207867	17.91577805	17.0864042	17.36383229	16.81694443	16.50950695	15.99064621	0
11.1574274	11.1574274	11.1574274	11.37678194	12.21063484	12.99293905	12.66428219	13.00738067	12.72393877	12.90010565	13.47020252	13.08512882	13.23338759	13.51375921	13.18694122	13.9848558	15.16276581	18.03902845	18.67241808	17.70760061	19.4408646	18.45161496	19.03844498	18.56382531	18.34365245	18.64364353	18.47589523	18.52750167	5
10.78356982	10.78356982	10.78356982	11.14551424	14.34806333	13.11065706	14.03263567	14.90573541	15.59637882	16.42348213	17.07111037	16.40948011	14.13972904	14.3149451	14.81453107	16.12840953	15.10979051	14.58924296	12.99552683	12.87655429	13.15899149	13.38619214	13.53726462	11.52490958	11.58634788	11.16120207	9.670548516	12.1653919	0
8.202477859	8.202477859	8.202477859	9.530787711	8.690577866	8.927863639	9.335199201	9.291920474	9.482200308	10.35035626	10.69905765	10.31545099	10.54403139	10.73992434	10.94596828	10.51334781	11.72111688	13.97903032	15.49153788	15.3794993	17.69614019	17.42903687	18.0892052	17.58967421	17.53434603	17.11835688	16.7476708	16.69528834	1
9.3282232	9.3282232	9.3282232	9.997714781	14.6272494	13.49806413	15.405641	15.3643518	12.48631232	10.8555624	11.11258521	10.77325982	10.77126902	11.66748323	12.23643556	13.96753504	15.38947021	15.60648245	14.67543882	13.44764534	12.95385342	12.41043828	14.11414277	14.62834124	12.43600374	12.43353341	11.63941776	12.46325316	3
9.644422407	9.644422407	9.644422407	9.555601197	9.889262423	9.713638501	10.30939444	10.22171143	10.28787547	10.47787789	10.39989129	10.82428603	11.02493594	11.2570874	10.94713494	11.35840939	11.9592499	13.32811634	15.29902469	15.3914541	17.19443609	16.70721901	18.68449086	18.51508714	19.57391712	18.83461116	17.35462155	17.03186923	2
10.25240121	10.25240121	10.25240121	9.800077665	10.51395957	10.2464373	10.84476658	10.5662229	11.0870659	11.21222086	11.16235057	11.27383909	11.37403525	11.52568097	11.73191721	12.22600629	12.91435746	14.4000034	16.37618239	16.59039373	18.60714472	17.56442565	18.88651062	18.32616428	18.56215572	17.99233236	17.21457359	16.67931731	2
5.650673901	5.650673901	5.650673901	5.111323814	6.442232515	6.139657458	6.431561965	6.814685657	8.097371533	7.42125286	8.444131448	8.701184283	7.730412078	7.963446622	10.10135656	10.73189114	11.31115474	10.7076453	9.63665726	10.34900611	12.09132322	12.54670448	12.02765216	11.17918337	11.40146149	11.07288097	8.775717134	9.163925131	5
10.80080375	10.80080375	10.80080375	13.28351845	15.23602971	11.86636842	12.26632506	10.61458962	9.316497064	8.641744165	8.060320347	7.732646158	7.139559349	6.990938891	6.764111025	6.655875246	7.564648768	10.44843903	12.52598258	12.81795367	12.242094	10.98484305	10.80381579	8.945706049	8.560405278	9.365755472	9.717847083	9.596210094	4
9.789560543	9.789560543	9.789560543	10.38302669	11.75882397	12.02618103	11.83078082	12.23140447	11.24085428	10.28550941	9.128032637	8.463027361	8.03633991	8.500417786	9.167925678	10.77243439	12.46113125	12.43790332	11.53414402	12.89981884	12.35450585	11.22457994	12.40091044	10.94462661	11.96544968	11.52895774	11.64238234	11.87874917	4
8.189694007	8.189694007	8.189694007	10.08747402	11.95440139	9.8813304	10.48702987	10.24207257	12.60627749	12.71968702	12.70533377	12.00681492	9.879392432	11.22629242	10.85333084	11.2642164	12.73925823	13.33090761	13.1015496	12.5199967	13.90428926	13.21097084	13.1499314	12.04480861	11.6304757	11.53436334	9.952245966	10.87875152	4
7.674282576	7.674282576	7.674282576	7.312375346	8.432872578	7.968256802	7.442912088	7.104705554	6.29576263	6.445065521	5.730623575	5.072989048	5.385024904	6.240203825	6.517057296	6.868993689	7.918390023	10.21486367	8.943393816	9.015777435	10.4789865	9.221701133	9.57745428	10.87644985	10.43857675	10.7561529	9.386106978	10.28126305	1
5.481299622	5.481299622	5.481299622	4.356252414	4.327039707	2.796337391	1.916954024	2.812899817	2.46788399	2.188509223	1.789413788	1.867557158	1.86162265	2.454017777	2.517817879	2.412318465	2.634277538	2.480880535	3.307264141	3.809817192	3.672466335	3.869943343	4.581749721	5.060777422	5.709546377	6.178006659	6.251340132	6.178144569	5
7.794847734	7.794847734	7.794847734	9.452644985	12.54353673	12.09316153	8.600264668	8.360838685	7.830502888	7.938248667	7.248796274	6.99688273	7.040854529	7.359514356	6.998755775	7.30058156	8.707941273	10.26542736	12.02553463	13.48296933	14.00560335	12.46416501	12.31206397	12.1083771	11.76498056	13.33479495	11.0346335	11.03786648	3
8.378594998	8.378594998	8.378594998	7.861373865	8.493817473	8.710711455	8.846409768	8.997474559	9.379601101	9.583361371	9.555030978	10.02371803	9.966629092	9.838755553	10.25884467	10.28797883	10.83836127	12.07201009	14.0264721	13.74381759	15.9718762	15.59556617	17.14911344	17.95738447	18.67732282	18.90400138	17.86174369	16.90464462	2
7.689042005	7.689042005	7.689042005	8.703101791	6.934613879	6.135022962	7.073928812	6.515706067	7.543538396	6.142863184	6.22253047	4.941017536	5.02175474	5.566635777	5.340035382	4.420430455	6.083413131	6.655943621	5.177993952	5.586239527	5.571431093	5.251620685	4.810973302	4.465800861	4.983056141	4.985512261	5.268084519	4.883030467	1
9.968077502	9.968077502	9.968077502	11.57711255	14.84483942	12.80117296	11.35153764	9.728072935	9.005233473	9.041241658	9.839731282	8.925646773	7.990711665	8.222745138	8.032692931	8.543883362	9.902372233	12.99778195	14.41647326	13.10096201	14.16051577	13.17612202	12.99912697	11.79175259	11.35233306	11.40067832	13.22212883	13.30360467	1
5.534540582	5.534540582	5.534540582	3.046485108	3.526994835	3.142574474	2.012645814	3.017509311	2.604430792	1.858756516	0.990878974	1.772610444	1.79611167	2.750741837	2.448171057	2.530920548	2.756998002	3.070344312	3.2696322	3.53480148	3.841779387	4.269223016	4.304054275	4.140601971	4.799655876	4.842894248	5.234457121	5.052517986	5
8.110725811	8.110725811	8.110725811	8.451152339	9.509990171	9.110648577	8.136916825	9.501961704	9.960808473	10.35893725	10.20270671	10.41806605	10.30156428	10.13082949	10.41598275	10.60638062	11.45046038	13.95212089	15.50659639	15.37442445	17.68347054	17.4545074	18.08393769	17.58400075	17.53261757	17.1387779	16.7612775	16.70242616	4
6.432302213	6.432302213	6.432302213	6.671851364	6.927083141	7.732550276	8.037248786	8.196933613	7.686351956	8.423238464	8.168607663	7.939936593	8.965040709	9.324557228	9.387656613	9.52925133	10.45470324	10.5340178	12.10747368	13.00752739	14.97390452	15.32158552	16.40094187	16.09992975	16.25592154	15.65933215	15.37863386	14.73577272	4
8.924215247	8.924215247	8.924215247	10.49746568	11.64128992	9.921173525	10.22819621	10.7121106	13.29332557	13.59414489	13.80222642	15.09697643	14.50583089	14.52218989	15.13515817	15.5351157	14.59492795	14.45720029	14.85268787	14.12766542	13.00826958	14.16703816	14.33325833	12.90129396	12.71354494	12.5713251	10.91013679	11.49412491	1
9.237096651	9.237096651	9.237096651	10.78617476	13.86318506	13.31166264	9.57291607	8.988416984	8.660433773	7.733531278	8.025819948	8.007159488	7.225673043	7.171463201	7.130475184	8.16852245	8.705960019	10.21036641	13.15467942	12.80750347	12.76361706	13.51479244	11.88587566	12.1876118	11.89973048	11.99265576	12.21772255	11.55381452	4
9.257987089	9.257987089	9.257987089	10.71540685	11.73197739	14.14256627	14.50460721	13.14565647	10.41771077	9.786049809	9.872081473	9.97766271	9.3166519	8.783065119	9.759504287	9.898898377	11.75415684	15.1524714	15.65781887	15.98868396	14.25722596	13.96157132	14.57803047	12.50737384	13.01047479	9.792926574	11.50450369	12.35482339	2
5.837075746	5.837075746	5.837075746	6.389911985	7.103640584	7.753761551	8.246115092	8.709873786	8.930840728	8.908638074	9.079704982	9.434571397	9.54700087	9.454766039	9.519290334	9.670801603	9.995621414	10.13322774	10.82818725	11.78766173	12.403142	13.27663271	14.33534448	14.51814115	13.68466431	13.27942993	12.19156972	12.23464574	1
11.01680671	11.01680671	11.01680671	11.15017022	13.1982185	16.56566695	16.24184144	12.5541182	15.34383943	15.96963125	13.02186343	13.84997163	13.53241551	14.59501725	15.98534137	15.97093833	14.05726641	14.5730135	15.59684013	15.40310208	14.93788567	16.13573092	18.19739822	17.16311848	15.04513458	12.58604416	13.68380921	14.58845506	2
7.887439819	7.887439819	7.887439819	9.061597432	9.652848646	9.601846478	9.618323949	9.900840725	9.961501373	9.932307434	10.48803625	10.7545865	11.00530251	10.98849467	10.85316658	11.56890729	11.67424704	12.92835075	13.6062042	13.59113862	15.48238278	15.54472182	17.29230557	18.3993418	18.5472204	18.78919372	18.94042898	17.52440244	4
5.66419629	5.66419629	5.66419629	4.692763249	5.650073486	4.826556339	5.271903028	6.661568006	7.921105777	6.793712503	6.487491151	7.256696394	7.065900248	8.360350489	9.133472153	9.330951744	8.07403146	7.282104127	7.093962045	6.799440321	8.837233113	9.281414959	9.056098839	8.517058095	8.247375108	7.423871722	6.510444438	5.587400149	5
9.486729632	9.486729632	9.486729632	9.185614705	10.13574991	9.212355078	8.891110859	9.117790005	8.727737771	8.262016018	7.46372409	6.791289324	7.099439009	7.811372592	7.874288881	7.287472455	9.282732921	9.91941552	9.594371453	11.03292277	10.65121367	9.584709781	9.638803303	8.308407526	9.60959348	9.671281147	9.376679072	9.83636155	5
10.75485775	10.75485775	10.75485775	11.98500972	15.71446051	14.05870191	12.80020079	13.06731319	12.36183195	12.65812915	12.68030933	12.30522048	10.85272277	11.27375649	10.93860906	12.39347432	14.18751783	14.37369197	14.10216101	13.61402545	14.76366574	14.05868954	13.99531454	13.22438577	13.75387368	14.23541093	12.42090833	12.47849109	5
7.118143612	7.118143612	7.118143612	7.649394237	6.546311	7.208542596	7.606897399	8.04761197	7.165149194	6.733039751	7.174617014	6.446565059	5.779144692	6.47132841	6.389575024	7.245067046	9.013181217	11.81816547	11.36301919	11.58564949	9.175066058	9.946255173	10.2890918	8.671510794	7.900290853	7.698049287	7.803066969	8.288691072	1
9.689283468	9.689283468	9.689283468	10.78142761	12.15640081	16.38747636	16.70287825	13.77168992	14.73802115	16.07199663	11.73469748	13.97690276	12.60009505	14.70249335	15.51604886	16.16537472	14.10617231	14.15238436	15.57740926	16.40443032	16.36891763	16.099797	18.47836938	17.61189133	14.91914286	13.17662137	14.36817151	15.20253571	2
6.485485619	6.485485619	6.485485619	4.389951443	5.089569519	4.402695675	3.16156406	4.068552625	3.823825419	3.2004741	3.147734877	1.431001211	1.224409868	1.874769003	2.257199564	2.507133014	3.113902394	2.781388143	3.117140932	3.263778645	4.115400177	4.174124296	4.145665226	4.214374487	4.420383162	4.688310494	5.042793979	5.219920895	5
9.847711681	9.847711681	9.847711681	12.39074188	15.47811175	13.12911309	13.70520876	13.35946972	11.65960809	10.77064147	9.785408481	9.794789386	9.500128812	9.130507474	10.05130347	10.66756163	11.31626531	14.2869131	15.83740397	16.584863	14.58427898	13.60773004	13.61676593	10.98909246	11.06271685	11.18845635	13.53445624	13.67484663	4
6.948223524	6.948223524	6.948223524	8.131264569	8.613152918	9.219725671	9.127393641	9.643940282	8.437066353	9.24023152	9.307136018	8.514564558	9.25085664	9.304909834	10.13977661	10.36017067	11.02414068	13.01416406	14.47024014	13.40832422	16.04562766	16.39584412	16.49621302	18.01659326	17.92088456	18.55688063	18.79179054	17.29813723	4
13.25528388	13.25528388	13.25528388	13.12287744	17.12601602	17.55958216	13.42381482	14.25618992	13.90113095	13.0869648	13.1974641	11.66942622	10.49497411	10.81662767	11.79024776	12.59513838	14.81686464	15.48423412	15.10962858	13.738287	14.49840159	13.9265999	15.0631997	15.57708954	15.68170356	14.79738532	13.5750624	13.2354019	5
8.093524065	8.093524065	8.093524065	11.71210298	12.18056213	10.73596924	11.57855346	9.118089813	7.947263194	7.595338189	7.012266626	6.520351414	6.177677279	6.313181138	6.324817603	6.922492639	7.626953485	10.35200673	11.34567957	12.5938666	10.05372223	10.48192886	10.25399923	7.961066878	8.497139674	7.879495967	9.388784922	9.922182319	1
12.63506878	12.63506878	12.63506878	11.47767182	12.13384006	13.91827952	18.04203325	17.6970923	14.44453792	15.97569698	16.77512327	13.21800487	14.69187002	14.07807136	14.46759125	14.11700833	15.35174051	17.36337317	17.36067284	14.96403889	16.74851506	16.94191006	15.48921238	16.83639521	16.2324754	16.53494337	16.6842713	16.08575156	0
9.058606527	9.058606527	9.058606527	9.570462442	9.383861771	9.266460218	9.464025114	9.398415283	9.692096981	10.07611004	10.17798	10.59530602	10.89314782	10.95238614	10.60585093	10.5126516	10.91521515	11.80748507	12.27698993	12.6679459	14.25294801	14.47657377	17.08527431	17.56642763	18.58792847	17.44185782	16.88496979	16.55857497	0
11.23135523	11.23135523	11.23135523	12.80505647	16.24581235	14.12311939	15.92849163	15.96074481	12.33346504	11.44390902	11.37559924	10.81767853	10.56362334	10.2082076	10.25618826	10.48623235	11.89722572	13.34248979	13.28637799	13.87675873	11.39473441	12.6009555	12.96808812	11.30347212	13.13790257	10.79191911	8.745933709	11.92908893	5
8.792477004	8.792477004	8.792477004	9.703581203	10.19391245	11.54893528	13.90123163	14.21800108	12.77809418	12.00427234	10.58524568	10.23746858	10.24033437	10.09939595	10.45534834	11.38409699	11.42200379	13.91049993	14.15212852	14.33692539	14.79276304	12.51776284	12.91602045	12.8133916	11.20546905	10.87119681	13.38333899	14.13358392	3
5.703524885	5.703524885	5.703524885	4.734836196	5.348577293	6.116635273	6.133392253	7.434822628	7.529544303	6.605665871	5.876651862	6.195592846	7.143125117	7.233702707	8.559942514	9.332195311	11.04807664	10.81643794	9.660196248	8.37756652	9.069327929	9.571626456	9.789221144	10.02218802	9.996699519	9.252922984	7.334278138	7.152938874	5
10.50585935	10.50585935	10.50585935	12.62420458	14.57046006	11.94743632	11.28576247	10.3167999	8.222840242	8.737025323	7.861410834	7.614247656	7.148500853	7.451087257	7.162158418	7.149170132	8.775116574	9.679720159	12.09496033	11.9705579	12.89100975	11.63368845	11.28268175	10.53313725	10.16686644	9.49929012	9.125232868	9.215858184	4
8.215987522	8.215987522	8.215987522	10.94502974	12.60057	12.41158353	12.66447915	10.864935	9.810483263	7.767096365	7.491196906	8.956058479	8.438318524	8.279562497	9.436951851	9.317429442	11.14023445	13.57539304	12.87450833	12.52164045	13.73080842	11.25983587	12.07465335	13.1725564	10.78428419	8.71372024	12.02436569	13.00153311	2
10.722027	10.722027	10.722027	13.03057161	15.8210877	13.13603703	12.04307059	11.70730382	10.1940329	9.959742956	9.230805459	9.197926882	8.786995719	9.153253234	9.850631737	10.32538547	10.90876885	12.98568383	14.33165314	13.718193	13.69919891	13.0159748	13.30817641	11.49197837	10.38505663	11.32792082	11.94368509	12.4041607	0
13.29631298	13.29631298	13.29631298	14.79087588	15.9172414	19.16561626	18.5323137	14.88800856	13.99811994	13.46798211	13.17752801	12.95582363	12.62718904	12.51679181	12.38380664	12.58597932	12.81689478	13.25585423	14.87261454	17.69823481	16.68648799	17.62311989	15.80703619	17.47356834	16.16010132	15.33065913	14.21742836	14.75683787	5
10.22180245	10.22180245	10.22180245	10.95130955	12.91892136	16.33198657	15.1187325	12.27876641	13.87240041	14.00318553	12.62666412	11.92073835	12.43278431	13.06063125	15.48945681	16.27163634	15.96963705	14.92841847	15.50788	15.21701534	14.70898275	15.15210659	16.09182521	15.44494221	14.39540767	13.80358646	14.18557589	14.03426419	2
9.683190481	9.683190481	9.683190481	10.55470264	12.61670841	13.09039145	11.40998848	11.80068991	12.63982744	13.85591576	14.88799578	15.92781896	16.00471298	15.22595772	15.52569568	16.18395663	15.00443103	14.55806244	14.83026691	13.69864163	14.51639678	13.96701813	14.21220093	13.44534289	13.03691686	12.88315299	11.6783829	12.65151253	4
11.05821434	11.05821434	11.05821434	13.07788269	15.17538775	11.72797572	14.20290226	13.07759185	11.75247642	10.75908153	10.13146767	10.30107038	10.4579552	10.27640598	10.73354365	11.02475039	11.62539403	14.57871291	15.96645044	16.44363739	14.45607995	13.68623325	13.67923967	10.47574713	10.58613257	10.79602242	13.53836601	13.80388289	4
8.102273743	8.102273743	8.102273743	8.391689194	8.960012366	9.422941269	9.319896224	8.938075816	9.444757859	9.961957273	9.532651789	9.787320546	10.44720551	10.75092709	12.11703699	13.98799716	15.79906861	15.86382221	15.92528506	16.11833845	15.82257938	14.88925965	17.10937642	17.73171318	16.75799092	16.84442154	16.21791761	15.2423289	1
9.851571873	9.851571873	9.851571873	9.910986355	10.22385306	10.00100685	10.67409476	10.86799299	10.90750394	10.61892835	11.16443193	11.12971192	11.29905818	11.31887359	11.41682964	11.95157697	13.76972422	15.45288122	16.76281896	17.47072583	18.6276688	17.02355585	17.02001346	16.41680951	16.63914574	16.77167436	16.09575147	15.76438174	1
8.40650442	8.40650442	8.40650442	9.400226725	14.48342695	12.92733981	14.54113919	14.47460378	10.93874402	10.99932872	10.14506963	10.47954502	10.2390916	10.43523607	10.89937885	11.47923946	12.5209249	15.437415	17.92707777	17.57767547	17.17417831	16.21549517	16.94473157	14.58089479	13.71526713	11.2868084	13.43164545	14.19756984	2
7.802330935	7.802330935	7.802330935	9.875700797	13.01693551	11.14232172	9.597777435	9.19878807	7.941210428	7.566672807	7.27545082	6.664530374	7.210556874	7.328950394	7.644298958	7.88240765	9.039412372	10.52381852	12.36712401	12.41576478	12.02743859	11.20406284	11.36013538	11.15617935	11.27967293	11.96153509	10.36557351	10.47052469	3
10.91303325	10.91303325	10.91303325	11.46713931	13.47820862	14.06588663	16.20110856	13.04720713	12.08059879	10.71394619	10.55950496	10.51166797	10.49916793	10.35931844	10.70937303	11.28567371	12.29477594	15.70114772	16.6220616	16.60876695	14.93652545	14.71922174	15.16024842	13.11883079	12.9800346	10.56095773	12.3263306	13.03231937	2
12.7299993	12.7299993	12.7299993	12.89404704	15.17853377	18.85697999	16.71636448	14.53880496	14.9343345	12.75867782	12.92528673	12.92683854	12.7339818	11.93267273	12.57431635	12.83598507	13.57629695	16.4751124	17.03703937	18.01860506	17.28907205	15.17211923	15.70639982	13.88623625	12.9851031	10.99015762	11.08926896	12.2464908	5
8.071382174	8.071382174	8.071382174	10.76090383	14.25019008	12.39770347	14.78846596	14.53879288	11.98667024	11.35931494	11.22242554	11.13498056	11.27120213	11.42531205	11.75221766	12.20765949	13.11284257	16.07886704	17.95584057	17.45890943	16.68679103	15.87571484	16.58632178	14.10851948	13.28971948	11.55476751	13.32391687	14.04453602	2
11.50632957	11.50632957	11.50632957	12.41267934	14.78024558	18.52021031	16.80977228	13.75383028	14.36107333	13.4483634	12.98122765	12.06342323	12.12183578	12.54170508	12.60408256	12.37611993	13.66628227	15.82737525	16.29973073	16.97343783	16.70138117	14.81307482	15.20743488	14.40861201	14.2702894	13.54796923	12.63001108	12.965989	5
11.16446329	11.16446329	11.16446329	13.56206245	14.67709861	11.7723953	12.68949326	8.894224464	9.066036156	8.393339004	7.694424501	8.071103743	7.643859759	7.256271655	7.619702502	7.912352665	9.169730392	11.68231098	15.20525941	14.79964364	11.70604055	11.39994046	10.78965657	9.09263384	9.761925266	11.2506758	11.86181815	11.35090082	4
11.36282842	11.36282842	11.36282842	11.96719386	15.66589207	14.58560484	12.86121422	13.20693483	11.45964534	11.27668982	9.986801951	9.751010621	9.379071556	9.673765727	10.42341626	11.05156157	11.57377301	14.28299472	15.56394381	16.23321031	14.45715579	13.42837462	13.1899082	10.9636329	10.69081761	11.03376761	12.86041413	13.24616717	4
10.08690429	10.08690429	10.08690429	11.02862141	11.37788309	10.94234714	11.30874675	12.01446029	11.68814742	11.69062714	11.62484407	11.47017694	11.24531316	11.7686578	11.81600373	12.22906107	13.32948954	15.18918489	16.68040757	16.68412157	18.65689185	17.57021857	18.59210371	17.41449196	17.33357507	17.08904988	17.22127967	16.49233288	4
3.833578889	3.833578889	3.833578889	2.448378742	3.307503133	4.559887915	6.736540211	6.031250405	4.328176826	3.427156298	3.073179357	2.707845576	2.48117167	2.251768374	2.323286161	2.762116191	2.889270065	3.664637776	3.632222584	3.350878161	3.344284577	4.18424942	4.754978197	4.543206283	4.956424314	5.076648148	5.63634436	5.258286024	2
8.439996839	8.439996839	8.439996839	9.384794509	12.84437324	11.69305919	8.866739907	8.930967916	7.694863504	7.750616904	7.872015552	7.284414805	7.246498314	7.918777753	8.088039223	7.880785834	8.968868178	10.459457	12.40025858	13.47766306	13.52752428	11.95088569	11.77255355	11.47802353	11.8484265	12.97673391	10.86633182	10.71338045	3
4.188566075	4.188566075	4.188566075	3.205033937	2.754973723	3.020038715	3.042004662	4.141661595	4.112289427	3.853528893	3.490006342	3.647378125	3.825871207	4.81614097	4.910632547	5.189346579	7.076567152	6.702741391	6.61275573	6.007344106	6.073662221	6.508992195	6.212776848	6.785665035	6.307006472	6.039577068	5.394497332	5.131409308	2
13.26111921	13.26111921	13.26111921	14.1913548	16.15850573	16.23105442	17.99478367	19.21178145	16.38003187	15.12730436	14.50070739	14.5540242	14.0348191	13.04819891	13.35798148	14.26927973	15.60833943	17.95483035	18.19536067	18.74398306	18.84741059	17.30149715	18.51169618	18.03295919	17.25646043	15.72132635	16.36835947	17.14137937	5
7.655492782	7.655492782	7.655492782	7.770015007	7.928291574	11.8375216	15.16224887	13.09804652	12.39711643	15.49633679	15.29449016	15.90984357	17.59222842	14.90075267	14.91500759	15.14789531	15.8226028	15.02454869	15.16792321	15.94787547	16.32584714	14.95720568	15.911739	15.58356915	13.12537244	12.03996149	11.32621517	11.06527454	2
13.81639562	13.81639562	13.81639562	13.84550553	15.21605622	18.78826421	17.37792368	14.37342583	13.62012802	13.15640259	12.48691752	12.06137184	11.65462339	11.31521391	11.03091705	10.62778692	10.54003693	10.92765927	13.87631141	15.75060102	15.80297765	16.36505855	15.29117349	16.57269266	15.39148835	14.59533184	13.1411803	13.71488711	5
9.185471083	9.185471083	9.185471083	11.40164751	14.84079664	14.75061488	11.59762084	12.91606352	10.84066726	10.79296481	9.934213392	9.784396134	9.326599854	8.807936937	8.792156874	8.703537984	8.743111072	10.21166438	13.02811576	14.77511645	13.60283322	14.37283332	13.69504038	13.44439392	12.8877149	13.26265751	12.94937847	13.24000395	3
6.483762356	6.483762356	6.483762356	6.910243923	7.157535017	7.338144675	7.244533932	7.492273052	7.768939865	7.724290123	8.261172746	8.561493402	8.580704378	8.947991439	9.277803099	9.51691968	9.738699006	9.560213717	10.5449101	10.74349303	12.12748911	12.27327717	12.92412768	13.64484963	14.3048452	14.80313765	15.28568168	15.44300586	0
9.631764632	9.631764632	9.631764632	9.28328517	9.709626109	9.683042259	9.812825413	10.22258452	10.4834044	10.38652818	10.24495266	10.86972541	11.42476466	11.19426755	10.79913152	10.94276426	12.17400038	12.7383577	13.26694305	13.76147202	14.39795305	15.1275082	16.15686043	17.67869403	18.17845015	19.78514547	19.71939601	19.05593826	0
7.276183061	7.276183061	7.276183061	5.574901958	5.392645635	4.971340158	3.287168294	3.866268467	3.359984397	2.852800803	2.449942828	2.395856481	2.753013877	2.845410178	3.008000472	3.412625706	3.411858791	3.960878201	3.840063526	3.830705504	4.82375793	4.445726285	5.42546833	6.200314611	6.562220471	6.292024705	5.651510461	5.726211449	4
9.552069709	9.552069709	9.552069709	10.58458975	11.7949391	9.666307436	10.39214733	8.824677745	8.972398111	8.973133923	8.278065244	7.000292928	6.670918651	6.35856153	6.36548831	6.951501442	8.664227501	10.95807676	12.51590366	11.60736152	12.74945339	12.02544017	11.71855646	10.18068398	10.7635504	10.39819239	9.054805708	9.599619693	1
7.500515887	7.500515887	7.500515887	7.63430655	7.336499707	8.096759045	8.101348601	8.272700942	8.420815168	8.542527842	8.190755914	8.612154369	8.599276022	9.298188644	9.392863165	9.301747263	9.274389996	10.00942535	10.42630084	11.17755566	12.40765612	12.55175219	14.75102139	15.88210535	15.16197759	16.49709425	16.67647466	15.78244541	2
9.088896399	9.088896399	9.088896399	10.54747724	13.16503745	13.80141056	13.01698981	12.53462858	12.24682902	11.69865161	11.82420014	11.37165301	11.47625899	11.07752873	11.38393085	11.95192657	13.63895656	16.71754604	18.28249113	16.72034242	18.69486361	17.78912055	18.86298463	17.51378505	17.50803157	17.36916548	17.10766016	16.60388663	5
8.457519134	8.457519134	8.457519134	8.381539954	8.868879372	7.604094379	7.674657479	7.604515529	6.751268846	6.960159258	7.137766476	6.648269796	4.941648446	5.961299602	7.218304891	6.828510124	9.232951586	8.982474674	7.756449495	9.680066863	10.01114809	8.827845289	9.191272738	7.633980551	8.719583484	8.355638892	7.00995446	6.778891167	5
7.389427787	7.389427787	7.389427787	12.92417342	13.2271712	13.03192529	13.43009884	10.5683176	9.456855867	9.476322355	8.002976867	7.579511278	7.091728776	6.889413718	6.431259749	5.780504545	7.859722212	10.64754221	11.48748094	12.32923365	9.927099344	9.612229285	9.474541748	7.65429412	7.78941809	7.383659363	10.15484125	10.30214679	4
11.77837285	11.77837285	11.77837285	11.59560253	11.63658775	11.78727569	11.74035037	12.03154703	12.36469122	12.55842647	12.62804515	12.39868392	12.57112388	12.74413273	13.04603766	13.44706915	13.5190227	15.6408392	17.38046545	17.20414389	19.18927024	19.04414427	19.90758608	19.28756555	19.30048632	18.64620769	18.71236451	18.97037532	0
11.69299114	11.69299114	11.69299114	12.24984287	14.05510866	14.8109719	14.06482659	12.88737751	12.25259535	11.23695169	10.12348224	10.90056888	10.83108646	10.00060325	11.34377768	12.52759079	13.17448456	13.62134424	13.59619536	15.29618496	16.5115763	15.27386198	16.67942095	16.91503041	17.48722421	17.58783526	16.03211007	15.25745512	1
7.501931685	7.501931685	7.501931685	7.763900639	8.184407202	8.152229032	7.966991672	8.586233615	8.350790784	8.770749101	8.993489821	9.449973872	9.525552347	9.506510244	10.05972552	10.34498542	11.30693602	13.44857721	12.99875775	14.90086077	16.24960164	14.62638427	16.27745202	15.97308127	17.13428734	17.95264187	17.29763786	16.48879109	2
8.561438306	8.561438306	8.561438306	9.001871382	9.243522137	8.854831852	8.758142422	9.058932582	9.093224753	8.566244011	6.748347014	7.26050944	7.264236612	7.09080743	7.455215149	7.267490124	9.146508379	10.68506721	9.157571504	9.083476799	8.295703891	7.595365795	7.477897704	6.786225167	6.305869998	5.822184095	5.754147544	5.681083117	1
12.18692455	12.18692455	12.18692455	13.20775598	17.05593629	15.5529633	12.77872022	12.39088051	10.79220289	11.13391199	10.43838404	10.24919564	9.650387014	9.492722267	8.911248295	8.950133175	9.156490687	12.15288414	13.31799332	14.05710921	13.71558351	12.59397327	12.32212079	10.52275275	10.43480347	10.57023892	11.80128236	11.82617726	5
5.965283659	5.965283659	5.965283659	6.268362254	6.603387455	6.083303404	6.32764314	6.839539778	7.606810094	7.837543833	8.599437235	7.91297	9.215978973	9.334506587	9.110606222	9.363157117	10.49781231	11.1183882	11.31792836	12.34674037	14.04997128	14.3293364	15.92826045	17.64722172	17.56597814	18.72932112	17.44084917	16.70704584	3
11.61355942	11.61355942	11.61355942	13.18317513	14.18319454	15.2093917	16.13324608	13.33350359	12.51099325	10.84105786	11.03057466	10.82931689	10.4728692	10.36800986	10.12519321	10.21550448	11.04118297	13.92401093	14.66881782	15.26293524	12.24046213	13.37065671	13.54833442	11.59873458	11.42114455	11.22394218	12.57929311	12.96496068	0
8.636081851	8.636081851	8.636081851	11.26023672	12.18770644	11.05607723	12.40002509	11.96420828	9.0978719	8.580418379	7.342879678	6.782663391	5.936856269	6.056903882	6.208999496	6.416012436	9.104024965	12.13337935	11.82366514	11.71095821	9.2437416	10.07204772	9.967833182	7.739826165	7.90447219	6.348135118	9.105254833	10.69261901	0
7.981386834	7.981386834	7.981386834	8.716011677	12.0722232	12.09628492	9.80455654	10.24947884	11.42540326	13.6823624	13.89010713	15.5425236	15.82080105	15.69281473	15.71445842	16.08199023	15.16165456	15.07451192	15.71417649	14.55255616	14.68027181	13.99476658	14.05075407	13.26418116	13.39075488	13.07066874	11.21738256	12.51885434	4
12.74161748	12.74161748	12.74161748	13.31928737	14.34562883	16.34633378	16.91731745	15.92403834	14.77308836	14.66255917	13.91271932	13.34450794	13.18544747	13.30122293	13.55505858	13.58544182	13.90017773	16.08241637	16.28981523	16.61338181	19.70936691	18.348652	18.28304418	18.604578	19.51778599	18.38965067	17.89038022	17.23957159	5
9.891259801	9.891259801	9.891259801	12.12925659	12.98472073	10.83705514	11.81886774	8.528170268	8.088980007	7.393092545	7.333030201	7.327284465	7.140790227	7.072172167	7.304810765	7.600213058	8.45954652	11.11171351	13.53075698	13.37473038	9.72630418	10.09764878	10.4176434	9.164057478	9.654882635	10.74903507	10.94165239	10.63962282	3
8.51275907	8.51275907	8.51275907	9.463495755	12.40847062	13.08522004	10.11240538	9.142146828	8.409070336	7.827031738	7.479175438	7.494990218	7.655538761	7.108961184	7.977619945	7.635643502	8.546895554	9.968208197	11.19385133	11.4924143	12.7910863	13.95902412	12.67858347	12.8710454	12.61691191	13.30257879	11.99770736	10.99657627	1
10.37304547	10.37304547	10.37304547	12.16410586	13.33179886	10.64250716	10.48122453	8.918249084	7.634714664	7.263518885	7.130325402	6.738194874	6.372610093	5.933824886	6.288139533	6.964660798	8.64879596	10.29512369	12.75273053	11.99618363	13.00446955	11.65655684	11.55444466	10.74782271	10.49413218	9.579739829	9.098971639	9.400020118	1
3.705864659	3.705864659	3.705864659	5.699877228	6.900616093	7.478707249	7.947401634	8.463089568	8.777351316	8.980548332	9.143540651	9.3305782	9.455693472	9.433780366	9.492976263	9.573205783	9.871371259	10.06464519	10.42443695	10.81819659	10.38753753	12.07973504	13.50007397	13.71059504	12.45433995	11.26133653	10.04085217	9.374696269	4
8.377298943	8.377298943	8.377298943	8.302447605	8.46893111	8.413717664	9.177973588	8.773529096	8.478134189	9.17660898	8.629276379	9.512159351	10.14165418	10.96341843	12.44517815	14.80667614	16.6685663	16.11626082	16.58377753	15.76270683	15.83321047	14.75236167	16.42364529	17.19084673	16.40964604	16.32484403	15.87435942	14.99491932	1
7.826281651	7.826281651	7.826281651	10.37131809	11.9387918	9.484286669	10.26713169	10.11213868	12.51535787	12.98854829	13.18999174	12.81727214	11.85614151	11.96047087	11.97636678	12.5311573	13.70159386	13.87074268	13.53637112	13.05443449	13.76606644	13.23500853	13.8098172	12.84473686	12.32095452	12.26895727	10.54330341	11.31769137	4
6.999588459	6.999588459	6.999588459	7.973527757	10.95765507	10.37989472	7.889804584	9.357811277	11.27020434	13.36420361	13.15748184	14.88813723	14.82907519	15.13583829	15.39038381	15.60596362	15.17833013	15.4045038	15.97175168	14.59191016	13.81659221	14.02470851	14.6241385	13.79057189	14.17556006	13.61538215	11.57593198	12.23011934	4
4.399438038	4.399438038	4.399438038	1.700305753	2.203099316	2.320474408	1.036939342	2.395861336	1.822725856	0.625188908	0.983062429	2.007234695	1.953640588	2.241782108	2.190044339	2.324841466	2.04648135	2.512319546	2.863680325	3.080343735	3.990429962	4.535192371	4.300715	4.124053176	4.714389337	4.910193739	4.79575875	5.51091261	0
4.127561189	4.127561189	4.127561189	1.816071979	2.587727103	2.844220004	1.856277163	3.005411965	2.448466936	0.590034838	1.013243424	1.843361016	1.858172522	1.987220296	2.460597667	2.657607578	2.418323799	2.838090931	3.066568529	4.350168814	4.302080098	4.944220558	4.439301907	4.351783424	4.730791978	5.015262248	5.001242595	5.321374782	2
4.694368573	4.694368573	4.694368573	2.715120401	2.383083684	2.774000211	1.406296619	2.329458578	2.116497821	1.275782011	1.064058329	1.505502412	1.863390281	2.39203937	2.6147987	2.182983199	2.669110429	2.803973387	3.235631141	3.500460774	3.84245283	4.380195292	4.281971149	4.467929763	4.511174719	4.876803004	5.094810433	5.122416469	0
8.767381798	8.767381798	8.767381798	11.73950552	14.09741068	10.7817165	12.3961622	11.37141355	9.06702724	8.344186443	8.00745472	8.221088149	7.65424712	7.915146764	7.734656999	7.806274394	8.594049398	10.27445948	13.44183685	12.58591756	11.5293013	11.19794385	11.70999269	10.39426742	10.47083228	9.795740872	10.07240904	10.68482215	2
5.254505461	5.254505461	5.254505461	4.202111131	4.979422589	4.690724798	4.667844341	6.911110852	6.894743444	6.826661668	6.946043072	7.475976748	6.897219683	8.419206549	9.073075522	9.592000471	8.825002926	7.47297805	7.617349537	8.036677457	8.792999097	9.50832993	9.740058899	8.898053137	8.506635372	7.985471289	6.235083884	5.707040998	5
9.111035372	9.111035372	9.111035372	10.59005929	11.75648352	14.85112402	14.04465495	12.34447237	15.64956275	15.41959291	15.79114532	16.42520361	14.23914712	14.60745775	14.31015675	14.78422835	16.27946414	15.92386751	15.99421617	16.57439814	16.18749927	15.00432209	15.45139652	15.70243411	14.562436	13.81276042	11.62604224	11.0102483	2
9.449514699	9.449514699	9.449514699	11.66818701	12.28196655	12.41827834	10.41419578	10.61499584	10.00021639	9.447093343	10.30432889	10.68848105	11.46499095	12.93904134	14.35602337	14.43336825	13.75979557	13.00394678	14.1191633	13.73757403	12.22939287	12.25768018	12.12089319	12.8998791	12.87677319	12.20339548	11.87147473	11.76743767	4
12.38164671	12.38164671	12.38164671	11.62633403	11.29309654	10.89746707	12.72104446	12.8568702	12.10415982	12.21872583	11.77160719	12.08298844	12.04327563	12.10357438	12.72314534	12.9448333	13.86861412	15.97797012	16.18179457	16.52435722	19.77027599	18.76397659	18.48296057	18.7595333	19.84314221	19.26226102	18.6818059	17.91016779	5
8.630396413	8.630396413	8.630396413	11.07205927	11.78730606	14.23498489	14.58145532	13.89187974	13.33524437	11.60889109	11.16756816	11.27240009	10.99805347	10.13215674	10.7452076	11.75906251	13.73005299	16.37848572	15.72398739	14.50204009	15.71250634	13.80058129	14.19189582	14.93487674	12.75790847	10.87212456	13.12673757	13.85249535	2
7.174913458	7.174913458	7.174913458	9.311839546	11.03337564	12.30521538	11.7834006	9.349813162	7.561077423	7.317696192	7.259682268	6.739873333	5.850543311	7.003486774	6.886220143	7.596675533	9.057064325	12.61299908	14.21777264	14.15968643	10.73775653	11.09106624	11.76461377	8.868299441	7.926093513	8.205452135	10.74410458	11.59154541	3
9.043779531	9.043779531	9.043779531	12.57547579	15.75574183	13.33570724	15.18691478	15.25601676	12.8097506	11.78529686	11.5546861	10.53533958	10.57369566	10.1917159	9.884137165	9.954996442	11.24658507	13.32087659	12.8572993	13.62291081	11.68896744	12.37852974	12.66780018	10.86787081	12.3106393	10.71563201	9.726759148	11.68843537	5
5.309612475	5.309612475	5.309612475	5.206270433	5.464692896	5.786889351	5.238194959	8.362205446	8.331750848	7.42233116	7.105042564	7.509958453	7.723793072	8.927221883	8.851381706	11.05193146	10.4252175	9.949770688	9.746908758	10.00904418	10.90789539	11.19276401	11.16380997	10.62231767	10.73366704	10.26137473	8.021628566	8.645482899	5
10.24179354	10.24179354	10.24179354	11.35790922	13.48400684	17.1030263	17.00992699	13.86883736	13.30133703	13.00463939	12.07262508	12.23439693	12.20117224	12.15165029	12.37301593	12.5969232	12.8502266	13.68220848	16.13336727	19.14821414	18.39020714	19.11165028	18.12360545	19.28617674	18.71612379	16.70823868	16.47025237	17.37320287	0
10.52804447	10.52804447	10.52804447	12.84969644	15.27935947	12.33046795	13.5792558	13.08736887	10.8409591	10.28104399	9.612388551	9.370311407	9.023700317	9.088806122	9.190117864	9.313708847	9.528986151	11.73961384	12.45157672	12.79991484	14.5428536	13.89328802	13.75629221	12.07824361	11.87116485	9.857360533	11.84376073	13.03335214	0
14.03326679	14.03326679	14.03326679	14.93596419	16.19545912	19.43504869	18.89206021	14.95363113	14.37498967	13.90898848	13.06872075	13.15483163	12.45959914	12.52103819	12.67974668	12.72035463	13.27703337	13.88541739	15.70560786	18.24296955	17.62841438	18.3535091	16.77857261	18.70379326	17.2757544	16.03031383	15.64641617	15.56859227	5
8.417034572	8.417034572	8.417034572	10.02050014	11.8511044	9.599314342	10.26245077	10.04318	11.37201861	13.20942393	14.53769555	14.20068507	12.5914302	13.7167704	13.60377425	14.20688384	14.56820638	14.60831945	14.69248558	14.47453899	13.61965309	13.68615647	14.28232519	13.21546961	13.06061593	13.34412924	11.02262929	11.42662596	4
10.03703552	10.03703552	10.03703552	12.76788578	15.16548583	12.11016407	11.6756503	10.42262827	8.775189472	8.25481151	8.130961732	7.706660955	7.556361223	7.532073113	7.268525571	7.612089434	8.316015053	10.19569031	11.64611167	12.69341595	12.51103801	11.6030427	11.30154261	9.760280081	9.721087149	9.439400012	9.302090809	9.365183405	4
12.40840791	12.40840791	12.40840791	13.82213317	14.82570406	17.85359792	16.75756355	12.95702664	12.7352457	11.76732049	11.38260797	10.85643171	10.93865941	11.16633572	11.89944258	12.5633112	12.7950467	13.67571566	16.08764735	18.48402078	18.16574334	18.74296219	18.31537837	18.99893249	18.20842565	16.8322891	16.61462193	17.16038165	0
7.121486206	7.121486206	7.121486206	8.150379773	12.34515604	13.17576801	11.09822833	13.50319664	13.65744259	14.7528362	15.25450956	17.34629008	16.91830684	15.01536217	15.63212943	15.00814965	14.54150925	14.64085824	13.43921193	15.23817714	14.6245087	13.9845502	14.21544398	13.18113496	11.87645357	10.46737581	10.69412784	10.27162893	3
6.971484852	6.971484852	6.971484852	7.474409075	8.49753224	7.880347127	6.804896891	7.462357124	7.342252528	8.656933486	7.830299886	8.356006051	9.265359732	10.15967903	11.81051976	13.90269274	15.80622105	15.90360606	15.93454424	16.09334996	15.82286875	14.89225805	17.11151522	17.73746852	16.75652141	16.84485481	16.21694379	15.28768244	4
4.092553844	4.092553844	4.092553844	2.291430163	3.031210447	2.621075594	2.84453135	2.830115717	2.595198368	1.948140048	1.578029588	2.175928808	2.000013957	2.888038244	2.610390465	2.497902068	2.83096859	4.936058778	5.451395393	5.288572388	4.524668537	4.84786988	5.329395262	5.681064182	4.96105438	5.077014465	5.140767238	5.117260011	2
11.17236023	11.17236023	11.17236023	11.04719736	12.917432	12.514091	11.23020088	11.80433597	12.27315138	12.01407256	12.31344131	12.19749119	12.0881886	12.36399992	12.51625877	13.09620579	14.12321827	17.1149037	19.08753768	17.44583472	19.29502181	18.06861987	19.06998796	18.2603762	18.48621882	17.83031359	17.88497786	17.81235574	5
8.528857262	8.528857262	8.528857262	9.818676168	10.6457544	11.08964465	11.27082362	11.67259853	9.833086237	9.452787606	8.381191177	7.437213198	6.406825143	6.89334274	6.830223773	9.145939502	10.35421424	10.66685406	9.98865572	11.94735228	11.34395147	9.969761877	11.17177552	9.718987707	8.441214705	7.275819012	8.438021985	11.0942075	1
7.739006229	7.739006229	7.739006229	8.049805598	10.32709594	9.498178544	9.014064537	10.08797208	12.68661644	12.86743711	13.80960854	14.72154261	14.70483398	14.96394351	15.20940819	15.46391668	14.46529936	14.53530108	15.30890128	14.24620204	13.33146652	14.22800249	13.81767753	12.89121362	13.4383422	13.15668254	11.3607146	11.98592043	4
6.267319887	6.267319887	6.267319887	5.916991463	5.388316662	4.227898183	4.609674076	3.941616508	3.287833153	3.432702449	3.4260299	2.979041194	2.214906946	2.925307013	2.89063159	3.40719044	3.763574272	2.770689417	2.870481302	3.02683771	4.1368094	4.241354838	4.356224169	4.378324972	4.452847972	4.84172077	4.950616463	4.940947421	5
12.64578548	12.64578548	12.64578548	12.53076005	15.69720446	15.54994081	19.27861657	19.58544892	15.85064237	14.91711678	14.25080225	13.46436735	13.65032023	13.60393816	13.61039301	14.67664998	15.97956204	17.68765554	17.66737873	18.48120653	18.37753622	16.81692607	18.19011129	17.80768925	17.410824	15.45518915	16.35467236	17.12393157	5
10.35952686	10.35952686	10.35952686	11.93266855	14.27184967	13.57985272	16.9512369	17.89257705	14.56122061	14.11572649	13.09941188	12.1474673	11.81291423	12.13824726	12.08019428	12.69056939	14.75096594	17.73868548	17.71732856	17.99035925	17.45028328	16.37585963	17.29347128	16.03833916	15.14177926	15.50930011	16.1695953	16.48445766	0
10.55290209	10.55290209	10.55290209	11.63599901	12.3999756	15.80173169	16.34388868	13.59478886	13.81992057	14.56123321	12.01226751	11.41788252	11.06520701	10.78960352	10.38861901	10.60368837	11.65458003	13.30110804	13.91260325	12.5283545	15.05756275	15.36277915	14.6004014	15.94709452	14.69194742	14.95129367	14.60181216	13.2615128	1
5.451012856	5.451012856	5.451012856	3.275318685	3.692005301	2.963071945	2.195214945	2.890985859	2.866190394	2.092472481	1.725644421	1.854206592	2.333509194	2.614035136	1.900437079	2.69257461	2.767027727	2.565562258	3.220701263	3.751869725	3.55966061	4.163370637	4.343226266	4.467811504	4.879960033	4.832187026	5.087847266	5.341413495	5
9.50204893	9.50204893	9.50204893	10.11078574	10.31990563	10.21397111	10.30823373	10.33068142	10.63306275	10.79910566	10.91292292	11.09519553	11.01634099	11.10588858	11.45649399	11.41368927	11.81472943	11.9616817	12.35454883	12.54361526	13.63063972	14.23271426	14.92649045	16.11776695	16.90307089	17.89902654	18.22808136	17.52049845	5
10.90909046	10.90909046	10.90909046	13.29145957	15.80062223	13.40501067	16.2829598	15.80957393	14.04765808	12.84845973	13.35061406	13.3039956	13.12154015	11.90603205	11.40597218	10.28881284	9.263610261	10.08211042	12.80486034	13.19950433	10.80341945	12.86631197	12.69956936	12.15955906	10.83071356	8.599768809	10.10273245	9.79946094	4
7.488246023	7.488246023	7.488246023	10.00260684	11.88195795	8.929406373	9.587283055	9.818003424	13.00142488	13.45984416	14.01723369	15.23676569	14.30316912	14.5809116	14.91060959	15.7499774	14.72915085	14.43508391	14.54542067	14.08949519	13.57269959	14.04420838	14.35260824	13.01151966	13.10609806	13.19726974	11.20524531	11.42239127	4
9.661704374	9.661704374	9.661704374	11.67464933	14.56701107	13.55991618	14.64818827	14.3357217	11.56323662	10.33078287	10.51626725	10.40213135	9.945219169	10.09021495	10.70707185	13.04000734	14.98966202	14.82273854	14.81252476	13.58042968	12.7300138	11.79467564	13.72595404	14.28749964	13.87730017	13.11774346	12.10157811	11.11132272	1
10.76747558	10.76747558	10.76747558	11.88450124	12.06625362	11.64374664	11.88236523	12.2514898	11.68916654	12.51184432	12.75935153	12.72273434	12.66938336	12.97591019	13.27929636	12.93683699	13.89580515	14.98433763	16.84740861	16.10101947	19.30497926	19.01183119	20.98040371	20.15240938	19.45920372	19.0639288	18.6705459	18.20594845	5
9.399830445	9.399830445	9.399830445	9.59336973	12.46923751	13.31921714	9.906477792	9.001996376	8.775344124	8.303451373	8.250958685	7.756220771	7.508325347	7.652983737	7.979788893	8.377320461	8.913817145	9.90428753	11.65242637	11.70189572	12.78596185	14.20697232	13.25714504	13.88927291	13.25362285	13.50232297	12.21993285	11.35285768	4
13.53892668	13.53892668	13.53892668	14.05400272	13.33163577	14.21955547	14.90025101	14.62409127	13.93241808	13.04077426	13.51174827	12.77055157	12.2743736	12.70102313	12.65041355	11.95931828	13.03141178	15.27367701	15.49707254	14.48079545	16.66574214	16.72935111	16.12448433	17.81731519	17.88605647	17.94946802	19.18315921	17.42540101	5
11.36381993	11.36381993	11.36381993	12.39420359	15.43303846	14.31459473	15.57895525	15.49332334	12.87981183	12.81474703	12.80763193	11.76049812	11.19050714	11.92837419	14.17649473	16.08429047	16.5328525	15.78731273	15.31181281	15.86786123	15.37538853	17.06157629	16.99615389	16.45651365	15.70655432	15.45757219	15.72670554	15.00353595	0
9.246018085	9.246018085	9.246018085	10.39711423	14.26030619	14.26936704	11.59975567	14.10163818	12.303214	13.30274836	13.25180051	11.11093776	10.84703158	10.21925529	10.71414841	11.20827953	13.36208079	14.85467328	14.844312	14.8504334	14.21238454	14.59937724	14.17032295	14.94105297	13.71628648	13.56295316	11.74919434	10.84333054	2
13.36479698	13.36479698	13.36479698	13.84601463	17.27195433	16.28970921	12.39335094	12.64004407	11.26201641	11.70773517	10.37896104	9.485190184	8.990992732	9.62017093	9.18065318	9.101068333	9.571321697	12.16269697	13.23903352	13.73968496	12.58478763	12.25939908	11.82361264	9.662369978	8.956766325	9.862791756	11.53330609	11.55921002	5
9.304255513	9.304255513	9.304255513	13.39327243	14.91934487	12.18684396	13.04785116	9.425216064	9.140862933	8.79133729	8.366264942	7.941230425	7.422944982	7.179528973	7.603385295	7.902578705	8.358784118	11.50865596	14.22673687	14.16112462	11.5547138	11.66706333	11.22503861	8.235278621	8.55050444	10.14210467	10.4818707	10.11096323	1
8.112390126	8.112390126	8.112390126	9.109213202	8.832432302	9.152369089	9.22121598	8.582235342	8.956796888	8.994123072	9.172982883	9.702310977	10.1834899	10.46060391	11.58525461	13.28599522	15.01964169	16.055189	16.76667704	15.90001744	14.75838386	13.53576686	15.79903032	16.58697592	15.92551717	15.70420019	14.9420785	14.13261221	4
5.510459194	5.510459194	5.510459194	3.978877304	4.12967595	3.048337437	2.768569043	3.069888076	2.881485911	3.091778395	1.922106534	1.671940047	2.107798004	2.861015729	3.345959646	2.473173194	3.297050574	3.465315615	3.311777698	3.633582902	3.306965403	3.88454362	4.534739356	4.348789173	4.807315315	5.230762919	5.193790152	5.369295219	5
5.446069871	5.446069871	5.446069871	4.955612611	5.549344575	3.775086517	4.255084292	4.497707937	4.015682263	4.860039228	4.95268822	4.15512893	3.092782014	2.699276684	3.607202434	4.859273183	5.87007819	3.606508324	4.105599832	5.800866253	6.587684475	6.637802406	6.309975508	5.402115154	6.780896092	6.702084839	5.369318521	5.677638786	5
9.67663449	9.67663449	9.67663449	9.391136349	9.937476569	9.701787847	9.224782227	9.657863026	10.08378015	9.745206622	9.558753416	9.684568801	10.03296112	10.29173305	11.01349521	11.13818903	12.08353226	14.79522945	14.65000996	15.20622438	16.96275076	15.37600223	16.7612607	16.49392368	17.81975853	17.51306883	17.09993859	16.27837109	3
7.313684092	7.313684092	7.313684092	7.499465837	8.32466945	7.912065494	7.682622455	7.176704063	7.128102326	7.267797172	7.171826232	5.864661142	5.882865559	6.667609554	6.328068349	5.194027095	7.680863659	7.876261282	6.87838795	6.79527924	6.446416737	6.77304812	7.700623034	6.884378033	8.080335309	9.80497652	9.934680946	10.39041601	4
9.163442746	9.163442746	9.163442746	12.18501133	15.45816868	13.2568395	13.77781532	13.39139255	11.72410518	10.62516454	9.545682933	9.9181402	10.11353669	10.04849835	10.61090877	10.74671361	11.28441702	14.32365661	15.83914967	16.58293113	14.53930212	13.60794825	13.58087087	10.54893868	10.80769742	11.04717021	13.49593057	13.69857458	1
9.664098426	9.664098426	9.664098426	9.712626053	12.36329623	15.13105653	12.80313861	12.61488027	15.68347596	14.54410035	15.954066	15.47056373	13.94661852	13.50242219	13.91899831	14.32873545	15.8042878	15.64770377	15.40280035	16.1602365	15.75867345	14.56752297	15.32476521	15.70783649	14.66769715	14.13566163	11.95980244	11.18929358	2
10.42265354	10.42265354	10.42265354	11.4867967	14.52857156	13.69601678	10.14253406	9.714871069	8.45644322	8.850516009	8.011943166	8.229914604	8.015116533	7.77775864	8.005258749	8.462814956	9.544890627	10.96285243	12.65653394	12.99173224	14.87818788	14.12323134	12.53897974	12.86317115	13.59090244	13.37613861	11.87140067	11.21368255	4
11.97588547	11.97588547	11.97588547	13.6242105	15.20349028	11.78830753	14.56981181	13.81660342	13.00646889	12.20373688	12.03280116	11.87393775	12.64063672	11.90059294	10.71454232	10.09820945	9.646215163	9.833117976	11.38612691	11.50245052	10.04629922	11.51647902	11.35303754	11.6164805	9.928594774	8.399011618	9.396246816	9.217025548	4
4.295273584	4.295273584	4.295273584	2.69282267	3.146424035	2.165573191	1.957099985	2.031543362	4.018810194	3.379524945	3.260888024	4.107860551	3.508695507	4.131031623	4.606661971	4.401277382	4.401412306	4.915952947	4.075895564	4.852254467	5.722345123	5.859140506	5.437505999	5.001555399	5.089817434	4.989877252	5.109001886	5.316009812	0
10.47634773	10.47634773	10.47634773	12.61746489	15.07908525	12.9291834	14.15299449	14.04007596	11.01438626	10.18838268	10.33251046	9.444568932	9.180803068	8.953565622	9.046121096	9.614986585	11.16757982	13.08185984	12.28652	12.78006554	11.32794244	11.91759716	12.38267522	10.31680447	11.71503586	10.59607597	9.122343224	10.72815545	5
5.062468933	5.062468933	5.062468933	4.409538354	3.760479117	2.893507003	1.643062941	2.565929798	2.767872629	2.293712852	3.028308289	4.549464207	5.754780989	6.874242954	8.22182605	8.997673329	8.400063172	7.275346718	6.423189729	5.665959072	4.593635332	5.731780313	7.28618704	7.899307463	7.592101307	6.748910368	5.307047285	5.595431072	0
13.64540334	13.64540334	13.64540334	13.56709703	14.06769487	15.00766184	16.10401092	16.00116677	14.7443841	14.24350047	14.16552829	12.80031956	12.19427862	12.97467139	12.99620129	12.43819014	13.49857546	14.90523824	16.02856957	14.34359043	16.68152766	17.46091772	16.9826617	18.64418718	17.77822115	17.80423997	17.89946221	17.6770107	0
10.04055793	10.04055793	10.04055793	9.866065911	10.1516029	10.34434376	10.46912712	10.90246	11.12796996	11.08108497	11.04197274	11.35963843	11.87430504	11.98860177	11.80279832	12.30027505	13.17645549	15.42221662	15.95062638	16.79471271	18.69506834	18.85061816	20.20444908	19.62690533	19.92532048	18.94739158	18.67904764	18.86876191	0
4.429669748	4.429669748	4.429669748	1.784260555	2.941749172	2.855872236	0.222264489	3.037767691	2.976659453	1.357667785	0.626494565	2.261773964	2.268247548	2.581430964	1.937676706	2.679090963	2.834722111	2.784793743	2.921609897	3.670588232	3.940310711	4.56451284	4.796549897	5.006448108	4.940465389	4.984744707	5.028845239	4.868426575	4
4.006309021	4.006309021	4.006309021	2.206931157	3.015073727	2.794009326	-0.832680964	2.905628138	2.692107473	0.592594818	0.966606577	1.986319382	2.319682453	2.718007407	2.320054382	2.952678376	2.929854829	2.794979454	3.291869411	3.377635071	3.709038311	3.980752835	4.46730434	4.511194501	5.038553898	4.986953494	5.192607038	4.956045036	4
11.08097241	11.08097241	11.08097241	10.93667936	11.25742676	11.18316794	10.64601966	11.78671026	12.03884032	13.37873859	12.55631741	12.64577096	12.63573519	12.8513352	12.72098897	12.8883079	13.90949692	14.33590002	14.72219344	15.56130068	16.85822613	16.53174227	19.36329947	19.98383502	20.19394273	20.82886263	20.60294974	20.17050573	0
12.78536943	12.78536943	12.78536943	12.78543268	15.15545571	18.71005367	17.05377816	14.13110335	16.32779969	15.82646429	14.46595402	14.26362554	16.2292964	15.93413925	13.20828789	12.61563484	12.21900357	12.12869602	12.71939719	15.02391867	13.28614802	13.20149731	13.4030293	13.76826756	13.8550935	12.03917299	10.89832365	10.89763559	5
13.85680209	13.85680209	13.85680209	14.06075477	15.55058475	18.85732986	17.9590538	15.26407566	16.12034081	15.36341497	14.73845643	13.94452072	13.86204679	13.50341823	14.02185303	14.27947885	15.33669876	17.59936488	19.22176427	18.59187117	19.22926198	17.95488978	18.87620613	18.45371529	17.68842541	16.21711519	16.1951646	16.80189551	5
11.62687061	11.62687061	11.62687061	12.4450036	14.41711454	16.52557395	17.5626373	14.77889159	13.84162303	13.31524416	11.83040163	11.91957298	11.54312069	11.65884558	11.41683794	11.99602592	13.69881636	15.32938878	15.17160495	15.98914707	16.93254276	15.19438566	16.06331878	16.50244257	15.53504748	14.40644392	15.2026858	15.67267834	5
8.319645047	8.319645047	8.319645047	9.658595215	13.10143418	14.06146049	10.91446329	9.850125874	9.156985638	8.592855191	8.433746405	8.11098349	7.76658135	7.925551722	8.040689521	7.931953118	8.078267254	8.260200464	9.744539156	12.20844838	12.82965232	14.2733711	13.02815931	13.08098993	12.32105113	13.20902199	11.68824426	10.91443333	3
4.208636161	4.208636161	4.208636161	2.888716627	2.715466406	2.845294644	1.550460232	3.025302927	2.671875078	1.455804348	1.696000245	2.723297412	2.617864796	3.530265618	4.348662742	4.451525178	3.658674221	3.803595977	3.897624927	3.262847852	3.394504312	4.886176675	5.155958316	6.16709155	7.956730037	10.09155845	9.741258041	7.148069961	4
8.354746228	8.354746228	8.354746228	9.724793393	9.351611066	8.569595761	8.587176101	8.746473152	8.598046932	9.366043084	9.512718986	9.262608196	8.967663244	8.153499465	8.686154694	10.41694731	12.11930214	14.67933126	15.81662219	16.29865093	17.04718684	16.45238638	17.12084174	16.40407786	16.09464508	16.53793815	16.17091999	16.12898744	3
6.492270962	6.492270962	6.492270962	5.737738604	6.911882375	6.592665754	5.739311787	5.361731482	5.069775152	5.2502169	4.919072927	5.328891205	3.554052748	4.459523483	4.499200089	5.266209788	7.128396554	5.72325366	4.440942074	6.273198888	7.082730752	5.698562551	5.22304527	4.866163472	5.022779623	5.307530694	5.066172344	5.22227713	5
4.535956269	4.535956269	4.535956269	2.642808261	3.174320313	2.540524857	1.335869334	2.314829409	1.930251471	1.770610725	1.4020412	1.607715299	1.78691588	1.660693767	2.386015463	1.815946046	2.676155468	3.520160299	3.776114342	4.026596282	3.87588355	4.658234589	5.415142161	5.536738975	6.341324801	6.222245008	5.305243411	5.54190054	0
10.63488686	10.63488686	10.63488686	10.89746354	12.25233183	13.9294303	13.71236446	11.60799155	13.33131698	14.17695824	13.1116657	11.29175917	11.08509736	11.52997679	11.73409438	11.79839532	12.58902992	13.33058685	13.4263396	13.0658696	14.57107532	14.6042654	14.33068723	16.76958032	15.78897129	15.4369971	15.30967879	13.85297245	3
11.56490497	11.56490497	11.56490497	13.29610684	14.40516961	11.95063583	12.45846385	11.32733203	10.10547999	10.32925918	11.16263877	11.6741116	11.7513737	12.11078579	11.91834986	10.70167573	9.401258957	9.777468615	11.36028643	11.52317151	10.14073465	10.99007983	10.25905344	10.98341674	10.21498726	9.6286793	9.162656269	8.485536146	4
8.1596028	8.1596028	8.1596028	10.41072262	13.84949604	16.46374376	13.96551529	12.09897207	12.955484	12.0165453	11.73705738	10.70664792	11.4812396	11.42875951	12.54248543	13.06509435	16.00230495	16.38495553	15.82672543	15.11991722	15.09012339	14.72693825	15.87784249	17.07063107	15.53136832	16.09709237	15.42318622	14.18920371	2
12.32714068	12.32714068	12.32714068	11.92317897	13.36940796	16.38934133	16.28270975	12.71299729	15.31524641	16.15207307	12.68863777	14.25357643	13.05831001	14.93785657	15.74063737	16.1325443	14.27703613	14.13945624	15.65736787	16.20478802	15.3685072	16.1254365	18.49184393	17.52434687	15.07277135	13.05441751	13.95910138	14.95353683	2
7.020214371	7.020214371	7.020214371	6.135659298	7.463602652	7.266975811	7.560969429	8.170884544	7.946908571	8.081938434	8.503462339	8.942030157	8.98216026	8.646025665	9.041808636	9.125565142	10.59998279	11.82422551	14.11666461	14.62576129	15.8716404	15.6600461	16.30748624	16.02216315	16.20022538	15.39802297	14.50944187	14.7236171	3
6.410070517	6.410070517	6.410070517	7.831992303	7.65445383	6.533403687	6.270791936	6.374896267	5.859232436	6.44988649	6.355704555	5.339952801	5.184267482	4.223576256	3.979731718	4.039849824	4.66770973	4.157831135	3.600215302	4.892765213	4.68241469	5.024021976	4.686050159	4.120576725	4.368954274	4.92534437	4.776044958	5.087561608	1
11.26275571	11.26275571	11.26275571	12.35123876	13.15288792	14.83806742	15.16739876	15.17595557	15.06319736	12.92169383	11.80270497	11.86113383	11.96158619	11.69636748	12.3377963	13.37952017	14.69274988	17.104492	16.33238789	17.22947828	16.78420276	15.61675576	16.36413902	15.84769432	14.59767373	13.68549818	14.82520081	16.19552387	0
12.92819554	12.92819554	12.92819554	13.62791812	15.87786641	18.34139326	15.34409293	13.41906135	13.31858825	11.84354576	12.14755225	11.29652859	10.60762604	10.4008054	10.36365374	10.14384419	11.03714639	11.51660161	14.56048283	15.91441459	16.03630906	15.68371321	14.49733461	15.06763789	13.92720346	14.34561056	13.3787893	13.77487303	5
9.712463845	9.712463845	9.712463845	9.791149713	12.498144	13.30143353	9.678021683	8.747763627	8.565860962	7.833151682	7.048744582	7.311141338	7.63241352	6.941015691	7.615715871	7.731804169	8.588278441	9.936113249	11.61691179	11.70552353	12.79547069	14.21119742	13.22246229	13.87277356	13.25603336	13.52640804	12.21588667	11.37535479	1
4.016711096	4.016711096	4.016711096	8.274150907	10.50575023	10.93753045	10.09657068	8.950674665	6.558596227	6.111114814	5.233706558	5.162752191	4.936696838	5.402800465	5.534284889	6.17750001	7.256842435	11.00928652	12.20040317	12.0335678	8.544195831	9.017837684	9.362604822	7.361644753	6.872838022	6.278389706	8.814586102	10.44511668	3
7.638159848	7.638159848	7.638159848	8.609031271	13.09236791	13.80849006	10.26622424	9.424644238	8.992815661	8.862612547	8.258781249	7.590278122	7.780055301	7.138661252	8.035506	8.42153026	9.079226588	9.885350519	11.79572874	12.08925944	13.6565371	14.28928235	13.78092438	13.71233485	13.75944982	14.28687667	12.31574838	11.95949544	4
9.767384055	9.767384055	9.767384055	13.47231403	14.66915909	12.30483832	12.9585956	9.092438755	9.310918222	8.135011614	8.095383519	7.951820712	7.707337818	7.685922047	8.246423529	8.663606628	9.12688663	11.47852028	15.16698404	14.84426716	11.89925918	11.94169867	11.34602758	8.652750082	9.086423524	11.23754619	11.77558836	11.38105103	4
7.873678411	7.873678411	7.873678411	9.658135347	13.81687739	12.29774376	11.41702147	11.52177268	8.23758517	7.795841322	7.682089855	7.527442043	7.086734848	7.090090723	6.955869307	6.967050391	8.510520579	10.25303611	13.30937392	12.43199753	12.88795508	13.05875048	12.70718288	12.56529638	11.64867291	11.81137341	10.48080562	9.502749108	2
9.961781483	9.961781483	9.961781483	11.80076089	15.29053025	13.22606062	11.30545125	10.33179473	9.409196672	9.060612273	8.591901955	8.369179913	7.606310017	7.522920061	6.952488864	7.533650384	9.179101551	10.04232874	13.08914881	13.64659754	13.17304017	11.54382883	11.21592306	12.47883756	12.44624983	12.02005626	10.68761473	10.14130929	1
9.15902406	9.15902406	9.15902406	8.697107599	8.544483319	9.658439542	7.423495611	8.64102987	9.004523226	7.797406701	6.979688518	7.55192205	7.13267387	7.202924417	7.280175371	7.425921508	8.480869782	10.21497985	8.970626169	8.807043044	8.271316617	7.487289338	7.400294212	6.616691069	6.406255821	5.932111338	5.586701186	5.626548875	1
7.572749628	7.572749628	7.572749628	8.454138984	8.98566353	10.61396727	10.21247674	9.746797819	10.95442337	10.91574063	10.61028545	11.28397618	11.19009727	10.57681244	11.20455448	11.71562094	12.89731021	14.31034315	15.83037284	16.41578635	18.04043114	17.99443437	18.66309319	17.73371697	17.86535632	17.37835125	17.0760581	16.97381151	4
5.116688597	5.116688597	5.116688597	4.363353569	4.771578265	4.135753211	4.484044391	5.720762953	6.170238299	5.593893103	5.638456676	5.902949854	6.259902496	6.929975736	8.817334806	8.895872025	8.01735463	6.491459107	6.296405991	6.346618277	7.687700455	7.755924483	7.838937331	7.428226836	7.573306734	7.351292669	7.448387223	6.234711172	5
11.4659474	11.4659474	11.4659474	13.44489255	16.31933384	16.06040858	12.39892604	12.65489987	11.36640905	10.74686411	10.75553751	11.18810408	10.71221293	10.60047904	11.03841356	11.93025439	13.48951304	16.23271515	17.42969236	17.18221009	13.8187665	15.36896674	15.51020554	13.97835658	13.3134968	13.37391322	14.54780732	14.63951116	0
9.114751359	9.114751359	9.114751359	9.061158911	9.070686624	10.59926279	15.83140857	15.33353983	13.30150935	15.5081709	17.1489514	13.81605877	13.10982081	12.49238526	13.58340296	13.47009439	13.56913212	14.0727626	13.01330138	11.83944976	14.86794883	14.48702128	13.89464638	15.57979644	14.34590029	12.46870285	12.18015833	11.52428075	2
8.856030497	8.856030497	8.856030497	8.742012464	8.97251792	9.073864028	9.337625275	9.047101167	9.073129947	9.068129948	9.754053695	9.892177323	9.791585736	10.26067521	10.47747074	10.49426832	11.05237547	11.50063904	12.70127786	12.7158101	15.18847685	14.46484403	15.74108473	16.75363835	16.98883786	17.84484106	17.4135946	16.60779629	2
8.976874076	8.976874076	8.976874076	10.59700367	14.10710063	13.69802616	11.90074346	13.96281529	11.90231085	12.28913083	10.91450125	8.503689833	8.184135081	8.134892483	8.99649059	9.674980809	11.09015804	13.90336895	14.56428661	13.17905097	13.96363366	13.90761285	13.55057514	14.36827646	13.2401781	12.9076805	10.88495182	9.798415062	2
4.14558102	4.14558102	4.14558102	4.004734082	4.977208015	4.575594404	5.623136041	7.015011608	6.399422424	5.217079908	4.60472542	4.164284458	4.321383538	3.901451247	4.263354537	5.119931274	7.672396928	10.11047179	9.403532293	10.61595601	10.21067845	8.950263012	9.844073448	8.271971519	7.727106412	9.503413846	10.99052397	10.79932257	2
8.159058741	8.159058741	8.159058741	12.23282704	12.85925831	11.45106643	12.00709332	9.402277558	8.823046112	8.185252076	7.932194768	7.870960965	7.81207907	7.655604479	7.842318744	8.230708968	8.91330213	11.3941961	13.68778081	13.43881665	10.09280915	10.38750615	10.5753562	9.179914059	9.402511797	10.57388362	10.81954452	10.53978258	3
13.81188028	13.81188028	13.81188028	14.51374783	16.12376738	19.62893455	19.15873412	15.39735109	15.03032287	14.32591456	13.38707817	13.99695964	13.14349573	12.74483637	13.06275761	12.75618406	12.94652016	14.73237723	16.95611451	18.74769909	18.74231339	18.86251758	17.34364534	19.40819189	18.08048059	16.03409677	15.28792055	15.41687278	5
9.71908248	9.71908248	9.71908248	9.856842891	10.14748722	10.05743565	10.00292756	10.36691328	10.42429033	10.65915464	10.79775723	11.44256782	11.49220374	11.34236901	11.5797439	11.74106098	12.23445408	12.97417447	13.50573929	13.39412838	15.35554546	16.24861276	15.62998728	18.6667562	18.41048521	19.28475724	19.44482111	17.6958113	2
8.762118914	8.762118914	8.762118914	8.45427305	8.757279515	8.169023439	9.074362082	9.277358869	9.398130809	9.689317858	9.67461269	10.9465365	11.82825533	12.64555591	14.71500099	16.68503623	16.50438861	16.07419525	15.206434	16.19079389	17.08749151	18.02350449	18.18928298	17.59987344	17.78188622	17.72019517	17.50996319	17.21686809	0
10.6420359	10.6420359	10.6420359	10.54116368	11.44767714	15.24720185	14.5870581	12.2320635	16.95141701	17.09518606	16.16750786	16.64755297	13.99216782	13.85643173	14.12801785	13.8905955	14.55604146	14.95439739	13.4390795	15.25105143	16.08917746	14.96621094	16.23202046	16.37134692	14.8438136	13.40717687	11.02983498	10.97255242	3
4.45786287	4.45786287	4.45786287	3.147121654	2.328245101	2.37575355	1.936472478	2.067569538	1.590359324	1.281362462	0.93992202	2.410416453	1.891591455	1.491036127	2.290080202	2.316263794	2.881656886	2.898733825	3.139237527	3.662499385	3.745644584	3.673641168	4.119058219	4.585146743	4.908540932	5.160757089	5.016414963	5.263638687	0
8.474550115	8.474550115	8.474550115	9.412160036	8.759989559	8.976264534	8.377229331	8.326500322	8.098299178	7.425708398	7.472628877	7.826049177	7.617431744	7.181843031	6.782208763	7.239253211	8.129710311	8.771193122	8.042304568	7.838966094	6.942951253	6.521556122	6.503606972	6.134059681	5.749200937	5.44554149	5.473865991	5.435359465	4
8.764709448	8.764709448	8.764709448	9.420667343	9.364518303	8.444672565	7.664494927	8.267597864	7.602790407	7.007336271	6.794389738	6.479746147	6.800250439	7.190625917	8.015208907	7.075016939	9.197939143	9.461855787	8.800438341	10.09125015	10.09342215	9.33299964	9.573651306	7.764336632	8.847645579	9.152234385	7.864449803	7.106445059	5
4.618824861	4.618824861	4.618824861	3.26842642	3.370612074	1.915930675	2.221579066	3.409870738	2.329992521	1.447490747	2.195145711	2.972177847	3.224526651	4.408010421	5.747867099	7.113827643	7.265737772	6.238836085	5.629809292	5.483397505	5.500190831	4.73119721	4.715905582	4.910548525	5.629667383	5.930960223	4.905121157	5.300044795	0
9.54890756	9.54890756	9.54890756	11.42223595	12.22426135	13.8265563	14.27068094	11.75441295	11.19444528	8.980603662	9.760629574	10.30182231	9.753292665	9.081778924	10.52666728	10.39610409	12.56916074	15.06268432	14.50693726	13.63415535	15.1949244	12.56321159	12.9990466	14.36612711	11.59326911	10.02584908	13.07787203	13.92563202	2
10.26795306	10.26795306	10.26795306	13.3510667	13.48161063	13.54346474	14.0016759	10.30098452	9.45194397	9.299781831	8.232113756	7.84892407	7.442987385	7.323272162	7.546468853	7.669607237	8.610116485	10.88737219	11.58002764	12.3604157	10.24334616	9.111931891	9.197877339	7.667754208	7.661993289	7.459810073	10.11918895	10.58903003	4
4.55092696	4.55092696	4.55092696	2.73408476	2.525711119	1.467791358	-0.8709699	1.88000259	1.606714115	0.729196134	1.092930514	2.104100794	2.116598911	1.803225518	1.697617321	2.346860644	2.462353193	2.46086431	3.01209466	3.665157534	3.505060202	3.811997381	3.922614563	4.463047448	4.650642515	5.009721104	5.259231789	5.359546613	0
6.582023838	6.582023838	6.582023838	8.262321922	7.790723403	8.537375944	9.303644655	9.231874744	9.528395269	9.800945458	9.762050351	10.91288783	11.67831954	12.92129407	14.45778804	16.72955163	16.5511072	16.12760111	15.47410941	16.39340853	17.05030297	17.96140331	18.25643306	17.58665534	17.78316835	17.5939366	17.18472321	17.0617478	0
7.706640106	7.706640106	7.706640106	9.435983659	11.4483478	8.507297711	9.350231741	9.502091176	13.1598285	13.63303035	13.87415805	15.14509467	14.51518505	14.53750606	15.18637289	15.55813973	14.64871076	14.40941573	14.8272624	14.11940488	13.05771839	14.18906788	14.32018608	12.92597518	12.80865043	12.58315787	10.93691653	11.50323093	4
11.07907715	11.07907715	11.07907715	12.96648875	16.37930699	14.6864252	16.85365347	16.55589815	12.86866605	12.08408488	11.95097891	11.71439456	11.24085002	12.19070621	13.0112959	15.09823791	16.01280138	14.75332846	13.48035249	14.63547619	14.7212904	14.61687901	15.03694492	14.97733169	13.82712924	13.50336362	14.15197377	13.94297447	0
4.295302012	4.295302012	4.295302012	1.713994747	3.272450291	2.845353627	0.166173466	3.060448623	2.638658606	0.82212364	0.833484099	2.130778013	2.364127835	2.611514445	1.815278516	2.510799155	2.992263251	2.816260796	2.774737724	3.535073445	3.840915517	4.655022811	4.750977786	4.737755103	4.982274859	5.273124009	5.716864323	5.254053464	4
4.15466222	4.15466222	4.15466222	2.338766827	3.089758341	2.947218888	-0.644732095	2.76149003	2.736442882	1.393203072	1.897105193	2.34280769	2.56041501	3.759119379	4.275650246	4.429767056	3.871176472	3.777607275	4.0257489	3.480842958	3.79843104	4.833362305	5.200760055	6.098279833	7.964525326	10.08585464	9.736469807	7.145731809	4
8.295513193	8.295513193	8.295513193	12.4328973	12.92503794	12.01813314	12.10092258	9.52076881	8.691453621	7.979506504	7.777297881	7.464078531	7.038758933	7.427434398	7.355625942	7.74464955	7.869979289	10.27368465	12.52929422	12.26012703	9.929192147	9.935571292	9.814656697	7.368433354	7.640889782	9.21336429	10.89036395	10.89042594	3
10.1465875	10.1465875	10.1465875	11.65409211	14.84681407	14.07590329	13.54691274	14.49291839	12.47541445	11.666446	10.13214912	10.36512203	10.37286685	9.553907241	9.672199286	10.21149138	10.08260125	12.05461076	14.55004648	15.46736999	15.20448882	15.27899073	14.3038555	13.74351153	13.22866202	14.01289874	13.53455441	13.83972922	3
8.226362682	8.226362682	8.226362682	8.681536513	9.000632707	9.510039358	10.94133088	10.82593178	8.821995607	7.692759011	7.363482754	7.061157709	6.798726288	6.703125824	6.91715688	7.678820017	8.582584213	10.85726209	10.2981777	10.20285577	10.81152252	9.619807613	10.18368712	9.7026161	8.230319994	7.281130124	8.731063311	10.70350538	1
10.91396474	10.91396474	10.91396474	12.89506071	16.61532171	16.95893242	13.5220937	14.09280496	13.90260602	13.72484607	13.07516789	12.79184447	12.82542169	12.53085646	12.57810248	12.74132402	14.94416571	15.80477005	15.19553829	13.99078845	15.41587557	15.47838697	16.34428533	17.57621587	17.46891712	17.23445388	16.62766132	15.92219931	5
4.239514692	4.239514692	4.239514692	1.846616447	3.000529265	2.35681594	1.057622982	2.853221078	2.593034849	2.353968367	1.425049438	1.68156864	2.570001473	3.573749575	3.944813944	4.135315092	3.935591169	4.693618151	4.260919035	4.769461953	4.987008196	5.434141371	5.329909465	5.28955815	5.03574512	4.819763735	5.19733408	5.783840459	2
9.201864381	9.201864381	9.201864381	9.01714082	9.532690287	9.246855906	9.288907492	8.651794664	9.116679897	9.376071242	9.514346877	8.83773889	9.196008262	8.86381766	9.351452128	10.54572715	12.31282072	14.65058424	16.09343831	16.58842623	17.28466171	16.47742871	17.05526859	16.44705469	16.45325769	16.51943207	16.13877907	16.37904652	3
11.3049299	11.3049299	11.3049299	13.47913165	14.85431131	11.5411527	12.62794223	9.31368296	9.18465144	8.054396633	7.47900374	7.928336973	6.911715427	6.507825334	6.829578269	7.725339789	8.623868047	11.55572623	14.96329633	14.92861982	11.9069204	11.50933296	10.8727769	9.387089801	10.06705059	11.37785736	11.84546131	11.3079126	4
7.405933554	7.405933554	7.405933554	8.066709762	8.335878035	8.120097176	8.077886129	7.963604437	9.478376529	9.516968449	9.556389965	10.04782177	10.11332076	10.02895825	10.59126122	10.13514222	10.52381686	12.01936222	12.81288954	12.40177114	14.82884258	14.69332763	15.14413252	16.39950413	18.17440896	18.69057576	19.49275189	17.79271327	1
10.39583112	10.39583112	10.39583112	13.54444271	14.53030331	12.24382432	12.73362462	9.182837718	8.897289789	7.933230121	7.691477486	7.478617236	7.344062147	7.292728271	7.753440454	8.089696416	8.7233766	11.61319808	15.14850485	14.58326896	12.06216403	11.74945398	11.35910533	9.067663837	9.492712456	11.30715987	12.05648497	11.69682506	1
5.387230521	5.387230521	5.387230521	3.388665398	3.29045306	3.039499672	1.841647116	2.907731874	2.237890433	1.041573137	1.525548555	2.413968828	2.319506885	2.69243913	2.144605931	2.643063929	2.445435688	2.846435414	3.029117954	3.204966755	3.536839569	3.787076337	4.14854944	4.446240012	4.815738759	4.758628583	4.817248236	5.239938615	5
13.07175618	13.07175618	13.07175618	14.69281194	15.60864578	18.97580981	18.04757011	14.59726827	13.85210677	13.14532375	12.46400671	12.04367005	11.31043458	11.29883071	11.06895413	10.50703921	10.56647174	12.01267135	13.65649028	16.87037632	15.96712471	16.67067776	15.5623218	17.19483085	15.94268856	14.79890106	13.49051718	14.03955407	5
10.46236368	10.46236368	10.46236368	12.8720271	14.86040447	12.24694711	11.51693201	8.52407685	9.123885996	10.1290621	10.70924169	8.781961368	8.758774643	8.846213358	9.48037565	9.260096612	9.907332396	13.21490879	13.46194284	13.28716253	14.06266004	13.09297067	13.98357941	13.5114312	13.48774183	12.32985201	11.85748262	12.14495963	5
12.40239194	12.40239194	12.40239194	12.94400475	15.17039528	15.42071498	15.91861022	17.01582804	14.84343396	13.98557684	12.87952284	12.20920722	12.09225481	12.11473399	11.91890151	12.57248241	14.54870803	17.26397922	18.09816462	17.90776962	18.00709374	17.03199306	17.8187835	16.29261723	15.75783442	16.69049753	16.76449058	16.90033745	0
4.638700194	4.638700194	4.638700194	2.310135762	3.111186471	2.583100495	2.24129185	3.232097723	3.285346708	3.034944054	2.824663879	2.551943967	3.076364839	3.402651748	4.249207115	4.35828614	4.054787124	4.548196315	4.732899367	5.933177597	6.933119851	6.779131824	5.083084828	4.88563242	5.200807981	4.807944805	4.93768373	5.069803938	0
12.23972865	12.23972865	12.23972865	13.85402885	15.70838983	19.40823886	18.9310581	15.24743277	15.85921611	15.50027553	14.28689409	14.38592224	13.39641504	12.97517382	13.3782623	13.5107146	14.57240012	16.88477461	19.25802146	18.83641806	19.56142146	18.66837191	18.88584277	19.06300716	18.21195494	16.18758658	16.24982778	16.84221216	5
10.85837031	10.85837031	10.85837031	11.91122505	12.57799638	15.81759685	16.32819371	13.52997169	13.7108716	14.54933823	12.21318922	11.33973202	10.98099946	10.9807391	9.905928688	10.67813532	11.64814189	13.21673423	13.98452942	12.69062472	15.11128267	15.40297809	14.69154	15.94793451	14.5260677	15.00979782	14.81446562	13.49384607	4
10.20350717	10.20350717	10.20350717	12.02192146	15.14527903	12.72547413	15.61470304	15.03980538	13.41812337	12.93813742	12.77138602	11.10019516	10.61962279	10.36204231	10.55705556	12.62902349	13.04859088	13.59055667	13.44392999	14.5973304	15.01942306	13.86639386	15.39705565	13.74299899	12.69245319	11.47925186	12.32530491	13.44487757	0
11.00079564	11.00079564	11.00079564	13.16030738	15.07979054	11.96032325	12.36114328	9.940660013	9.529188104	8.345130204	8.029455554	8.111472822	7.87930796	7.512617308	7.629205147	8.154089379	8.93534199	11.19970668	14.36129693	14.60141117	12.17732026	11.68845725	11.36844835	10.33946182	10.90323527	11.3986498	11.61017897	11.1945641	4
10.81427916	10.81427916	10.81427916	11.60049276	12.88705463	16.53762615	16.74196143	13.45959639	15.27519007	16.55392726	13.86482678	13.64424304	12.49105721	12.55489745	11.8699134	11.896638	12.12359576	13.32627559	13.49488405	13.47845844	15.68048091	15.7483915	15.60989606	16.57445126	15.02762213	14.25430592	12.55761162	11.21124422	1
10.49309791	10.49309791	10.49309791	12.09254379	13.39412582	17.08513395	16.23657311	12.86830626	13.01189713	12.85491347	11.64070823	11.35971937	11.00048227	11.03850036	10.94562152	10.38690852	11.51492978	12.70503952	14.50631089	17.26477034	16.37509032	16.98156956	16.3493986	15.93957706	16.08577398	13.87247007	13.50307353	12.59498335	2
9.730344297	9.730344297	9.730344297	12.86295287	16.33743252	14.47363528	17.20796044	17.25063006	13.5134299	13.50512003	13.66347831	11.73332351	11.89270262	12.69511492	14.27373087	15.72442894	16.23766054	15.66886273	13.82545874	15.21557949	15.20330899	14.65197089	14.5718164	14.75759186	13.07234294	11.72757516	12.25127822	13.46355844	0
8.672289805	8.672289805	8.672289805	9.70317085	11.60545455	11.92261835	11.63477966	12.12850472	11.19857335	10.37358454	9.572697212	8.780417919	8.9636714	8.253055785	9.428781872	10.57882341	12.43451952	12.44079843	11.39517389	12.91619181	12.36219979	11.26999131	12.36964418	10.88498352	11.94425467	11.53532833	11.62773981	11.78503856	1
6.631937484	6.631937484	6.631937484	6.839291784	7.57829897	7.705142794	8.323673134	8.451534651	9.105234334	9.229762458	9.212907598	9.000800108	9.424414514	9.03507734	9.798368433	9.960063288	10.60215942	11.7856156	13.42280193	12.79372317	15.23328202	15.44585729	16.05003104	17.67707366	17.87262099	18.41450938	18.92638133	17.28114043	4
10.66255071	10.66255071	10.66255071	13.57466593	15.39850982	12.88216276	11.62463961	10.76653432	10.32844547	9.882208537	9.664756032	9.423914129	9.416610611	9.282344817	9.25289458	9.240677668	9.669602939	12.8163665	13.89950597	13.77444576	14.70498753	13.81861552	14.76699258	13.78417411	12.76775323	12.27522124	12.36112126	12.29875659	5
11.91527323	11.91527323	11.91527323	12.4302937	15.76901687	14.49598527	17.70110533	18.46597651	15.5224577	14.87752887	14.6823931	14.52782196	15.43378259	16.05984116	13.13440863	11.94130299	11.8634067	12.53959047	14.5443855	14.79726717	12.62786746	14.03040908	14.4068206	13.85858764	12.15669507	10.50124336	12.33108134	12.188937	1
11.01525015	11.01525015	11.01525015	13.59004896	14.56605689	11.96915744	12.6041238	8.892348799	8.823834955	8.2573689	7.870349905	7.544532754	6.816151132	6.964958308	7.038612435	7.559906234	8.869183611	11.66752874	15.19572917	14.50331013	12.00052237	11.40939678	10.97331927	9.165204927	9.455355203	11.11063232	11.8812968	11.4786176	1
8.550969659	8.550969659	8.550969659	13.07846056	15.4441678	13.20019437	16.36172388	15.22243154	11.80649146	10.81779949	10.86704559	10.31018154	9.879137373	9.072720751	9.564097012	10.27424161	13.60096887	14.31210759	13.03558831	11.27958685	12.36901375	10.92611414	12.60779389	12.56492259	10.41710073	9.224593638	9.222175549	9.98962014	1
7.041435183	7.041435183	7.041435183	7.66967555	6.566474723	7.239991001	7.725399816	8.037151287	7.033539517	6.765808599	7.08781604	6.28003369	5.654673623	6.338051658	6.352379763	7.271365626	9.05681173	11.82240879	11.36801422	11.59738772	9.115215963	9.95126607	10.31802273	8.7226829	7.852007495	7.677197822	7.75688486	8.30831036	4
5.504363444	5.504363444	5.504363444	3.832028037	4.0721177	3.556532471	2.874462756	2.587013981	2.283004746	1.994428301	1.281118607	1.292312208	1.706918222	2.240742364	2.501567576	2.611855589	2.913852614	3.266659641	3.594099468	3.917767295	3.826734768	3.804059729	4.401700092	4.586606984	4.577883314	4.919673764	5.13625574	5.301752641	5
5.065839755	5.065839755	5.065839755	5.616214286	6.496682538	7.27482612	6.718913653	5.624981928	7.505527335	7.095897812	5.979041566	6.923176078	7.08664123	7.713707216	7.65633856	7.900626975	8.097010505	7.555031372	9.398946888	9.592310506	10.12021054	10.34574606	11.78593714	12.52088719	13.33682455	13.76538343	13.14672695	13.67613968	2
7.681037511	7.681037511	7.681037511	8.577616971	8.650529605	8.433437798	8.277632788	8.382861195	8.567382799	9.05763327	9.105063423	9.491220424	9.652632238	10.19477819	11.61631611	13.5445942	15.19708202	16.04310563	16.8592067	16.21765087	14.93078452	14.38529593	16.06846102	17.2407085	16.38578074	16.2789346	15.80655819	14.69959943	1
13.36367113	13.36367113	13.36367113	14.10158155	14.92807299	18.09924134	18.98782822	15.49984463	13.16683078	15.63079411	14.36342056	13.35362655	12.74525104	13.58166444	14.73827815	15.83563705	14.10429796	14.94292818	15.096631	16.37064781	17.48694907	15.56320837	16.75428969	16.83674596	16.3132597	16.13492674	15.83811666	15.10915765	5
11.3385961	11.3385961	11.3385961	11.55737815	12.5041445	11.38635373	11.12109248	12.30464419	12.29945599	12.85568052	12.55873255	12.77084665	12.91995007	12.66610743	13.23530956	13.13113116	13.88462926	15.22657755	17.3897054	17.30174569	19.39297514	19.09590013	20.90469249	19.83858302	19.31212378	19.0883809	18.90255618	18.43458438	5
11.34950165	11.34950165	11.34950165	12.96239581	16.90923351	17.16353698	14.23924876	15.16383674	14.21877296	13.84832979	13.60700207	12.28825717	11.89512741	11.90780421	12.10349829	12.39179633	14.0566798	16.26989165	15.93684434	16.04189556	13.93178364	14.27147	14.85905022	13.0203796	14.19220066	11.11801282	10.15492531	12.75189676	5
11.10265378	11.10265378	11.10265378	12.29690961	14.62524687	13.53365319	16.84411884	16.45711437	12.85119412	12.13455935	11.52810571	11.3551836	11.31272279	12.11523658	12.69389619	13.60436557	15.7418905	15.93959241	15.41957697	13.59891974	13.46130088	13.11582934	14.66431038	15.06764573	12.89470205	9.718016224	9.965741505	13.01856952	3
4.116245698	4.116245698	4.116245698	2.632686188	3.221870501	3.363745973	1.312702169	3.313038994	3.326414636	2.762028559	1.896570838	2.672323239	2.638677008	3.458655365	3.510261416	4.199822725	5.940463914	6.433119792	5.958061573	6.19462196	5.014167317	5.091196923	5.831579999	5.912542365	5.345940967	5.006009476	5.091496423	5.446898283	2
5.527036995	5.527036995	5.527036995	3.239489205	3.55222077	2.803165493	1.882951318	3.132333731	2.649607509	1.634893153	1.646448704	1.975705878	1.9918936	2.52882844	2.812097803	1.88545977	2.739657042	2.88147038	2.722529722	3.658418225	4.121418703	4.014967606	4.203031974	4.461127953	4.60457317	4.954623114	5.403707808	5.165558375	5
4.588735	4.588735	4.588735	2.802610737	2.350500543	1.448528305	1.652588627	3.572979576	3.325391586	1.948628293	1.572597464	2.835071161	2.34077134	2.750051578	2.911984434	3.267126552	3.637230879	3.627811711	3.851858888	4.833556719	5.534243156	5.442486929	4.721394556	4.700395747	4.149664029	4.840524222	4.956043987	4.948846239	0
7.397311837	7.397311837	7.397311837	8.782889104	8.700496467	8.81306625	9.292055127	9.328668172	8.904892753	9.130564124	9.514344332	10.21077429	10.63999219	11.28952308	10.81671785	11.20206237	11.87896126	12.88504152	14.05127724	13.57753893	14.51043014	15.35767184	15.81832296	16.77831832	17.67688787	18.89525802	19.60853071	19.00389319	0
9.570253519	9.570253519	9.570253519	10.57931052	10.52562881	10.31914728	10.75705367	11.39235554	10.22214297	10.32832571	11.34690952	11.04330161	11.5812831	11.59661056	11.54526678	11.68831164	13.6151986	15.87648508	17.30047749	17.33487776	18.37778362	16.37843845	17.16970174	16.25193258	16.19540499	16.30547231	16.02421129	15.59212778	1
8.487172048	8.487172048	8.487172048	9.444453695	11.94162282	15.95992959	14.43880184	13.57332154	16.13936655	15.29722096	15.05811271	15.88239084	14.49440057	13.09265255	14.43346759	15.25050498	15.0372267	14.27856848	14.5936613	14.83655278	16.09814863	15.34898562	14.69571232	14.79708843	13.8171684	13.17444114	12.46189965	11.52870219	1
4.327444348	4.327444348	4.327444348	1.971616804	3.056918211	2.605553629	-0.222766578	2.614607569	2.464315569	1.963790751	2.021492999	1.383568565	1.981778294	2.686348974	1.732763222	2.40041919	2.985259655	2.561982087	3.059594317	3.579651456	3.884302167	4.063738913	4.116001869	4.158477726	4.786697252	4.856904923	4.81767657	5.087963006	2
8.871178023	8.871178023	8.871178023	10.32717082	14.09745753	14.60492853	12.02840295	14.17581109	13.82516675	14.0282659	14.6231183	11.63456098	11.22498762	12.23325477	11.83244173	12.03916777	13.8562957	14.91743823	14.59869514	14.99126515	14.07402758	14.59252358	14.45719721	15.14269116	14.13348626	14.45054334	12.06328232	10.7635058	2
10.21503275	10.21503275	10.21503275	9.816898771	10.95041949	11.98350827	15.34221738	14.67714101	12.60301982	15.47539622	16.65382099	14.07121752	16.73549313	15.58813553	15.40640806	14.98185926	15.87911846	15.25069672	14.90737117	15.52378072	14.80014422	15.69525103	15.63124805	15.96746411	14.02589223	11.97813398	10.93300045	11.15510236	2
8.76223948	8.76223948	8.76223948	10.11275724	11.37421571	14.63301418	13.41477088	11.98118086	14.33452141	14.20451027	13.88314975	15.6243751	16.32383699	15.49424919	15.95552922	16.18075256	15.35619502	14.53346169	14.58899947	14.27518351	15.00079511	14.97295843	14.75123557	13.26043554	13.0067876	11.96106687	11.85493431	11.55306032	0
12.10137853	12.10137853	12.10137853	12.25686949	14.52585568	17.70074221	16.31862734	15.70426836	16.80852999	14.21560248	13.0770297	13.62274052	15.47006894	17.52302172	16.68896587	14.63555591	14.20498659	14.65044773	16.25727728	16.77941818	16.17711496	17.69539637	18.41844745	17.02734178	14.80138479	12.8088503	14.91163486	15.52976092	0
4.849519682	4.849519682	4.849519682	5.726331573	5.6465943	6.64784675	8.004774234	8.895095655	9.08574844	8.543706715	7.484522031	8.796094126	9.216287949	8.37423121	9.249859297	8.740694756	8.802570157	9.212849191	10.52300973	10.51297554	12.30902226	12.22500359	14.38389134	15.18596943	15.3241634	14.42959107	13.81767414	13.46950562	3
4.569763489	4.569763489	4.569763489	2.446825484	2.514443599	2.894164986	2.614514891	3.273468871	3.419946603	3.669018788	3.336933802	3.270755027	3.031827434	3.22626456	4.913007936	4.912286876	4.276222111	4.935547605	5.050582121	6.113475197	6.8466645	6.82274319	5.640351366	5.428622243	5.481860668	5.446453508	5.076473822	5.146764996	0
5.545213124	5.545213124	5.545213124	4.629495377	6.207521428	6.347519139	5.41258326	7.32049577	7.837821163	6.998848658	8.251064116	8.254087119	7.822315768	8.404007132	9.472286934	10.44977596	11.13996449	10.85041826	9.946607777	10.65073076	11.99624281	12.40536721	11.99677799	10.86676331	11.47579516	11.20722344	9.083258134	8.93893586	5
11.29185794	11.29185794	11.29185794	12.30327446	15.6967383	15.03984003	17.1109324	18.62425872	14.97993732	14.75359151	13.80765538	13.64127864	15.07683667	16.66749942	14.49456885	12.70096676	12.16602304	12.61871505	14.93181182	14.84979771	12.89818894	14.15983218	14.6181107	14.01340569	12.31208873	11.07486351	12.78093395	12.46118447	1
7.851205671	7.851205671	7.851205671	7.586257896	6.656498286	6.038161407	6.558863809	6.885660429	6.526773953	6.520922597	6.384484498	5.542564798	5.343182352	4.92576961	4.338758932	4.40881691	5.883967796	6.207617816	4.795902411	5.377913236	5.391432727	5.336305914	4.792331989	4.640005579	4.884888961	4.858467966	5.098685454	5.045638381	1
6.97824253	6.97824253	6.97824253	8.711802432	9.701775105	9.834844372	9.501373331	9.603432253	9.508752312	9.235744694	10.03602808	9.792789164	9.035258651	9.251672812	10.09360274	10.72900466	12.83418155	15.14642577	16.07896544	16.98389478	16.79337997	15.10017101	15.13753986	14.66953719	14.8754407	14.53061635	14.22614392	13.648164	1
8.286174048	8.286174048	8.286174048	12.39508587	12.79714931	11.72888289	11.95461465	9.156738319	8.324175328	8.003543352	7.716780043	7.477123493	7.204136594	6.823904334	6.807611559	6.942824186	7.965228154	10.71058173	13.52738043	13.4263782	9.418181079	10.15699513	10.31470019	8.867908443	8.439012786	9.698531947	10.7229482	10.50590586	3
9.373649288	9.373649288	9.373649288	9.936277965	9.948205475	10.43177243	11.29580976	11.30185414	11.25714423	10.85265087	11.23119942	11.67995683	11.93540394	11.6990535	11.63542513	11.77275382	13.67834965	15.20261596	16.63857736	17.20216654	18.20699516	17.32484008	17.31848429	16.74913665	17.05296862	16.76381144	16.31178343	16.1695247	1
8.07331604	8.07331604	8.07331604	7.5426733	7.361498542	5.980568213	6.645315007	6.907604136	6.44954	6.785716201	6.576898236	5.551739284	5.256962101	4.775351622	3.993711057	4.604202057	5.199480223	4.611335706	4.254308988	5.04035379	5.049226232	5.068516708	4.731029303	4.330401212	4.572407365	4.86633256	4.815383839	4.988218831	1
5.151801414	5.151801414	5.151801414	4.225062609	6.124872807	5.830666117	6.288922643	7.658824072	8.168607389	7.770051583	8.525163889	8.632779547	7.926642026	7.873846446	10.14170668	11.17466048	11.7817124	10.62415833	9.799413891	10.11332646	11.94860023	11.90573216	11.41610336	11.3301303	11.08710506	10.52328711	8.643345678	8.860673314	5
9.578710045	9.578710045	9.578710045	9.870553056	9.427304759	9.878573571	9.51137814	9.783428294	9.626311601	9.538540453	10.86095054	10.76403578	10.82075472	11.08777553	11.26130723	11.36470137	11.48683299	12.75553943	13.49934955	13.45996215	15.46971236	15.50310871	17.28380876	18.42236791	18.54542678	18.78997165	18.92993285	17.43395636	1
4.402355207	4.402355207	4.402355207	7.398866925	9.190685218	10.45495995	11.62944662	11.33776663	8.941607219	8.204463513	6.881511602	6.282166101	6.089054296	6.751712486	7.259221449	8.880527209	9.727321877	10.43453594	9.08874246	11.10839971	11.45974691	9.277476577	10.77667507	9.381835582	8.439742572	7.067243639	8.011246092	10.9776185	1
11.1398673	11.1398673	11.1398673	12.60844324	15.27372175	14.10698636	16.16933586	16.74666996	13.92223971	14.82005747	13.39604156	13.34862434	13.7391099	14.33136075	12.07621539	11.23621861	10.65331747	11.04286262	12.93555545	13.0933721	12.14439761	13.03069013	12.65417515	12.47085191	11.56381095	9.594560818	9.7975631	9.57518557	3
12.41798208	12.41798208	12.41798208	13.61119468	14.08312935	16.28617719	17.19752659	13.35399879	11.98527302	12.95308868	12.73142383	12.57713904	12.92063524	13.01675503	13.07435885	13.35828725	13.76539143	14.1817656	16.04212624	19.40178752	18.85916769	19.14081303	18.21491404	19.84204737	18.97249053	16.04915123	15.96708292	17.35022849	0
6.859116728	6.859116728	6.859116728	7.973474121	7.745659341	6.800560801	6.028168243	6.633257441	5.318409013	6.335854404	5.925418698	4.701269576	4.379626885	4.198832184	3.579438469	3.206639872	4.719420702	4.553984435	3.401355837	4.404011702	4.381698377	5.086670591	4.545591552	4.460717313	4.569738076	5.119342391	5.188777766	5.315626433	1
7.549108602	7.549108602	7.549108602	8.007844591	8.491647876	8.517086539	8.043127592	9.26267936	8.907544548	9.442717594	9.36990592	9.885668545	9.439585599	10.22340653	11.03968993	11.18220591	12.21174066	13.13610438	12.93123495	15.59615525	17.12905555	15.71989037	17.33716266	17.44978219	18.4848009	18.27554215	17.60445096	16.45641457	1
8.876923296	8.876923296	8.876923296	10.13350531	13.47970212	13.59685291	10.0845508	9.061079897	8.833350286	8.6264515	8.549962624	8.151834263	7.594513035	7.621817497	8.468003238	8.429464641	9.43689934	10.46480309	11.96826175	12.57111192	14.58063534	14.40848049	13.52435649	13.58417113	13.90308201	14.0374044	12.396626	11.795201	4
10.05665515	10.05665515	10.05665515	13.50372362	14.59156648	12.27429096	12.84455239	9.072163787	9.201574166	7.984270448	7.882632435	7.647467996	7.57637884	7.598667139	8.160643138	8.562973644	9.072388245	11.23941285	15.26154517	14.80459235	12.09200971	11.6322985	11.11694867	8.780780858	9.306131502	11.28725541	12.02638443	11.68238986	1
10.07038618	10.07038618	10.07038618	11.17693552	12.71116354	12.64671622	12.66735333	12.5427405	11.60182242	10.16682799	8.890939292	8.430677096	8.015236179	8.336516892	9.154960717	10.64389201	12.46368754	12.49234082	11.91950554	13.56794708	13.02411762	11.36194757	12.58481493	11.3183134	12.07939695	11.66156081	12.0280383	12.05822561	1
10.10649595	10.10649595	10.10649595	13.03139491	14.12649438	12.79153529	13.41123452	12.69317017	11.29384229	10.28509631	9.708601873	8.487456176	8.312620692	8.088209661	8.922911125	10.08919642	12.23055639	14.51320055	13.98862739	14.75833748	14.69155417	12.24792494	12.45339642	11.99434461	11.58479495	11.40962517	12.28559685	13.13696172	4
4.45741292	4.45741292	4.45741292	1.611899656	3.086438353	3.063586097	1.015216019	2.792729861	2.408386871	1.18363107	1.326800597	2.295627179	2.452184547	2.253421507	1.521831472	1.944963768	2.768974202	3.042723064	3.18889676	2.858240556	3.984164329	3.928366107	4.241828919	4.727725762	4.717648531	4.874065535	4.856139698	4.719441345	4
4.639994188	4.639994188	4.639994188	2.73608235	1.900092719	2.51585457	1.139232488	2.211569388	1.794786244	0.432710342	0.910008842	2.326689182	2.253405202	2.259643843	2.445736678	2.23012191	2.542985527	2.816466839	2.815888895	3.137295242	3.370370804	3.852322561	4.583608254	4.471143461	4.564348617	4.885112232	5.162008865	5.112877116	0
7.308856929	7.308856929	7.308856929	8.437287631	9.016280457	10.00024549	9.716289225	9.556210631	10.62818518	10.79333509	10.41976266	10.61433395	10.37627602	9.827579159	10.47849235	10.67849494	11.80845779	13.90047107	15.70628527	15.87195285	17.87811195	17.84205716	18.33332853	17.83422518	17.8889561	17.30125403	17.15321291	17.0213002	1
10.15687011	10.15687011	10.15687011	11.76786773	15.64632745	15.58246138	12.59497839	13.28166405	11.21558837	11.16138504	10.81762873	11.15658285	10.63663601	11.09223976	11.14698439	11.97400326	13.07565648	16.34033232	17.64195661	17.58193056	16.34560513	16.13204591	16.35685472	14.61906302	14.22157067	12.88847868	13.11216936	14.39306598	0
9.569004105	9.569004105	9.569004105	11.56763594	11.351232	10.3824785	10.38485366	10.54912958	11.08859844	11.45041971	11.56424713	12.09147376	11.77078483	11.50709927	11.70278327	12.18613305	13.57656616	14.80988656	14.29724907	14.18602724	16.1112797	15.50490899	18.13869803	18.25290193	17.97872322	17.45909261	16.90831251	16.43937343	4
11.53511333	11.53511333	11.53511333	12.28206625	11.64855839	11.15198032	11.47046287	12.153805	12.37444575	13.03768091	13.42385665	13.26138246	13.20074177	13.13598806	13.51458539	13.79043475	14.11474707	14.71235431	15.03079263	15.65738397	18.31329911	18.1907319	17.70302659	18.17923365	19.65939764	19.6537492	19.40409973	18.38983184	5
9.86088369	9.86088369	9.86088369	12.70793322	15.30380944	12.4343607	11.65668887	10.35930761	9.158346387	8.884292576	8.435351728	8.247123771	7.745028426	7.083102799	7.137777784	7.601034145	8.317222469	10.54781376	13.82767424	13.89504677	12.1307562	11.53326807	11.28217166	10.89789472	11.31847671	11.35301174	11.0688913	10.76169381	1
8.604147426	8.604147426	8.604147426	9.472193453	9.694535764	10.08630668	10.77250696	10.08157181	10.44945633	11.05100076	11.1283039	10.75153058	11.09214934	11.28072761	11.48639772	12.19058444	13.35646163	15.72762257	16.51564623	17.21428937	16.95771083	15.40141576	16.08522635	15.72925863	15.88746045	15.18367771	15.14749961	14.63357136	4
4.401222566	4.401222566	4.401222566	1.525842862	3.178093432	3.052435819	1.175924784	2.689809575	2.614526163	1.143806745	0.738608099	1.776150884	2.306215558	2.400465029	2.511012937	3.222981525	3.006307944	3.202553441	3.392205278	3.716146643	4.09131562	5.12414516	5.344686644	5.239538569	5.017105783	5.428178619	5.797373602	5.670407052	4
4.251377014	4.251377014	4.251377014	2.146226814	2.564358897	3.015493432	1.455369788	3.28359583	2.895388073	1.069308946	0.681467144	2.361526066	2.333396298	2.174683087	2.228603371	2.365919054	2.733504027	2.788759369	3.087735515	3.213689408	3.805898345	4.30328135	4.497555856	4.911226952	5.191021537	4.87994894	4.955113638	5.467204553	4
7.937937493	7.937937493	7.937937493	8.522958347	8.124400989	9.391053814	9.608527942	9.881225259	9.702641303	9.61461812	9.875533242	10.01204734	10.43615482	10.35893157	10.40957981	10.71605301	12.44318374	13.6937662	14.96340989	15.68786044	18.15238806	17.26434348	19.24026843	18.67912349	18.88887504	18.47104776	17.89392779	16.78068752	2
8.522694162	8.522694162	8.522694162	10.88976355	12.93543895	12.97624514	11.46112167	10.99627431	11.41530188	10.8928427	10.36601174	9.399652892	9.279454111	10.22758868	11.19750754	12.82047448	14.75735798	15.22698484	15.82525665	14.77730712	14.26440809	12.5992068	15.29264643	16.052767	15.19212365	14.3781769	13.75732763	12.49684777	1
4.514323129	4.514323129	4.514323129	2.378459628	2.672219123	2.969016011	2.426160062	2.702666921	3.550680557	3.272128503	3.176734422	3.465882982	3.413613415	4.37764023	4.61515879	4.47082429	4.855245507	5.040673277	4.081973539	4.769669137	6.187960776	6.084940859	5.522593189	5.063281542	4.858700246	4.95991948	4.977157233	5.118228271	0
7.975704936	7.975704936	7.975704936	7.979162223	7.819310563	7.113484484	7.626815346	7.1029198	6.520725402	7.276883061	6.953932735	6.212534424	5.970957678	6.463012295	5.798668605	5.460738087	6.907812205	7.361582136	5.772968432	6.673796618	6.368750319	6.011604627	5.743636461	5.209404861	6.457568317	6.726341345	6.545513457	6.682335445	1
6.100935166	6.100935166	6.100935166	5.919729591	5.631737165	4.737737031	4.895344674	5.656297435	5.573908434	3.150017873	3.804717458	3.308048588	2.640218181	2.398106381	2.124235859	2.213585576	3.35603306	4.10506797	4.322718531	4.549165967	5.515653911	7.081114845	7.868087877	7.309873304	8.338482628	9.485498382	11.4273433	10.4460831	0
11.18896915	11.18896915	11.18896915	13.1992829	14.91524715	13.27535955	15.83695372	14.24722897	12.44229724	10.89275788	10.50077424	10.82175186	10.30155589	10.52467167	10.79776973	11.18297361	12.45596486	15.35090381	16.02388017	16.16767088	13.58025594	13.93484405	14.10627958	12.20364985	12.23931728	10.88716093	11.99736495	12.85728907	0
12.75504706	12.75504706	12.75504706	13.38447909	16.97736907	17.36966633	14.09200424	12.75883667	12.51405654	11.93666942	11.45064701	11.52480021	10.95470435	10.83527713	10.90075996	11.01102451	11.58324839	13.34448099	15.87666444	16.30184644	15.86940632	14.37416382	14.50335828	14.31898733	13.99114653	14.33616337	12.89828781	13.05788522	5
5.332392783	5.332392783	5.332392783	4.117162536	5.406091135	4.00818529	4.915624597	6.245809171	6.705593357	6.19587706	6.269785286	6.423572815	6.923817056	7.411645877	8.829372346	9.377885725	8.66059216	6.77927013	6.750939651	7.085829925	8.479382304	9.088952555	8.54036119	7.949935371	7.960709196	7.268529186	6.018606091	5.589415245	5
4.314196232	4.314196232	4.314196232	1.673108745	2.460196339	3.067831369	0.744882945	2.582961785	2.336925843	1.585523355	1.20839399	2.145104057	2.571588045	2.575145528	1.965584054	2.472292315	2.710622303	2.585044094	3.046786208	2.679186638	3.858500293	3.487690538	4.232180842	4.806850301	5.22421509	5.100796497	4.798081795	4.819623545	4
4.032336431	4.032336431	4.032336431	4.15324599	5.207770914	4.546393354	5.404230187	7.188232597	6.37018046	5.209573163	4.54910976	4.030783913	4.257812273	3.812314498	4.180385935	5.116893983	7.563574491	10.18128074	9.349564534	10.63443171	10.23511893	8.934936285	9.766921584	8.035483994	7.344205594	9.255463085	11.34543801	10.89550277	2
11.12540985	11.12540985	11.12540985	12.14582338	14.80088251	18.5993696	16.61866527	14.4265378	13.86949514	12.57237071	12.65514339	12.55003435	12.10172866	11.57156025	11.71517721	11.35829125	11.37507996	11.78177852	14.11383949	15.40443424	16.04718195	16.06237706	14.90662149	15.63947796	14.46737132	14.16775733	13.11729904	13.80123946	5
12.29266643	12.29266643	12.29266643	12.19384102	15.83476724	14.74233649	17.71649841	18.47237533	15.45360229	14.74578938	14.52707024	14.36492491	15.30036339	16.10838317	13.66027853	12.42004709	11.87739701	11.99127128	14.50810206	14.92432958	12.76945755	13.87293648	14.47197413	13.8696562	12.2610396	10.93875686	12.41689066	12.15717261	4
4.577993387	4.577993387	4.577993387	2.937263011	3.336407852	3.047000213	2.999746427	3.85690353	3.889676786	3.665099331	3.396385676	3.808908372	3.598284028	3.523788389	4.960834964	5.472269951	4.611086736	5.220267434	5.280142833	5.598365185	6.691055662	6.790665944	5.922591818	5.322394592	5.560663277	5.813313648	4.955431487	5.141766567	0
9.729396733	9.729396733	9.729396733	10.54454876	11.03254752	9.701764572	9.315620949	9.518509159	9.761152799	9.559239613	9.452436907	10.06869386	9.920712894	10.41089699	10.44349871	11.01688493	11.58970074	12.39234015	11.99104378	13.91611934	15.42650935	14.42406067	16.58574861	17.80032418	17.58114102	18.43635332	17.19827571	16.59588294	3
11.63926926	11.63926926	11.63926926	11.07747236	11.93307459	11.65952916	11.92319604	12.02977728	13.44039735	13.69410816	12.55513489	12.70310549	12.43289223	12.82321728	12.5621943	12.60761802	14.41828267	14.24325729	14.10803987	15.35240887	16.93782876	16.99617201	19.52432375	19.72191543	19.74014668	20.05426866	20.13309863	19.41374893	0
8.429725932	8.429725932	8.429725932	8.988500769	9.209170334	10.15391747	10.21984121	10.82811138	10.55550945	9.868476435	9.356561191	10.18652494	11.14201791	11.95232338	14.91054805	15.96520409	16.09706655	15.85700241	16.3143338	15.54475633	14.81819998	14.18216781	14.2462972	15.96353375	15.47474175	15.51355976	14.88945737	14.14422364	4
13.90318226	13.90318226	13.90318226	13.68370568	15.89964415	18.84838136	16.15373422	13.96505404	14.90564189	10.87187511	13.30777262	12.30175345	11.85970224	12.04363874	12.30238043	12.50029495	13.75680479	16.91523449	17.42007378	18.74122075	17.55616058	15.25514379	15.84833359	14.1904243	13.94442181	11.13355094	10.63216906	12.67545392	5
8.002431116	8.002431116	8.002431116	8.242717521	8.389840051	8.200706039	8.155014522	8.82837032	8.609532652	8.782996079	9.325490195	9.13480182	9.050906435	9.740825631	10.20290254	10.131182	10.76668564	11.61106637	11.65262436	13.80531595	15.35316536	13.62780442	15.83195892	15.53198748	16.77055127	17.76747282	17.05842604	16.31898711	2
10.88365155	10.88365155	10.88365155	11.08382615	12.192392	14.79145973	14.69737499	11.14342209	14.46970865	16.03742582	14.74592283	16.6554967	16.86034398	15.56211474	15.85551709	16.3954919	15.72463048	14.65192785	14.62311324	14.59831447	15.88251504	16.07520479	16.0554857	14.76796527	13.4501054	12.31609255	11.90732198	11.72286403	0
6.645110169	6.645110169	6.645110169	8.332244528	10.03058333	11.82073227	13.48783058	13.2252381	11.05965268	9.767128225	8.853282871	8.846733706	8.969568055	9.189542359	9.759341888	10.0231972	10.35225565	13.1843857	13.694566	13.6291098	14.49009527	12.3156212	12.56372469	12.652863	10.59981636	10.3246918	13.11143298	13.84414063	3
7.688278734	7.688278734	7.688278734	7.786342559	7.81148584	6.892128699	6.955083998	7.751998418	6.962509035	6.94653538	6.891840359	6.291212649	5.823819566	5.889031236	5.816006718	5.631474854	6.528997493	7.34912018	5.873092593	6.143074764	5.934475007	5.880088551	5.512874093	4.625502478	5.280745239	5.417218068	5.812988762	6.14478736	4
5.57579533	5.57579533	5.57579533	3.848775232	3.819210474	2.733741065	1.222598515	2.809269447	2.270577755	1.208453271	1.294945261	2.178178276	2.222770335	2.554337819	2.215601061	2.900030509	3.077466982	3.07313244	3.062568849	3.736027727	3.554682774	3.925070886	4.334629418	4.2080246	4.700590439	5.023014017	5.313680746	5.095818271	5
8.637155807	8.637155807	8.637155807	9.870384748	9.375847534	9.702260231	9.648818516	10.21888657	10.34498393	10.09462655	10.84146336	10.37738695	11.30836785	11.58888455	11.50156419	12.16642812	12.8248816	14.79086428	15.57804267	16.38797195	17.66797615	18.19445659	19.90093531	19.65406825	20.00450949	19.05000597	18.68979955	18.71859	0
8.901262243	8.901262243	8.901262243	10.51560093	13.08752761	12.76969505	10.81842051	13.15464674	12.42418706	15.00955487	15.45340519	16.72624474	14.62081095	14.85448606	15.44293122	15.7156022	13.9758618	13.99418162	13.11499825	14.13276173	13.74072937	13.22116087	13.50689331	12.46284791	11.95369271	10.84451404	10.73193241	10.01433922	3
10.21653761	10.21653761	10.21653761	11.48719041	13.70328426	14.58301276	13.97209384	12.93170075	12.48710038	11.90862901	11.06059595	10.51287402	10.96806041	11.16827384	11.47077705	12.03052042	13.20157862	13.74381939	13.69103347	15.30842088	16.48137347	15.13706477	16.73244216	16.89732079	17.46696765	17.68222534	16.16166992	15.30129055	4
12.37412764	12.37412764	12.37412764	12.77983836	13.41694921	14.50463078	17.86525663	17.44376134	15.56310948	18.12305069	20.18616077	17.31867309	16.39006567	16.09173744	15.94567787	15.73536342	16.52466089	16.85113039	16.83427124	15.4953222	17.4891112	16.91650705	16.09645276	16.79491886	16.47886132	15.25542874	13.70723162	12.62794556	0
10.80031082	10.80031082	10.80031082	10.92752709	14.27177661	14.99559968	11.15645614	10.01474149	9.201249524	8.398456373	8.216455684	7.66815385	7.206943475	7.154295297	7.188433393	7.238797461	7.435313271	7.599844933	8.998227625	11.86537679	11.74922555	13.30856658	13.24248883	12.65605758	12.29230852	12.89915991	11.72900075	11.47346787	3
10.91745797	10.91745797	10.91745797	12.13304755	12.47323963	16.68331072	17.12368047	13.78629459	13.43797536	15.63621435	12.62854018	13.7121373	12.28993814	13.4949862	14.6451525	15.73532331	14.38748454	14.82950852	15.37190972	16.55747741	16.85220849	16.11185323	18.00424665	17.32298816	14.97273031	13.00193058	14.34064005	15.07252245	2
10.1545934	10.1545934	10.1545934	10.82742463	14.45939454	13.12316366	12.88003897	13.83979953	11.37401202	11.56848307	11.41071863	11.34550893	11.4193846	11.49445716	11.59663495	11.78516151	11.99770613	14.07744544	16.15716903	16.91466308	16.96702597	15.64210984	16.56254285	14.35830585	13.88750339	12.33053926	13.00646623	13.91755744	2
8.631066581	8.631066581	8.631066581	10.93668344	12.90686058	12.95549815	11.48762249	10.91379837	11.40997602	10.92163766	10.50708911	9.825221291	9.570042207	10.50968236	11.40065513	12.85158068	14.76018736	15.22127485	15.82600531	14.80657763	14.27491052	12.52781109	15.27704659	16.05860738	15.20212914	14.44704651	13.7980656	12.31924155	4
9.053608002	9.053608002	9.053608002	11.79528114	14.20014246	11.27901093	12.32293752	10.81771128	8.569232297	7.225941062	7.177529603	7.778797983	6.840314902	7.078265258	7.044380587	7.706911251	8.902706113	10.55349335	12.86814571	13.12005777	11.93447037	11.15365572	11.11926496	10.65474281	11.03118049	10.58799634	9.581069228	10.06355909	2
8.888330024	8.888330024	8.888330024	9.816940484	12.81590674	13.64772384	10.23504861	9.149734034	8.686834269	8.576566651	7.903838179	7.555327894	7.592088674	6.845748822	7.581221391	7.639320638	8.613351655	9.806593089	11.75783533	12.08254026	13.14564456	14.33342371	13.68735341	13.91524288	13.56835829	13.85620838	12.24012569	11.47056838	4
8.503881877	8.503881877	8.503881877	11.63942011	12.33294948	12.78815248	13.51346784	10.80648375	10.07842667	9.118114581	8.600182265	8.848229865	8.597808252	8.561864035	9.195336575	9.271567963	10.20464025	13.18657533	15.07249056	15.48177444	12.86037383	12.55283767	12.98218604	9.987347904	9.079872296	10.29064156	11.91542133	12.70259823	3
11.31158009	11.31158009	11.31158009	12.66691846	15.81773725	14.24814144	17.07228944	16.76807344	14.34048677	13.81406922	14.4778799	14.09650982	13.73401153	12.66674467	11.16439746	10.08548667	10.11731579	10.23328797	13.49959796	14.18726493	11.90950867	13.3977019	13.52341451	12.87529824	11.31888996	9.728740815	10.73767901	10.65411999	1
8.423346936	8.423346936	8.423346936	8.039302948	8.161295664	8.424154655	8.84555222	9.221621831	8.791869754	9.037075033	9.793198949	10.74531014	9.833405662	10.40592897	10.25849084	10.96249886	11.355173	12.54267632	13.27290634	13.22680058	15.22902203	15.26187919	16.81574606	18.17483867	18.12351023	18.6700844	19.2076914	17.69625936	4
9.621321007	9.621321007	9.621321007	9.593221906	13.43751666	13.84271015	11.87475653	12.26273415	12.64643862	13.96680134	14.84296545	16.7172043	16.28472575	16.13397307	16.22953708	16.53173937	15.15065935	14.61808646	15.53960897	14.49271118	13.31858515	13.75082951	13.52715247	12.38138914	12.1455291	12.36414408	10.42056519	10.92292991	0
9.323186193	9.323186193	9.323186193	9.469220985	12.54048911	13.26079237	10.24893807	8.577906924	8.465377138	8.020783722	7.628651421	7.369538477	7.579885243	7.693722951	7.688901738	8.039633553	8.621479847	9.176740197	11.22743341	12.86516497	13.54428142	14.01631609	12.86017511	13.18721653	12.31881443	13.20996535	11.68107332	11.29789737	3
7.342728603	7.342728603	7.342728603	7.880049689	7.486076095	7.808004606	8.566942641	8.765016364	9.349705477	9.991283459	9.071818602	9.767605124	10.07225456	10.43581503	10.37070595	11.26056238	11.40874787	12.26434297	12.71053874	13.45811145	15.29927839	15.41315542	16.04312822	18.55720603	18.66251875	20.04486735	19.2465206	16.86827472	2
5.478257909	5.478257909	5.478257909	3.228890615	3.967125798	4.975972588	3.978102616	5.583718535	6.155733968	5.728686142	5.761196923	6.400688884	7.038449147	6.72466986	7.691534538	8.698487002	7.945654527	6.463297482	6.416816286	6.436070257	8.096407203	8.889747393	8.448915226	7.524315278	7.489418144	6.553758607	5.82115647	5.842531358	5
8.681395389	8.681395389	8.681395389	9.968164684	10.52370944	9.621613449	9.928313364	10.37004532	12.22207396	12.71157608	13.19968197	14.1410175	14.85273762	14.82946466	14.98661476	15.26596893	14.86506333	14.93766882	15.76868782	14.5060786	13.7181826	13.9431826	14.57535982	13.49121359	14.21182756	13.71937828	11.3959056	11.91456245	4
10.32971642	10.32971642	10.32971642	12.07252185	15.78241559	14.9570292	13.04699997	13.3293504	11.99566463	13.34351372	13.41354938	13.21584218	11.3813866	11.94597881	11.86117944	12.73373555	15.03844889	14.69997415	14.16599827	13.35906147	14.55859923	14.36637422	14.19222589	13.65583338	14.01463563	14.66528681	13.14415142	12.30582913	5
11.74598453	11.74598453	11.74598453	12.06937491	15.7552328	14.97764794	17.06328457	18.61329775	15.01427952	14.83500455	14.13327634	13.57863848	14.96208261	16.66237397	14.51605562	12.63249396	12.11622198	12.43599719	14.90717065	14.9311599	13.04228314	14.17952827	14.60470757	13.99946713	12.25182343	11.22303477	12.85525786	12.59746221	4
8.681210946	8.681210946	8.681210946	8.89312348	9.044337038	9.188388395	9.09525233	9.40686262	9.673801277	9.672221275	9.567938896	9.638764707	9.563921438	10.29954694	10.95975452	10.86803605	10.9989887	11.10876972	11.97369735	12.92723601	14.10545552	13.945833	15.11632898	16.32610042	15.72919928	16.50107078	17.25793331	17.0660368	0
9.293849442	9.293849442	9.293849442	9.479223555	12.83496186	13.08790312	9.674650085	8.34575049	7.799674314	8.06317837	7.367191086	7.251166931	7.093852057	7.422701437	7.580433517	7.342681039	8.186766902	9.412169261	11.15520029	11.33999183	12.87161426	13.4918952	12.22313513	12.96272285	12.6173805	12.99763749	11.61054702	10.90415355	4
9.892894003	9.892894003	9.892894003	12.42700595	15.17474487	12.48477095	15.11323742	14.30925279	12.31823261	11.60183782	11.16941636	10.07699637	9.621747795	9.557859303	9.489879679	9.282278057	10.78575762	13.089536	13.19931869	14.03060314	15.04909189	14.1653767	15.21780571	13.47216212	12.19935236	10.37776929	12.33646019	13.32539628	0
8.371208281	8.371208281	8.371208281	11.86164056	11.35693344	10.25523052	10.26918826	10.82359246	10.59962122	11.38745027	11.0099321	12.09008313	12.03168422	11.8610228	11.5856938	12.02246695	13.73447007	14.51155865	14.33444674	14.1398482	16.30841552	15.63499578	18.44762206	18.7435411	18.30956935	17.85341155	17.55757065	16.9594905	4
12.61491692	12.61491692	12.61491692	12.59844645	12.82249663	13.21213132	13.04884328	13.459271	13.66777001	13.59778949	13.80978907	13.91586835	14.05615148	14.02649087	14.10840296	14.46514665	15.03921454	16.47880571	17.73791157	17.70827153	19.35894034	19.06253959	20.21282821	19.45689593	19.33847531	19.01210145	18.99202112	18.68786466	5
4.298335106	4.298335106	4.298335106	2.72194862	2.827772501	2.186962825	0.014636878	1.765636279	1.367455634	0.3927953	0.684971219	2.334452887	1.717660843	1.61885672	2.423472319	2.507599274	2.676160169	3.180087659	3.251429477	3.563208029	3.066215982	3.908060922	4.224393023	4.653421824	4.358324306	5.192406888	5.163982651	5.067575191	0
11.50607604	11.50607604	11.50607604	12.87687173	13.66419066	17.67182522	17.14559919	13.66443969	14.38443227	13.94061497	12.75835877	12.65855155	12.91064962	13.57148798	15.0561206	14.44796572	14.54915144	16.15039488	16.67699077	18.08176131	17.51624616	17.72811986	18.39394865	17.31905184	17.97871377	17.67740276	16.95950128	16.27704242	0
11.26148707	11.26148707	11.26148707	13.23250548	14.39485525	12.00369568	12.38447163	11.37225919	10.18841066	9.960320701	10.98189179	11.5824121	11.76540054	12.14342642	12.02474942	10.96972441	10.05553242	10.03190708	11.38203354	11.43250576	9.962434438	10.83315333	10.53227403	11.04473415	10.41180393	9.932922236	9.534455002	9.109793354	1
11.02423957	11.02423957	11.02423957	12.26698579	12.6469814	14.27290305	13.18395973	13.50381274	16.31930503	14.73669814	17.32513777	17.35827228	16.54224403	15.19205375	15.56249217	16.46525955	15.12541785	15.10269447	13.79305674	15.21538126	16.63959123	15.71130572	16.58350431	15.87206402	14.07714134	13.06266051	11.76852659	11.01299503	3
14.1118001	14.1118001	14.1118001	14.00003718	15.52854291	18.82129977	18.75223038	14.88507092	16.59345757	17.64805598	14.57830986	13.75999017	14.93827623	15.55839748	14.21107433	14.73472002	12.80365351	12.88510279	13.54279907	14.30516289	13.93886964	15.05832984	16.39264855	15.25128804	14.06057742	12.73940634	11.29938897	12.90761501	5
7.51998175	7.51998175	7.51998175	8.381537426	11.48199258	11.22038024	8.920249828	9.033529597	11.36969214	13.65525457	13.54493152	15.13075997	15.40304139	15.70119047	15.62027851	15.75288183	15.02448317	15.37629291	15.83473635	14.52446697	14.43388586	13.85774477	14.47359339	13.57410494	13.52959125	13.34186826	11.80413562	12.41795314	1
11.29834123	11.29834123	11.29834123	11.77545825	12.97457494	16.35768137	15.2167445	12.69664489	17.09487858	17.26279492	15.51486239	15.9272375	13.38733107	13.57924272	14.49042498	14.62671559	14.76074554	15.13737135	13.52864407	14.87254532	16.50426747	15.72530978	15.10174037	15.35762652	14.75447478	13.88384422	13.10760279	12.36119454	1
7.930633285	7.930633285	7.930633285	11.21246287	11.90641265	12.86165468	13.13827425	10.33634613	9.573771013	9.446375525	8.83584893	8.391511913	8.399019912	8.172786401	8.314508595	8.264469783	9.366249511	12.80882263	14.79675778	15.37250088	12.40751807	12.27584273	12.82268087	9.597920665	8.757278338	10.13226841	11.85519723	12.61786169	3
10.89110149	10.89110149	10.89110149	13.14469552	15.08587925	12.00365124	12.36831524	9.893491129	9.589487778	8.276399458	8.17107482	8.209946278	7.895247696	7.638411638	7.613181873	8.106807826	8.867801267	11.16334958	14.36017137	14.60136034	12.16129377	11.69607896	11.37958119	10.3306349	10.90188814	11.40734185	11.60033328	11.17140437	1
4.694081178	4.694081178	4.694081178	2.405555442	3.132785644	1.888128656	2.124655963	3.247163037	2.791078643	3.057681762	2.254963645	2.858525933	2.869715175	3.0931823	3.289699838	3.602851418	4.087425971	4.684067246	4.73456005	5.745113333	6.53346649	6.385051259	5.021331975	4.724467999	4.75953073	4.883846072	5.1311518	5.220851813	0
9.68421752	9.68421752	9.68421752	9.098185757	10.05205676	9.907514527	9.660351272	9.910367498	9.989432054	9.986583051	10.37446868	10.58412124	10.78605577	11.28056797	12.09067278	14.00735659	16.42304214	16.80375268	16.3760889	16.45681651	15.31018503	15.93948244	18.49946349	18.39165469	17.51344867	17.55052632	17.02334596	16.099665	2
11.02318843	11.02318843	11.02318843	13.41491561	14.87318671	11.47370459	14.48361883	12.49513985	11.38387554	10.65486691	10.22985613	10.50563625	10.30910704	10.25486614	10.64191006	10.95190691	11.57970072	14.68766821	15.84625302	16.19586445	13.90445414	13.33607822	13.26909733	10.44521431	10.45410843	10.80169825	13.77869536	13.98367172	4
4.701559823	4.701559823	4.701559823	2.923952903	3.03820233	3.108665838	2.435801504	3.595513042	3.967097414	3.565929713	3.868703618	4.49401398	4.867535259	5.13380021	5.168199757	5.460139225	5.90481736	6.387813355	7.143393199	7.687027276	8.318935733	9.178944403	10.76177259	11.67684184	10.49681892	9.105261473	7.949896603	6.842707014	4
6.372641086	6.372641086	6.372641086	5.847993923	4.939681074	4.109992327	3.649283782	4.562334392	3.775250665	1.988105961	1.910783097	1.408532448	1.697794358	1.993606378	1.896770231	2.174098082	2.142490761	3.393672245	3.254398624	3.756875175	3.880302021	4.027191251	4.49069814	4.597393846	4.806437618	5.720850012	5.647414938	5.249213709	0
4.097378078	4.097378078	4.097378078	2.639331546	2.855874276	3.21685992	1.622041815	3.168018274	2.569774102	0.716795522	0.914628242	2.096674979	2.588530645	2.803331525	2.238178485	2.939879224	2.977631204	2.747741968	3.120357152	3.013073058	3.986098409	3.85088487	4.37220997	4.703231539	5.096804391	5.058754495	5.223894184	5.09318234	4
11.85520533	11.85520533	11.85520533	11.50745888	12.30874433	12.98763622	15.57699262	14.99292845	12.25035265	15.62109793	17.45693964	14.23086562	15.67789996	15.19671818	15.32334714	14.97473935	15.86763012	15.23479623	14.41438378	15.36795717	14.74325779	15.72796029	15.29001727	16.06684954	14.5427648	11.78753092	11.0118858	10.86165556	2
5.53151313	5.53151313	5.53151313	8.431686307	11.02744413	10.80563023	10.40798367	9.506612726	7.340624539	6.628018114	5.521402156	5.032515941	5.040950519	5.509329928	5.692456257	6.20872037	7.439597461	11.21871247	12.45529251	12.20753293	8.569742879	9.249256673	9.665468336	7.284420784	6.808683589	6.085369899	8.958480138	10.36134272	3
9.922617939	9.922617939	9.922617939	11.13825106	13.23787379	15.32837637	12.66783569	12.42427036	14.00946793	13.18117704	14.53609872	15.81697717	15.37691126	14.13419732	14.29125564	15.42384616	15.13830295	14.6041311	14.85273182	14.39606066	15.33266434	14.7657186	14.22522644	13.8639833	13.07621591	12.73284	11.36126742	11.59189186	1
10.244833	10.244833	10.244833	10.31263617	9.195988019	10.01319435	10.17501827	10.1845327	9.982197194	8.471055417	9.079307599	9.670439464	10.05692713	9.390729059	9.708188816	10.15008965	11.11993468	13.47162117	16.3729427	14.38857204	16.4717928	16.84726317	15.97136147	18.36707623	17.89723336	18.8705198	17.72781009	16.59566847	4
9.070238327	9.070238327	9.070238327	11.56770568	13.12321651	10.12125004	11.48063618	8.909595327	8.218740198	7.147027634	6.888735788	7.064790203	6.733506992	6.434440526	6.632241166	7.07433556	8.632931622	10.8471898	13.16610254	13.24858449	10.19409424	10.11903332	10.46941564	9.983943743	10.18818015	10.84127057	10.57830993	10.17171723	3
10.8743214	10.8743214	10.8743214	12.10138415	14.16383472	14.04886865	12.20824696	11.05368097	9.932899663	9.418441529	9.768083474	9.484812649	8.814977486	8.557019446	9.179455859	10.06877715	12.1349332	14.34218677	15.04228499	15.98821737	15.84110365	14.11288496	14.43206672	13.66412593	13.3943939	13.36568972	12.67096936	12.20559237	1
9.846051538	9.846051538	9.846051538	12.19153589	13.26248014	12.27667993	10.62264903	10.97236411	9.171751188	9.146819522	10.57938557	10.5984929	11.04999883	12.54438408	13.71081841	12.50321888	10.81863781	11.16605516	12.31182137	12.26911386	11.65010315	11.50946891	10.52525201	10.54899305	10.63261606	10.86373447	10.23851188	9.065724198	1
8.649790695	8.649790695	8.649790695	8.755931727	12.67997412	13.27361254	11.17103576	11.62124692	12.20140269	13.65709958	14.76631368	15.86456114	15.98441847	15.36233866	15.625812	16.18086537	15.01617955	14.67301285	14.81389271	13.69357066	14.539739	13.82319881	14.14787347	13.28425605	12.91568645	12.86324564	11.36355505	12.58111117	1
8.325135747	8.325135747	8.325135747	12.24423661	13.70790382	11.36763964	12.14629049	11.84515664	12.91211512	10.78072848	11.2733652	9.971108185	8.837702493	9.208611915	9.467351946	10.3343031	10.90744036	12.45878051	12.93837723	13.28091038	13.59623862	12.24949809	12.48770933	10.81164066	10.67440859	10.68748536	9.971006698	10.96083951	3
5.886136319	5.886136319	5.886136319	5.789120497	5.905223231	6.569087192	6.317514348	6.548524419	6.378202202	5.600011502	6.782370389	7.333948475	7.104288379	6.617792073	7.764809017	8.090485114	8.40988941	9.210679395	9.712032149	11.63107321	13.14673782	12.89814245	13.93320591	14.96054955	16.61561584	17.32192574	16.9679273	15.36498302	4
12.73668333	12.73668333	12.73668333	12.35851911	14.01538476	13.32770247	15.46481084	17.99208859	16.17332607	14.71257428	13.27886821	12.89349065	12.88594625	13.02177074	13.2342495	13.70655979	15.01560612	18.1154675	18.742504	17.55296465	19.07828056	17.60108713	18.59606986	18.87309215	16.78801494	15.68851118	14.50318422	15.17387886	2
4.652582072	4.652582072	4.652582072	6.173411203	6.17883088	6.848841046	6.574633882	7.073527124	6.134205826	5.942099354	6.530982165	7.417038601	7.456835809	6.828603644	7.379853891	7.867976635	8.654468298	9.324929593	9.622155481	11.65250123	13.1776162	12.86987408	13.95845258	14.96530376	16.61086102	17.32372438	16.96787775	15.36213182	1
3.82165209	3.82165209	3.82165209	1.742734887	2.559090722	1.980722238	1.157568809	1.817082743	1.936662476	1.443319736	1.96568294	1.679630852	2.026901402	1.881882608	2.371523568	2.761480147	3.115345688	3.052153531	3.132064097	3.788680432	3.866521302	4.31101078	4.468932006	4.649051012	4.889651375	5.052464767	5.090974652	5.155169862	2
5.447181535	5.447181535	5.447181535	3.61999607	3.956660322	2.770857664	1.432425782	2.52412858	2.662222227	1.151133149	1.354957347	1.584133016	1.648574765	2.375777407	2.841089144	2.241513562	2.823448926	3.120985868	3.196417969	3.340018788	3.438210142	3.934981392	4.460427833	4.338549008	4.532060534	4.729821447	5.297407006	5.17121052	5
11.46320814	11.46320814	11.46320814	11.73389013	13.87472966	15.30727647	14.40791225	12.65749476	13.13117527	11.10377817	11.67003792	11.33748057	11.62348896	11.94357725	12.43101963	12.59982843	13.22274387	15.18179214	14.8999907	15.97278936	16.28406181	14.73083063	16.39245078	15.76032245	16.58111132	15.62000583	15.06867375	15.10277332	3
7.475194708	7.475194708	7.475194708	8.184623984	12.06418322	13.42675046	10.7683584	13.33070422	14.30387084	14.19002772	15.29025341	16.99098959	17.30499936	15.22484371	15.71589981	15.66557905	14.6335226	14.80657345	13.32252121	15.44242245	15.54618799	14.58750334	14.82869941	14.21307449	12.23074907	10.94897392	10.47328048	10.09626661	3
11.1567704	11.1567704	11.1567704	13.53909897	14.52010743	12.7837734	14.46794476	11.73392021	10.9100373	10.38662981	10.03979245	9.94344881	9.499016498	9.731912494	9.837209426	10.07081996	11.14091509	14.3172718	15.29496304	15.69222307	13.05441506	12.58548428	12.51750108	10.21266439	10.23645506	10.44910395	13.5282312	13.66192274	4
4.151591395	4.151591395	4.151591395	1.924658859	2.694938061	2.351713088	0.720779465	3.068550374	3.429596554	2.755777347	2.508953438	2.969262625	2.237052389	3.514518143	3.104852046	3.837422708	5.866539879	6.161145551	5.769468643	6.139806708	5.34898345	6.013337782	6.053043127	6.174158083	5.704519282	5.534693255	5.238726314	5.621350273	2
12.75934447	12.75934447	12.75934447	13.38335025	16.30838203	18.70268333	15.57509815	14.27087655	15.03704053	12.90728608	14.07973322	12.6680756	12.7384901	12.8406944	12.67371382	12.75501425	13.99671085	16.79484857	17.34672181	18.69992409	17.09796336	14.73651116	15.25777959	13.93385102	14.09702154	11.08961771	10.06824234	13.00766738	5
13.73298164	13.73298164	13.73298164	14.0063643	16.03806007	19.66071812	19.24027187	15.39226924	15.18953429	14.75138715	13.81542058	14.26847631	13.08532592	12.97833593	13.28363909	12.98813278	13.60065693	15.58279579	18.61630088	18.97222723	19.41949858	18.88651435	18.30291103	19.51456183	18.38066606	16.21781157	16.06591368	16.47233671	5
3.938760847	3.938760847	3.938760847	3.040146467	3.424101307	3.028044644	1.737348357	2.725667304	2.537760579	2.768155989	2.708548613	2.551216679	2.143049045	2.882749932	2.680078708	2.277343893	4.842610173	5.945262016	4.622260994	5.306778763	4.859452829	4.657107949	4.682775473	4.714436858	4.800763502	4.905423427	4.847356461	5.218695978	2
4.293846998	4.293846998	4.293846998	2.132604039	2.534014846	2.06346611	0.082678021	2.146550868	1.711279319	0.235545707	0.58638843	1.85604676	1.52860286	1.97694329	2.336050023	2.420836088	1.925707307	2.605239222	3.148448743	3.396185872	3.814120199	4.173963829	4.027395719	4.294605859	4.142573224	4.77378547	5.025631395	5.218240009	0
10.2871171	10.2871171	10.2871171	10.11158253	13.40252988	14.01306757	10.84874767	9.207115812	8.669955107	8.048103638	7.554146568	8.238382362	8.25969313	8.479475765	8.251560075	8.915900403	9.478518867	10.41311084	11.87824134	13.16101374	13.69802069	14.60468489	13.85129045	13.66368224	13.33446415	14.03465942	12.7167236	11.69072004	2
9.490722217	9.490722217	9.490722217	10.07502532	10.32492461	10.21245364	10.06760425	11.69158204	11.55514667	11.79659864	11.57692884	10.64783114	11.86491865	11.77595622	12.09302957	12.27169906	13.13391157	14.72127428	15.97786348	14.40931813	16.92406689	17.8012852	17.22523622	18.96879811	18.33525013	18.88990685	19.51815193	18.99612351	0
10.13062535	10.13062535	10.13062535	13.02989797	15.22374983	11.89582447	14.29106241	13.07422139	11.50424651	10.66030446	10.15554447	10.02007536	9.727173625	10.03286292	10.00643777	10.46061442	11.1924944	14.50249879	15.96991009	16.45627585	14.47035005	13.71189013	13.68024291	11.05801982	11.00921238	11.47758801	13.55884897	13.72056239	1
11.71091542	11.71091542	11.71091542	12.4302117	16.44790197	14.72660212	16.1632165	16.27500959	12.62599113	12.50654615	10.99416124	10.03006429	9.268315175	8.667793528	8.651530625	10.27521816	13.58765766	14.67259312	14.28980926	14.19604956	11.77637524	13.25649735	13.23406646	11.34477711	13.19418924	10.65059456	9.037873474	11.81348803	5
9.424465466	9.424465466	9.424465466	9.28974698	9.890934797	9.723996454	9.759753749	9.932212995	10.09463237	10.33329394	10.53095422	10.78645116	10.84663556	11.32835603	11.73057456	13.28513407	15.42742321	15.60404309	16.51745852	16.24570308	15.52363226	14.97328447	16.69324647	17.49033398	16.65560873	16.81877982	16.34203178	15.17083013	1
9.846000585	9.846000585	9.846000585	11.31939515	14.85159951	12.89322819	11.49215017	9.707067483	9.269834406	9.410295749	9.832714571	8.73749983	8.226245766	8.154942964	8.393288048	8.975236243	9.990835674	12.97126943	14.41095895	13.05246852	14.14106647	13.22926097	13.00143981	11.77415501	11.44086025	11.40389076	13.21198929	13.27876041	4
12.83893705	12.83893705	12.83893705	14.13469456	17.38841396	16.62160993	13.26103141	14.16297292	12.17486362	12.5951194	11.37206801	11.24730512	10.33236446	10.61505552	10.53380832	10.49507332	11.72624544	15.31953482	17.31733654	17.08695109	15.70558253	15.47709617	15.07943519	13.4444064	12.74269791	12.78909307	13.24546644	12.8662923	5
9.449507525	9.449507525	9.449507525	9.874073189	13.91146209	13.81851229	10.46756736	13.37574544	13.64616187	15.35121349	16.03672155	17.07026451	15.54944331	15.58051364	16.04635222	16.27837533	14.62044766	14.19260795	14.4941994	13.52246083	12.60267751	13.51483586	13.29225249	12.11305944	12.03594837	12.39687084	10.70089641	11.16851059	0
9.132842409	9.132842409	9.132842409	10.72417594	12.68170937	11.65087225	12.12456414	10.82242571	8.711763108	8.380853723	8.318082605	8.529557769	8.267897315	8.234006471	8.627603157	9.647025176	10.43957867	12.99023784	14.59382251	16.04454928	15.28503969	13.79312505	14.46502841	14.09085027	13.1435568	12.68409509	13.32012208	13.50720925	3
11.36272911	11.36272911	11.36272911	13.00874715	15.57702563	14.37040633	17.56931668	17.69424887	15.08575589	14.81885883	14.61667909	14.68488558	14.73966701	14.45773282	11.53676986	10.76422461	10.80687931	11.22828863	13.91514226	14.74836577	12.36885415	13.62106818	13.80269173	13.45954384	11.95059157	10.18509672	11.65222723	11.53770198	4
10.11195506	10.11195506	10.11195506	12.11008454	13.33541427	10.72587605	10.56246031	9.203683304	8.346562374	7.779058967	7.797933727	7.391479512	6.641884927	6.680524527	6.701348493	7.483229421	8.842105295	10.2908712	12.76654744	11.9647208	13.00118974	11.68124852	11.55122224	10.71187407	10.47756131	9.660756861	9.185351832	9.446503147	4
9.785351531	9.785351531	9.785351531	10.65371146	14.08175021	12.93445396	10.30019975	11.09553135	9.116842608	8.737324343	8.275408702	8.129049562	8.171732479	8.080913622	8.216127906	8.584416509	9.474926787	10.35959159	13.7437295	14.1854239	13.44590352	13.02157332	12.76794759	12.74385159	12.62136881	12.28106073	10.67024357	10.05244848	2
13.38627124	13.38627124	13.38627124	13.28510756	16.06719204	17.59596577	16.34541382	17.35117854	16.63945895	14.11235131	14.34719689	13.88301705	13.49398171	13.41372426	13.3350306	13.20676034	14.91512008	17.76070758	18.49413469	18.56568961	18.9376561	17.36995923	18.66414392	17.95789319	17.06374554	16.00583442	16.12369329	16.88221213	5
9.310635413	9.310635413	9.310635413	8.943757582	10.00173636	9.858659295	10.9326206	10.44505892	11.34051927	10.88713768	10.81604651	11.38286884	11.83001001	11.86098518	12.32126451	12.98741752	13.31631185	14.58783854	15.50874868	17.53304895	18.77491573	17.74769047	19.67589207	18.68716894	19.26290099	19.69388396	19.03147376	17.81225815	0
10.61125436	10.61125436	10.61125436	10.80130779	11.02707137	11.37590854	11.61230986	11.08699421	11.7173026	11.17407268	11.33271663	11.78995271	12.30061254	12.3294187	12.89614068	12.57071348	13.28384254	14.29032889	14.32404908	15.61481554	17.62140608	17.31082117	18.64190822	18.21036882	18.67088282	19.60147529	19.17124408	17.99658713	0
11.72407289	11.72407289	11.72407289	12.26310771	15.5802901	16.87573104	14.69293552	14.87695941	14.76698511	13.15503508	13.26788521	12.47001092	12.10606891	13.09979975	14.33999411	14.47408631	14.06935931	14.07801412	14.72784476	15.47935958	14.41240101	14.94495422	15.73834833	13.27988965	11.95444259	11.89550881	13.08003198	12.86845128	1
4.849654922	4.849654922	4.849654922	3.25751774	3.901589986	3.73325975	2.94996555	4.43105375	4.419109846	4.788621766	5.449024714	5.575820444	4.688670203	4.869220699	6.462371615	6.768746756	6.245737121	5.426769278	7.541244149	7.499952178	6.945914627	8.261006899	7.879117454	9.129498914	9.220721893	9.834808467	9.148390527	9.154979327	2
7.745323717	7.745323717	7.745323717	10.80950588	14.43837871	12.10253999	11.87344273	11.34782269	9.374666394	8.491597383	8.307601754	8.516094792	8.104425442	8.38019477	8.392669121	8.409728897	9.482761181	10.62606458	13.48757232	14.31279724	13.1562374	11.84491865	12.34200128	12.07218414	11.85481091	11.12995439	10.0126511	10.18210056	2
10.9029582	10.9029582	10.9029582	10.87317194	14.88418611	15.11985505	11.52321458	11.72683778	10.6616293	9.179211413	8.992503203	8.627628523	7.866922105	7.879334538	8.221620281	8.147510826	8.132211187	9.167765365	11.33444042	13.47576987	13.15980264	14.14360825	13.83359355	13.49750336	12.92716711	13.10248224	12.7520187	12.38464115	3
7.310394129	7.310394129	7.310394129	7.502678498	8.327164438	7.896292462	7.684564883	7.186748966	7.119539051	7.267421115	7.16428485	5.838265576	5.902123518	6.652758335	6.411241071	5.260257274	7.714834936	7.869659401	6.818315985	6.850766686	6.544648319	6.862700977	7.729207057	6.909196543	8.056240348	9.806513188	9.928853358	10.38809684	1
10.61066319	10.61066319	10.61066319	12.41174909	12.93984065	15.95096177	16.04750848	13.26178966	11.49590004	10.33281311	10.20798943	10.46854226	9.816569049	9.671311265	9.639741639	10.11829675	11.99066435	15.16482382	15.78387117	15.64200127	12.45565067	13.63085121	13.72610628	11.08328747	10.73761669	10.60377988	13.07226932	13.64002883	0
9.13439006	9.13439006	9.13439006	8.484636234	9.062683565	9.640425349	9.236835755	9.763875249	8.849465235	8.566240799	9.367742215	9.272538311	9.852732916	9.681840142	10.28521864	10.44765839	10.78485405	13.47932847	16.32571032	14.4691153	16.39120342	16.79225432	16.44772971	18.45075563	18.21256876	19.10464309	18.38310337	17.12074981	4
9.17538657	9.17538657	9.17538657	12.23284032	15.44146548	13.10285755	12.2840679	11.58689751	10.75728187	10.69050243	11.54059885	9.522979584	9.265557764	10.24985112	10.29885066	10.37074767	12.77971298	13.82215382	13.51953504	13.46291994	14.73510571	13.43399536	13.89611655	13.32108041	13.66310065	13.48819714	11.97706848	12.54395383	5
12.26408047	12.26408047	12.26408047	13.74328167	16.81003783	18.32968939	14.84426124	14.22250351	14.81756735	13.41673356	13.86719162	12.4067887	12.37533621	12.48619449	12.01032101	12.32005459	13.91827038	16.3923275	17.09070905	18.01196635	16.08200489	14.66508518	15.11415673	13.46236874	14.23930657	11.48445721	11.29114869	13.12446735	5
9.96750293	9.96750293	9.96750293	11.2681758	14.23144892	15.02354252	12.62545039	11.35917742	10.3052748	10.54082716	10.26675543	10.62475308	10.12921501	10.54026987	10.83267231	11.45004533	13.43280302	15.96282162	17.56470663	17.32432885	17.71071615	16.17166177	16.7540497	16.56127021	17.43711721	16.42852454	16.05769438	16.64358426	0
10.6467027	10.6467027	10.6467027	10.97609659	11.207747	11.11052862	10.3422735	10.85508355	10.97905127	11.33208668	11.86685519	11.93964742	11.69461179	11.69051718	11.91913171	12.48830574	13.04091004	14.4788434	16.32721861	16.43944881	17.32368781	17.35560857	17.95897244	17.47949515	17.70593833	17.38874097	17.43808022	17.02693868	1
8.554351358	8.554351358	8.554351358	9.712282179	14.36638468	15.87545357	14.24358459	14.6788979	14.81352788	12.43853477	12.86447402	11.82419333	11.7331173	12.32397093	13.21977986	13.38373238	12.87864994	14.27967241	14.79153571	16.19802981	15.67032046	14.65286948	16.13522455	14.91879786	14.26229561	12.90352649	13.29755196	13.88861483	3
5.096518593	5.096518593	5.096518593	3.963673472	4.096187234	4.796021971	4.276466601	5.60139984	6.158917702	5.750563539	5.723498106	6.106156896	6.64307227	6.671383168	7.504489405	8.125002211	7.909607269	6.365566681	6.281669821	6.140182104	7.789272001	8.330673637	8.217446172	7.223842405	7.076815838	6.414065184	5.70525479	5.792861466	5
7.028291744	7.028291744	7.028291744	3.984797499	5.347506253	5.849432359	5.548698395	5.682040213	3.808870423	4.424875444	3.839637813	4.841479731	4.965662063	4.764316416	5.358837896	5.359352763	6.670745303	8.225293659	6.833136344	6.501722105	7.44200385	8.071654642	8.78468646	9.396176171	9.101241031	8.119504899	7.033557324	6.79681372	5
5.147458406	5.147458406	5.147458406	4.107001171	4.384221576	4.024059931	4.040049224	3.738262691	3.940003095	4.526143036	5.109424126	5.714557146	6.824137058	8.437511385	8.379761817	7.715410628	7.222890659	5.7536202	5.719261008	6.51740594	7.355015707	6.281635648	6.91241714	8.114036522	11.2494724	11.00150414	9.014023929	7.996235494	5
7.995392813	7.995392813	7.995392813	8.341676763	8.866435052	8.560563001	7.845062266	8.519719323	8.544816402	9.245186173	9.041992832	9.013614895	9.520385245	10.11595698	11.03737684	13.20488612	15.38687701	15.54391444	16.49848619	16.25711609	15.50680184	15.03639306	16.68981725	17.48596828	16.65934955	16.80744442	16.35237052	15.17250092	4
11.05008127	11.05008127	11.05008127	13.5468156	16.40918872	14.3205894	11.83216472	11.59989418	11.30520433	10.30214944	10.07053565	10.16585	9.878330684	9.638439617	9.558978435	9.316132809	9.436439692	12.27245862	13.65852379	13.85555497	14.49698961	13.65653405	14.40817099	12.83278185	11.60362297	11.46253394	12.07947928	12.30947713	5
4.104151675	4.104151675	4.104151675	2.460401445	2.296845192	2.946880085	1.300449874	3.11798246	2.600882058	1.833461303	1.837874298	2.624252312	2.67934797	3.633882316	4.317748064	4.425407978	3.97209374	3.995570432	3.917309342	3.310266151	4.04513891	4.935901295	5.335528326	6.111746994	7.974441567	10.09292766	9.74118254	7.2156759	4
8.302683366	8.302683366	8.302683366	10.92580318	15.20149591	14.63458028	12.22375774	12.00071182	9.622389743	10.24467538	9.197355197	9.104555224	9.283262947	9.266656532	9.327866514	9.671552999	11.14603346	14.30716963	15.29202183	16.00888721	14.98076994	13.5027072	13.81971074	12.81263375	12.16405497	12.49332956	12.11379225	12.07919288	4
11.44655562	11.44655562	11.44655562	11.33386732	12.68215934	12.26333869	12.08760258	13.32803054	12.69868542	12.14131258	12.53438462	12.25964735	11.75110685	12.24007302	12.52799442	12.54029143	12.69903031	14.43163397	14.62411905	14.34648571	15.90615043	16.413992	17.00345476	19.05450508	19.46871048	20.23689832	20.88511606	19.28312701	5
4.230456404	4.230456404	4.230456404	2.142615907	2.296423652	1.922735192	0.202810339	1.971398225	1.524727013	0.896009373	1.054638701	2.418540157	1.613204222	1.933424615	2.739078097	3.079591848	2.765912062	3.28517101	3.690435312	4.103486675	4.17774499	4.119864998	5.012877784	5.117177741	4.674768624	5.44721629	5.606803426	5.737507602	3
10.83304679	10.83304679	10.83304679	10.48351198	12.33256265	15.96172436	14.39392588	13.70219214	16.17893874	15.34277256	15.07194451	15.84601159	14.4328761	13.00980958	14.43428073	15.1835244	14.95916475	14.19212487	14.49458093	14.79026103	16.10694207	15.39326517	14.79188904	14.85819293	13.83474684	13.15233714	12.53089607	11.91712688	4
10.255168	10.255168	10.255168	10.96425531	12.20164011	16.2165706	16.87594401	13.53936233	13.26913285	14.52662177	11.39690945	12.30634867	11.67534215	11.81349409	12.74797537	13.93574025	13.81685328	14.38860399	14.8653726	16.22283604	16.62023059	15.40143415	17.29151572	16.44071474	14.35758016	14.97437063	13.92192662	14.1893876	2
9.578400174	9.578400174	9.578400174	12.59754615	15.29426734	12.53762075	11.70419269	10.35130324	9.421821712	9.100355663	8.522106703	8.6048103	8.433972969	8.02455106	7.842520633	8.036604268	9.019460237	10.70494941	13.82168875	13.89423319	12.13019932	11.5010072	11.28339746	10.85244347	11.32949995	11.34702419	11.08381919	10.79320901	4
9.156250948	9.156250948	9.156250948	10.02687918	14.05934496	13.42979022	12.14581511	12.90618632	9.745784764	9.961606428	9.188186451	9.5355839	9.429661101	9.614311886	10.23175282	10.51065706	11.57226421	13.77883384	15.56392379	16.12079454	16.55911285	15.2780228	15.85019285	14.92195485	14.96262955	15.00000585	14.1151254	13.70067529	2
9.039406606	9.039406606	9.039406606	9.438387304	12.80752386	13.08420822	9.848846691	8.582460987	8.128656962	8.061882426	7.646856806	7.336197333	7.170680601	7.348706938	7.607539757	7.521859019	8.283639555	9.540442996	11.1718245	11.28617166	12.87454767	13.49273977	12.24034402	12.95815568	12.6125499	12.99342717	11.63734059	10.83673973	1
10.72123695	10.72123695	10.72123695	13.5777297	14.53638223	12.19334782	12.68385557	8.820542566	8.627363399	8.051426684	8.029868651	8.221327181	7.744591678	7.158333045	7.464874105	8.317642437	9.275415243	11.61774341	15.15641545	14.57751023	12.09965869	11.6917235	11.33780267	8.818391394	9.478417292	11.29549177	12.05557004	11.68901154	4
4.502127741	4.502127741	4.502127741	3.254949198	2.622392433	2.138513982	0.360616483	2.114724535	1.728790895	0.839262265	1.026674523	2.100744239	2.233123844	2.174490417	2.286560012	1.922470356	2.325619102	3.021420965	3.266905921	3.162322469	3.313261608	3.728834301	4.231887179	4.511201818	4.459358622	4.950239059	5.051231317	5.083244135	0
9.961664072	9.961664072	9.961664072	9.741507238	10.28883855	10.26393906	9.896980304	10.30238694	10.08975669	10.16161151	10.7236108	11.08825592	11.03983094	11.19903312	11.45960117	11.55345948	12.20423012	13.52979834	14.41104421	13.78329304	15.51435587	15.36494768	16.24088818	19.08854212	18.01186451	18.98575006	18.24902566	16.93225094	3
10.03293745	10.03293745	10.03293745	11.49365961	14.78676662	13.43412036	16.36196633	16.13128548	12.58537401	11.69228753	11.53002805	11.25122065	11.34029661	11.97767316	12.70995143	13.8870211	15.7825572	15.90076336	15.24189204	13.63944868	12.95514516	12.60035109	14.48353089	14.91167077	12.28830038	9.898980917	9.80386558	12.97737365	3
12.13928307	12.13928307	12.13928307	13.67896906	16.07195677	18.05687774	15.71624158	14.71985432	15.30982495	12.42352062	13.86990014	13.83630261	15.64645973	15.7397765	15.08710526	14.11523675	13.78384363	13.18081601	12.65699745	13.86024885	12.50578955	12.81824128	12.50047897	13.3660251	13.62088095	14.0015803	12.74019916	11.78881319	5
9.362009296	9.362009296	9.362009296	9.949872194	13.71560612	14.64591323	11.25469265	10.53078022	9.733618668	8.971860722	8.404139212	8.285590871	8.063513531	7.929757447	7.710142661	7.785586532	8.064913167	8.185871273	9.417551678	11.52491074	12.01549763	14.17040564	13.04783565	12.40969251	11.89424691	12.87487739	11.6274535	11.13215524	3
7.268021955	7.268021955	7.268021955	5.637047819	5.35064375	4.968142177	3.38081915	4.085285581	3.718980733	3.106554519	2.066345275	2.574736454	2.727801121	2.589772957	2.602262598	2.957632865	3.366661449	3.563769208	3.627422792	3.755532019	4.589885906	4.82218398	5.703892288	6.04713243	6.450268159	6.042159095	5.702037398	5.612092196	1
7.422625394	7.422625394	7.422625394	8.186680936	9.280169557	9.597637623	9.82562975	10.37720771	10.85060229	10.41295573	10.33395095	10.27656813	11.71983301	12.03746977	11.22894769	11.31438878	11.07498581	10.73218132	12.70593308	13.13337349	13.69903862	13.08179449	13.92523196	15.75715241	15.9443635	16.48194278	15.77512865	13.74798379	5
6.411187863	6.411187863	6.411187863	5.64329259	6.561751622	6.188792828	5.509522355	5.500401459	4.551441938	5.171518286	4.539525427	4.141797458	3.717150251	4.021259245	4.026135375	4.754726786	5.975591563	4.220829206	3.952702681	5.62138504	6.228539007	5.548632025	4.958503917	4.64029418	5.409356843	5.11395344	4.951369303	5.112823054	5
7.868613073	7.868613073	7.868613073	9.528324815	9.209380973	8.841023848	8.978739893	8.743867714	8.972577337	7.876274504	7.562354768	7.561661025	7.180440599	6.996477884	7.03327185	7.28424551	9.112182856	11.09158119	9.779525541	9.83800651	9.189142531	7.805972427	7.978451459	7.797188371	7.130423256	7.196521319	6.094372741	6.325219006	4
7.024654267	7.024654267	7.024654267	4.456289345	5.676930286	5.778666618	6.183636635	7.454972974	6.146662726	4.959936647	4.648281194	5.174123872	5.612021386	5.492401974	6.535531511	6.658445543	8.654124818	9.249220728	8.117623702	6.797499413	7.850926797	8.713746514	9.352224937	10.02834287	9.746625513	8.8138212	7.350366582	6.989169471	5
10.11751452	10.11751452	10.11751452	12.01366945	16.51192147	15.52176168	15.53907861	16.33211834	12.92871086	13.80286592	11.56046271	11.26867428	11.00645849	11.05920384	10.93829692	11.69774609	14.04187284	16.33107103	16.11339305	16.49384038	13.74777035	14.78014876	14.71961625	12.52853018	14.26211944	11.38726047	9.806329286	11.98876633	5
11.96238958	11.96238958	11.96238958	12.4820281	15.61380677	14.84082025	13.79027522	14.44488428	12.02328186	11.54529572	11.30786679	11.13204698	11.30206509	11.41267808	11.71431517	12.40902892	13.54800291	16.4519361	17.52587074	17.57379732	15.92558048	15.83647909	16.16786921	14.26847143	14.08452675	12.3461741	13.06671069	14.12343014	0
9.345831019	9.345831019	9.345831019	11.18051849	12.98983519	11.25474893	11.52975441	12.14522629	10.89664664	10.690632	10.87012359	10.82910117	11.05384832	12.68138715	14.5769164	16.17468092	15.40637737	15.08124935	15.52123626	15.04655051	14.42177624	13.84309359	14.55782127	15.00292309	14.85203676	14.02510838	14.12614154	13.38094051	3
7.808364625	7.808364625	7.808364625	9.67152441	9.269646296	8.41868508	9.002931768	8.71086813	8.766013635	8.38764654	7.388552454	7.479279541	7.318099196	7.061673606	7.007575506	7.349410255	9.070590789	10.95629044	9.67608782	9.436379565	8.564686778	7.424317757	7.750255128	7.262714312	6.322616837	6.19994521	5.887671494	5.8726106	4
10.31317541	10.31317541	10.31317541	11.50231381	12.24192685	12.64885659	15.19083212	15.85734841	17.04302478	13.69561574	12.79698596	11.80064768	12.51148527	12.52684791	12.40797032	13.37496816	15.32524522	18.18782514	17.96246834	17.18137174	18.32963986	16.43670577	17.90071131	18.16398261	16.58405493	15.22400741	13.83682732	15.41685957	2
4.528396978	4.528396978	4.528396978	2.791769443	2.472625621	2.345195909	0.962776806	2.053113262	1.592873539	0.472228438	0.910746977	1.925553705	2.351340777	2.725119716	2.26290315	2.190688807	2.614517704	2.702937147	2.593163667	3.070447398	3.658358603	4.060034349	4.443826225	4.388260204	4.311975978	5.172671503	5.331485036	5.091015393	0
9.390257951	9.390257951	9.390257951	9.234342695	9.624663675	9.342137717	9.507537881	10.1378866	9.975259498	10.15338202	10.31601223	10.2528509	10.82778062	11.46299223	11.19696674	11.44598018	12.30669917	13.7295922	14.18591901	15.20345032	16.82304098	17.17117201	19.39764605	19.47232025	19.93481387	18.94365015	18.38046407	18.08656743	0
3.88087824	3.88087824	3.88087824	2.181879005	2.815030536	2.30451023	1.834482543	1.815274636	2.184946289	2.277624622	1.804084442	2.033458856	1.911511984	2.355218616	2.333803114	2.14771431	2.751564561	4.599133758	5.175908202	4.554896768	4.212998393	4.430836164	5.049280684	5.624457017	4.990290283	5.238012608	4.942813689	5.082295706	2
10.3494912	10.3494912	10.3494912	10.19047965	10.68982889	10.48047394	10.45899138	10.50821737	10.50569591	10.64844892	10.79878683	11.08173325	11.66345764	13.54345219	15.12321625	16.56705698	16.20499682	15.92389476	15.39953487	15.48298414	17.18126562	17.71318222	17.57852639	17.21762436	17.24633757	17.02202216	17.16252469	16.9414038	0
5.05813964	5.05813964	5.05813964	4.616658519	4.924910882	4.950635863	5.601405812	7.791220957	6.818955339	6.329931144	5.466141321	5.638960825	5.593550581	6.720603938	7.729415259	8.439306758	9.813436584	9.854020659	8.558674524	7.922886026	8.949556662	9.158096588	9.64333583	9.961111854	9.645755458	9.163316567	7.197358456	6.809268458	5
4.42341581	4.42341581	4.42341581	1.903735724	2.113376845	2.322712312	0.564527279	1.821952995	1.860658557	1.05605688	0.657678927	2.141295434	1.543457974	1.820887028	2.058026497	2.063596091	2.558574198	2.872124937	2.677528798	2.874336225	3.737486612	4.113950884	4.441759007	4.412475376	4.818458519	4.661911569	4.924069375	5.389172476	0
4.406578827	4.406578827	4.406578827	1.905409731	2.155929464	2.004962411	-0.286735082	1.858767214	1.572024256	0.435505849	0.765280522	1.905709866	1.755544238	1.297192689	2.499209403	2.354633975	2.703963761	2.573659596	2.948078649	4.071921498	3.640434917	3.871735636	4.047807726	4.455111676	4.844265872	4.623683505	4.990468816	5.071790969	0
7.297347082	7.297347082	7.297347082	9.301495618	12.38462383	13.12686211	10.2537726	9.292636294	8.764224931	8.452345171	8.296378573	8.22569149	8.194060239	8.097001952	8.117273363	8.496470869	8.953298047	9.958646756	11.27038245	11.46775695	12.80763053	13.99187692	12.66842685	12.8320445	12.70395585	13.30138469	12.00659008	11.01393466	4
14.06719326	14.06719326	14.06719326	13.82216438	14.25004768	14.6290455	18.51481318	17.29567372	15.76009972	19.10501503	19.89729585	16.06951997	15.66522008	15.81350366	15.97085163	15.54218254	16.14240797	14.54315792	13.7807185	14.25783598	16.47074381	16.62697176	15.96076513	17.5658687	17.30868089	16.21406211	15.55265534	12.84764726	5
11.04713995	11.04713995	11.04713995	13.26854538	16.37507212	13.91376291	12.78692015	12.26674174	10.21587945	10.20096557	9.613906484	9.543356122	9.062244464	9.062989444	9.491118443	10.01853999	11.28422629	14.84245454	16.55565459	15.02172319	13.1857265	13.83179436	13.9130064	11.22690209	10.58595641	11.88551229	12.78336716	12.74664488	0
7.802922072	7.802922072	7.802922072	10.22518951	11.13052536	13.38033468	12.04100261	9.928108639	8.135741217	7.020720616	6.422841466	6.911005143	7.131373841	7.289635616	7.733745922	8.285535985	9.437307611	12.82340048	14.30086986	14.12321636	11.09547094	11.16216935	11.83457807	9.144220859	8.223512511	8.42730198	10.85559057	11.76638923	3
11.01780223	11.01780223	11.01780223	11.62659906	12.34949809	14.71084928	16.05455428	13.84035394	14.1285563	17.57411046	17.48438855	16.97588567	17.91016952	15.58821271	16.81210399	16.94577548	17.16288403	15.70321376	14.95175145	14.72698027	16.18196984	16.39840502	16.78321987	16.01044345	14.38028441	13.13597445	12.29924044	11.99757167	0
7.678345585	7.678345585	7.678345585	8.711999813	6.940806917	6.118317368	7.056425145	6.486531074	7.559222914	6.098787619	6.236252316	4.847403342	4.93972856	5.550684411	5.383226461	4.307125512	6.086285292	6.697352248	5.300869139	5.565521195	5.42405769	5.2186303	4.658840282	4.726097758	5.24572351	4.881585864	5.423885232	4.921010485	4
5.024179131	5.024179131	5.024179131	7.618213075	9.188297355	10.48376453	11.63403268	11.30205394	8.902346353	8.131179515	6.612369715	6.220487901	5.785895774	6.346952054	7.226403134	8.839757944	9.724165412	10.43107308	9.128898235	11.09250439	11.45884734	9.259566266	10.78277846	9.409333735	8.494060004	7.265750483	8.018149186	10.99402373	4
7.793101677	7.793101677	7.793101677	8.766990586	8.460194872	8.427054672	9.302401492	8.968068918	9.070179474	9.408056809	10.14773183	10.70300079	10.07686254	10.50823193	10.65661721	11.04227997	11.44167994	12.58277554	13.2657426	13.14161639	15.24828802	15.25587747	16.82905526	18.16145583	18.157458	18.65434791	19.20293061	17.64174475	1
5.585406623	5.585406623	5.585406623	3.159738706	3.379539178	3.19565721	2.297228525	2.511265719	2.532759202	2.242934391	2.055909923	1.923060557	2.142789635	2.278673507	2.116128447	2.517710707	2.73276699	2.955193374	2.901530386	2.97733985	3.470131815	3.486387512	4.068066369	4.526689449	4.959376958	4.958651895	5.149367268	5.278655662	5
5.315603853	5.315603853	5.315603853	3.749583097	4.269330073	3.349030505	2.983204485	3.389008828	3.16046128	2.174778317	2.192997965	0.974786408	1.243735572	2.03377262	2.162774171	2.188464621	2.719093888	2.936182511	3.134136955	3.40628027	3.715577065	3.865501616	3.959414588	4.197195693	4.347133291	4.597121622	5.177348603	5.356597939	5
10.43179558	10.43179558	10.43179558	11.64613507	14.54074133	13.6964472	10.07792352	9.468819992	8.217746537	8.671866	8.000161652	8.129573957	7.839364292	7.767595877	8.271836156	8.432372101	9.521537005	10.89884875	12.58999129	13.00284613	14.87055091	14.13034903	12.46764934	12.87080376	13.58090264	13.41714553	11.911584	11.23743587	1
10.05908481	10.05908481	10.05908481	13.08257351	15.76359653	13.17105969	16.25121664	15.84552914	14.21919632	12.96024208	13.18550763	13.19301192	13.23907486	11.77907092	11.13929173	10.7459148	10.18096889	9.753310863	12.72836039	13.3297693	10.72112452	12.89898224	12.67699692	12.18210507	11.03587586	9.419578283	10.28568347	10.05497932	1
5.233533793	5.233533793	5.233533793	7.266244445	7.903593037	9.327565705	10.01113	9.918385984	10.13735871	10.01735622	9.750078338	9.868391248	9.649458403	9.420989176	9.314015321	9.197031346	9.042722231	9.155800556	10.10635112	10.48009618	11.61606404	11.94562251	12.61550444	13.09247457	14.73331296	15.49848555	15.56354415	14.06306211	1
8.055134242	8.055134242	8.055134242	9.992815618	9.660458093	9.972807229	10.28324502	10.61880048	10.70063316	9.881223253	10.55660832	11.03104459	11.15543002	11.67846858	11.62288851	11.55833812	12.47431174	13.3175037	13.17178143	13.51944566	16.06815993	15.57431638	17.66327777	18.35806425	18.96197449	18.99524065	18.94173365	17.53951418	4
7.900159122	7.900159122	7.900159122	7.138707028	8.431269489	7.621055356	6.896107802	7.105181009	5.721417144	5.455563963	5.68947861	5.13947003	5.10028137	6.132905427	5.906611441	6.315885259	6.790313944	9.357443725	7.706962307	7.705873064	9.668480157	8.493597403	8.695874556	10.76036489	10.41403874	10.75388587	9.147008806	9.048596585	1
9.267945102	9.267945102	9.267945102	11.44506776	11.16440055	9.939959673	10.20961548	10.37053595	10.85113359	11.37979783	11.19778728	11.91765637	11.08371954	11.49530071	11.09196343	12.18811232	13.45367623	14.78836456	14.22166683	14.10316018	16.14500773	15.30554601	18.15174144	18.31818752	18.0545145	17.5064557	16.93996171	16.58853946	1
11.95565341	11.95565341	11.95565341	12.31881754	15.04034264	13.18947992	15.46384161	15.27823669	15.07202486	14.68951631	14.6748122	13.66112989	12.33137041	12.20936759	12.75235599	13.70847652	14.21775957	13.52388832	13.07668656	14.73200335	14.67699915	13.63283974	15.20305572	13.64995474	12.72563198	11.76321331	11.62877582	13.48012051	0
8.015094356	8.015094356	8.015094356	8.170727488	8.096313886	7.341404438	7.135348137	8.22830255	7.283856048	6.616850363	7.464245567	5.922605575	5.714846851	6.338155159	6.242294216	7.433780827	9.367845951	11.92466934	10.75014501	10.12748316	9.193656713	9.815871729	10.11420175	8.673253132	8.118848486	7.682983382	6.863572226	7.199454189	4
12.24238712	12.24238712	12.24238712	13.05202659	15.78967372	16.56581376	13.22888437	11.62160521	12.64594964	12.16122009	12.78190556	11.69367374	11.93201962	12.43765367	12.53261119	16.1755746	18.20797528	16.7164345	16.57569952	16.31785127	15.73421284	15.00593079	16.60320036	16.58108283	16.21495599	16.7916289	16.3591862	15.3098869	5
4.391564661	4.391564661	4.391564661	2.253628464	2.392261298	2.530096071	1.11934143	2.210811805	1.992878442	1.106905663	1.182729416	2.308074377	1.612560889	1.758821516	2.118202761	2.473506995	2.697342678	3.384905159	3.112267417	3.939775012	4.213025811	3.875772812	4.574743903	4.857326287	4.762096323	4.745622298	5.434446399	5.6649935	3
6.567411683	6.567411683	6.567411683	7.005968749	7.548680572	7.844058925	8.308805517	8.792411452	8.949027887	9.065190128	9.177739633	9.542989605	9.647346145	9.715450339	9.729195757	9.988795295	10.29474077	10.57496446	11.50192448	12.38530268	13.65939423	14.3820765	15.65545376	15.40630891	15.17480916	14.6864488	14.41256364	13.06258308	1
4.382438131	4.382438131	4.382438131	3.721703811	3.97806006	3.968928735	3.046480133	3.776473012	4.005912023	3.707066811	3.845119954	3.996884192	3.943527883	4.190818484	3.902167701	4.202977179	4.472347355	4.524917698	4.561215667	4.471182335	4.805430476	4.553333987	5.262873569	5.309915193	5.156757354	5.24614243	5.390147728	5.621037743	4
11.8684661	11.8684661	11.8684661	12.76292807	16.17615973	17.33245427	14.39818631	13.25894326	12.71073384	10.56455197	10.72802379	11.35574897	11.10865881	10.28168246	11.20387165	12.26250013	13.70804491	16.74610919	18.45280798	17.63373992	16.2432196	15.94808242	16.59428437	15.98126145	14.83608411	15.13974848	14.61886664	14.92045426	0
9.64872324	9.64872324	9.64872324	11.22879481	13.80282201	15.56550429	14.53328996	15.97542015	15.75942702	14.0414137	12.95045149	13.01546971	13.21692755	12.89549591	13.2185706	13.60216621	14.13020675	16.40883183	17.67120931	17.49588274	18.5180956	18.16570969	18.03564392	17.71835689	16.93874365	15.02296084	13.57043126	12.31226318	2
9.985935806	9.985935806	9.985935806	11.35355933	13.41515614	13.70953372	12.78768591	11.8051094	11.26938345	11.34738056	10.9778139	10.18403402	10.68005136	11.89970914	14.15728381	16.57592618	18.33349412	17.34763498	16.88492602	16.7092032	16.38623412	15.88915805	17.36768435	17.25719586	17.07900698	17.50163312	17.41546766	16.32523916	5
5.805568712	5.805568712	5.805568712	5.263303602	5.793198913	5.599159979	6.383786132	7.069177878	5.125623476	4.727879467	4.979690573	4.029758051	4.283537269	4.095556573	4.032244478	4.373414728	5.102141358	5.539643901	5.794834872	5.942366964	6.228923272	6.762074329	7.66458243	7.930573298	7.595788909	9.835601488	10.79340757	10.30022721	0
9.953978867	9.953978867	9.953978867	12.83629444	13.93589359	12.47683264	12.93068285	12.54553606	11.08208708	10.8377572	10.51256933	10.20332126	9.621445291	10.00660315	10.20217318	11.11194459	13.57347791	14.23825398	13.15677781	12.89790328	14.77154973	13.52159343	15.41109061	15.1950247	15.69719439	15.37661526	14.81519465	13.86484917	1
7.870352248	7.870352248	7.870352248	8.26324904	7.762141323	8.250408576	8.52089992	8.781271025	9.123463748	8.974959365	9.208974191	9.386398196	9.827661955	9.756093738	9.845880279	9.739562609	10.55715935	11.27993289	11.6631106	12.44464883	14.49425692	14.47002055	16.07359112	17.58093556	17.20041491	18.22887746	17.55475626	16.83007088	3
10.02552264	10.02552264	10.02552264	12.10062797	13.21920011	15.11668436	15.83244088	13.8883414	13.80509438	11.9742784	11.6189189	11.20317698	11.35250723	11.62077088	11.82149158	12.35899394	14.05287428	16.66051546	15.69210642	16.56108625	16.65036456	15.03374805	15.87694236	15.43018581	14.19078429	13.04316712	14.29292579	15.44175482	0
8.44759833	8.44759833	8.44759833	9.758161628	13.47094542	13.62189253	10.31615165	9.331646593	9.23196469	9.097221605	8.90157363	8.365839941	8.117935212	8.185021609	8.630234924	8.836387686	9.895701643	10.51414717	12.06772505	12.59063114	14.56443436	14.38897648	13.540376	13.62806254	13.91346229	14.10099123	12.39792572	11.82676028	1
5.605511074	5.605511074	5.605511074	2.802118106	3.338962162	3.157933294	2.416817067	2.928215544	2.557408205	2.355658039	1.900506993	2.138331169	2.193055324	2.754210982	2.675713868	2.637343027	2.871650746	3.019380036	3.235924441	3.605577984	3.930745049	4.273199561	4.081747267	4.034505065	5.101774654	5.101143919	5.032616879	5.077450835	5
5.808251578	5.808251578	5.808251578	5.787669206	6.853309578	5.705831705	7.081316335	7.997305019	7.520415722	8.492986898	8.289386039	8.413640623	8.693268788	8.817979797	8.810391671	8.756388586	8.69874771	8.424600121	8.964675906	9.410176382	9.17760269	10.19425099	10.32480044	11.17077494	11.6132866	12.0631429	11.52130563	10.776432	5
8.344413846	8.344413846	8.344413846	9.036045809	8.53919234	8.062653231	9.392535438	9.994891965	9.779573829	9.832605852	10.43858739	10.63291023	10.48850279	10.06918456	9.949972115	10.34623683	11.51715519	13.3384725	14.60971419	15.08352588	16.89279428	16.97385749	17.95777473	16.95182626	17.05612373	16.97572668	16.39742746	16.13720837	1
7.695718144	7.695718144	7.695718144	7.839310021	7.835539594	6.931551634	7.044496124	7.780834114	7.057599563	6.996718927	6.81290449	6.212050312	5.917395597	5.879936436	5.764899987	5.493927573	6.512326948	7.353313268	5.815989424	6.063122427	5.930976592	5.970057261	5.482105602	4.586262664	5.340833747	5.367028994	5.838474033	6.046781302	1
9.142707177	9.142707177	9.142707177	9.592387224	9.019961748	9.036017413	9.419847727	8.775389461	8.280911405	8.659213671	9.154980344	9.035895764	9.444259167	9.615884111	9.901101842	11.24518157	13.00021821	14.29262426	15.36144548	16.48370586	16.37581129	15.05661792	15.69325732	14.83143381	14.67882065	14.53720947	14.29793425	14.16776734	3
8.250394015	8.250394015	8.250394015	6.358267042	8.624491583	9.19794412	8.667382439	9.204485778	9.642275542	10.5025774	9.958991356	10.12868305	10.40103429	11.27450851	11.40880184	11.93734047	12.02443851	12.95403847	14.29002497	13.82927272	15.6449961	16.38215141	16.26801176	17.98624632	18.09729666	18.63813697	19.90864363	19.0375474	0
5.598539566	5.598539566	5.598539566	3.235139764	3.250547466	3.172188351	1.788288531	3.346881684	2.710569326	0.522620521	0.982748757	2.004858265	2.246248358	2.787768489	2.54387738	2.456897306	2.797875168	2.603278222	2.956237787	3.662701992	3.485693928	3.546961741	4.054463026	4.375404011	5.175930851	5.071353166	4.985116526	5.415469486	4
9.955820125	9.955820125	9.955820125	11.25138496	12.55184681	13.90305183	11.08536579	13.31120471	14.98376009	14.07793993	16.44290504	16.44041851	17.19390273	15.67490775	15.8452482	16.54542803	15.11502256	15.11043071	13.6157971	15.17967877	16.50344761	15.44724286	15.90317824	15.12788805	12.9659429	11.88828952	11.43497983	11.12159502	3
8.327563179	8.327563179	8.327563179	10.79275174	12.57360456	16.37325941	15.39458889	13.41265226	17.13506591	17.31340566	15.51257775	15.88428746	13.40923286	13.40340954	14.43950464	14.58356529	14.5831104	15.10053064	13.42121558	14.88280221	16.55206695	15.7131851	14.99387009	15.34561478	14.82279785	13.92650401	13.10266364	12.31840909	4
7.973622586	7.973622586	7.973622586	8.671022763	9.824493443	12.64645502	14.04344972	11.27290819	9.912137208	9.465332163	9.209903974	8.809015217	8.849571388	8.976157332	9.149753036	9.905420111	10.99908586	14.51596684	14.75353468	15.09312373	13.67526379	13.28296054	13.94159282	11.68222736	12.30352068	9.297558954	11.03397815	12.17063291	2
8.538299414	8.538299414	8.538299414	8.98329139	8.38877938	8.051696013	8.904837615	9.446765589	8.502549922	7.381632963	7.343439799	7.236014424	6.229283892	6.773072593	7.073909425	7.192868889	9.373938261	11.35864536	9.90806136	10.12671471	9.339626035	8.499153563	9.060065207	8.143835634	7.560853995	7.262063148	6.048516997	6.248527973	1
9.238439853	9.238439853	9.238439853	12.25931921	13.26755498	12.74975748	12.75221488	12.61799868	11.91563574	10.486206	9.589760335	8.733663262	8.548217908	8.664090875	9.362730065	10.64358369	12.48806612	12.91117898	12.18235586	13.86815711	13.48350171	11.78390932	12.69016269	11.43392851	12.03056852	11.82620501	12.40280661	12.58827033	4
8.317193198	8.317193198	8.317193198	9.434033113	12.77057476	13.65772766	10.41226162	9.50005607	8.998642938	8.800014552	7.873250002	7.905359503	7.681994554	7.468424015	7.318938812	7.521150366	8.697500928	9.894166994	11.78105567	12.0749407	13.14292222	14.33873948	13.68370538	13.913668	13.54027177	13.83321892	12.23803231	11.55647124	1
12.30615448	12.30615448	12.30615448	13.48896897	13.49802122	13.41831515	13.00093589	13.70994707	13.04584566	12.67773708	13.42067726	12.84034747	12.07693159	12.46125613	12.82000965	12.56407617	13.19807907	15.29562498	15.5240239	14.60366402	16.61021893	16.72208922	16.90821337	18.8140434	19.18366036	19.4663548	20.30643656	18.82677823	5
5.783575416	5.783575416	5.783575416	4.043771889	5.73196862	5.778146904	6.127256185	8.623953534	8.584617264	7.078752989	6.644059516	7.301437201	7.636783481	9.185909869	9.212813175	11.33245479	10.5879204	10.04588276	9.923597277	10.22009619	11.27903911	11.71515776	10.93291831	10.58363016	10.68917981	10.12998833	7.61991372	7.967678524	5
5.466373721	5.466373721	5.466373721	3.316415398	3.858163521	2.75661938	1.454721243	3.189734973	2.750110209	1.197794468	0.689217711	1.6112544	1.854498119	2.533854674	2.051360274	2.502521131	2.793531778	3.160425251	3.116983662	3.570012371	3.707801018	3.9046612	4.258746746	4.374631858	4.914565321	4.635071688	4.943254225	5.17357753	5
7.113744424	7.113744424	7.113744424	5.565606795	3.163506737	2.481068671	1.908098049	2.696636597	2.240354073	1.122562428	1.424207701	1.393422052	2.028063272	2.319024689	2.154332356	2.737418911	2.961209726	3.265979351	3.364035872	3.746671177	3.716972971	3.990480561	4.504948392	4.42975815	4.849853825	5.024479143	5.210943909	5.390028655	0
8.559203875	8.559203875	8.559203875	9.1421128	8.539960042	7.341950427	8.645709445	9.552436428	8.070840106	7.619372504	7.67346749	6.793377657	5.537102576	6.066674361	6.515464944	7.336944161	9.495865837	11.32447139	10.0269608	10.23061807	9.212181294	9.260365167	9.382135286	8.414581628	7.991467171	7.393587746	6.342632039	6.707652885	1
10.4481174	10.4481174	10.4481174	11.32258101	13.68766262	13.12430411	15.73806837	13.94708888	12.13595182	10.71215261	10.17604113	9.950515142	9.827754133	10.12073421	10.94121392	11.26927298	12.39632732	15.47845938	16.77854953	16.8803224	15.14287052	15.13307834	15.88120057	13.17430298	12.56721663	11.81126822	12.85235346	13.10351478	2
12.05178858	12.05178858	12.05178858	11.50931649	11.6284626	11.64303306	11.60814739	11.88114091	12.05619787	12.09502308	12.39530551	12.57492424	12.59108552	12.79807125	12.96878365	12.76428227	13.11833908	13.85092818	13.9748457	14.10206109	15.35806975	16.39440961	17.65914745	19.86921275	19.89691778	20.80070556	20.99560486	19.87724866	5
5.609872199	5.609872199	5.609872199	7.272027119	9.171123214	10.37303679	11.73171764	11.27095194	8.452054521	6.370006834	6.242463473	5.526392054	5.399220441	6.351839229	7.06182848	8.137178159	9.319811024	10.59892364	10.10343734	10.72769613	11.41544921	9.588166477	10.41334678	9.541080753	8.213528731	6.952455264	8.205733431	10.79101946	1
9.248822838	9.248822838	9.248822838	9.843996671	9.462935802	7.924392913	8.047539167	7.620938224	8.771392757	9.105100373	9.249234806	9.632861968	10.9214172	12.43618994	14.51673465	16.437083	15.7465457	15.77627043	16.11143807	15.35267847	14.98940693	15.25624941	16.76067946	17.09544137	16.30581729	15.57252433	15.41327175	14.49015371	3
8.17910156	8.17910156	8.17910156	11.71338463	12.1777432	10.72924094	11.57967718	9.08983282	7.835970723	7.572593859	6.911515326	6.291441121	5.554884963	5.62887037	5.662402267	6.448242826	7.439558954	10.32890321	11.32436113	12.61487761	10.09382245	10.46363138	10.26149223	8.121926363	8.6428559	8.163037185	9.430605052	9.929555438	4
3.872031352	3.872031352	3.872031352	2.716832971	2.835864866	2.647832703	1.902073943	3.139906312	2.593423765	1.982111801	1.444674016	1.530878441	2.300535206	3.150711356	3.304063726	3.591493547	4.100551206	4.370500489	4.927330428	5.62858012	5.106864271	4.614281927	5.088189341	5.157405991	4.981560652	4.907353584	5.275472683	5.569217855	2
8.37579287	8.37579287	8.37579287	10.87456246	15.19741428	14.63395857	12.25139583	11.99618786	9.609259414	10.24840961	9.138537462	9.377072397	9.20133142	9.139419597	9.372243983	9.871446403	11.21991366	14.28174208	15.29660626	16.00166124	14.98415356	13.57317456	13.79130794	12.75578534	12.17990754	12.47574124	12.06901186	12.03728554	1
8.837050455	8.837050455	8.837050455	10.62139645	13.59857872	14.96205308	11.98873264	13.93528872	14.92932862	13.98651089	15.49693147	13.96018357	13.18318204	13.26046112	13.75732303	13.30646994	14.93710351	15.04644638	14.61290275	15.25096857	14.90065817	14.24411225	14.84316079	15.34301914	14.45408437	14.68356129	12.42379787	10.92035381	2
9.00082259	9.00082259	9.00082259	8.852357222	8.331076228	9.892937259	7.891669386	8.367045459	8.936981998	7.673627025	7.434739838	7.426814314	7.293760539	7.06938453	7.1354193	7.522571089	8.510667038	9.713355435	8.714596389	8.332398185	7.441039809	6.672040873	6.906790632	6.309680772	6.298191338	5.550254611	5.104961633	5.522215048	4
10.57068362	10.57068362	10.57068362	11.5377863	11.14969217	11.56175988	11.67638297	11.81691913	11.59685732	12.07117672	12.36171892	12.55318325	12.42280009	12.22583919	12.47843301	12.77312517	12.82607881	13.27939737	13.92668849	14.01364249	14.9727281	15.62850554	16.38090981	18.8105146	19.06786042	20.73032795	21.34437231	19.92750299	5
10.22109758	10.22109758	10.22109758	13.41572783	15.09617512	13.46412528	15.48389272	14.21188321	11.69741123	10.88459822	10.20046402	9.207472828	8.385381192	9.006438501	9.528445209	10.38699763	13.24547266	14.39347986	12.91884569	11.75638096	13.12999487	11.63878278	12.93710523	13.31990008	13.29855669	12.25346765	11.76295983	11.59228202	1
9.386695133	9.386695133	9.386695133	8.764969926	9.47223405	10.41296274	10.84303196	10.69548738	10.62213592	9.489353478	10.05620521	10.14900538	11.17326893	12.05585698	14.91600422	15.97367806	16.06217521	15.84427201	16.35315974	15.53994738	14.88463423	14.14380798	14.25198695	15.97950121	15.46964325	15.56100694	14.89520119	14.11066316	1
4.283422672	4.283422672	4.283422672	3.211894009	3.731645143	3.315990861	1.387003584	2.755903473	2.972912591	1.641321381	1.814064221	2.530591514	2.124570719	2.42647822	2.717030453	2.323474348	3.141344038	4.314682002	4.092578078	4.280127479	4.116076204	3.909182444	4.748590579	5.097079917	4.757683281	4.954221336	4.817814447	4.79764329	4
8.656226675	8.656226675	8.656226675	8.393123939	8.981698287	8.651221969	8.83727512	9.136579124	9.74726838	9.459237493	9.870915048	9.984880573	9.694234861	10.01682991	10.53932516	9.90691051	10.54325961	12.15961146	12.92694269	12.99086041	14.94055068	14.92619467	15.10978259	17.15705703	18.05847715	18.40677533	19.01760425	17.4743169	4
9.588025704	9.588025704	9.588025704	11.64438504	12.94796925	15.10825367	16.20909092	12.88731493	12.00362715	10.22677086	9.995416334	10.1619826	9.712232264	9.415746354	9.917382017	10.47057935	12.07874286	16.10196681	16.77923711	16.76456048	15.13826703	15.06424654	15.55885497	13.45622614	13.71987982	10.42192542	12.48369104	13.32965793	2
10.76644116	10.76644116	10.76644116	9.794589047	10.73526965	10.95582787	10.58931522	11.42808541	11.24458979	11.05568841	11.07674238	11.06841764	11.50583087	12.08117218	11.6224224	12.00112802	12.5818181	12.93682517	14.27023495	14.44036599	16.02335963	15.88352984	18.29075809	18.84842599	19.28510067	18.72270784	18.43150686	17.75517189	5
10.98721027	10.98721027	10.98721027	12.82068856	13.88941616	11.88177843	13.10184311	12.14907455	10.49964288	10.34485431	10.86917582	10.56146187	12.82751577	15.34676468	15.44039101	15.63653955	15.17896501	15.18641574	15.0487274	14.58371053	15.91371753	16.16056162	15.44316578	16.18407019	15.63710598	15.25569385	15.59060128	15.13671812	0
8.919916393	8.919916393	8.919916393	10.50019261	11.50389415	8.053073283	10.06579086	9.266542604	9.536631179	9.573694054	9.210725791	8.638182534	8.279974394	7.515930727	7.078525375	7.369421733	8.918588142	11.07685271	12.04416524	11.3374986	12.58823278	12.45252153	12.34154757	10.19047901	11.26040401	10.12997996	8.721194111	9.360940783	4
4.648843513	4.648843513	4.648843513	2.64146723	3.004076978	2.10158557	1.967292093	2.138379748	2.579396346	2.854962836	3.511725709	3.959703282	4.584183229	5.223680693	5.497008946	5.738477118	6.394972548	6.900576038	7.541700523	8.173335825	8.79967038	9.26115417	9.637962501	9.934660076	10.21271755	10.62097984	10.21094721	9.470447388	0
12.0222639	12.0222639	12.0222639	11.37077838	12.00573031	11.75889709	11.64436999	12.03543054	12.25104742	12.21977922	12.63053425	12.55598344	12.55321674	12.8291037	12.97598611	13.06149951	13.29972725	13.56159218	13.55301303	14.29170408	14.87422687	15.55088992	16.77116922	19.11245319	19.11994943	20.79865568	21.31305171	20.07799054	5
9.489279991	9.489279991	9.489279991	13.34578167	15.07640389	12.18177213	12.90015804	9.578892929	8.851127903	8.848156803	8.569969388	8.256776288	7.918563984	7.643877382	7.392149082	7.562321631	8.213259406	11.11012072	13.38259078	13.31935212	12.04467327	11.24380687	10.61060169	8.3425948	8.1278835	9.438053012	9.947701637	9.783462643	1
7.063346632	7.063346632	7.063346632	7.853629851	8.145293795	8.200292883	8.081847095	8.260156773	8.222121766	8.621613236	8.915510489	8.992334422	9.294441325	8.76957016	9.099443849	10.17631128	10.42891986	11.28450806	11.89101766	12.39357066	14.63192665	13.93277234	15.72559204	15.95975883	17.10286652	17.54932618	17.08442257	15.8235706	4
7.714984671	7.714984671	7.714984671	9.882179636	10.76942696	9.971358534	9.513005824	8.790989052	8.950791618	9.132878706	9.432711884	8.885664507	7.715415803	8.213807511	8.328647417	8.738462199	9.93090801	10.58631826	9.838558919	11.66452744	11.16676543	10.36249149	11.27639579	9.155885128	11.24991152	10.73988117	9.76300634	9.726450401	5
10.0603261	10.0603261	10.0603261	9.684515484	9.823368982	9.156280248	9.711801483	9.947919311	9.956947504	9.951730602	10.26823342	10.2458278	10.28936905	10.41300337	10.86294288	10.77910069	11.41044158	13.63240141	14.43797136	13.05582511	15.16477355	15.30529531	15.87360242	18.82046018	17.93853069	17.68589179	16.90216694	15.54082556	3
9.212775199	9.212775199	9.212775199	10.64480307	13.21581771	14.73367675	11.50497313	10.11839267	9.252600646	8.817862538	8.272893239	8.294446122	8.340248269	8.161799274	7.896304423	8.017385718	8.581388371	9.882581718	11.22067205	13.23925652	13.66789755	14.49767909	14.20127778	14.006563	14.00504231	14.49517933	13.42755232	11.67697094	2
9.212969406	9.212969406	9.212969406	11.47690759	12.21592153	12.55980077	11.00882188	11.02659368	10.82419295	10.2955395	10.68096806	11.00426681	11.6671872	13.08611864	14.45018032	14.47747532	13.69108676	13.02568979	14.08781779	13.78118511	12.30117486	12.32740738	12.37486994	12.91714056	12.80217323	12.49162526	12.11461916	11.47140136	1
8.716929723	8.716929723	8.716929723	13.09781889	15.43646517	13.14100007	16.35742038	15.23729283	11.96497166	10.87202067	10.93373283	10.59042789	10.17974833	9.339648962	9.707237595	10.22108595	13.63024196	14.31037123	13.02001799	11.31768893	12.35881436	10.94759558	12.61119071	12.57315137	10.42823748	9.102631674	9.288816304	9.925243237	4
6.6845374	6.6845374	6.6845374	5.953582226	7.11014105	7.078118753	7.30909977	7.475456899	7.946942734	8.022234284	8.814597653	9.511873542	9.666287389	9.569649534	10.01695044	9.784000446	9.916231232	10.99484104	11.7926477	13.72587989	16.54872999	16.8874873	17.20072582	17.39951569	17.42543917	18.57383215	18.5244907	17.81857702	0
9.535589315	9.535589315	9.535589315	11.18918649	11.26856279	11.28978365	11.21851561	11.3458677	10.93740069	11.013383	11.69221956	11.63318242	12.03370971	12.04667949	11.99420159	12.51276838	13.30640526	14.44972398	16.42415614	16.53426391	17.30043357	17.33364271	17.92230718	17.41600869	17.72292779	17.38426931	17.45342905	17.00771747	4
9.694529584	9.694529584	9.694529584	13.46726949	14.66208794	12.28730227	12.97056187	9.234180801	9.434383557	8.344198119	8.171959832	7.952003172	7.368225498	7.103619154	7.696758462	8.310133013	8.929439182	11.47442964	15.16181756	14.84711943	11.92331032	11.96771393	11.38609512	8.748747469	9.279744858	11.22481527	11.79036278	11.38993149	1
9.394399015	9.394399015	9.394399015	8.823420311	9.627542428	9.688033031	10.02764202	9.810646975	9.519091386	10.33642575	10.04145474	10.52312848	10.39967898	10.48948403	10.75606039	11.16004541	11.68816225	12.96604071	15.1407926	15.10446659	16.87109545	16.41114234	17.85010765	18.37718689	19.54969651	19.19278939	17.70219236	16.96848165	2
4.580657973	4.580657973	4.580657973	2.539314483	2.903245376	2.465335015	0.350462386	2.021032732	1.862767003	1.853130919	1.65034225	2.085480594	1.826207299	2.441012948	2.012049631	2.624338362	2.625527596	3.293369761	3.131287562	3.604186419	3.860294766	4.11868528	4.358437068	4.598342325	4.741398983	4.772692381	5.256914533	5.580500362	3
8.791868253	8.791868253	8.791868253	8.957998211	8.77566868	8.902191064	8.845166042	9.388843254	9.078071687	9.465730215	9.455136724	9.426780251	9.910706663	10.76656977	10.43802858	11.05919143	11.17600021	11.73810286	12.10729681	13.27575158	15.74142797	16.02803436	18.39541149	18.68164222	19.51462783	18.56755321	17.63502232	17.32064187	0
9.984437845	9.984437845	9.984437845	13.45930314	13.83205775	13.77270506	14.28249439	11.38626485	10.08548644	9.590317853	9.281631452	8.570806891	8.434296229	8.173917681	8.367296011	8.406706134	8.91258215	11.48171574	12.40734706	13.10022981	10.45409136	10.14325116	10.28167546	8.372384739	7.931675508	8.506026952	10.74142997	10.94097702	4
8.897664434	8.897664434	8.897664434	11.1346469	11.43444665	10.25931515	11.2324297	10.66220173	11.30109588	11.27179012	11.37660919	11.06420924	11.13973471	11.20892262	11.29090825	11.6516029	12.97081017	14.92476497	16.17853944	16.15880927	17.94669824	17.49584131	18.21016077	17.43311804	17.68259513	17.41605812	17.22517533	17.00681961	1
8.016800043	8.016800043	8.016800043	8.409278401	7.679549838	8.031764666	8.269082637	8.859859875	8.103052013	9.301483436	8.711669128	9.963055871	10.00236261	9.973310785	9.924105088	9.969079962	10.9354462	12.05024039	13.07290093	13.57402494	15.83370047	16.46678761	17.70336511	16.75423425	16.83321974	16.13918264	15.82728094	15.40119086	4
4.147088685	4.147088685	4.147088685	1.789862638	2.330090266	1.814290093	-0.395978553	1.929802251	1.511362035	-0.048561597	0.493117699	1.927510989	1.68919479	1.896813149	2.244531717	2.326655421	2.193950886	2.32990367	2.570152184	4.009495901	3.523224766	4.355504641	4.285705873	4.452951523	4.99671465	4.878508291	4.933708788	5.262168526	0
9.556485519	9.556485519	9.556485519	11.3457135	14.85908531	16.68282637	14.66878187	12.93171744	13.904648	12.396655	12.1971689	10.66761987	11.54707903	12.31045536	13.04110372	13.61929165	13.72170642	14.0503316	14.42031508	15.49319777	14.48120965	14.89725527	15.94920553	15.16805458	14.93655499	14.77338628	13.86518549	13.18806941	4
9.16073746	9.16073746	9.16073746	11.22503999	12.04767515	10.28323125	10.60239917	10.96334952	10.89083075	11.30387088	10.82323927	10.58772575	10.5788333	10.25756423	10.77420169	12.00573323	13.8663749	14.63797478	13.28099412	13.4791917	15.34576695	14.70694016	17.33981864	17.26328319	17.64050848	16.88630468	16.32825924	15.68608739	4
3.908365015	3.908365015	3.908365015	3.384700171	3.095873238	2.596119215	1.759687131	2.422809567	2.028331444	1.712192	1.660245045	1.814570339	1.609375271	2.23959114	3.229590458	3.686158434	4.358020805	5.420086274	5.306244647	5.626078204	5.346745807	7.117083701	7.91458522	6.829916807	6.877209065	9.027422342	11.79738709	12.01877729	0
7.30542242	7.30542242	7.30542242	7.148811819	8.003403756	8.221242412	8.628774167	8.111975321	8.381407658	8.700129911	9.821673976	10.44206255	10.76286597	10.37862282	10.57946088	10.49874103	11.27672381	12.10068972	13.32878281	13.53870138	14.1550929	14.8611147	16.23941901	18.13155019	17.95576362	19.40106929	18.5609778	17.46038109	2
9.887176276	9.887176276	9.887176276	12.90570197	14.01069442	12.62359027	13.01668605	12.45667164	10.62716432	10.8498793	10.74948397	10.38670016	10.42509522	10.63459638	10.66959112	11.13969103	13.58279987	14.27383856	13.26301874	13.13779455	14.8183436	13.37811595	15.41069996	15.26242524	15.62334545	15.21976233	14.68419184	13.71222763	4
12.52496214	12.52496214	12.52496214	12.1851365	12.88457966	14.29960767	18.41906487	17.95045898	13.72826362	17.30422108	18.67513005	16.2221384	16.06297372	14.94680942	15.69427527	15.06354286	16.26395213	17.43642257	17.49859593	15.24911346	16.82733424	16.49789202	15.90345023	16.77032552	16.23996811	15.33647066	14.14462591	12.98239697	0
4.833817779	4.833817779	4.833817779	5.608236833	6.635345282	7.144586503	6.682590815	7.862688819	7.285540295	8.440763094	8.122436851	8.813013547	8.963194003	9.074057287	9.245556792	9.031735038	9.080605733	9.054892846	9.826626224	10.25388266	11.42449737	11.94966576	12.10652323	12.9094312	13.47540025	14.41830057	14.17648806	13.67610832	3
5.38104889	5.38104889	5.38104889	3.390649736	5.217863983	5.4168005	5.669786982	6.832361677	7.007528332	7.474767153	7.12794719	7.62633405	7.966597503	8.548085655	10.41363676	11.14524184	9.605623281	8.966507484	9.120378465	10.02402147	11.1871824	11.89977837	11.17337855	10.37735522	10.48117386	9.827077728	7.801464357	7.695866609	5
7.724128159	7.724128159	7.724128159	8.170802141	8.229892946	8.3945291	8.615470177	8.907158895	8.712242709	8.487606851	9.443410392	9.317054991	9.442251267	9.285462262	9.69032938	9.895619551	11.28640537	13.01356319	14.80897455	15.28531867	16.1055079	15.86903388	16.65216577	16.27884564	16.03087057	15.74524143	15.05809699	15.37918195	3
8.757074516	8.757074516	8.757074516	10.22348056	10.40432803	11.13969359	10.76620496	10.95020034	10.83705787	9.786573724	10.09110445	10.38539136	11.34816276	12.51591479	15.16444867	15.91635485	15.27324535	14.2520206	15.04660517	14.63551425	14.2023731	13.52788953	13.51129948	14.90309988	14.6446913	14.45375408	13.81273244	12.91152887	4
4.132274268	4.132274268	4.132274268	3.51928727	3.452668671	3.170374415	1.407974156	2.983179305	2.881709398	2.471994852	1.765269082	2.099733769	2.358065562	2.698919598	2.103992996	2.82405079	2.681844963	2.933150027	3.654106254	3.445862556	3.996592582	4.66515088	4.879356662	4.818234532	4.889905618	4.956839011	5.059087084	5.058642451	4
7.84452393	7.84452393	7.84452393	11.32489092	13.00472316	9.761224972	8.480770105	8.728919594	7.46455276	8.107977334	8.049715069	7.46480122	7.352468695	7.719147236	7.124699284	7.200934	8.558509511	10.52285445	10.10101272	8.797351281	10.06498549	9.360679253	9.470972312	10.90538594	9.798490858	8.141757431	10.87539246	11.52846669	5
11.5757728	11.5757728	11.5757728	11.24270155	13.05880812	16.66276372	16.62657288	14.14808223	16.79323214	17.72327977	13.9376615	14.17290471	12.41633333	12.86745463	12.76795531	12.50501765	13.96736364	14.37775715	13.66045469	14.19533331	16.37132023	16.05041997	15.70063783	16.70054195	15.53785927	14.59265207	13.00029135	12.04151191	4
7.515028886	7.515028886	7.515028886	10.93363088	11.70130474	13.98818009	14.48361879	15.67549959	15.41741524	12.9617686	12.15864447	12.04665038	12.02125237	11.77294345	12.15544983	12.93067653	14.35195819	17.55044773	16.67303095	15.0800246	15.85300426	14.40890341	15.26609563	15.63382656	13.62901657	12.25314269	13.0475948	13.69117821	2
6.851542913	6.851542913	6.851542913	6.43267663	4.969780857	5.623100794	7.297230585	6.728389442	6.278014846	6.141841595	5.723791708	4.723291744	3.913900237	4.135254986	4.257739959	5.130016392	6.434183592	9.513685976	9.15033575	9.017539336	7.631322658	8.384220059	8.51752014	6.637131675	7.467581953	6.245425095	6.649635172	6.053929412	0
10.75054913	10.75054913	10.75054913	11.28560682	15.7844438	16.10296271	14.48022048	16.59902511	15.53634473	13.77427294	13.32445529	12.45184579	12.65535475	14.96165709	15.14183742	14.51229152	13.77827606	13.87736467	14.93631653	15.15901576	14.20819471	15.0118275	15.87402354	13.6236654	12.04806581	11.94348303	13.38552818	13.21448051	4
9.403160201	9.403160201	9.403160201	10.64139839	11.15129893	10.61600426	10.82157498	10.4570147	11.00633051	11.37879492	11.74334249	11.35178396	10.93618837	11.18612645	11.170176	11.91050379	12.94732371	14.85776949	16.12084951	16.07584512	17.94062149	17.54342917	18.20047399	17.39565584	17.65872211	17.40695543	17.20705915	17.00737067	4
8.444382245	8.444382245	8.444382245	9.023290977	8.412792673	7.996004326	8.948845862	9.455484402	8.583916414	7.427733464	7.058167239	7.143429472	6.274283384	6.61546217	7.123203422	7.15130999	9.362341132	11.3538562	9.904349562	10.11471436	9.324561314	8.526742003	9.030668302	8.140750924	7.72805447	7.356132934	5.940158137	6.299076749	4
4.867047783	4.867047783	4.867047783	2.235485764	2.681473298	2.264991315	0.651423243	2.276156821	2.120700463	1.09167219	0.909695407	1.731138755	2.070557781	2.530232572	3.256191977	3.669689748	4.402895811	5.422408673	5.212410363	5.609674819	5.377023895	7.235585647	8.003011398	6.967388114	6.987874708	9.035098893	11.79775104	12.01916474	0
10.09410987	10.09410987	10.09410987	12.5363507	14.59119012	12.06972003	11.46039063	10.33299075	8.74064588	9.048506203	8.151826162	8.273998724	8.007911045	7.807889354	7.643104297	7.934773481	8.889093629	9.748318431	12.12484752	11.99530759	12.8975249	11.6199926	11.28176211	10.49091896	10.12672095	9.492107998	9.141913712	9.191692466	1
4.716787487	4.716787487	4.716787487	2.850083301	2.987865819	3.115875626	2.490583014	3.538950899	3.844042028	3.588203527	3.868650219	4.417291486	4.816567503	5.054402982	5.075004211	5.472071681	6.022119418	6.397365575	7.094148838	7.687941257	8.347538264	9.184394596	10.75782509	11.68173328	10.50008728	9.104639347	7.905990631	6.783274704	1
8.440177545	8.440177545	8.440177545	8.862950631	13.08280784	13.78448017	10.14265789	9.221461039	9.023699629	8.835389311	8.402945352	7.611022878	7.738916857	7.830636003	8.163511484	7.973805062	9.025541755	9.806594848	11.78720716	12.0677174	13.64372019	14.29161333	13.77324242	13.70426717	13.7579178	14.28768595	12.32677604	11.93183207	1
7.348088871	7.348088871	7.348088871	7.202174865	7.603334451	7.406660473	8.468810022	8.598249777	8.426490364	8.76930116	9.086672611	9.102760965	9.327338232	9.408776999	9.842617454	10.78679688	12.22037112	14.14250514	13.47623486	15.26660723	16.2585711	14.57005924	16.05304369	15.79446098	16.73660887	17.70459639	16.72209137	15.69974539	2
8.982182395	8.982182395	8.982182395	9.513264678	10.04699848	10.26545487	10.43407373	11.07858142	10.85620597	11.06343347	11.06953402	11.45323867	11.39125633	11.54060445	11.94230267	12.10179933	12.00973103	13.64624266	15.00045546	14.67420609	17.35659175	17.08870373	19.74444477	19.73039684	19.39970992	18.95226343	18.65500644	17.97268985	5
9.76497069	9.76497069	9.76497069	12.56015587	16.13108882	13.7938002	12.76917676	12.34916808	10.83193808	10.01824501	9.699402592	9.41308489	8.89823184	9.123603495	9.006349713	9.284106883	10.60998061	14.0629812	15.82235409	14.75428095	13.48892337	13.44516606	13.60164983	11.49417447	10.75598359	11.806752	12.47447341	12.67342177	0
9.332737725	9.332737725	9.332737725	12.46238945	13.11113006	11.33355566	11.40027908	8.662947817	8.331831993	7.552693124	6.998276892	5.654303428	5.951884181	6.591935849	6.288271043	7.061307716	7.84542417	12.03726297	13.24408619	12.76187976	13.67146041	12.26940434	11.97708331	10.4428591	10.35177017	9.091388153	9.670975554	10.70005378	3
7.995215731	7.995215731	7.995215731	7.915333931	8.808545752	9.710012765	9.664616021	10.31363391	9.674599291	9.16419734	9.777398191	9.545049605	9.212712486	9.56184803	9.823681822	9.903837176	11.3787621	13.61074877	13.52429622	12.64444901	15.23949319	16.08665631	14.4191735	16.83139894	16.57120641	16.49968646	17.43837597	16.32342064	2
10.03214525	10.03214525	10.03214525	13.02223666	14.12347452	12.79840894	13.40998449	12.69670208	11.28320431	10.26413172	9.695634902	8.359384678	8.234833776	7.887384923	8.779853183	10.02636526	12.22206595	14.51172897	14.00420485	14.76614772	14.68643412	12.20622133	12.43006918	11.98952384	11.55756732	11.37211646	12.2740037	13.14222223	1
11.35914089	11.35914089	11.35914089	11.25615288	12.6906423	15.121017	17.12843488	13.50556665	12.65706924	12.83762252	12.36458488	12.13502592	12.21531835	12.11271653	12.0456079	12.39157114	12.59962762	13.34908926	15.49897262	19.56787099	19.11688517	19.03618719	18.29865942	19.86932647	19.05369377	16.00520366	16.17302853	17.58370463	0
9.198246147	9.198246147	9.198246147	8.657007299	9.263830459	8.944554831	9.762628511	9.653027106	9.817012503	10.21954245	10.02568692	11.13229267	10.88856738	10.23895872	10.86125583	10.74906286	11.22003104	12.12915387	13.43923552	13.47405892	14.86725077	15.80570846	15.86999511	18.22319106	17.90149601	19.34827214	19.32903601	17.43029208	2
8.474244995	8.474244995	8.474244995	10.5199975	14.32764474	12.53961745	11.54880738	11.35949959	8.854212079	8.883417589	8.089883946	8.160665902	8.396681961	8.070169471	8.406357194	8.657581556	9.397876924	10.0638952	13.62317149	14.11730511	13.18748894	12.1019286	12.61417829	11.92433333	12.05507333	11.52088083	10.03331664	10.09586652	2
8.267978514	8.267978514	8.267978514	8.573288111	8.294559682	8.832516445	8.939345453	7.898782658	8.198100607	8.7602521	8.710558822	10.16780188	10.59238278	11.18419804	10.90253666	11.09849213	11.35107264	12.74877078	13.79494685	12.80072627	14.58507412	15.28975817	15.77671136	16.61140597	17.28606258	18.32450082	19.235995	18.8096238	0
7.850833495	7.850833495	7.850833495	10.47505817	12.18688757	10.48337504	9.53286473	8.875740336	8.537577768	8.303262041	8.736515051	9.526366732	10.10723845	10.33178866	10.36193629	9.984956299	8.69759503	8.844713189	10.87059458	11.38607241	10.91130382	10.01617624	11.57582455	12.25037992	12.07153611	13.67117898	13.03172697	10.65568943	5
11.59838363	11.59838363	11.59838363	11.80293308	15.80691613	16.08672642	14.44818381	16.58437306	15.51021518	13.74592648	13.25506454	12.35945671	12.52843685	14.96981062	15.16989	14.56892813	13.80347536	13.83498628	14.8800145	15.15171997	14.29085614	15.02499157	15.8634484	13.62790169	12.08815056	11.98216756	13.38056993	13.17661447	1
10.63121921	10.63121921	10.63121921	13.010385	14.76919226	12.35918332	13.46749052	11.40439616	10.57183255	10.25057955	10.17671424	9.052335832	8.931109186	8.978785272	9.338363493	10.16530181	12.27415432	14.91918055	14.801544	14.57534742	14.79428382	12.81180164	13.08325539	12.15117499	11.59740537	11.55127718	12.76924643	13.29106759	1
9.780942577	9.780942577	9.780942577	12.46318243	16.16374353	15.90834807	15.49844911	18.21865299	15.61784227	14.46968322	14.64253447	15.08579585	16.78679788	15.46066366	13.98581032	12.30253324	11.8196448	12.94047884	14.67809948	14.04259103	14.17864943	16.14259514	16.16087593	15.80963185	14.29158432	11.48941064	10.98700253	12.83969338	0
8.810166808	8.810166808	8.810166808	12.68379373	12.83818003	12.07463044	12.27031228	9.669703899	8.231504699	8.285779536	7.489328396	6.339529916	5.260247777	5.573805308	5.513872755	5.283958914	7.790668373	10.29762806	11.36155539	12.6207328	9.973292186	9.866151927	9.587045949	7.525174821	7.726302207	7.263621692	10.19433454	10.13906324	1
5.142365144	5.142365144	5.142365144	3.764525563	3.961168381	3.201082505	2.739648945	2.733920118	2.276719591	1.803851511	1.383956187	1.169891155	1.385933025	2.849438034	3.448462971	3.381559267	3.5498321	3.742792482	3.493242435	4.017743475	3.719446162	3.450137804	4.289050298	4.511612087	4.756649954	5.001546555	5.221098353	5.275064303	5
10.70108704	10.70108704	10.70108704	12.39373785	12.7959482	12.72949012	13.64831168	12.89642541	11.27709081	10.8265848	10.31748522	10.16433907	9.880232096	9.774195597	9.793394518	9.968952698	10.63477455	12.90793878	12.55677542	12.95185105	13.99259291	12.56656411	12.64285781	12.8486097	11.57503692	9.883148425	11.30942884	11.94449695	0
3.864869052	3.864869052	3.864869052	2.855007112	4.910898509	5.06512189	6.196613226	5.112184242	3.792014194	3.331421024	3.556997524	3.879585546	3.50571121	3.933799116	4.319806001	4.980218045	6.262507617	9.246287318	10.28263779	10.02147072	7.326669051	7.973199499	8.202470882	5.820880971	5.767428403	5.358429849	5.682630064	7.601631545	3
10.38223437	10.38223437	10.38223437	11.6458799	13.15725427	16.70142018	16.0235694	12.91878102	15.08146272	15.22496448	11.99052062	13.31277843	12.64148689	13.89347819	15.97464942	16.04367886	15.16102686	14.80214625	15.59533717	15.15146633	14.62918892	15.93686415	17.04638381	16.36036341	14.42619607	12.52428575	13.77258628	14.1119161	2
4.450896668	4.450896668	4.450896668	2.450811232	3.06346764	2.441067008	0.424420938	2.484437542	1.967518719	0.42061142	1.111315576	1.91522255	1.906113689	2.334667788	2.56091004	2.122495668	2.774084198	2.918044095	2.746603721	3.276718954	3.753344852	4.39659967	4.455501809	4.672330543	4.319656661	4.592397999	4.986547287	5.285660837	0
10.95741421	10.95741421	10.95741421	12.46391343	14.28750688	18.11446313	17.18207422	14.05377081	13.52678365	13.13053433	12.56500857	12.91618439	12.46862203	12.51463984	12.65578777	12.87192096	13.36038758	14.53021901	17.74096806	19.15974661	19.07044945	17.81128174	17.73858067	18.26478246	17.09967502	15.22915599	15.45129572	16.09714398	0
9.434347918	9.434347918	9.434347918	11.439166	12.77157955	13.17047921	12.87080609	12.59583857	10.60086111	8.867007702	8.918533384	8.294251374	8.932818935	8.806956723	9.485237269	9.967480182	11.18606469	13.21158628	13.53801495	13.66622445	11.14559472	11.94086155	11.83056683	9.032811498	8.759559732	7.345855288	10.03872543	11.77890062	0
11.65366163	11.65366163	11.65366163	11.28007153	11.60537282	11.34569319	11.65926881	11.86040064	12.13372389	12.14434597	12.29276849	12.69037915	12.78190755	13.0773525	14.78866397	16.85837686	17.98933741	17.80937198	17.08333602	16.9163461	16.7315882	16.23285834	17.91519951	18.24589307	18.24558346	18.25051212	17.56048898	16.78409063	5
8.775809757	8.775809757	8.775809757	10.30485442	11.90490251	9.036957078	10.12366471	9.852170457	11.29040523	13.16763299	14.52662023	14.18473826	12.52429587	13.72369488	13.71194228	14.24661191	14.54027089	14.59176963	14.68505222	14.47463944	13.61034151	13.65498375	14.28849762	13.21282935	13.09324273	13.33089783	10.79810084	11.28208242	1
5.381250922	5.381250922	5.381250922	0.965525736	2.200072012	2.916322245	1.68408371	3.142411918	3.021447379	3.182039021	2.211390381	1.835392705	2.305545309	2.831732625	2.615899252	2.328393499	2.926627458	4.256039937	4.226972962	4.255055003	4.027884081	4.564522376	5.245265227	5.156272221	5.023835725	5.30642408	5.295084366	5.150514845	4
11.66485152	11.66485152	11.66485152	11.98706012	13.08452867	16.70461817	15.22721744	12.25816959	11.66820924	9.953092435	9.908672593	10.03091799	9.900616386	9.523131475	10.22830677	11.41286615	12.75377577	12.46490591	13.18750177	14.9274576	15.00625494	15.57712344	15.51521201	15.01425997	15.6742619	13.59352275	13.0206592	11.70522556	2
10.23863596	10.23863596	10.23863596	13.38752408	15.08348182	13.45652088	15.49103772	14.23365737	11.72255324	10.89317607	10.00068589	9.08339206	9.109082065	9.217869168	9.355659343	10.49163099	13.18774266	14.36798283	12.92164305	11.76647132	13.18857942	11.67949702	12.92772175	13.35983083	13.2567604	12.24598247	11.65090805	11.58271804	4
12.25178869	12.25178869	12.25178869	13.24955088	16.75364487	17.67275142	14.33738474	13.17377734	12.88727652	12.29680453	11.88308688	11.37610574	11.13320039	10.91498538	11.08190097	11.07744149	11.7296455	12.44156519	15.39293108	15.93697134	16.24364908	14.93733433	14.83181604	15.20921343	14.50238215	14.78656389	13.65657609	13.98876177	5
5.534664855	5.534664855	5.534664855	3.706686944	3.576410409	2.846993462	1.141155936	2.817154993	2.736408808	1.516797019	1.712104224	1.666092603	1.926043259	2.49849691	2.263890561	2.528385837	2.902391905	3.086929437	3.210632073	3.768250671	3.089351859	4.108881567	4.334054821	4.069281484	4.544600702	4.989491393	5.431727091	5.577684552	5
11.32923233	11.32923233	11.32923233	13.47985121	14.85109029	11.55866727	12.65250614	9.135730807	9.089791003	8.059969457	7.569581187	7.771240888	6.860353476	6.52232415	6.918026064	7.513923893	8.623157012	11.5241754	14.96565082	14.92811456	11.86872256	11.49169191	10.90181377	9.425325007	10.09476646	11.38822846	11.84484457	11.29714353	1
10.1005943	10.1005943	10.1005943	10.56566336	9.743338438	9.58629366	9.558607318	10.15180782	10.96563046	11.30504856	11.37505577	11.8152775	10.71160022	11.46853847	11.28282612	12.37354492	13.35418392	13.48471894	13.16046236	14.14067353	16.33937929	15.91677992	17.84699503	18.35955292	19.06208459	18.91386021	18.63890801	17.00302775	4
10.83279597	10.83279597	10.83279597	11.26744842	15.29777992	15.66910627	12.5469487	12.23940599	11.42574569	10.73883592	10.22933322	11.06556442	10.60150122	10.29972576	11.1254814	11.81913223	13.37000345	16.17586127	17.7017301	17.40472034	17.18211652	16.17665341	16.49097209	15.73305879	16.10842829	15.23458541	14.93926336	15.38115392	0
4.234743819	4.234743819	4.234743819	2.755139249	3.180091476	2.67816741	0.263010639	2.231898244	2.214328548	1.988151025	1.768241649	1.411278785	1.843246258	2.788491132	2.206297313	2.583304624	2.736566986	2.075597324	3.001639036	3.65112274	3.85813157	4.009279992	4.253059822	4.195432196	4.683667797	4.771299712	5.014479241	5.332137451	2
8.592176503	8.592176503	8.592176503	10.38111725	9.379545503	9.934175387	10.59158582	10.45749794	11.04837922	10.6430431	10.71733882	11.26525284	11.33838964	11.39896245	12.07275457	11.63821411	12.42496365	13.30485092	13.17156127	13.4704791	16.04109865	15.6651436	17.65595561	18.32377456	18.96134614	18.99384447	18.95256914	17.55285025	1
13.0004358	13.0004358	13.0004358	13.95203275	17.29559276	16.65202653	12.91190215	12.93318459	11.23799289	12.41586562	11.1103129	10.7738832	10.18565445	10.58368272	9.850706414	9.578961157	9.998093796	12.1380943	13.53703274	13.63206043	11.64849655	11.99460249	11.08611969	9.554068432	9.613030197	10.34890017	11.05248474	10.7721424	5
10.54935846	10.54935846	10.54935846	12.63863165	13.78852866	18.70345799	19.42113902	16.13749504	15.29787557	16.93896574	13.93612751	12.85723681	12.46177632	13.81303734	15.29499214	16.34251075	13.37683307	13.16280021	14.21717575	15.99044643	16.36987167	15.39255935	16.74179124	15.98287875	13.97853399	12.99705765	12.14425679	13.38469587	5
5.744776854	5.744776854	5.744776854	4.808837227	5.457893693	4.736773744	4.438390446	6.084293977	6.5996695	5.764119064	6.773071519	7.192234691	6.883687218	7.715280103	9.376955023	10.46095356	9.131015014	7.797311744	7.63844817	8.487021526	9.586992654	10.02913412	10.05076538	9.068133586	8.870677235	8.952910549	7.001335038	6.7757215	5
14.20614727	14.20614727	14.20614727	14.39205768	14.42743226	15.53219308	17.86587432	16.65947348	13.88319326	17.30851955	17.82248809	15.12420936	14.77887837	13.47111328	13.95499036	13.03224278	14.10326613	15.08583689	14.92457165	14.54208878	16.45712908	16.73606918	15.43180181	17.5180548	17.43680094	15.81121071	16.24942289	15.84304412	5
7.327142337	7.327142337	7.327142337	8.709231408	10.8851409	10.73802111	8.365225877	8.309048002	9.232219685	9.446835402	8.896481728	9.569409675	9.966602546	11.32815812	12.82702065	13.55680468	16.20506675	16.11427279	16.14975666	15.88414322	15.11426613	15.53393199	17.26076447	17.28219363	17.0281948	17.00226338	16.65296443	15.42180016	2
9.623013354	9.623013354	9.623013354	13.43034016	14.79040967	12.20781417	13.02347746	8.79313886	9.15694109	8.138023335	8.024955664	8.003528436	7.592209142	7.339814461	7.728623085	7.977189708	8.30848464	11.50832356	14.81413627	14.6363477	11.66156854	12.02510327	11.50119329	8.359196169	8.759245726	10.87980104	11.33556448	10.96145426	4
7.052638933	7.052638933	7.052638933	10.51567588	13.1040147	10.21526882	10.52302564	9.594908113	8.677866359	7.763556691	7.269153658	7.510087484	7.17010529	7.014260275	7.023731335	7.217361687	8.50482826	10.209343	12.1056561	12.48436588	11.26461	10.45276818	10.56124726	10.62994796	10.62938825	11.22166778	9.969335628	9.882688844	3
7.672083727	7.672083727	7.672083727	9.789188462	11.3065823	11.55525074	11.03808075	10.08488735	7.823789475	8.098420683	8.577025636	8.853848571	9.382755941	10.01146389	12.13472451	14.04777031	14.84799021	16.08232287	16.14327416	15.33350645	14.30641364	14.34672956	16.24135076	16.3456994	15.72976327	15.50173683	14.88248565	14.44182382	3
5.185990242	5.185990242	5.185990242	1.632749008	2.717702142	2.976165208	1.317507532	3.25382118	2.811663118	2.725546093	2.184955195	2.236614101	1.987316309	2.698853671	2.720977645	2.296470789	3.177085112	4.463021464	4.237135503	4.408518045	4.156289504	4.279343204	4.94741501	5.18547037	4.717445961	4.933967766	5.175052625	4.978413561	4
11.33603768	11.33603768	11.33603768	11.30696383	12.87942149	15.92802796	13.69490486	10.76341762	10.663687	9.536235851	9.15980215	8.995256114	8.758328459	9.306085946	9.383578427	11.54262424	12.35931431	12.20673073	11.74767296	13.63021159	13.56899347	15.03934083	14.88910499	14.38604387	14.85392308	14.51682377	13.0532714	11.71281852	2
9.916047616	9.916047616	9.916047616	9.305095092	10.76776273	9.828923506	9.966679699	10.72335711	12.77371509	12.66234188	13.83390707	14.68522731	14.73649775	14.95255606	15.16927392	15.49666846	14.41537102	14.39575521	15.24702788	14.22726229	13.17459868	14.11720606	13.79498055	12.71647417	13.44036686	13.22907941	11.43501973	11.91902152	1
12.66994611	12.66994611	12.66994611	14.19766251	17.41785209	16.559493	13.06732683	13.64530751	12.1782196	12.96120047	11.72119644	11.32483472	11.08194579	10.96248397	10.90899029	10.61374895	11.33412995	13.06413001	14.36871426	14.36962098	12.14748077	12.6147772	12.00935444	10.62691549	10.16145159	10.51723011	11.0193064	10.90938562	5
7.386544092	7.386544092	7.386544092	12.9079804	13.18568141	12.9540801	13.41750961	10.79506961	9.785349982	9.81961827	8.717287538	8.392525275	8.107025953	7.972969778	7.933881699	7.896878044	8.345860301	10.65909637	11.54456922	12.33826691	9.840648042	9.578307384	9.431762392	7.618762843	7.743949282	7.358172665	10.15803076	10.26533058	1
11.63114497	11.63114497	11.63114497	13.16000704	13.46685428	15.9758635	17.19337935	14.9696054	15.86047359	19.03858807	18.19367878	18.87370829	19.39378049	16.89909125	17.15229062	17.31742921	17.52009053	15.37335478	15.80355562	16.08717361	15.7303508	16.10289005	15.51192299	15.78228569	15.63952072	16.1481137	14.18128933	12.50102655	5
11.76518878	11.76518878	11.76518878	11.64887062	15.12039163	15.20924268	14.58299523	17.66443443	16.7534783	15.074211	14.5998303	14.10776443	13.65459547	15.18977943	15.26257794	13.54342647	12.62740433	12.7087637	14.04316252	15.18946459	15.34724092	15.41842448	16.53421788	15.04715219	13.57228746	11.31937683	12.96109141	14.14451525	3
8.919567183	8.919567183	8.919567183	10.74232623	15.01629919	13.68602258	11.33117439	10.40282302	9.711551521	9.377269674	8.843934662	8.451057875	8.045016917	7.810488763	7.962128541	8.384790493	9.557921793	10.488302	12.74082728	13.23038893	13.9542581	12.80659856	11.50959116	12.80028294	12.71904026	12.31321455	11.32656244	10.73937565	1
7.163159043	7.163159043	7.163159043	8.118680668	8.644707662	8.001016532	7.587003635	7.527505455	7.268543826	6.941669225	6.951624864	6.316402241	6.132740057	6.554383525	6.920274994	6.055419663	7.788510237	8.515817942	7.557611433	6.567541575	6.396214231	6.776681461	7.725673565	6.910735335	8.089760613	9.805688599	9.937743694	10.38983142	4
4.422951543	4.422951543	4.422951543	1.222276952	2.243817182	2.665659248	0.529489976	2.445480655	1.966310272	0.607832442	0.690116159	1.371867914	1.742526563	2.535521399	2.520000394	2.345283095	3.173403979	3.648033345	3.23062918	3.700849869	4.192534452	5.402831093	5.779164695	5.302329062	5.351500751	5.448116262	5.758679721	5.608468132	0
6.368484987	6.368484987	6.368484987	6.447948823	6.365848565	6.396409558	6.04371815	7.253041937	6.879696812	6.083151618	6.759099533	5.928344047	4.882357098	5.397950898	5.372792062	6.15396517	8.049593064	7.696056351	6.080533385	8.535382693	8.87518456	7.545936133	8.103463098	5.712097474	6.887748104	6.922524736	6.008806859	5.868451392	5
10.09847195	10.09847195	10.09847195	11.25160073	10.59798247	10.21312618	9.742252473	10.59470707	10.38989424	10.44832649	10.72558323	11.31931004	11.25879766	11.35187141	11.91495581	11.81066075	12.02684396	13.29956629	13.97331907	13.33730006	14.64870968	15.7518539	16.26348821	18.81022422	19.34707492	20.65804696	21.1018293	19.55896852	5
4.452466819	4.452466819	4.452466819	2.606517139	2.725699141	2.647027509	0.338083525	2.321696649	2.213270676	0.688980184	1.275416919	1.914669619	1.894465604	2.092254011	2.453810606	2.24230998	2.538067832	3.312555917	2.765758741	3.015520819	3.53858087	4.065259268	4.39910278	4.866327392	4.603622275	4.800145611	5.061464733	5.354648973	0
9.256419289	9.256419289	9.256419289	10.29574071	13.79806021	12.17018642	11.82877598	12.48600226	13.35566719	13.87702186	14.76622564	13.89654542	12.71019503	12.72409214	13.58177255	13.8766708	12.66274268	12.29327002	12.21939696	13.92907201	14.07518942	13.16091983	13.17679242	12.12827691	11.75261361	11.28391397	10.33332503	9.372416377	3
9.774886701	9.774886701	9.774886701	10.9426579	12.45342748	12.08358289	9.950008136	10.9715645	11.57529536	9.793710988	10.29108499	10.50734925	10.70353233	10.75737462	9.845094529	10.64805218	12.7245289	14.01916486	13.57750753	13.78438594	15.26352625	15.34188525	16.21223467	18.02309948	17.2087963	18.39091141	18.12528257	16.80998497	2
10.01168843	10.01168843	10.01168843	13.37673875	15.0830927	12.13478999	12.86697188	9.514445679	8.884126763	8.880358008	8.739285479	8.418174667	7.882614832	7.582868945	7.834339458	7.727223788	8.225601753	11.16074972	13.39344915	13.33703982	11.9951478	11.20904216	10.6599824	8.022506988	7.940463249	9.359482496	9.941041986	9.752628469	4
9.194603312	9.194603312	9.194603312	8.774436325	8.527863015	9.660617868	7.52956018	8.690673705	9.010320234	7.854585671	6.950346765	7.555913348	7.189113884	7.238040123	7.25629152	7.5305017	8.518776989	10.24159941	8.936587481	8.790727735	8.192433262	7.510525137	7.432467906	6.573574369	6.372608004	5.748642378	5.501148694	5.536305398	4
6.419732886	6.419732886	6.419732886	5.808227778	5.533049867	5.043766762	6.14466681	7.281712377	5.81419102	4.848094839	4.18281749	3.442518712	3.659852904	3.07148731	2.910066668	3.798173415	5.874552618	6.47195921	6.538685268	7.3667637	6.559487935	6.616949704	6.587753514	5.624172244	5.680101102	5.035309356	5.133623855	5.438694621	0
11.82497961	11.82497961	11.82497961	12.35888429	15.92164412	15.83975451	15.68820634	18.31954154	16.48871971	13.36454764	14.11510491	15.29284622	17.26827819	17.41889943	15.20777512	14.00508157	13.72511504	14.09604591	15.48908414	15.0700677	14.91258013	17.13169463	17.52541598	16.76965034	15.40072646	12.29405784	12.67898346	13.98034346	0
10.72512091	10.72512091	10.72512091	11.31513694	11.30036086	12.10506342	12.07931756	11.29235567	10.88829992	10.28263283	10.083831	10.2091993	10.1848877	10.05958984	10.43538032	10.85799484	11.61126075	13.10411037	15.2854223	13.6664225	15.94390286	16.17924396	14.92019261	17.46598345	16.68579872	17.42693415	16.40035385	15.15032054	1
11.80039931	11.80039931	11.80039931	12.60056809	14.87831809	13.64515746	16.99946324	16.39896972	12.76266325	11.46026281	11.06559793	11.36014211	11.27531516	11.88602598	12.51798704	12.8804552	15.39099146	15.76419991	15.16446316	13.35712592	13.73691	13.18483344	14.36115614	14.67781595	12.98676216	10.34426714	10.1026124	12.67558825	3
12.29072485	12.29072485	12.29072485	12.97299262	13.66982073	13.09378803	12.79048831	12.52755519	13.00284134	13.37680114	12.87812419	13.08570133	13.24661674	13.05081652	13.29034701	13.28173949	14.47895012	16.10865308	15.09039533	14.8138951	16.31636691	16.94642287	18.56577375	19.67286324	19.49135734	20.29677006	19.91055229	18.66066328	5
5.430973376	5.430973376	5.430973376	3.404365195	3.931957164	2.984718293	1.070634046	2.63864419	2.485046075	1.46543919	1.22852084	1.970519756	2.128713506	2.529062874	2.17283037	2.774261466	2.673766202	3.100599768	3.400701365	3.514539484	3.387203698	3.834878559	4.079143622	4.448446311	4.601096084	4.475752407	4.677724661	5.171370207	5
8.945852554	8.945852554	8.945852554	12.07990134	15.03507037	12.42654621	11.93243845	10.22605073	9.888512885	9.745660898	9.976424678	9.196379672	8.176501885	8.041625103	8.148342676	8.251991436	10.01832167	14.30608809	14.91343458	13.38995625	14.38087326	13.14379133	13.23671612	11.93207713	11.40698908	11.39364866	13.34300987	13.53130423	4
10.66063546	10.66063546	10.66063546	10.10047355	11.05940302	11.07605628	10.79328772	11.17387501	11.18678955	11.53409441	11.35492314	11.77385084	12.05262144	11.70046899	11.74065717	12.40245122	13.22818321	14.51018181	15.97045068	16.44927466	18.05330321	17.98520739	18.65944123	17.70456144	17.85645303	17.40037955	17.03866393	16.9687861	1
11.86229745	11.86229745	11.86229745	11.78616778	10.18672379	9.951432316	10.57624269	11.06161989	11.20968863	11.33674361	11.10773427	11.59977845	11.75783741	11.65881391	11.35270349	11.82432902	13.63074068	16.04059974	17.86384954	18.79101244	19.62041864	18.26639853	18.22816866	18.07438403	17.9651222	17.5536922	17.66756078	17.59775842	0
5.794912044	5.794912044	5.794912044	3.64634059	3.810183528	3.697857191	3.224137027	2.030049839	2.54980729	2.761764609	2.717757622	2.499699001	2.933731391	3.214790476	3.709397712	3.539698735	3.328225495	2.779355619	3.041687216	3.519194332	4.050403203	6.803838218	7.396651418	6.263008391	8.206645963	7.574926088	6.180816532	6.073008671	5
4.071374663	4.071374663	4.071374663	1.683278342	2.951396539	3.318639774	1.443548582	3.03519776	3.060395033	2.232508341	1.221666635	2.665654378	2.696304516	3.007462306	3.46150803	4.09040261	5.339854155	6.078963853	5.933095445	5.892830569	4.822583745	4.766630637	5.393627664	5.160494158	5.170230882	4.735659552	5.053863424	5.436402985	2
10.27213034	10.27213034	10.27213034	9.880093267	10.52425423	10.14332068	10.32285239	10.59529617	10.79706405	10.81172967	11.03661002	11.34859014	11.54347424	11.31010198	11.54215764	11.2281311	11.87607845	12.47524195	12.57836614	12.54655972	14.88674647	15.08878905	15.20763731	17.20161996	18.08114756	18.39541657	19.00775283	17.28629916	1
9.950517675	9.950517675	9.950517675	10.73452451	11.8520402	12.57333714	12.21468202	12.37733692	12.67336656	12.11173765	12.60119609	12.94502942	12.82206473	12.58208715	12.67262904	12.65896149	14.05487538	16.68017319	19.27004758	18.21584263	19.76564378	18.65376405	19.65218937	19.32801323	19.50806409	18.76926496	19.02937728	19.08986755	5
5.212897224	5.212897224	5.212897224	4.765500227	5.180886022	4.93032055	4.906724545	7.81638783	8.243516968	7.142335975	6.500640538	7.20471998	6.738522338	8.099272488	9.321525298	9.641031616	7.811500091	7.028982832	7.45405628	7.703574676	9.108222397	9.346211833	9.105179389	8.323939347	7.870218597	7.356488526	6.364605886	5.963207556	5
9.661820312	9.661820312	9.661820312	9.023665933	9.754813768	9.500719036	9.856546966	10.18739032	10.07947429	9.938100637	9.98356701	10.26990464	10.11282453	9.974704543	10.55912957	11.4398359	12.87989364	14.74808486	16.21483151	17.02167374	17.34678312	16.19412401	16.89290461	16.36368596	16.3910918	15.76946057	15.73394984	16.4131288	3
7.947541019	7.947541019	7.947541019	7.899264062	7.842615454	7.118703128	7.632512278	7.159051505	6.500341619	7.217898077	6.926017865	6.076968118	5.866132027	6.517608715	5.867672622	5.386460434	6.86655671	7.385904305	5.563717878	6.665534756	6.361471294	5.816054379	5.751264767	5.184453671	6.563284921	6.754525746	6.415002803	6.700831831	4
9.691908492	9.691908492	9.691908492	11.55799637	11.28069946	13.2825905	13.50541702	16.36348144	14.231885	12.50066806	11.41917953	10.47826979	10.13255128	10.52423155	11.30709789	12.79504977	13.05239345	15.49941439	15.81559413	15.74008755	16.1825587	14.181042	14.46702362	14.07018011	12.91904245	12.76110281	14.12988509	14.86612536	3
5.630744125	5.630744125	5.630744125	3.999971569	4.341225842	5.070254584	3.784113051	6.189449721	7.115976404	6.958607856	7.603381655	7.299249561	7.706206645	7.998541424	9.546288223	10.06545983	9.648393159	8.912357541	8.891363234	9.453892943	10.52114612	10.86687845	11.1905853	10.18788379	9.913594499	9.749280996	7.89667202	7.10837253	5
11.52828158	11.52828158	11.52828158	11.97193747	14.77625994	13.92753784	15.81598484	15.28141812	12.86149975	11.76418597	10.29313152	9.838051229	10.23530584	9.687319019	9.898521627	10.61486887	10.67296837	12.91517902	15.71580337	15.81699727	16.00198397	15.66660678	14.88519212	13.78129805	13.07648809	13.89164157	13.50287999	14.02938445	3
5.593620678	5.593620678	5.593620678	6.266935383	5.448018284	5.135623083	4.782385929	4.351385366	3.750617326	3.476765733	4.107664769	3.720861359	2.835491576	3.098796065	3.227082575	3.977942953	4.138376966	3.311128079	3.523488517	6.299508709	7.036605547	6.36623964	6.647457444	5.07459477	7.619708814	7.009420721	5.582477179	5.71537329	5
8.048321394	8.048321394	8.048321394	11.85309422	13.40028756	14.83500328	15.63602379	12.00989199	12.01796835	10.5827481	10.67335542	10.24418742	9.975508619	9.926788354	10.22312296	10.96930307	12.92668029	15.77686423	15.10681793	15.33577332	16.01669706	14.35643685	15.00734132	14.78724444	13.46847796	12.28600537	13.75949936	14.45330697	0
6.84344961	6.84344961	6.84344961	5.594975724	3.98377996	2.901553144	2.710640807	2.801071594	2.254947985	1.491939678	1.479041901	1.276850392	1.600257937	2.234616024	2.112071576	2.394707523	2.270608471	2.702846539	2.82594922	3.667238661	3.599926426	3.973870804	4.3725006	4.380927415	4.878079791	5.000689187	5.334368673	5.530199655	0
11.60042185	11.60042185	11.60042185	12.76471993	15.54786318	17.92182294	15.10264988	13.15288401	13.33269079	12.58427227	12.57268699	12.00892582	12.24147157	11.9012699	12.12179632	12.50728704	13.43909953	16.20195003	18.91616554	18.5488335	16.91528398	15.93998231	16.7363483	16.32332387	15.00511026	15.20206843	14.34462405	14.73159873	0
9.452986186	9.452986186	9.452986186	9.520077392	9.527731171	9.341889255	10.02682366	9.890400302	10.39032928	10.5934294	10.40506269	10.46010701	10.81549141	10.64525506	10.79642937	10.80696337	11.08973405	12.30489363	13.63091419	12.88571412	15.29951031	15.51515854	16.09309121	17.63135075	17.84479989	18.47169973	18.9578956	17.29252342	1
7.718519987	7.718519987	7.718519987	8.431118445	7.358885718	7.106819258	7.458921899	7.715860557	7.606638489	6.602737996	6.310893938	5.625327266	5.303706328	5.699469329	5.402080347	4.562825191	6.202740755	7.315373925	5.592163681	5.814854191	5.705010623	5.710190183	5.079055952	4.734371541	5.494455175	5.322235597	5.500442953	4.90416399	4
11.90843925	11.90843925	11.90843925	12.6276825	15.82865749	14.42974655	17.0933807	16.75660995	14.28016977	13.88291389	14.39579193	14.02916581	13.74203365	12.73712384	11.36489224	10.47748795	10.38561241	10.82434472	13.54240265	14.17385219	11.63755826	13.39593776	13.49897889	12.86141931	11.24568989	9.149440372	10.62531408	10.26739347	4
7.632153565	7.632153565	7.632153565	7.799868597	8.151802051	8.314786024	6.666305238	6.39517248	7.228427443	8.4169767	8.09801572	8.910679398	9.205464153	10.02366681	12.19243887	14.12616483	16.00121313	16.09035681	16.17616298	15.96388116	16.05913644	15.00951391	16.93733876	17.64561555	16.87294784	16.76020378	15.95600821	15.22614482	1
11.03089866	11.03089866	11.03089866	13.45302559	16.38603395	17.99112409	14.75977064	13.41702457	13.23319518	12.31439544	12.39267092	11.92542294	11.62501669	11.45704475	11.12060325	11.19938282	11.78338039	12.19199359	15.05500234	16.18825532	16.47799304	15.57111577	14.79216141	15.33849011	14.48746954	14.80101715	13.66509316	14.05606014	5
5.490283612	5.490283612	5.490283612	4.880587356	4.698885413	4.215842709	4.716645421	6.09238733	6.982028431	6.845795896	6.787706221	7.444189608	6.83375541	8.576192931	9.084922645	9.373788128	8.579597754	7.727588057	8.102735826	8.031969559	8.876664677	9.447813223	9.724109105	8.997035172	8.524953269	8.448427366	6.730595994	6.178838094	5
8.657641593	8.657641593	8.657641593	12.48083875	13.00094316	12.11064653	12.29277983	9.342572272	8.365427905	8.160946428	7.197204048	7.175874926	6.512569201	6.386666321	6.530044542	5.599069138	5.989124811	8.934666191	12.19348695	11.58489908	10.34503777	9.88842486	10.00660341	8.076989936	7.858459096	9.169463573	10.49464167	10.56002724	3
6.827873322	6.827873322	6.827873322	7.931461177	7.917145592	8.220178183	7.58018947	8.424521862	8.55339184	8.925016324	9.044984975	10.14001714	9.982426477	9.846811518	10.28619114	9.690357579	10.72734531	12.17123759	12.68632553	12.41085404	14.87539959	14.98091482	15.58165244	16.51801924	18.16291307	18.75510895	19.49370981	17.90745904	4
10.2509313	10.2509313	10.2509313	10.17110013	10.56589959	10.60164451	10.21201962	10.86689684	11.10476191	10.80190029	11.12512903	11.1471601	11.33379093	11.52383545	11.5924796	11.89321167	12.18676233	13.48805589	13.35359069	13.47030113	15.31391829	15.52882651	16.49692444	18.43432542	18.27605822	19.52513491	19.25069437	16.89385284	2
7.451867805	7.451867805	7.451867805	6.488603767	6.783417452	7.583575164	6.297636175	7.620276421	8.224179794	8.393346169	8.381864912	8.936291321	9.945172756	11.40431685	11.90517003	14.87622074	16.31405757	15.66101474	15.69332802	15.44746354	15.75904417	16.06959412	16.92727902	17.88142197	16.91734974	16.41061178	15.80502718	15.26746797	3
12.13141143	12.13141143	12.13141143	12.8283146	16.68355342	17.41424812	13.80216344	13.52416139	13.53220814	12.77583074	13.31175665	11.60443807	11.43735422	11.98973265	12.44393359	15.54107889	17.21960712	16.57039094	15.94471955	14.88254239	14.84588596	13.38736271	15.75467466	15.91827643	15.35461256	15.65598346	15.05433643	13.65349904	5
4.419984008	4.419984008	4.419984008	2.900749144	2.96122784	2.292623507	2.888702847	4.728913813	4.796330308	3.693306696	2.83119659	3.960811559	3.610746268	4.440720933	4.610546045	5.094051165	5.08491669	5.209775823	5.034877989	4.940411203	6.527459636	6.462421745	5.481211587	5.19974281	5.282680293	5.323272284	4.839456	5.052630628	0
8.150171281	8.150171281	8.150171281	8.139834468	7.974763211	7.473191993	7.242679233	8.248573616	7.181055766	6.857813343	7.435052752	5.973963887	5.534799563	6.187300404	6.078948929	7.360955434	9.356497708	11.92970491	10.75282824	10.09640514	9.13666163	9.803992332	10.1006421	8.737544082	8.095119539	7.609907373	7.044716267	7.260954497	1
8.87244733	8.87244733	8.87244733	9.196053096	8.83361411	9.474346327	10.09616719	9.737714549	9.7964538	10.11479199	10.38732872	10.96975799	10.16637163	10.92729055	11.12679284	10.85583031	11.84326949	12.29627021	12.42445755	12.94523822	14.98385703	15.08824412	16.23283325	17.66977527	17.46211469	18.3120756	19.10477418	17.74771418	1
9.433386658	9.433386658	9.433386658	11.41352524	10.42575909	10.57118022	11.22408801	10.8644889	10.85491752	11.38567203	11.35776584	10.85795879	10.52734837	10.41590075	11.05154082	11.5740588	13.21813738	14.78119402	16.30967407	16.05035296	18.39928879	17.58549242	18.63152636	17.33153354	17.26121077	17.33279795	17.07842754	16.68705534	4
7.867012094	7.867012094	7.867012094	10.11525284	10.49800634	10.43085371	11.00590396	10.69952241	10.94377129	10.63539709	10.8524926	11.33796575	11.47662066	11.00927849	10.94011549	11.29073894	13.66192478	15.41794048	16.70414613	17.46088024	18.63317664	17.05280509	17.02716777	16.35253664	16.60859088	16.7733192	16.10865276	15.7633646	4
8.644954285	8.644954285	8.644954285	10.40169825	12.82550858	15.35079063	12.65809448	10.78195594	10.14035553	9.917385494	9.582885872	9.237875309	9.229187618	8.941355109	9.061966122	9.269811015	9.416836808	10.21841707	11.10097656	13.58255653	13.62254346	14.71717377	14.24537044	14.14038151	14.40720031	14.59730934	13.50051426	11.55610404	2
10.09806208	10.09806208	10.09806208	13.46752956	14.1442746	13.47086586	14.37772954	11.67194912	10.67269024	10.40964111	9.897886546	9.661648782	9.105621735	8.893359172	8.735047258	8.688711505	9.757714327	12.5690928	13.54678744	13.95111913	12.32012823	11.50224748	11.15547275	9.602559204	9.410747859	9.570344569	12.71665732	12.78152332	1
9.1555982	9.1555982	9.1555982	10.57073791	9.327679534	9.712008241	9.777880827	10.53298919	10.41502011	10.72184601	10.31264955	10.4653906	10.69497968	10.4879682	10.51758082	11.71887103	13.58012549	15.79469155	17.30655755	17.24046449	17.46700063	15.92436546	16.61480019	16.23954865	16.30168566	15.82299164	15.69560539	15.28999025	4
8.530529266	8.530529266	8.530529266	10.02832853	13.43706527	13.51917513	10.14441091	9.881961379	8.899181217	8.198750722	7.971094649	7.692506387	7.595881467	7.668733626	8.082159204	8.007985529	9.088043997	9.959542127	12.4483603	13.66713906	14.1666596	14.31082778	13.2198221	13.6207187	13.43987069	13.67174839	12.02349141	11.50327279	2
5.509872748	5.509872748	5.509872748	3.933441704	3.993013453	2.13913115	1.277831747	2.271587339	2.85215554	1.928297678	1.950336671	1.717965901	2.442928694	2.490930385	3.571909276	3.785078158	3.290720026	3.664058451	3.488291547	3.877215043	3.919483144	4.753817696	5.531176567	5.521985934	6.296987905	6.196382792	5.329288259	5.735660302	0
11.21980409	11.21980409	11.21980409	12.88950383	16.57162778	14.38526554	12.57259624	12.52660075	11.13437683	10.7158877	10.63915614	10.54288111	10.17683149	10.2169633	10.11413907	10.6366784	11.96570572	15.53983703	16.68643262	14.98487153	12.64880215	13.97562016	14.16302425	11.22181803	10.67297761	11.70108797	12.9004084	12.60477324	0
13.71196244	13.71196244	13.71196244	13.5142361	15.79137876	16.63935771	15.18599406	17.41237891	16.97612833	13.98691971	13.87286447	15.17843776	16.94628971	17.87008925	16.29675564	14.07239519	13.58179731	14.06660801	15.79930762	15.8618883	15.65339148	17.49914011	18.21592858	17.11428875	15.39168739	12.47212444	13.84367558	14.89706954	0
10.78892049	10.78892049	10.78892049	12.50265133	14.02094406	13.46678582	16.60974105	15.52244357	13.20004936	12.1901587	11.10641085	10.49956867	10.49536677	10.82670756	10.82875516	10.93414906	12.13809243	14.18127921	16.50607888	15.99866464	16.3792562	15.62039762	15.03228477	13.82394331	12.44104613	13.29601952	13.17050603	13.86899027	3
8.726747283	8.726747283	8.726747283	12.18317645	13.26953678	12.78820111	12.73356141	12.58448335	11.84475615	10.42108939	9.531458971	8.655649631	8.299377702	8.495719518	9.111371376	10.51416277	12.4943404	12.93896674	12.24339196	13.87587317	13.49238339	11.72170623	12.65119014	11.39194479	12.05896215	11.80485532	12.36323408	12.5872731	1
8.985319455	8.985319455	8.985319455	8.834939956	9.026966179	9.077505971	9.168074037	9.436527233	9.650567444	9.576025563	9.681765834	10.01034254	10.17476063	10.43203689	10.12701132	10.49966161	11.0087542	11.65470989	12.30881271	12.63889458	14.69552493	13.94066432	15.7014706	15.95381367	17.11668209	17.53564026	17.10373324	15.9415175	1
4.004491533	4.004491533	4.004491533	1.931680009	2.322125829	3.218924487	2.523397507	2.868249655	2.539743393	1.921181109	1.681505464	2.37990788	2.81729396	2.880889125	3.02994083	3.531877935	4.832022298	5.734198895	5.684579484	5.340854677	4.536668736	4.537954904	5.21156832	4.816329714	4.920499205	4.516367297	4.936796998	5.010725696	2
12.58194884	12.58194884	12.58194884	13.25598802	16.63465996	15.79914182	14.49472659	16.12594511	13.42673511	14.26382322	12.01795039	11.42025389	11.56055093	11.45487324	11.76574519	12.07666405	13.78427048	16.22637064	16.14934597	16.6518271	13.89440305	14.46841021	14.66323348	12.95377682	14.37227032	11.47845024	9.112454955	12.10577694	5
8.204185239	8.204185239	8.204185239	7.923263957	8.41146678	8.851801479	9.620036194	9.57353376	9.516364863	9.710525471	9.986845201	10.26703293	9.636025327	9.988130596	10.32775285	10.96907935	12.6623081	13.73717688	15.73789686	16.48172907	18.6322594	17.51225538	19.01002328	18.40675444	18.84748041	18.52327326	17.81082803	16.7928274	2
11.88212102	11.88212102	11.88212102	13.44345013	15.59608658	14.51965285	17.59159097	17.68056895	14.94807119	14.68830499	14.55135919	14.57919018	14.66593378	14.55588546	11.89630916	11.12939664	11.10255066	11.6132482	13.93185753	14.68377235	12.1885782	13.54121251	13.81155101	13.46111312	11.78212551	9.336019166	11.53975485	11.52022015	1
10.64766608	10.64766608	10.64766608	10.32006255	11.21652636	12.64400715	14.97432226	14.49088736	11.32433514	14.23889774	15.36627372	13.69419891	13.11040216	11.57941128	12.50065253	11.43858168	12.49457749	14.03677821	13.35875924	12.05752423	14.16912892	14.63359722	13.28484781	15.20322718	14.74189788	14.803569	15.46748511	14.80300903	2
4.232219299	4.232219299	4.232219299	1.284736643	2.101044904	2.120159468	1.388608354	3.109905602	2.935520879	1.570457314	1.147366951	1.83255906	1.925831384	2.57073362	2.501831949	2.638428311	3.184834764	3.171892694	3.428346633	3.948770618	4.366481236	5.460779962	7.432491028	7.025171405	6.841595705	7.015872767	8.766478597	7.355461566	2
5.622261401	5.622261401	5.622261401	4.93982078	5.53590789	5.440631638	5.880228827	8.07632158	8.165251506	7.293017338	7.140392842	7.522043344	7.867699287	8.527957925	10.22992884	11.39967358	10.49517234	9.297560322	9.254869903	10.22666578	11.48011718	11.9657391	10.75533933	10.50987208	10.38016754	9.78897847	8.002105525	7.97467721	5
4.191615118	4.191615118	4.191615118	2.42987357	2.514064491	3.014916188	1.166205215	2.763160646	2.7981575	1.836313198	1.241113023	2.199942078	1.767837712	2.242962219	2.109251713	2.751614497	3.109249834	3.084634142	3.374365481	3.143748007	3.712191041	4.272147377	4.433351627	4.738579859	5.020231299	4.857118259	4.878056194	5.503135384	4
9.616405936	9.616405936	9.616405936	12.9381954	14.52102103	11.71781095	10.5555048	10.26438946	9.777211478	9.442576489	9.551486414	9.118409231	9.058758519	8.670835208	8.918408964	8.761075346	9.667091109	12.32692454	13.38822836	13.35724355	14.34049495	13.64714315	14.78200331	13.94596834	13.47596455	12.51742425	12.26946877	11.8966681	5
10.49280162	10.49280162	10.49280162	11.43582548	13.91883104	12.6133698	15.22670804	14.37862448	11.93221828	11.08524952	10.09626451	10.14630566	9.949214194	10.10507487	10.83608402	11.2580598	12.67628791	15.98029407	17.46520991	17.17685742	15.77062053	15.48532842	16.3410452	13.45575159	12.82378383	11.27970337	13.15781216	13.66741925	2
4.546275086	4.546275086	4.546275086	2.472271048	2.865110041	2.897038248	2.134620271	3.218786959	4.301173918	3.254528046	3.561242889	3.927149154	3.152901775	3.304100324	4.515968644	4.516772369	4.470119654	5.087604364	4.521129943	5.110704172	5.955796288	5.909021581	5.401591838	5.243426387	5.372136079	5.120206839	5.261378127	5.129673535	0
8.944248574	8.944248574	8.944248574	10.86718476	13.50436613	12.58506026	11.17002303	13.14036031	13.07471508	14.80820127	15.40105881	15.79905089	13.99097012	13.96371231	14.9195929	15.19468186	13.50165913	13.66214288	12.98662374	13.99466804	13.67679439	12.48645345	12.4511267	11.94412574	11.78920608	11.10061755	10.6892477	9.216193185	3
10.64414099	10.64414099	10.64414099	11.43633724	11.65779987	9.708624923	10.11016571	10.85769704	10.2495488	10.14808777	10.25581192	11.44435665	12.54330294	14.70731631	15.45159012	16.22217695	16.05471942	16.04038942	15.6416086	15.23548321	16.38122245	17.05070402	16.94265026	16.80416444	16.26633634	16.39058609	16.39381828	16.07448653	0
11.29007321	11.29007321	11.29007321	12.70194585	15.31211872	13.60638714	16.38686671	15.71283129	12.10133715	11.11881212	11.3971344	10.66667942	10.06333073	9.529204834	9.934832536	11.3256098	14.5362347	14.45540444	13.12596138	11.969684	12.02742896	10.82505141	13.05399915	13.05819682	10.35243076	8.772169127	8.598873675	9.922886001	4
4.346874087	4.346874087	4.346874087	2.429685492	2.960421645	2.931636775	1.183276695	3.448902481	3.538090089	2.176965354	2.748726549	3.281067971	2.382999202	3.45176385	4.679714461	4.782464781	6.170401265	6.141403114	5.761818416	6.0232444	5.456150682	6.233331027	6.188238717	6.487429005	5.953195779	5.965584146	5.185747907	5.669495957	2
11.06625858	11.06625858	11.06625858	12.17499892	12.20851772	14.26264729	16.31280923	15.46724043	13.73966896	12.43216294	11.37069107	10.89049117	10.76310912	10.72043679	10.77311514	11.2190883	12.12247338	14.82330607	16.53609143	15.77184106	16.35587058	15.02184903	14.72169479	13.48507775	11.48496	11.84757344	12.23792953	13.20021702	3
4.272001052	4.272001052	4.272001052	2.4168047	2.590644091	2.753313665	1.495337882	2.458758513	2.045479072	1.26537635	1.5421618	2.19925415	1.972641612	2.420408653	2.154958025	2.152679897	2.255588202	2.715569959	3.086296163	4.273272138	3.914028083	4.448289348	4.256028454	4.547945732	4.695340284	5.053764979	5.123400176	5.188068949	2
8.208377716	8.208377716	8.208377716	9.653390174	10.62401181	11.16229448	11.3482613	11.64466525	9.831532398	9.656434679	8.571946552	7.361436734	6.963962944	7.072420621	7.195635787	9.115985135	10.34539872	10.65510456	10.00882376	11.94404807	11.32845458	9.921009237	11.15884618	9.745646923	8.498878754	7.55029522	8.494865672	11.112523	4
12.9866705	12.9866705	12.9866705	13.03107485	14.15218218	17.27358913	17.37816439	13.8831665	12.27337407	13.22998952	11.86940667	11.85595308	11.86012015	11.9080796	12.08777106	12.53557853	13.00585022	13.95024348	16.30431451	19.09390297	18.93854002	19.16836014	18.06723355	19.32068984	18.60794137	16.05453718	15.9643913	17.07860001	0
8.754040579	8.754040579	8.754040579	10.95428084	12.99774256	11.12755784	11.55703286	11.5437327	10.00870355	9.574913754	9.598531363	8.502395266	8.158560548	8.543783732	8.397623852	8.941727603	10.60483004	10.92449938	10.99146632	12.89010212	11.5045064	11.13886544	11.81690871	9.720627014	11.47422409	10.62465716	8.860896638	8.764086485	5
5.839205531	5.839205531	5.839205531	4.377199805	5.766913187	5.780475208	5.808853457	7.040517715	7.101015616	6.758032027	8.102289672	7.344788273	7.136489873	8.241905548	8.791172276	9.993105432	11.90823843	10.97122495	10.14352524	9.704794464	10.98500066	11.36830312	11.07619823	10.71358661	11.07004702	10.21000355	8.270733965	7.941876341	5
8.139154073	8.139154073	8.139154073	10.08840381	13.15622375	13.11542591	10.40219086	10.99763417	10.53958381	9.497831934	9.058464331	9.677024927	9.609185108	9.491856997	9.774327327	10.26131399	11.58824309	13.88983125	15.80510276	15.92997308	17.51402756	16.18245561	16.21366954	15.87354667	16.65549501	16.03908654	15.64313407	14.98631211	2
10.86496088	10.86496088	10.86496088	12.78481544	15.15439566	16.49759552	12.69527738	14.2718846	15.53241887	14.70249641	16.37099746	15.27144629	15.93312959	15.45493813	15.35270097	16.96182023	15.98513042	14.98520013	15.20156852	15.1549445	14.34360154	14.96488675	14.64205376	13.76542712	13.79093645	14.05488828	12.52846858	11.44368839	5
7.525406598	7.525406598	7.525406598	7.966520668	8.167922062	7.215539353	6.638572622	6.279634334	5.279612085	3.521328163	4.173335652	4.559783183	4.784693408	5.049847328	5.441141387	5.757553338	6.468993081	7.802152369	7.533897418	6.414987203	8.077737334	6.477445655	5.861096145	7.49936785	7.544003546	8.238744229	9.792624482	10.07575579	3
9.120121976	9.120121976	9.120121976	10.57576648	11.50277054	9.323056047	9.853399271	9.809191664	10.58053739	10.30555145	9.414392594	8.966850619	7.989732929	8.354251625	8.336788948	8.593870441	9.981868797	11.8740717	12.87429362	11.54172936	13.09298837	12.77575503	12.82660059	11.44961248	11.25958667	10.28574131	9.225167957	9.90581689	4
5.376020619	5.376020619	5.376020619	4.613644015	5.786276066	5.635783096	5.952629299	7.166034339	7.554804272	6.367076835	6.602741244	6.786412111	7.337983283	7.48717435	8.773507796	9.936789839	11.6200168	11.08799635	9.953178594	9.246466137	10.48728111	10.7765669	10.91940888	10.58303997	10.47238787	9.316851107	7.63733026	7.679503008	5
4.586879118	4.586879118	4.586879118	3.356024658	3.452462625	3.52713377	3.407761452	3.882952459	3.936118097	3.604067797	3.713758122	3.727479749	3.603133894	4.113190991	4.179852624	4.091263979	4.079165524	4.529068146	4.946045037	4.779188062	4.824062221	4.965746809	4.954885658	5.516907379	5.337235738	5.491969077	5.766306078	5.975312878	2
4.541478038	4.541478038	4.541478038	2.892503434	2.817438883	2.861909904	2.319021243	3.248834457	2.450757186	1.785973849	1.826954356	2.573470966	3.418407231	4.340754543	5.768589397	7.113736008	7.262512428	6.233460284	5.575275283	5.411859132	5.522002951	4.832132106	4.487825757	4.748242373	5.589043009	6.157897292	5.188426557	5.467137847	0
9.225424453	9.225424453	9.225424453	10.77781726	10.65702382	11.07490691	10.95004629	10.96616475	11.60496029	11.35429957	11.88185605	11.98426659	11.69025323	12.05544412	12.16322991	12.52786607	13.85944499	15.23984632	16.66682694	17.17007814	18.19665922	17.324463	17.31517881	16.72246493	17.03338568	16.77965278	16.3513587	16.16509558	4
10.838344	10.838344	10.838344	9.502727812	10.25022973	14.95036013	14.66180747	13.12254843	16.27902489	16.75394706	13.67804222	14.66021005	13.02078982	12.67139383	12.99640698	12.92090048	13.53829731	14.11210815	12.8621429	14.49834281	15.41272136	14.61827946	15.24928087	15.86539258	14.34074139	13.36118709	11.90595773	10.97843998	3
12.11187862	12.11187862	12.11187862	12.69559369	13.51923573	16.54793306	16.71598386	13.467033	15.32456166	16.46777984	13.37408682	13.25325475	11.81738257	12.22450128	11.21809667	11.84974898	12.69940602	13.58852657	13.69154325	13.60591841	15.67362406	15.63386455	15.46628188	16.5450261	14.97557913	14.24186061	12.74041799	11.68034457	4
8.000789612	8.000789612	8.000789612	9.892000878	11.84446158	10.01948101	10.44847392	10.12981516	12.52596171	13.02577035	13.15970485	12.65266592	11.51644661	11.81057874	12.00948012	12.57996972	13.72299219	13.89040362	13.40203312	12.98355563	13.82946328	13.23467112	13.72519942	12.73073451	12.15603157	12.08834587	10.33712284	11.26164005	1
10.84506499	10.84506499	10.84506499	11.82934967	14.94198825	16.69798387	14.6460554	13.10110232	13.81676926	11.7821152	11.74430399	10.35023594	11.00317986	11.58659679	12.79227665	13.66680125	13.79462096	14.00400914	14.44419121	15.52484254	14.46334746	14.91350812	15.88931888	15.06577371	15.01325177	14.82203628	13.42347913	12.88482634	1
9.326730011	9.326730011	9.326730011	9.131603803	11.08111383	14.50869777	14.42597596	11.82693902	15.09912045	16.03740057	14.97016755	17.00334402	15.62315316	15.48293276	14.67810506	15.67920698	16.26732067	15.91034101	16.17324948	16.8903854	16.82681972	15.15162351	15.72185497	15.80529453	14.4037212	13.38470085	11.01649329	11.0190258	2
9.288896857	9.288896857	9.288896857	11.86088999	11.06779373	9.653060512	9.644527504	11.07971212	11.15059123	11.56980827	11.38878447	11.84068966	11.85098209	11.42250944	11.72006508	12.43756288	13.65781161	14.12628137	13.87901292	14.3836133	16.72173781	15.843126	18.33306629	18.67915634	18.46747277	18.51755289	18.308118	17.08269287	1
4.451255088	4.451255088	4.451255088	5.027248461	6.566330266	6.707560442	6.417560497	4.208568179	3.179157801	2.759518603	2.825967646	2.981985564	2.752919636	2.672775082	3.166042695	3.472611479	5.26931629	9.082656011	10.50647622	10.42373602	6.900952413	7.618884485	7.885858125	5.631310193	5.749780405	4.862038265	6.476831653	9.296793159	3
3.904823977	3.904823977	3.904823977	3.29823317	4.595845841	4.955484741	6.45466366	4.849030766	3.082679534	3.342653784	3.171449818	2.671190891	2.244210966	2.561768443	3.501570991	3.912461365	6.03597142	9.088966355	9.540651762	9.334234441	6.123994371	7.541831046	7.592221462	4.99249709	5.013325625	5.142027756	5.567395191	6.832411613	3
8.322384246	8.322384246	8.322384246	11.47350388	12.45590809	14.95850739	14.27709297	13.20680002	11.82875069	11.00616514	10.43382327	9.998649956	9.653352616	9.242407064	8.921138883	9.325155975	11.76941589	15.31539174	15.82052092	15.66269452	12.56659483	13.77260693	13.74589235	10.72087019	10.68051066	10.06213967	12.61696305	13.57901127	0
9.788039421	9.788039421	9.788039421	12.75714051	15.17631673	12.11213938	11.62488728	10.39899622	8.796119998	8.306936927	8.127083285	7.822250106	7.594213731	7.363240667	7.238124268	7.536368	8.435994471	10.16777039	11.57176073	12.66602338	12.49994906	11.52244684	11.28791128	9.806358039	9.743357356	9.454821948	9.297553208	9.414527607	1
5.328599642	5.328599642	5.328599642	3.931281045	3.433398946	3.579346689	4.750327425	7.813915695	7.995388792	7.580457878	6.928729005	6.995625581	7.028522646	8.104073254	9.096223853	9.866188289	8.610908205	7.213054584	7.248329151	7.77013876	9.10367583	9.343069042	9.644147654	8.427625322	8.386104764	7.76487913	6.32153771	5.539812765	5
9.219225569	9.219225569	9.219225569	11.18941915	13.2061631	17.0272936	16.3996216	12.77068297	13.69338118	13.14887164	11.71410199	12.01975884	10.67445433	11.00041602	11.05040254	11.14797022	11.74878297	13.42141674	15.39346701	17.7927466	17.11932191	17.74653058	16.94004125	16.85063626	16.91495377	14.12777018	13.22590616	12.53416991	2
10.80767516	10.80767516	10.80767516	12.50696946	13.50257683	14.60482731	15.28372993	15.40342503	15.75966572	13.02896899	11.23234875	11.74785993	12.14775822	11.9561394	12.6342548	13.22760733	15.34316117	17.65135221	16.64674911	17.72245997	16.82695695	15.59876865	16.68546825	16.07349375	14.60782648	13.91677861	15.03860041	16.43297596	0
11.12522206	11.12522206	11.12522206	12.45917286	13.43597791	16.49701498	15.98159042	12.87985619	17.24317511	17.8777208	14.661573	15.2904455	12.65382319	13.12231381	13.62608534	13.59502698	14.3305925	15.13763433	13.26502163	14.6037448	16.71739046	15.96318903	15.40520878	15.95441008	15.11941037	14.17126525	13.25021751	12.30415867	4
8.694438659	8.694438659	8.694438659	10.12365969	11.99394125	9.094237848	9.619437788	9.530000737	12.21207024	13.25555861	14.73924472	15.0174324	13.54646986	13.93153501	13.84976833	15.42730175	14.75240217	14.77824597	14.87187497	14.64656801	13.93375473	14.24587694	14.76137543	13.36794963	13.35315153	13.59617645	11.08626244	11.51874323	4
9.102525153	9.102525153	9.102525153	11.66980542	14.24997171	12.25795392	13.14618162	12.66298115	9.344331137	9.51432647	9.576928202	8.079555674	8.298586377	7.980710829	7.823370321	9.137735819	11.13377573	11.82376163	11.61268712	13.22909423	11.79030202	11.28552354	11.78562543	9.500760269	11.44323928	10.58938294	8.795772288	10.20297614	5
12.33656603	12.33656603	12.33656603	12.58421573	14.02148227	13.60389497	17.17684087	17.69083871	15.63433204	14.00470681	12.94156158	12.48579898	11.91391438	11.92260549	12.50946851	13.1968737	15.41112601	17.70121618	17.08639496	17.91123725	17.03007885	15.96591691	17.14311377	16.03402104	14.95372088	14.47262726	15.8919676	16.4022046	0
10.54402419	10.54402419	10.54402419	12.1896331	14.52905105	14.73226067	12.67257877	12.28839376	11.2778308	11.62763704	11.90048064	12.35056011	13.45012726	15.06314685	17.13093879	17.95960864	16.99518499	16.20770417	16.50716314	16.38742452	16.03657515	15.38117124	16.20283882	16.99862252	16.50323102	16.8732091	16.6442904	15.85471117	5
10.10119137	10.10119137	10.10119137	11.72050965	11.57029315	10.40783735	10.68054811	11.12160777	10.88189495	11.67129607	11.57293286	12.27333834	11.97906785	11.96479929	11.78055605	12.47232322	13.95915944	14.56832968	14.3126263	14.14710971	16.29869605	15.54298329	18.44844791	18.71749005	18.30286234	17.88865573	17.6051111	17.01306206	1
8.793574088	8.793574088	8.793574088	9.815980598	12.505244	16.11861944	14.01419185	12.54097087	13.17172271	10.6291168	11.6397577	10.2495396	12.00683529	11.75341791	12.68306111	14.34062919	17.45604483	17.54623736	16.86644669	16.37228921	15.27436376	14.47655679	17.30203932	18.27681658	15.47079151	14.85452039	13.33953489	13.32166889	2
7.640829496	7.640829496	7.640829496	7.251585903	7.902752537	8.578563607	7.896164607	7.951635955	8.596511848	8.90695905	8.437943693	9.089703416	9.459583505	9.266366816	9.377201244	9.260309974	10.58753517	10.794676	12.23559583	13.17842904	15.04402907	15.327527	16.38421165	16.09142228	16.2563154	15.68327788	15.38159835	14.73793039	1
9.110989957	9.110989957	9.110989957	11.07136817	13.56715397	13.71609547	15.08625008	17.76287515	16.41546746	14.1462415	13.12278771	12.70446814	12.66541267	12.4148676	12.71337914	12.84229214	14.22212103	17.32391631	18.49387243	17.21572522	18.89847441	17.81667335	18.30746332	18.42947761	16.41994253	15.20378314	13.79501287	13.83630371	2
11.01647574	11.01647574	11.01647574	13.58930885	14.56387817	11.94349184	12.63435324	9.134647798	8.958479559	8.448237883	7.758630818	7.918525069	7.433156531	7.26692904	7.265514904	7.993085013	8.868849038	11.69023861	15.19380576	14.5001984	12.01089752	11.42758624	10.98660373	9.145520733	9.458529462	11.10489804	11.87540553	11.46104298	4
4.33052308	4.33052308	4.33052308	1.705583566	2.928573446	2.683635078	-0.13992502	2.337768384	2.521566884	1.806975112	1.718261331	1.741313529	2.031904311	2.970195257	3.37119324	3.277598327	2.829592393	3.33622315	3.88029998	4.631941759	4.857946866	5.485496339	4.859002932	4.675013951	5.039001752	4.972505717	4.992336938	5.519721249	2
12.22053997	12.22053997	12.22053997	12.16464784	15.69610273	16.23145163	12.78895597	14.35905025	14.74873159	14.99474622	15.90124574	15.14114514	14.67997922	14.56960059	14.18958825	14.39838851	14.7307773	14.84353144	15.15485152	14.50230084	13.73690825	14.68300737	14.52154981	14.09702427	13.91921717	14.02660256	12.75393137	12.16845895	5
5.637614561	5.637614561	5.637614561	4.682786515	4.319769408	3.666332321	2.0376826	2.083113485	1.868313129	2.591989873	3.282021666	4.524992387	6.38997661	8.387443304	8.289901514	7.384846905	6.014469126	4.172741915	4.154029192	5.216754762	5.949824007	5.335817014	5.433017053	4.505955569	7.644591111	7.321429491	6.875832819	6.65328746	5
7.762868423	7.762868423	7.762868423	8.287852185	8.822099286	7.784370683	7.546787499	6.969436456	7.067186152	8.003564055	8.751321185	9.348473095	9.630624611	8.976440405	8.155544448	8.603502601	9.059952045	9.262344168	10.01846554	10.62373187	11.63570239	12.53004707	12.96884724	13.42365035	15.27332078	15.00071883	13.99395525	13.86747511	0
7.707247467	7.707247467	7.707247467	8.425611744	7.367532291	7.09638971	7.444285412	7.725763268	7.617733735	6.654327045	6.295473493	5.598121273	5.310443259	5.674237804	5.319570069	4.715349802	6.296732257	7.325972035	5.558363654	5.806745851	5.739107785	5.732372709	5.031231907	4.56302685	5.378587387	5.245590015	5.353385238	4.93672911	1
4.680728114	4.680728114	4.680728114	3.165125865	3.203227555	2.437425731	0.416244274	1.834056336	1.712605095	0.471786552	0.723258308	2.230200922	1.950035197	2.363901308	1.950017755	2.137772772	1.878865495	2.466388365	2.920717259	3.40845459	3.563625423	4.256111591	4.417923787	4.279985098	4.181958799	5.00821477	5.12782078	5.235485416	0
9.765075188	9.765075188	9.765075188	11.06174323	14.43099458	13.12253843	10.30617851	9.615447115	9.436980497	8.860326011	9.49789794	8.936593965	8.301255038	7.744674768	7.795163832	7.944901983	8.545447988	10.40646149	13.60046055	13.15002491	13.10235538	12.43564158	12.03816713	12.02095121	11.81303925	11.92826232	13.1635397	13.03503564	1
12.58682379	12.58682379	12.58682379	12.87156792	15.19932799	14.05478345	16.03432457	18.11961493	16.01889875	16.17617518	14.78563621	14.67450321	14.65711037	15.70445088	14.39205172	12.30185189	11.70123143	12.011432	13.68753659	14.3484184	14.83538711	15.77600535	16.45332097	14.74703358	14.05627728	11.27401847	11.52160742	12.97232139	3
7.313492045	7.313492045	7.313492045	9.07255783	8.764764975	9.028237213	10.48181845	10.35976117	10.22536887	9.841540149	10.26920106	10.8346231	10.49673457	11.29041984	11.11109989	11.5051852	13.62191203	15.38678447	16.90508473	17.00120013	18.42618678	17.47276184	17.73065294	17.03326426	17.19214327	17.10197127	17.1976659	16.57716211	4
10.47283126	10.47283126	10.47283126	11.48645165	13.32975809	15.35034839	12.59598839	12.48745589	13.97923086	13.04962196	14.53902015	15.82226979	15.36594007	14.12683108	14.24721141	15.42397679	15.1492591	14.57938827	14.87282878	14.42080585	15.33345392	14.75362031	14.23035699	13.85689424	13.09087168	12.72621145	11.29044863	11.56566109	4
5.313120526	5.313120526	5.313120526	7.170413378	7.877418174	9.328916288	9.995529272	9.909938668	10.13337484	10.02191189	9.719701705	9.863127417	9.647290285	9.403996223	9.278979517	9.163144195	9.036870469	9.153513834	9.983718318	10.48315126	11.55704999	11.81142304	12.58812262	13.09409955	14.73770499	15.50240155	15.54086758	14.08460433	4
8.989901646	8.989901646	8.989901646	9.882762248	9.871423523	9.567530218	9.830465932	10.22143844	9.693219886	9.606224646	10.36965342	10.56070407	11.07870959	11.08640105	11.16047481	11.30343568	12.6259996	14.50470879	16.25969452	16.60358176	17.55005591	17.50219955	18.53520833	17.51378808	17.72694097	17.41939302	17.40460671	17.01970673	1
11.09010946	11.09010946	11.09010946	13.15270052	15.86893943	15.7008194	11.81929637	13.89759664	12.96407739	14.44501661	14.61846188	14.08151332	12.39234992	13.70589974	13.48399198	14.01746532	15.26256461	14.76210799	14.51047802	13.79397289	14.00063464	14.57933962	14.47851343	14.15903192	14.07784716	14.49700418	13.21702736	12.45150957	5
4.388460303	4.388460303	4.388460303	4.746998143	6.152274308	5.315739302	3.250769319	3.107685113	2.948946258	2.115463579	1.784805117	2.744822811	3.030480367	3.447930827	3.502752228	4.044798859	4.34332687	5.081945082	5.185864726	5.047111649	5.752669472	5.930688687	7.30895626	9.210141288	9.660953759	9.139876252	8.064975917	7.479149571	3
9.558521109	9.558521109	9.558521109	10.78356183	13.85752987	13.29243183	9.661912589	8.957068318	8.719191691	7.850920671	7.874076262	7.6255879	7.128981758	6.912710643	7.14514364	8.045033743	8.531727544	10.1160539	13.15484528	12.82611528	12.7825659	13.49258527	11.87243114	12.20135465	11.8799578	11.98019194	12.22003354	11.56078559	1
11.60438213	11.60438213	11.60438213	12.18032382	15.702369	16.75117707	14.50738824	14.19154466	13.79109044	11.11421599	13.38003372	12.87228215	13.56392516	15.58503677	16.40373581	16.37171194	15.66879123	15.26431425	15.68255537	15.68131943	15.36653952	14.42643749	14.42921469	15.40356451	15.0804033	15.39104327	15.43766865	14.72451367	5
9.729082041	9.729082041	9.729082041	10.57862816	9.539838995	10.43289689	10.85474348	10.9196038	10.75570893	11.42246323	10.70576453	10.15184427	10.57696151	10.89493802	10.8525437	11.28330194	13.16842374	15.10891434	16.69126953	16.64889669	18.65253165	17.60777808	18.59389391	17.45194184	17.35377926	17.09289205	17.21084144	16.48704491	1
10.70735536	10.70735536	10.70735536	10.96924377	11.64618947	14.21903569	14.70792766	12.19477082	13.79213985	16.12348653	14.17092542	16.92499137	16.68418789	15.51652941	15.02757847	15.7088003	15.40066201	15.33927875	15.78078533	16.61886745	16.6907328	15.07199301	15.63541095	15.73860016	14.2431673	13.36963205	12.26451526	12.17674015	2
11.65337534	11.65337534	11.65337534	12.80028158	17.53560692	16.18627819	14.10896646	14.06604287	12.88086571	12.75857586	11.79953165	11.12354088	10.61888541	10.70341352	10.40278363	10.43289802	11.23708758	15.01080184	15.89734121	16.61844386	14.70271115	15.00672336	14.46900733	12.44397001	11.44265857	11.99860464	13.03057472	12.47868269	5
5.731694831	5.731694831	5.731694831	6.850636035	7.213281083	6.745639832	8.487429009	7.96761295	7.22169855	6.577121134	6.315195193	5.776220423	5.72405776	5.535415023	5.951652734	6.690784305	8.461982007	10.88973884	11.50360383	11.96182494	9.608262159	10.60443398	10.65011458	8.723291236	7.929052475	7.6697712	8.913333907	9.807562692	1
5.48772529	5.48772529	5.48772529	7.236558866	9.179840128	10.36769531	11.73378087	11.27174872	8.446797582	6.202994568	6.014299518	5.769025681	5.636566907	6.277635068	6.935930946	8.091309284	9.305684759	10.57211192	10.09662425	10.70493704	11.38845389	9.637859694	10.43723665	9.480210373	8.161536225	6.936186972	8.312001631	10.8205663	4
6.577315583	6.577315583	6.577315583	5.98969381	6.356752837	5.710096446	6.058343852	6.269000814	5.489779241	5.446342438	6.017715525	5.733498813	4.230998077	4.900417851	5.166617022	5.434010653	7.622297788	6.629844112	5.413237047	7.619937978	8.222326971	6.763945187	7.158675767	4.938561593	5.669361766	6.125253545	5.418135996	5.193826487	5
11.41773728	11.41773728	11.41773728	10.81485557	11.89519565	13.01918614	15.95036636	15.34060331	12.27848899	15.56213576	17.69742097	13.83348352	14.43041843	13.90305281	14.44746734	14.14257668	14.86846485	14.67776857	13.90182793	14.39457529	15.07141035	15.30297818	14.7375165	16.11540989	14.68146952	12.15724838	11.70556153	10.72257026	2
10.02317459	10.02317459	10.02317459	9.956499291	10.6267197	10.61776482	10.61711319	10.44622345	11.04950702	11.29126503	11.32808006	11.63734459	11.25756456	11.4585385	11.52653191	11.91294847	12.46099814	14.13877158	15.76914181	15.83502972	17.87837092	17.86552299	18.31324021	17.81697665	17.87751627	17.29278452	17.1830329	16.98133956	4
11.92900571	11.92900571	11.92900571	13.18959083	16.43915033	14.71517645	15.80276134	16.38619398	13.92209289	13.47256468	11.43990571	11.34376153	10.64925006	10.82184638	10.19615189	11.28939395	14.13680299	15.77976376	15.30600218	15.27909594	12.82809359	14.36444743	14.35529122	12.18235129	13.74337036	10.80871467	8.782033517	12.07706571	5
10.85072469	10.85072469	10.85072469	11.54648172	13.50971064	14.52440048	12.87729401	12.11140692	12.08601032	10.64643475	11.16869129	10.80577901	10.61835777	12.76850133	14.03380641	15.91499372	16.34213872	15.62651438	15.23406962	16.0287929	15.10377153	14.73083764	16.91689721	16.69899967	16.24584186	16.02717241	15.88259649	14.78222096	2
13.46903688	13.46903688	13.46903688	14.16635097	15.86241448	15.3931127	15.94448101	17.9559929	15.54810193	14.2591782	12.79490122	12.49775216	13.75789405	16.31588295	15.19679391	13.95701859	12.85872252	13.26185798	14.95914858	14.58711683	13.21316871	14.56237663	15.48594387	13.87739658	12.2382748	11.75891956	13.08914263	12.97290719	4
10.46687932	10.46687932	10.46687932	10.63871748	10.24738477	9.999561357	9.943321536	10.63569063	10.40279694	11.26622416	10.9828716	11.03405524	11.47248045	11.36621604	11.49594754	12.13159598	13.84397008	15.87155598	17.29291303	17.20798664	17.40450297	15.91242271	16.62198337	16.25674739	16.29922781	15.69301843	15.60735279	15.26549446	1
10.47974339	10.47974339	10.47974339	11.58942703	11.79073272	16.16313795	16.71117462	14.93891946	16.24592608	18.22756089	15.81969902	18.65791515	18.77070344	16.84851762	15.90953059	16.4290666	16.2002261	15.50797052	15.72163787	15.97447423	14.84784485	15.42288463	15.36109988	14.84465289	15.03412268	15.70397885	13.52664561	11.45764661	5
7.788985316	7.788985316	7.788985316	8.651226872	13.01329902	14.23296764	11.8095906	11.71394151	12.51310773	13.48945072	14.74264438	15.89447221	15.83560031	14.73047089	15.20523237	15.8240005	15.12240203	14.71046076	14.86156342	14.06054196	14.86661922	14.23391505	14.16258504	13.34127662	12.59404653	12.27295429	11.21481122	12.47614047	4
8.61334309	8.61334309	8.61334309	12.27997984	15.49660242	13.09516808	12.362027	11.66800084	10.48066702	9.583365477	9.252215583	9.124175169	8.800384696	8.756507854	8.69155404	8.792649958	8.794400442	11.84675765	12.94580743	12.85273244	13.63617399	13.09240589	13.15494347	11.67341668	11.10590976	10.23066333	12.02681686	12.9391827	0
9.097055526	9.097055526	9.097055526	9.428569624	11.90234141	13.30017848	12.70762167	11.00328319	11.07027334	10.94400191	9.116333588	10.10121205	10.46865568	10.48702416	11.59418696	14.13854206	16.13441866	16.78735414	16.90331171	16.90547025	15.78112226	15.61392707	18.6166667	18.50461049	17.40788257	17.43081176	16.64116738	15.67541724	2
13.70845057	13.70845057	13.70845057	13.73733169	17.05344063	17.75733227	14.28422584	14.192328	14.33035406	13.37790754	13.79921388	12.7447247	12.25741525	12.5999613	12.46159424	12.76432383	14.18553291	16.23115158	16.20905647	16.38145356	14.55357078	14.41025294	15.08089751	13.06848087	14.40826735	11.51651932	10.54837546	12.69517363	5
4.330699006	4.330699006	4.330699006	2.877657047	2.715847509	1.92258255	0.168246138	1.795907772	1.76086016	0.534459048	0.78375432	1.521935376	1.948428517	2.257953803	2.27186506	2.264788522	2.878472399	3.047980475	2.715595369	3.299193711	3.595608449	4.346980765	4.246581263	4.548482147	4.229806899	4.670386465	5.092490049	5.141006177	0
9.95727683	9.95727683	9.95727683	8.475730218	9.351911437	9.749712254	9.586904558	10.71479915	11.09700908	11.384752	12.01142663	11.25063702	11.54567466	12.09290892	12.10891143	12.26219026	12.3788772	13.72069771	14.68412786	14.4616993	16.65851527	17.6145348	16.86545736	18.50020969	18.36869149	18.90165376	19.91444946	19.25220558	0
11.64260422	11.64260422	11.64260422	12.9097423	13.37141639	16.319919	15.93296847	14.28350567	16.5858236	16.99118633	14.93986347	17.12604982	17.02690249	16.85946824	16.38105679	16.73802027	16.84064786	15.58721634	15.42408247	15.68753069	14.86335754	15.71289163	15.45420713	14.5936064	14.58142465	15.26388514	13.20548828	11.27785267	5
5.482823978	5.482823978	5.482823978	4.96579826	5.550225336	5.244990285	4.491391031	6.252188912	7.235767831	6.923700989	7.49377549	7.093792826	7.33228926	8.41383162	9.416850533	10.31951118	9.885458185	8.50257756	8.31080865	9.249141367	9.893666284	10.27310389	10.61866829	9.75712631	9.501521259	9.376816553	7.693517911	6.833313588	5
7.993077416	7.993077416	7.993077416	10.99241445	12.23260336	10.39512338	10.19261225	8.676360282	8.32038571	8.617126722	7.328850675	6.373809694	6.867251864	5.895280855	5.996468892	7.156392979	8.671544199	10.49230908	12.58166866	11.78568097	12.90385541	11.76098885	11.64357117	10.68255301	10.58135741	10.17445085	9.19820091	9.556788697	4
10.500258	10.500258	10.500258	11.2342955	10.61750753	10.51360343	10.13078591	11.43224564	11.32957174	11.38091	11.33917447	11.99024098	12.0036192	12.10331139	12.0443569	12.43986239	13.64876347	15.89370201	17.30692197	17.36155757	18.38881341	16.45002867	17.12712962	16.24890245	16.14507799	16.37132008	16.05561858	15.65535335	4
8.131339011	8.131339011	8.131339011	10.23743218	11.67665826	8.206177921	9.723066694	9.802758829	10.7125832	11.48329577	12.57675924	11.50107859	9.022118285	10.19281448	10.08085741	9.46450469	11.41534253	12.55378694	13.04278768	12.15191619	13.75604433	13.12245171	13.02195682	11.94728558	11.61016407	11.17054473	9.79534688	10.46803543	4
10.20541372	10.20541372	10.20541372	11.61233321	14.21997976	13.88058047	13.61688868	14.45922982	14.25918261	16.22328113	16.83015915	16.96060676	15.06038216	15.13883449	15.97863324	16.12531557	14.67002545	14.79963756	13.97459205	12.1643729	12.15529646	13.27792526	12.86119577	11.08977059	11.49667915	11.20331884	9.17633058	11.00948611	0
12.87498505	12.87498505	12.87498505	13.41779903	14.68977835	17.87760396	17.44214992	13.55081765	13.23965332	13.36354401	12.04484126	12.26136302	12.33458127	12.54935945	12.57440797	13.17388664	13.62801718	14.67501092	16.50875152	18.30696044	19.1707501	18.6879445	17.87892008	18.81845582	17.8189934	15.99364442	15.77651911	16.66885583	0
6.437190951	6.437190951	6.437190951	9.250291193	10.73231591	10.97244785	10.708109	9.4916201	8.134787845	7.208630203	6.697377869	6.588691625	6.230130937	6.095338892	6.326792324	6.646628885	7.984672952	11.71990817	13.13785071	12.94364984	9.58480568	10.31532838	11.01195881	8.759165446	7.753386369	7.284334587	10.18122343	11.18057763	3
5.249702439	5.249702439	5.249702439	5.240731681	5.634125321	5.634847642	7.3821922	8.571056022	7.667325696	8.07889708	8.249504753	8.783864239	8.629464671	9.364906274	10.03569193	10.26140874	10.20762027	11.87760904	12.35428809	14.21480331	15.44196089	15.15757944	16.49495025	16.71388888	17.42553946	17.56842216	17.19239046	16.38575568	1
8.960571009	8.960571009	8.960571009	9.208028772	8.470920194	8.829015096	9.591484549	9.27907975	8.801442086	8.843248277	8.612337499	8.904761377	9.092551067	9.258194297	9.785944134	11.10968746	12.96104188	14.90984523	16.16009799	16.96768523	16.94893742	15.56804379	15.84136652	15.51335335	15.75575838	15.12507563	14.92229922	15.33065631	3
5.421693236	5.421693236	5.421693236	1.915061943	3.937759253	4.408954442	2.626470345	2.990678101	3.025451324	3.147655868	4.61712853	5.863416233	6.854458276	7.139663718	7.311041614	7.319833101	6.68307731	4.923606544	5.979965099	6.971213615	7.584127987	7.292366048	7.579724409	7.405558346	11.40979168	11.27983644	8.714271603	8.628198418	5
9.060115586	9.060115586	9.060115586	11.79362594	13.93155034	11.03251715	12.0829507	11.49736891	13.77698017	12.25514015	12.15869321	10.65418741	10.21754581	9.902991036	10.31027825	11.35672278	11.75956564	11.89350211	12.25376595	13.51390506	13.87876222	13.00857732	13.50009924	11.84503927	11.50954717	11.45369346	9.820864919	10.82392058	3
9.554514847	9.554514847	9.554514847	10.60474618	10.86361337	10.98755152	10.92054517	10.89314381	11.2561067	11.23867381	11.59860581	12.4084139	12.96283294	13.4667751	14.35750212	17.0727881	17.57650144	17.62745086	16.98717142	17.0611273	16.99142546	16.23591643	18.03936549	18.44666327	18.37818539	18.26635134	17.22240904	16.78671036	5
10.12972449	10.12972449	10.12972449	9.714947822	10.31717544	9.94544589	10.06760858	10.72311082	10.88760583	10.87563965	10.73953467	11.3796373	11.49213804	11.53134144	11.43887315	11.74007456	11.80760061	12.77829505	13.38339525	13.52690564	14.93143739	15.41651176	16.33803744	18.29659204	18.54880279	20.14852256	19.15375345	17.30751342	2
8.065021354	8.065021354	8.065021354	9.427032131	9.458040936	9.24213582	10.05642577	10.18207988	10.38068249	10.38320998	10.49978637	11.11382079	10.51913525	11.357698	11.7361117	11.60320326	12.68366307	13.21450013	12.88383234	14.22007025	16.07336417	15.47183312	17.97686011	18.49918986	19.12204523	19.0512355	18.72437667	17.28937891	4
10.46132317	10.46132317	10.46132317	13.49112883	14.20586697	13.44596576	14.41906999	11.6689622	10.6774735	10.57900071	10.13083107	10.09073441	9.81034749	9.79578719	9.804033408	10.04221446	10.77325442	12.85086897	13.54036527	14.0251224	12.35535251	11.21253274	11.04468928	9.115096997	9.017008514	9.316172115	12.71383505	12.78692251	4
10.45460249	10.45460249	10.45460249	11.93181706	14.59410177	13.52006232	14.59056486	14.29947363	11.67740674	10.2673074	10.15397227	10.52626423	9.799521472	10.42342122	10.50916026	13.04988991	15.0139812	14.81861139	14.88756338	13.67955452	12.8195515	11.74855607	13.64201812	14.32115816	13.90045105	12.97811986	11.89716598	10.88326472	4
4.475961417	4.475961417	4.475961417	2.721897532	2.510496946	2.765799663	2.26825269	2.886364345	2.316976472	1.449140431	1.83576904	2.313130233	2.399244752	2.71855869	2.752325596	3.217652761	3.654461509	3.367759423	3.220520044	4.059828639	4.083593725	4.199676818	4.759903801	4.55993344	5.065041663	4.850351087	5.382002846	5.546614803	0
7.604729628	7.604729628	7.604729628	10.9791877	15.22659177	13.84015316	15.80928998	15.33915794	11.82055813	11.15174276	11.2074807	10.70930154	10.43121198	10.21944336	10.74353265	12.46803873	14.8319248	14.66049633	14.03441602	12.66703239	12.02222031	10.83923053	13.30212542	13.47342885	11.94699532	11.61413344	10.16790678	10.49399951	4
7.945182872	7.945182872	7.945182872	7.590112656	8.446057516	8.492111289	9.380801809	9.71154283	9.201891878	9.575088603	9.819781334	9.949380435	10.48462226	9.912957346	10.28403452	10.77192662	12.09368179	13.66491125	15.25753251	15.3201703	17.30852983	16.96120057	18.94449842	18.65893865	19.16283097	18.68949963	17.72460721	16.98721435	2
7.079037679	7.079037679	7.079037679	6.479557164	7.22251652	7.388296043	7.958987319	8.865110659	7.663009726	8.246260498	8.450381044	8.463842626	8.597021659	9.725460862	10.2125625	10.26692383	10.17907304	11.97262095	12.34883569	14.20378315	15.40880752	15.11542843	16.49638832	16.71225477	17.43318784	17.57809476	17.18582158	16.3818038	4
9.102157437	9.102157437	9.102157437	8.805914907	10.99533472	9.956908516	7.496918238	9.317428091	11.32174467	13.31667401	13.08229724	14.85703196	14.8597032	15.11010778	15.42133756	15.59697258	15.18968178	15.41723446	15.95703542	14.55396706	13.81499039	13.96452192	14.62920091	13.76224113	14.12452393	13.57485788	11.4175563	12.2163185	1
5.470930441	5.470930441	5.470930441	4.795944298	5.533218021	5.497523513	4.634117926	5.982660356	6.859424749	6.739116697	6.686522257	7.366291384	6.764427553	8.375348865	9.596605747	10.50854463	9.484029636	8.382921679	7.655789139	8.831859265	9.668014982	10.31273255	10.25905027	9.395357505	9.204974228	9.216880217	7.552243419	6.697539632	5
11.31583151	11.31583151	11.31583151	11.76679272	12.46698088	12.55998311	12.06815924	12.43479682	12.37930183	12.47910941	12.03296287	12.60944952	11.70717027	12.10730968	12.33685448	12.95465503	14.78673271	17.90462489	19.24997717	17.75340709	19.5733283	18.36702789	19.04747861	18.55058374	18.71750943	18.4161208	18.31278782	18.19377381	5
6.179820675	6.179820675	6.179820675	6.756987366	7.477966814	7.797922783	8.275102513	8.80517159	8.928443547	8.986638537	9.108255129	9.507166716	9.671136215	9.663721151	9.742996607	9.827017123	10.12576522	10.4477265	11.48623579	12.22545349	13.59288413	14.43457187	15.65217487	15.39353847	15.19485413	14.67558635	14.37969269	13.0582358	4
5.380639702	5.380639702	5.380639702	5.826816253	7.40790734	8.574567949	7.988828943	6.006788125	4.584426964	3.771308067	3.883384465	3.955362412	4.013826498	4.134314072	4.460918503	4.870673598	6.021870418	8.393688768	10.2760283	10.45080675	6.962055332	7.163938335	7.598480531	5.877136664	5.552037769	4.905427972	6.693274522	9.373271864	3
8.350879008	8.350879008	8.350879008	8.453604528	11.85007187	12.24190417	10.9720794	11.18909552	11.75336603	13.71359325	13.81351253	15.52897499	15.79295729	15.66607642	15.73054748	16.08541706	15.18200706	15.05244333	15.69398102	14.54440442	14.65374351	13.97622283	14.01318886	13.26173445	13.39600226	13.08545588	11.269948	12.49616816	1
4.859064041	4.859064041	4.859064041	2.232180626	2.463643334	3.127715351	1.727585841	2.632434855	1.890035277	0.642263235	0.647798105	1.386434099	1.492258547	1.610992637	2.760299643	3.121598166	2.85621353	3.044432706	3.0911213	3.757713904	4.101010718	4.56353289	4.312007996	4.673921144	4.792909088	5.415235977	5.488964622	5.638105202	0
10.88521804	10.88521804	10.88521804	11.93804495	14.12909826	14.04828641	12.25183439	11.21763096	10.22286226	9.419717294	10.0818	9.83640601	9.666743164	9.345477531	9.584465662	10.63172248	12.1158915	14.3400744	15.04381851	15.9948337	15.84498655	14.0956378	14.42655285	13.6282685	13.42476072	13.38798727	12.70494544	12.17011895	4
13.03655722	13.03655722	13.03655722	13.17697399	16.06467638	15.60065866	15.26207481	16.91391048	14.85120396	13.73042326	12.81285624	13.63970521	15.27480549	14.80916054	13.83698388	12.57404482	11.9907212	12.31742965	13.60836529	13.0979586	12.91425359	15.26494396	15.16976802	14.47530262	12.07727469	11.90893904	11.64755171	12.21027222	0
13.21575691	13.21575691	13.21575691	13.02509089	13.94100496	14.79789033	17.47472915	16.92711256	13.69626443	18.16608329	20.46322621	16.8722231	17.37842727	16.69920592	16.74520281	16.42302115	17.14452882	15.90290673	15.59534408	15.06938479	17.26130236	16.84811434	16.73470659	16.99035292	16.42088666	14.60105138	13.23594729	12.3460669	0
10.75794002	10.75794002	10.75794002	10.79020359	13.0807738	16.52179982	14.28240841	12.28117139	13.95607368	12.10960386	11.7978081	10.99346577	12.27698833	12.26053867	12.74509196	14.57290158	17.77481126	17.85195664	17.15429486	16.52557915	15.62282901	14.91074968	17.4410811	18.68327714	15.16972939	12.16572446	12.74131661	12.11401481	2
4.297979294	4.297979294	4.297979294	2.270127911	2.585930487	1.721643941	0.369226834	1.69004302	1.750049774	1.235004469	1.658997675	1.38601177	1.454375546	1.43973747	1.901439538	2.77986717	3.225221687	2.913390896	3.255748262	3.891271514	3.734821929	4.180670489	4.37967002	4.746338465	5.076424945	5.159020222	4.987143446	4.988636956	2
10.37062442	10.37062442	10.37062442	12.33128068	15.12590156	13.3918377	16.68690093	15.87251461	12.39449395	11.4618473	10.74614942	10.46136112	10.030323	11.14261047	11.51032318	12.18757062	14.09614604	15.17812471	14.37858984	12.56447819	13.57028027	12.8881933	13.88419062	14.21619464	13.63015937	12.74052879	11.70382034	12.29209823	3
11.83783826	11.83783826	11.83783826	13.44352864	17.5067616	16.15212137	14.23259928	14.1090286	13.00186576	12.97560913	11.62413829	11.13812127	10.86552701	10.97851272	10.71826376	10.76883608	11.81011984	15.67482795	17.06035282	17.04537154	15.29987432	15.33770305	14.97724399	13.12104248	12.4263205	12.68849479	13.47419594	12.96973519	5
5.687140525	5.687140525	5.687140525	4.327648398	4.836125407	4.722312947	4.279019337	6.079029932	7.09109465	6.665233315	6.885607407	7.314117088	7.108943438	8.348298401	9.439892521	10.26722447	8.997290776	7.827357172	8.07869263	8.20773119	9.27379647	10.09594389	9.784052956	8.847900919	8.430697093	8.553965322	7.115055286	6.734639244	5
8.355648355	8.355648355	8.355648355	10.54618123	11.35305632	8.144653647	5.952389959	6.50353911	6.506940601	5.914343279	5.575130692	5.071038346	4.848593377	4.881271909	5.090552067	5.384433796	5.713277726	6.597937723	6.798201453	7.248694655	7.467549851	6.860092404	8.144590972	9.346538566	9.621262772	9.811751852	8.5974251	8.042607335	0
8.266465138	8.266465138	8.266465138	9.666049149	9.45795881	9.255391543	9.972132018	10.17360955	10.33257463	10.3257761	10.50592105	11.10687912	10.3485424	11.18285919	11.57921892	11.46104657	12.69706972	13.28896592	12.80509213	14.10003442	16.08443159	15.49430598	17.98322955	18.48768673	19.11132479	19.06328891	18.71594663	17.25543927	1
11.31770923	11.31770923	11.31770923	11.67677036	14.15302074	15.33461591	13.29735291	11.94710042	11.99462585	9.845277727	10.71205227	10.64402186	10.89522028	10.75076546	10.89470699	11.88949517	13.3832049	15.05691418	14.62354954	13.64154252	15.16806411	14.97113676	15.86877637	17.36949212	16.40439819	17.82990905	17.14580647	16.3680882	2
8.131882315	8.131882315	8.131882315	10.35347628	10.53009493	11.10305223	10.79014201	10.70882243	10.78716602	9.805718911	9.974551975	10.49573969	11.54415517	12.45980501	15.17524804	15.93914674	15.35533148	14.34956377	15.11737826	14.61946995	14.15978851	13.40449742	13.32298291	14.8867988	14.69246946	14.5573921	13.8576281	13.07702632	1
8.984271548	8.984271548	8.984271548	9.364859257	8.267561199	8.184121655	9.992018168	9.550714632	9.512734648	9.213121405	8.815954482	9.347459105	9.385785306	9.047544384	9.251946027	11.14305815	13.25507026	15.1513135	16.36987612	17.11409483	17.07340116	15.79005296	16.12297922	15.70989427	16.07070855	15.43996988	15.18197693	15.73556596	3
11.47604288	11.47604288	11.47604288	11.88761956	13.00758888	15.17585343	15.70590647	14.24893501	11.9108061	11.42277375	11.00259903	10.74424053	10.8076068	10.64922794	10.84123458	11.80206322	12.77319572	14.30031005	14.1109531	15.73696889	15.61281731	14.31548233	15.91191619	15.29774805	15.83399087	16.19214569	15.23522976	13.90660597	2
8.25233391	8.25233391	8.25233391	12.370365	13.38216109	11.43973513	11.86682299	10.88664193	11.21089508	9.117529396	8.166136567	7.928802785	7.596375127	7.687380258	8.775910643	8.99119749	9.754553679	12.4603214	13.29620793	13.42447004	13.74520426	11.91828351	12.34496718	10.85236281	10.45755219	9.587598588	9.911901803	10.85211835	3
10.86522373	10.86522373	10.86522373	12.60926814	16.58853284	14.9772317	12.84562212	12.92237498	11.09391575	10.5559236	10.71639935	10.61378452	10.16776324	10.11238865	10.60244108	10.78125502	12.67773033	15.660616	16.58280688	15.14331092	12.70371983	14.44028843	14.58015952	12.06096158	11.44921201	11.66117098	12.79200016	12.45218416	0
9.914165711	9.914165711	9.914165711	10.25691695	10.66381777	9.786059118	9.829846179	10.53870096	10.07498551	9.419147318	10.20642255	10.29400529	11.14112061	11.36316479	11.33646905	11.48479089	11.12992474	11.85907036	12.62131288	13.34790979	15.39757998	16.24593049	16.28675722	16.9595371	19.05167744	19.34190498	19.34508819	18.17797593	5
5.505142442	5.505142442	5.505142442	3.637204099	3.653597189	2.906181581	2.188481421	2.932439809	2.136134439	0.652009434	0.805178259	2.541372432	2.338161028	2.197076075	2.373502149	1.918664631	3.222670494	3.089868528	3.204535343	3.704308817	3.896028513	3.882361727	4.024329919	4.42739691	5.008134564	4.521879247	5.020093923	5.089498835	5
7.830211581	7.830211581	7.830211581	10.16572216	11.05547432	13.29928222	12.76662473	10.34124668	9.520919306	8.676814082	8.156086473	7.777400785	7.63947598	7.577479358	7.75944701	8.006542554	9.179067906	12.24926376	13.90361186	13.85486604	11.2232938	11.0908999	11.66328375	8.477261673	7.460401883	8.577816823	10.7428917	11.65602591	3
5.721087081	5.721087081	5.721087081	4.539729231	5.176566397	6.482757817	5.62362933	7.34395319	7.807750967	7.044550124	8.213136954	8.489634675	7.626589927	8.413509511	9.45239092	10.3927395	11.090252	10.24926179	9.590034902	10.65485201	11.71803455	12.36213247	11.55620554	10.52592695	11.54696015	11.24672782	9.109891779	8.886352793	5
8.525088158	8.525088158	8.525088158	8.969056484	9.229933897	8.90694475	8.830684859	9.102481188	9.071891643	8.511460539	6.820632191	7.236006273	7.351198296	7.053278085	7.554847625	7.314604219	9.125936981	10.67932666	9.129715081	9.093126052	8.261563949	7.62754026	7.489476038	6.705621961	6.246060781	5.93387687	5.876154273	5.757103835	4
13.30036446	13.30036446	13.30036446	13.08023936	14.49439966	18.14934107	16.29390722	13.19671707	12.98034729	11.87466693	12.34882694	12.30177599	12.61482676	11.98323188	12.02338552	12.91774225	13.70020768	14.98340128	17.0890163	18.23493918	18.30011719	18.64232042	18.27871986	18.70261339	17.91965928	17.36920162	16.87569696	17.25487084	0
10.34040138	10.34040138	10.34040138	10.60369045	9.541112711	10.06914886	10.65229693	10.57727782	10.26353534	9.201294744	9.807475664	10.17874399	10.39633764	10.15680067	10.4360042	10.52506854	11.22785984	13.39050657	16.3704795	14.429156	16.48229625	16.86059024	16.00567889	18.38642847	17.90393786	18.85666538	17.69798409	16.4535322	1
8.707905639	8.707905639	8.707905639	10.75908994	13.79280079	12.86289293	13.63861186	14.08328929	12.12173342	10.91535081	9.874825318	9.546467134	10.47342089	11.00928018	12.2289986	14.00055902	15.16347637	15.73852822	15.35721469	14.22171558	13.91071954	13.28864335	14.34185231	14.89194629	14.45912276	14.01019311	13.40593676	12.82145724	3
8.891241144	8.891241144	8.891241144	11.21809988	13.8466467	10.93946698	11.04556056	10.6502186	8.486450078	8.072307754	7.8129041	7.448472993	7.153718449	7.518940091	7.670482285	7.931888806	8.274150462	10.54255773	12.8000451	12.25495514	13.18016721	12.84531324	12.2621472	10.81271541	11.18301001	10.81730849	9.640941823	9.905712121	2
11.09599312	11.09599312	11.09599312	12.38130155	16.25342885	16.6333763	13.7497385	13.13111586	12.20708274	11.18729641	11.02924329	11.93984389	11.78061724	11.41666318	12.05115592	12.70770662	14.14627712	16.87847843	17.77587912	17.47174802	15.34705622	15.72687777	16.02350263	15.29889294	13.86005003	13.85859485	14.71042919	14.88705213	0
10.68218783	10.68218783	10.68218783	13.57902364	14.51473722	12.16576408	12.62238785	8.710750661	8.556589514	8.191644193	8.12796524	8.208232403	7.600053324	7.047781453	7.621794627	8.408802388	9.066925152	11.98366798	15.07401595	14.48575348	12.15706663	11.62010102	11.29192801	8.672664887	9.456677576	11.27543762	11.93259735	11.52619339	1
5.6377189	5.6377189	5.6377189	3.47436103	3.273588055	2.889094718	2.199680052	3.05589635	2.657388769	2.195494294	1.890843402	2.255515191	2.091726093	2.434565888	2.160564261	2.348500636	2.937970325	2.995856657	3.073932171	4.017267136	3.946027076	4.214955094	4.042859945	4.334597704	4.44198419	4.882478488	5.321020941	5.385890815	5
10.15227931	10.15227931	10.15227931	10.14179594	11.25675432	13.2706035	16.80489108	16.0863594	15.13507909	18.42694552	19.86279391	17.69146068	18.121559	16.71858653	17.17761942	17.08896598	17.53897911	15.9411663	15.32550111	14.85921866	17.08299817	16.76659479	16.92739704	16.37789085	15.05983512	13.80386803	13.03982301	12.63263335	0
9.271962982	9.271962982	9.271962982	11.75111297	10.5744365	8.508528518	9.337244428	10.70171086	10.95217259	11.44881115	11.27205825	11.61357711	11.67629621	11.66629898	11.31712456	12.09835075	13.52452224	13.9663149	13.90668581	14.33736048	16.69371678	15.87286843	18.3153678	18.67529946	18.46430482	18.51909902	18.2939462	17.08468583	4
4.699044577	4.699044577	4.699044577	5.284119356	5.477910477	6.511387686	8.077121129	8.813743878	9.107736018	8.477053845	7.483331999	8.789027822	9.2014225	8.231805589	9.135159057	8.618940431	8.561022552	9.065964038	10.04290611	9.847002577	10.80898007	11.04982177	11.8412087	13.26535313	13.34340237	12.91371633	11.57492985	10.48228099	3
8.904322449	8.904322449	8.904322449	9.873857412	13.09305625	14.19775616	11.76140279	11.57518243	12.45969319	13.44794714	14.71775225	15.9123304	15.87408345	14.7292596	15.25506697	15.84383578	15.09543442	14.71301939	14.8450614	14.00854793	14.85307537	14.2328846	14.15878248	13.38493851	12.57313853	12.29836348	11.19852246	12.49386737	1
7.072430503	7.072430503	7.072430503	11.03378733	13.91714561	11.02678676	11.93786672	11.31074392	9.24394374	8.426734535	8.393059779	8.373870579	7.59861682	7.83160764	7.608120699	7.311829872	7.884865379	10.23101409	12.8789355	12.35723675	13.18446813	12.67345976	12.4459833	10.63728239	10.43361081	10.1347555	9.758862738	10.25258324	2
9.179258239	9.179258239	9.179258239	10.33845055	11.43018386	14.97039988	13.49702755	12.78673809	17.02073009	16.62235922	17.33429881	17.51002306	15.2174951	14.45162891	14.93276622	15.31093383	15.00656535	15.19191879	13.79685716	15.38052334	16.23569215	15.70121981	16.7315282	16.42915183	14.83617724	13.1909679	11.66197966	11.53097507	3
12.92397985	12.92397985	12.92397985	13.74243338	15.79456385	15.33994116	15.81422865	17.97521915	15.64843765	14.46208039	13.08923391	12.87911406	13.67638915	16.35975395	15.29307893	14.1583567	13.39083261	13.70202394	15.0527266	14.67777413	13.42666215	14.61183272	15.48829523	13.90069839	12.30998728	11.79717953	13.09534088	12.99094009	1
10.59729478	10.59729478	10.59729478	9.548640488	12.00643648	12.22380163	12.51971396	12.17843168	12.93526215	12.52460051	13.35364991	12.64524089	12.81161009	13.10348588	13.01222216	12.95083424	14.77935713	17.73589051	19.0432344	18.24567857	19.84133716	18.52560526	19.55928629	19.19020878	18.82511124	18.78240982	18.98359744	18.89880264	5
8.491168874	8.491168874	8.491168874	10.31415439	13.8432566	11.63905555	10.27671214	10.81527207	9.389614695	8.811158083	8.53050745	8.146551212	8.000846634	7.69063647	7.746615624	7.796147901	8.201789619	9.82126303	13.33874314	12.31144795	13.0649081	12.7224462	11.88515198	11.72386025	11.64205928	11.20793065	10.4308404	9.749658286	2
11.17164565	11.17164565	11.17164565	11.25792689	11.42539773	11.21941202	11.05636712	11.42118934	11.35456996	12.11373365	11.8654277	12.14148851	12.35299323	12.17945812	12.46333919	12.41423783	13.12026008	14.35999744	14.11067087	14.47250463	16.18625071	16.41502037	17.59685333	19.81490895	19.99534389	20.73989097	20.13673	18.95924741	5
8.281233684	8.281233684	8.281233684	9.01876708	9.139270434	8.952825687	8.924577074	8.684040381	9.474480612	10.15589355	9.906459444	10.36996167	10.28295013	10.36536499	10.65604149	10.93904393	11.39846802	12.42267132	12.8595641	12.84703954	14.90747362	14.74382368	15.16422203	16.34017843	18.1795129	18.68446873	19.49422531	17.81916569	4
4.753007933	4.753007933	4.753007933	3.393840464	3.480148929	3.278580851	1.758805294	2.310934279	2.160968263	2.333567351	3.0284286	4.524528404	5.764820417	6.875090172	8.222761351	8.998725213	8.399729338	7.269427541	6.408053335	5.664199761	4.530941752	5.711033692	7.228162994	7.881702688	7.439928328	6.485719703	5.535543048	5.559388861	0
8.212990881	8.212990881	8.212990881	10.24331867	11.58855291	8.954823251	9.818798143	9.536040888	10.61070049	11.43718658	12.41201731	11.55317801	9.727959267	9.921963818	9.675148968	9.625282583	11.53654776	12.51257119	13.00394114	11.94954435	13.71344159	13.14524366	13.05037897	12.04233685	11.70578535	11.14404895	9.713062734	10.53176711	1
10.5825625	10.5825625	10.5825625	11.86232461	11.81065243	13.4479182	14.89571201	16.56151582	16.98752641	13.43093779	12.28404484	12.26861451	12.4973566	12.30295543	12.59510882	13.69559868	15.34922444	18.12288712	17.66006416	16.46784166	17.29576135	15.61002499	17.21590326	17.53303737	16.12312258	14.72502732	13.61554895	15.02410638	2
11.55220455	11.55220455	11.55220455	12.83859063	14.24694887	12.55939486	13.10943745	13.21144258	13.56212992	13.74372206	13.01148008	12.83427296	12.50894975	12.7163373	12.76284681	14.08215239	15.13453606	14.54992254	13.98556941	15.5116193	16.43252691	16.77168536	19.06964382	19.21783649	19.09404656	19.22777563	19.42398166	18.77747886	0
6.703961279	6.703961279	6.703961279	9.625019805	10.80228208	13.77414507	12.36924579	10.52448023	8.13500018	7.901098514	6.800595613	6.942440003	6.435597073	6.53200692	7.059111488	7.586940539	9.118426942	12.71098463	14.27647963	14.12257221	11.36386955	11.4134554	11.98908287	9.180502744	8.327484598	8.929539826	11.20776153	12.10039752	3
10.74020803	10.74020803	10.74020803	11.45363216	15.16363295	13.88362498	16.57217609	17.21266084	15.36798117	15.36829305	14.31692578	13.89969893	14.2675496	14.43866885	12.62718652	11.26290297	10.68670878	11.33761117	13.36639235	13.81948478	13.34998672	14.27162255	14.43431819	13.79241153	13.25770185	10.39153421	10.64729627	10.64250384	3
11.04773841	11.04773841	11.04773841	12.36318341	14.35198076	18.19010123	16.4282501	13.90109898	14.00062021	13.41415789	12.8886555	12.8784415	12.89308633	12.59841221	12.81251268	12.87302641	13.17003805	14.91433118	18.69696664	19.21341095	18.23737035	16.18133243	16.95823506	16.83803689	15.78748905	15.14969978	14.50695443	15.13250331	0
12.17143992	12.17143992	12.17143992	12.44217226	13.63258189	16.53149651	15.08988053	12.44180958	16.26308851	15.87279533	15.38505425	15.61915211	16.68855993	16.28510587	16.6142876	17.51271909	17.20447742	15.64040953	15.43820806	15.96098102	15.12120564	15.88234276	15.52469153	14.69048366	14.10030218	14.61648125	12.8366279	12.30953908	5
12.16563971	12.16563971	12.16563971	12.76586307	15.60689613	16.87787346	14.69737126	14.96429296	14.74331333	13.06188404	13.05648131	12.03437044	11.62517264	12.87463021	14.25493488	14.43999717	13.96835746	13.97093145	14.69338529	15.47412979	14.34440267	14.92967296	15.73372091	13.17357628	11.84538374	11.90750349	13.08940796	12.87355134	4
8.89598492	8.89598492	8.89598492	12.68560725	12.84240012	12.07397147	12.25998282	9.656425056	8.268895114	8.295694651	7.430315168	6.242555905	5.474960479	5.46255462	5.560734983	5.688540257	7.914077486	10.32952671	11.36167085	12.61919098	9.988971924	9.835548539	9.575055533	7.438062132	7.710707087	7.480438954	10.19663321	10.12599162	4
8.782772403	8.782772403	8.782772403	10.35166942	13.3406714	13.24010476	9.417042327	8.454467771	8.867993156	8.545218518	7.788388085	7.699892413	7.763798458	7.492259459	7.945604267	8.009852881	8.586681399	10.08305648	12.44377472	12.21731432	12.72396236	13.53601401	11.96582618	12.80511932	12.40703857	12.58928465	11.56311235	11.26115006	4
8.399691507	8.399691507	8.399691507	10.24702594	11.53449098	10.13864269	9.113111443	9.092070196	9.423032687	9.397986708	9.053996381	8.383284458	8.101733871	8.102208186	8.459303863	8.767674515	9.732162923	10.5405909	10.54099118	12.78022267	11.49200836	10.63838135	11.43852665	9.569057749	11.38497351	10.70461113	9.352500566	8.381166906	5
4.205174942	4.205174942	4.205174942	2.462548344	3.094242061	2.929355549	2.064908484	3.91208044	3.758047522	2.979682685	2.603518269	2.882513072	2.372403539	4.07662448	4.858641672	5.024408963	6.135292653	6.155199518	5.943392801	5.801888369	6.004534466	6.751119401	6.175857778	6.636089174	6.245226087	5.965121002	5.418250809	5.509496168	2
4.517046712	4.517046712	4.517046712	1.747588199	1.981514538	2.572092153	1.139228785	2.50859022	2.034274987	0.918849336	1.328299957	1.713546826	1.833487266	2.069755462	1.589217149	2.141817417	2.427635074	3.315992908	2.894451365	2.910067578	3.665727957	4.022305545	3.91714157	4.701951911	4.886956621	4.92015848	4.993899148	5.354694789	0
8.634741482	8.634741482	8.634741482	8.322053062	9.126903625	9.194063241	9.055123637	9.081238369	9.266826488	9.811427544	10.00497691	10.60488048	11.75705357	12.41169246	14.03054512	15.096232	16.55655738	16.03610972	16.59484066	15.78052777	15.63026643	14.34367513	15.87565119	16.7736211	16.11574059	16.07018728	15.63334873	14.71323544	4
8.693481054	8.693481054	8.693481054	10.49905344	13.6777015	13.28491211	10.00587187	10.32186962	8.38570762	8.64456761	8.146136267	7.459108065	7.310045334	7.977047038	8.18757817	8.09837809	9.014993291	9.946455054	13.01368536	14.00901109	14.17714085	13.93279208	12.82751309	12.94679264	12.75615156	12.90617961	11.24690774	10.55232622	2
8.465926706	8.465926706	8.465926706	8.776843253	9.18905338	9.08707005	9.263143513	9.208622384	9.349310092	9.505497	9.77893307	10.21301562	10.25537168	10.67881328	11.81569537	13.28014213	14.97586695	16.05472648	16.7475748	15.89985562	14.77060267	13.56184141	15.8037037	16.58747318	15.92311079	15.69223967	14.94407961	14.04620933	1
8.190278274	8.190278274	8.190278274	8.61002628	10.30729707	8.741897617	8.621222599	9.790090215	12.10121236	12.67426666	13.2146997	14.06068765	14.8199696	14.87629323	15.02122417	15.28959885	14.86036622	14.93774974	15.75234815	14.53596562	13.74773174	13.94271826	14.55405209	13.49445504	14.24319137	13.79420621	11.76653746	12.06105289	1
7.848014241	7.848014241	7.848014241	7.227807595	8.113042477	7.955762384	8.069974419	8.249507129	8.71152822	8.924008178	8.723547041	8.798847253	8.745698515	8.564673449	9.134842518	9.03447473	9.193039675	9.942196443	10.68194218	12.28237924	13.54097523	13.18270961	14.21999087	15.14171187	15.45178721	16.77670496	16.42750268	15.15554416	3
9.824125738	9.824125738	9.824125738	10.1403026	10.31768845	10.39647836	10.77493944	10.88196353	10.59445487	10.99636406	11.2571013	11.2323524	11.25579984	11.44058273	11.36674771	11.79595858	11.9101915	13.01895243	13.59556825	13.9129881	15.69388298	16.88577577	16.02371145	18.64151434	18.31109119	19.24744466	19.44216707	17.85295747	2
13.42621636	13.42621636	13.42621636	12.59377475	15.61590069	15.36458097	13.00951463	13.86562088	13.16282299	12.9938603	12.28044924	12.29982147	12.25783814	12.32413475	12.64997124	12.5086553	14.828124	16.23998617	15.29385473	14.4885442	16.21583814	16.56933082	18.48801116	19.4576348	18.74671937	19.46231422	19.36371049	18.30273883	5
7.993409871	7.993409871	7.993409871	9.339761012	8.72923454	8.106845996	8.208696571	7.890122223	7.170542421	7.146084269	7.136802097	7.727420558	7.555782192	6.946060282	7.257071093	6.72461216	7.89398856	8.696656086	7.901647888	6.982800796	6.992681241	5.947290318	5.898716126	5.831288423	5.751544666	5.16217718	5.106394899	5.522376599	1
12.07190969	12.07190969	12.07190969	12.62830105	12.58323412	14.09159424	14.54496937	16.5378056	16.44080612	12.45238256	10.78270657	11.87767961	12.19602857	12.00800534	12.45940268	13.43172167	14.79728454	18.0426769	17.19740219	15.92026753	16.54921809	15.01144226	16.34756839	16.7213916	14.95596724	13.20299599	12.76617959	14.07157016	2
4.13554561	4.13554561	4.13554561	1.93681282	2.571214779	2.18713944	0.694745682	1.928206975	2.066126989	1.051902017	0.698826845	1.874573062	1.924837618	2.226995979	1.77089763	2.22972666	1.8743185	2.407161487	2.885982424	3.521001906	3.870030122	4.615880609	4.214046431	3.954101896	4.824094756	4.957737131	4.62642737	5.319014355	0
7.427056256	7.427056256	7.427056256	7.656052108	7.852765639	7.953822125	7.819649701	8.158331489	8.47755624	8.382824195	8.520414651	8.389589017	8.772889615	9.006870697	9.49278737	9.965812998	10.37838291	10.9592787	10.95202161	12.29003605	13.12354731	12.43257028	13.65001019	13.45070207	14.63505134	15.97754248	15.78669556	14.84454493	2
6.475689568	6.475689568	6.475689568	6.614736945	6.543624237	6.266095469	5.435494388	6.642331341	5.853862779	5.393680753	5.574513584	3.885768099	4.24243699	3.212854118	3.194010386	3.093927202	4.519716973	4.350943167	2.848300623	3.726480707	3.746721097	4.678150285	4.298649695	4.238896077	4.499552279	4.701655943	4.981229897	5.12720067	1
8.855527059	8.855527059	8.855527059	8.424836235	8.740357507	8.602954763	7.904857958	8.029972743	8.184199717	8.947713342	8.981398892	9.485774913	9.690813277	10.29901647	12.24630288	14.14313527	16.00245801	16.08587709	16.17843525	15.97970676	16.03563238	15.10649339	16.93821841	17.63390172	16.89067455	16.69337849	15.82844976	15.12715417	4
7.156415623	7.156415623	7.156415623	8.731732617	12.25721979	12.34205832	9.219563514	8.36399689	7.927318121	7.637795522	7.08673298	6.766265839	7.292834831	7.63102704	7.342885511	7.458671336	8.562656726	9.364704132	11.69189616	13.02928496	13.94078947	13.00497915	12.7648787	13.10620888	12.29268695	13.46549072	11.24107473	11.28041456	3
13.6124886	13.6124886	13.6124886	13.69855307	14.99008325	16.65071535	18.83856479	17.04005525	15.43269477	14.62186447	13.45515294	13.29841661	12.79647901	12.67254552	12.75276689	13.10071589	14.87373005	16.420793	16.37473	17.18710211	17.66254757	15.85210344	17.0726652	17.09528843	16.45125298	15.08744903	15.86812352	16.52802901	5
4.803873727	4.803873727	4.803873727	5.461704002	5.958867699	7.457135161	9.485267222	7.983821191	5.964052793	5.07093852	4.455944912	4.164077034	4.05401534	3.466267053	3.510923889	3.612760442	4.344291433	6.600118954	6.241766023	5.349300553	4.366090614	4.666144265	5.464787778	4.716531961	4.938443416	5.25625682	5.333472029	5.177894846	2
5.944028014	5.944028014	5.944028014	5.147327087	4.766913662	3.799188767	3.940534295	5.082361415	4.152889284	3.304130934	3.559671793	3.340699604	3.242466394	4.040464785	3.936680444	3.514544805	4.608788917	5.2899085	4.718027217	4.552912253	4.770026579	5.11907023	5.928836832	6.797583938	7.512330561	6.954564987	6.176787897	5.779800481	5
5.468158185	5.468158185	5.468158185	7.812362825	9.223682278	10.84105109	10.72929234	9.150324562	7.1860768	5.811170763	5.000168828	5.318840165	5.376701666	5.223382266	5.848860561	6.378477788	7.851839958	11.42612405	13.13652905	12.82872199	9.427100407	10.38345143	10.99795668	8.131858753	7.680349279	7.215312316	10.34956994	11.2899941	3
7.528983837	7.528983837	7.528983837	10.35577523	14.01587542	11.88564642	11.94592362	11.99447956	13.83501596	13.37106402	13.81996377	12.04286011	11.07785543	11.41305304	12.52408868	13.28107945	12.2671361	12.06782403	12.26857461	13.63808158	13.85736437	13.12559849	13.66652429	12.17457642	11.51778786	11.31901047	10.15856739	10.2010272	3
7.516082622	7.516082622	7.516082622	6.931147991	8.235628561	7.478452045	7.661406755	8.660727627	8.439411106	8.596572413	9.119235876	9.41774246	8.810448583	9.509933843	9.101248937	9.393116463	10.33427274	11.61534827	12.58595141	12.57630368	14.63740931	14.54102852	15.80600436	17.08716551	16.48863202	18.40266211	17.85592689	17.10051529	3
4.180520253	4.180520253	4.180520253	3.07714889	3.744001684	2.508000582	1.930824426	2.927276561	2.511270177	2.824773761	2.618672762	2.485184129	2.083641804	3.027378229	2.895577331	2.768637509	5.034825861	6.127972163	5.007250449	5.925330342	5.500431245	4.672201398	4.951058628	4.55935086	4.715352971	5.083750041	5.224443402	5.43808677	2
10.49492176	10.49492176	10.49492176	12.1498796	15.94055705	14.66185154	16.88279397	16.96284541	13.76406106	13.10181199	13.80708362	11.50440504	11.49399957	12.07020392	14.3110747	15.96930413	16.41429684	16.0404086	14.93812421	15.26504176	15.26038242	15.36893722	15.20078559	14.88029184	13.9054396	13.89204387	13.32453713	13.25626081	0
11.2251829	11.2251829	11.2251829	12.18181152	15.56674272	14.64265939	14.24223609	14.984051	12.56804202	12.89796992	13.14770885	13.2974447	14.32263974	15.35679667	14.67348777	14.40302997	14.65319017	13.72771808	13.6847507	13.49423666	13.23841072	13.34087875	14.21928038	14.52370545	13.87647358	13.39644295	14.73951135	13.93440056	0
12.14794629	12.14794629	12.14794629	12.94474963	16.48362234	15.47341486	12.69168642	12.76880936	10.96112327	10.56624765	10.6308119	10.24291822	10.07932559	10.21798201	10.47881438	11.16606885	13.19857235	15.99363524	16.84339982	15.69782423	13.07127585	14.81109945	14.93191594	13.34302026	12.54879915	12.48657947	13.45588978	13.34091903	0
8.076636018	8.076636018	8.076636018	10.43024593	10.66148574	9.937125434	9.803411868	9.278103172	6.688877957	6.23976185	6.602805696	6.253789526	5.264935893	5.125452582	5.633838465	6.302465894	8.042550766	10.57784987	11.48161222	12.427811	10.06049774	10.50268481	10.4782695	8.502541643	8.509839904	7.91117105	9.10396985	9.923549975	4
11.38154802	11.38154802	11.38154802	12.73420541	15.30760326	13.6128382	16.38873481	15.70927624	12.03707617	11.12300473	11.34497716	10.70471441	9.822194572	9.571745712	9.810673584	11.20966056	14.51841692	14.47358147	13.12980739	11.91468954	11.93713081	10.64602467	13.0165325	13.01951403	10.4418761	9.010660148	8.569593013	9.931248462	1
8.969918665	8.969918665	8.969918665	10.00815654	13.19124741	13.33580555	16.12991412	17.31020908	16.87772768	15.04401401	13.86866986	13.61146149	13.99776387	13.79168602	13.64209779	14.26335019	15.42352983	18.40484222	18.60312127	17.6461865	18.95452972	17.22572811	18.47985061	18.78725373	16.94086731	15.68846287	14.28410883	15.64419628	2
9.535507763	9.535507763	9.535507763	11.38294302	10.52745684	10.55403562	11.3210172	10.92224019	10.89407901	11.29297688	11.32506738	10.65663831	10.49274006	10.68885989	11.05844699	11.48110927	13.12819278	14.74979503	16.32405048	16.0503958	18.40542883	17.57045394	18.62342757	17.35554038	17.25724934	17.28965331	17.09410944	16.67661217	1
4.494026827	4.494026827	4.494026827	2.777008908	2.264145407	1.907059868	0.844636468	1.681627562	1.617161492	0.857553344	1.558334973	1.419761787	1.87969362	2.029379474	1.386560123	2.068740929	2.079221115	2.536711625	2.858440595	3.211570474	3.526693501	4.024466277	3.903883445	4.660745579	4.835229914	4.988697721	5.163034137	5.534235688	0
9.363306089	9.363306089	9.363306089	10.14234537	10.02319868	10.09974121	9.954835545	9.619611784	10.57708524	10.56468723	9.905047506	10.6959578	11.01690298	11.21889965	11.38332388	12.00965229	13.30004872	15.70602971	16.47089717	17.21547201	16.96046414	15.3421881	16.06062917	15.68798563	15.90279498	15.10046273	15.12764994	14.66122749	1
8.209062814	8.209062814	8.209062814	8.742758391	10.33695625	11.97202682	13.20898641	11.40547101	10.60471046	8.992406729	8.092462073	7.902083283	7.891497916	7.688883223	8.09633716	8.307367424	8.775702348	12.51307329	13.17496068	12.41011181	13.46522577	11.7828127	11.29129295	11.78385201	10.00729354	9.289404959	12.14423276	12.97048592	3
6.975999751	6.975999751	6.975999751	8.377725975	10.14590349	11.32440992	11.33079358	9.453939092	7.819519921	6.814408197	6.08346158	5.941532709	6.246085637	6.204071597	6.58848059	7.252960867	8.730644198	12.11353934	13.84002373	13.62356773	10.13000835	10.84193266	11.49190454	8.554580819	8.056376069	7.681674421	10.70106952	11.62173001	3
3.982773565	3.982773565	3.982773565	2.531301889	3.071056054	2.76710004	0.111642429	2.983932059	2.575968314	0.894881658	0.948732531	2.130948772	1.928303972	2.718281884	2.249292364	3.048608647	3.049830745	2.90763814	3.415732038	3.317828249	3.774691611	3.984901901	4.189499385	4.707098043	4.825905641	4.94721406	5.048517511	5.413485399	4
10.32541934	10.32541934	10.32541934	12.94336362	14.77760296	12.47118736	13.4546398	11.37861059	10.43451074	10.21831836	10.16542732	8.979206764	9.034650026	9.134615295	9.727352887	10.42951975	12.30141514	14.94136019	14.81793691	14.57534949	14.80405864	12.77867573	13.05471368	12.04582698	11.57356888	11.51786024	12.7937696	13.28433123	4
6.053476791	6.053476791	6.053476791	6.450610317	7.148118952	7.391045359	7.975060644	8.26429674	8.111576753	8.843204037	8.99926046	9.100162152	9.231349665	9.301037074	9.104687984	9.147107258	9.142875231	9.154539198	9.892391905	10.30594177	10.00400217	10.76944934	11.66546276	12.45241816	13.50526259	14.25538763	13.99745263	13.71252431	5
4.59625842	4.59625842	4.59625842	3.497573183	4.07220686	3.511028876	3.355457942	4.126030491	4.543510867	4.162959264	3.634846191	4.393895471	4.377750233	4.544335947	4.516825628	4.923617701	4.833343215	4.964924605	4.943681369	5.508649754	6.67564654	6.152750917	5.504781727	5.603443143	5.896499505	5.750325141	5.569020747	6.117947375	0
7.800882629	7.800882629	7.800882629	7.611684486	6.689570363	5.961868626	6.356522114	6.662673527	6.256278094	6.488248767	5.838631141	5.314669103	5.131868338	4.941851159	4.250114714	3.603953519	5.945672152	6.162922092	4.69704629	5.28786343	5.183198912	5.23945222	4.847997306	4.916624424	5.041170873	4.712945727	5.314953714	5.255729286	4
9.362162833	9.362162833	9.362162833	10.80492379	14.96257935	15.59682561	13.85767687	16.4451538	16.0744838	14.0362134	13.42941583	12.85231356	12.48010781	13.82383723	14.66862505	13.64339233	13.11942512	13.76158757	14.83199894	16.20957111	15.70359222	15.03890519	16.51605662	15.1734184	13.07348064	11.01523979	13.24343418	14.30249167	3
11.19423771	11.19423771	11.19423771	12.42880601	14.13791963	16.54119897	14.27533966	13.65732563	16.07515067	14.15025826	16.23075945	15.63534321	16.48246372	15.69764379	16.18289893	17.41105258	16.54506758	15.03075984	15.08199586	15.56643711	14.72227982	15.22741421	14.95834498	13.88279914	13.85525802	13.77031949	12.57977106	12.01389963	5
8.274257189	8.274257189	8.274257189	9.802918934	14.57286109	15.1635877	11.94155062	10.95652456	10.02194126	9.643818679	9.322778609	8.897904089	8.639904401	8.549584749	8.494555261	8.238753271	8.21496786	8.194325503	9.672009389	12.35103224	12.00445988	13.23419435	13.12510751	12.82560773	12.41926778	12.85100177	12.19294705	11.70662683	3
7.944604114	7.944604114	7.944604114	7.364224308	8.019613893	7.363061098	7.792007128	8.553282664	8.625127236	8.422008776	8.728549048	9.198459241	9.644348099	9.817294673	9.677574321	9.973278025	10.73478605	11.51397148	11.43100144	13.38097134	14.98052531	14.36020573	16.21336929	17.33924271	17.76059721	18.79327703	17.39854983	16.81335734	3
4.059300771	4.059300771	4.059300771	3.707257482	3.162156001	1.799404773	0.811077453	2.060628577	2.168393637	2.096473498	1.358195421	1.733654903	1.814931389	2.209692981	1.940649161	2.407084786	3.313910889	3.676609396	4.092886887	3.665827977	3.812165503	3.786267681	5.459015385	5.390078851	5.591802781	5.87140097	5.0285097	4.895425055	2
7.324743325	7.324743325	7.324743325	7.7724164	8.574919045	9.619107463	9.874298736	10.0567607	10.01140554	9.933480321	9.718765052	9.724392456	9.483375301	9.228833535	9.35238893	9.299035758	9.369395158	9.768730876	10.35424838	11.23837524	12.29148672	12.34520143	13.33284881	14.15945267	15.84413827	16.96845065	16.74137159	14.73361151	1
7.841363568	7.841363568	7.841363568	8.176296028	8.799922207	9.697487209	9.903003679	10.11752491	10.10078817	10.07710793	9.905546528	10.0895772	9.854936249	9.541183634	9.637794649	9.446795963	9.629111149	9.770949071	10.29461318	11.61677937	12.1158427	12.26835684	13.24052703	14.26504272	15.84799174	16.94821778	16.67023156	14.64463053	4
9.540118141	9.540118141	9.540118141	13.40803019	14.9304891	12.20165312	13.01595233	9.039662842	8.856280157	8.547539682	8.44854183	8.329522572	8.131841146	7.976577027	8.033166803	7.98566569	8.775928005	11.63433192	14.2257551	14.15804235	11.49269565	11.66887651	11.20846262	7.981695651	8.218544387	10.09630127	10.45684213	10.03782667	4
9.567293616	9.567293616	9.567293616	10.42042727	14.49395789	12.77999936	13.93771943	14.30770706	11.49056232	10.72135247	10.00809589	9.712347253	9.621752836	9.753315497	10.08990397	11.33708062	12.15942227	14.85700545	17.333641	17.59911005	17.38649056	16.25049745	17.02491938	14.6442899	13.74513629	11.34889791	13.28690323	14.21690932	2
6.819431929	6.819431929	6.819431929	9.648292843	12.09147764	9.126886971	9.57393019	9.527475708	12.00813585	13.22510338	14.75640178	15.05014174	13.44384531	13.96286246	13.81917844	15.39327837	14.74016301	14.76185576	14.86606186	14.63089753	13.95215691	14.25894881	14.74759376	13.33796467	13.37807472	13.56761618	11.18420633	11.52611097	1
8.755429502	8.755429502	8.755429502	12.4853062	13.13717002	11.96744294	12.22197377	8.899448856	8.191455106	7.827248609	6.947439076	6.599802026	6.499445568	6.318044265	6.253971921	6.544742319	7.066024667	10.55393204	12.46574173	10.49077408	11.25605904	11.3952373	10.9109506	8.82390532	8.698010504	8.730543335	9.966098624	10.38517407	3
7.110558218	7.110558218	7.110558218	6.866268853	7.274694184	7.825490534	7.977749156	7.593620224	8.415375191	8.766604838	8.785419629	9.523550321	9.374453522	9.604145125	9.985901638	10.54216055	11.44789584	14.5931722	14.54625212	13.61034267	16.7318648	15.46260086	16.52537627	16.72363871	17.83296423	17.82048358	17.52890111	16.56723168	3
7.07370998	7.07370998	7.07370998	8.976502653	9.850456742	7.743722047	7.006240878	6.242879837	5.846774214	5.513826168	5.170462018	4.786814922	4.50384053	4.698013153	4.787569371	5.359139196	5.490921906	5.191049438	5.850009473	5.999851816	7.635882253	7.663076094	7.974909001	8.562122688	9.11120363	10.14629952	10.84223322	10.2752637	2
9.504774422	9.504774422	9.504774422	10.78117388	15.03683461	13.67915621	11.29599389	10.1790134	9.568157115	9.1434865	8.496368614	8.158992185	8.127804599	7.666702553	7.831497749	8.160555887	9.588362563	10.42728216	12.71795088	13.2604097	13.96068748	12.7929735	11.52346718	12.79651246	12.71324688	12.33290572	11.32723268	10.77126762	4
7.13473257	7.13473257	7.13473257	6.717979243	7.488024464	7.425790052	7.122826638	7.45486339	7.825785997	7.891935663	7.781980265	8.498976423	8.799586958	8.658590221	8.715514775	8.948113678	9.714366615	11.01081808	12.13880944	13.23669785	15.24007033	14.89468818	16.30308982	16.17387563	16.25349219	15.21377737	14.48291917	14.41242812	3
8.529914606	8.529914606	8.529914606	10.54821795	11.51875914	12.79753019	12.7977704	10.47060003	9.356353892	9.202977099	8.077895002	8.159719662	8.243701058	8.274274071	8.54921079	8.773770985	9.6384868	12.00972718	14.00489362	14.14835594	11.92807693	11.43613855	12.14542329	9.055992671	7.940198124	9.053397959	10.74921101	11.46112251	3
8.913155405	8.913155405	8.913155405	8.10584374	8.536958971	9.146661599	9.142357956	9.508748139	9.21776594	9.168014852	9.44861954	10.68212764	10.48969431	10.43275095	10.42025617	10.52976032	11.10751529	12.40107688	12.7993366	12.58865642	14.92416817	14.97933949	15.55858888	16.57387499	18.18527643	18.76302115	19.46959625	17.92861429	1
9.473250403	9.473250403	9.473250403	10.19818473	15.3539692	14.21753893	15.48191934	16.00806341	13.23455916	13.43440368	12.26036864	12.29168031	12.51678516	14.13315145	12.16971733	10.58318468	10.22351607	10.40638323	12.09783823	11.9974657	11.36525064	11.48399984	10.69862397	10.91672263	10.12974759	9.146839102	9.459341244	8.950032712	3
10.80241565	10.80241565	10.80241565	13.50260356	14.50350498	12.77036225	14.45189729	11.7625182	11.01080776	10.25413204	9.871517771	9.447390724	9.046517968	9.098270822	9.009184818	8.999803963	10.61814434	14.28014048	15.30524507	15.67285604	13.12529415	12.68216761	12.47302286	10.08163977	10.13976435	10.23706597	13.53611399	13.67052128	1
3.930453285	3.930453285	3.930453285	6.192382053	7.286905096	7.742479164	8.045959339	8.380583965	8.581212521	8.853576911	9.216382499	9.48956102	9.463892349	9.261599722	9.53045358	9.700144561	9.741016846	10.10713628	10.44398952	10.757138	10.44798728	12.10881739	13.51239183	13.68914272	12.47694558	11.29610979	10.05739402	9.341238623	1
10.49249345	10.49249345	10.49249345	10.67340003	10.89750773	11.80427717	11.7979383	11.25385259	10.67105768	9.950597324	9.596091199	9.865261202	9.837987613	9.692442853	9.429755928	10.09113707	10.86575265	12.7473946	15.35373685	13.97072374	16.00087726	16.19311205	14.8131745	17.44534832	16.73144057	17.46899424	16.36125916	15.18524271	4
9.873933978	9.873933978	9.873933978	9.72719628	9.87102627	9.789285079	10.13013906	10.75100448	9.277949759	10.00481517	10.76417403	10.84494239	11.01723625	11.0280206	11.17781613	11.87328882	11.73470885	12.78995789	13.4093583	13.31445288	14.84802001	15.77179155	17.16821614	19.50316753	19.69276133	20.83374229	21.2123847	19.95487614	5
9.254911787	9.254911787	9.254911787	13.42626522	14.79166946	12.18362546	13.02228821	9.391796868	9.360798927	8.716824488	8.454577317	8.179612131	7.83643624	7.457128277	7.866572747	8.21340254	8.73583985	11.56439211	14.81166304	14.64391307	11.59452563	12.04122553	11.51599709	8.482158123	8.768056326	10.87825836	11.34211069	10.95181065	1
10.00646117	10.00646117	10.00646117	10.2331486	12.72654541	15.26482044	13.53850902	11.64986855	11.97004653	10.83550391	11.43304835	11.30210221	11.4221415	11.6858526	12.51246293	13.66890808	16.4653374	16.9365308	16.88934664	16.63544888	15.46349341	14.10955721	17.75844374	18.04110761	16.97594093	16.79228228	15.91188559	14.73237506	2
8.472466959	8.472466959	8.472466959	9.288776264	9.572969998	9.237914049	8.396902251	9.063178033	9.032136368	9.744801685	9.975852777	9.991370048	10.04090961	9.815283247	10.20171426	10.37782515	11.19613367	14.22841677	15.4880437	15.96760338	16.36019295	16.11112295	16.81088622	16.18296988	15.99694174	16.40455685	15.64129775	15.76332033	3
4.214107056	4.214107056	4.214107056	2.070162391	3.193980184	2.69042559	2.2882113	3.272957706	2.617465751	1.665492691	1.272398969	1.730501239	2.357807717	2.563717824	2.310771124	2.886362578	3.459388844	3.299572533	3.865060628	4.203692897	4.500030737	5.564781697	7.399858821	7.052964085	6.847078464	7.216312561	8.590408799	7.277584654	2
8.986015052	8.986015052	8.986015052	9.31014027	9.028044531	9.521281569	9.596529451	10.5102226	10.65445715	10.51184538	10.32523573	10.28263877	11.75319728	12.08613165	11.30113242	11.47813161	11.09343175	11.20381682	12.79068929	13.15856718	14.10217128	14.06874882	15.43624124	17.39230329	17.90686437	17.97131704	17.6777591	16.82598664	5
7.729120925	7.729120925	7.729120925	8.518711271	8.736983117	9.183817004	8.939170424	9.756790973	8.628847006	9.444393687	9.411260166	8.625885287	9.466375287	9.530620581	10.29603581	10.43190481	10.957945	13.0916428	14.46583298	13.28315507	16.05200084	16.42915204	16.47044108	18.00990646	17.96217664	18.58116342	18.80230391	17.28640277	1
8.37814091	8.37814091	8.37814091	9.227579078	8.586179467	8.458100592	9.567424602	10.09210073	9.791188775	10.0005556	10.28591411	10.68191839	10.24787481	10.04694174	10.36246152	10.59793914	11.36434316	13.44390193	14.65260372	15.07171201	16.87090037	16.99323028	17.96309356	16.97140966	17.0774812	17.00310381	16.44224722	16.15721156	4
8.182945942	8.182945942	8.182945942	9.837637198	10.00073371	9.810159627	9.948149036	10.32007587	10.11562018	9.929832513	10.55426239	10.59304145	10.95647472	11.01720504	11.26429111	11.48149891	12.6373926	14.5173108	16.26574801	16.60579013	17.54867489	17.50337373	18.5338068	17.5189703	17.72337333	17.41775129	17.39994965	17.0281791	4
4.456907492	4.456907492	4.456907492	2.826415411	3.121438588	2.39308117	2.912987549	4.783602261	4.563411425	3.133857117	3.27287485	3.832035811	3.187845538	3.611843541	4.524446304	4.362573599	4.799430783	5.167600084	4.83839122	5.092591181	6.457928996	6.097350016	5.480446452	5.065217072	5.408893592	5.169057542	5.056106735	5.16037909	0
4.372367064	4.372367064	4.372367064	1.884940907	2.949722948	2.786199227	0.05874047	2.358582203	2.718298665	2.014505515	2.507515269	2.185340605	2.019050981	2.582096712	2.555705409	2.849010574	4.23025296	4.600311968	3.708370018	4.248754415	4.211680574	4.618109752	4.63568658	4.600108292	4.882598873	4.800640589	4.886090621	5.227449841	2
7.939305002	7.939305002	7.939305002	9.520274879	9.21574804	8.896182333	8.941155004	8.745540257	8.936357535	7.885990751	7.610657876	7.556057219	7.131327445	7.100717688	7.043239056	7.475794154	9.145992718	11.09600315	9.76903037	9.803977983	9.188815904	7.929520062	8.072768959	7.658492467	6.895419742	7.046431914	5.950428797	5.891561947	1
9.918389002	9.918389002	9.918389002	11.01756126	12.71734097	12.64710823	12.63422924	12.57134578	11.67051524	10.33620447	9.079215888	8.639036624	8.153814448	8.242878287	9.108192547	10.64350083	12.45898622	12.47926281	11.87819058	13.57728562	13.04907468	11.37109212	12.58923852	11.32309932	12.08190379	11.66196156	12.02565786	12.05131173	4
12.22190649	12.22190649	12.22190649	14.16944469	17.19260362	17.02387037	13.32644613	13.19985919	11.86215061	11.97667645	11.17733081	11.30859776	10.45649108	10.78145906	10.38128208	10.77733568	11.82667305	14.35087478	17.06927586	16.39942934	15.4383482	14.755708	14.51209092	13.64429574	12.70766024	12.53598348	12.56316256	12.41906108	5
7.168240251	7.168240251	7.168240251	8.134545158	8.638651276	7.975533158	7.559638011	7.533333251	7.305242748	6.978494562	6.933115722	6.31010207	6.223581942	6.577928183	6.92685455	6.056356418	7.813087376	8.498049205	7.544285004	6.668456297	6.51932431	6.824187852	7.754840275	6.94074864	8.068032427	9.806279048	9.929869173	10.38722644	1
10.5530315	10.5530315	10.5530315	13.27013974	15.24321045	11.89034928	12.21827762	10.7103446	9.48306873	9.06105292	8.324360293	7.955092489	7.746092777	7.486195055	7.59344765	7.664723483	8.287846656	10.6089372	12.52686255	12.80708099	12.22312075	10.97409189	10.77244272	8.778644219	8.333971613	9.323371816	9.618067043	9.542542734	1
5.875747355	5.875747355	5.875747355	6.544206235	6.488796454	5.5423728	7.624378873	6.238637207	6.092304311	7.221575076	6.527577993	4.621909027	4.458682765	5.687354488	5.232684391	5.706696229	7.844282133	10.56476124	10.42250919	9.829183577	8.55336612	9.354877634	9.375485618	7.191987015	7.738197106	6.528764398	6.841084402	7.980206625	0
4.628059834	4.628059834	4.628059834	2.711694252	2.191821057	2.354231858	2.539914501	2.92707952	3.181525624	2.688177767	1.187413497	2.602929588	2.54011551	2.857670213	3.095869881	3.30240455	3.960716838	3.841411534	3.890131947	5.411525722	6.011375391	5.677669054	5.056759986	4.858801261	4.505310269	5.010032438	5.030295323	5.13592948	0
4.703547267	4.703547267	4.703547267	1.890172025	3.317975374	2.928740823	2.867248628	4.390522762	3.859435932	3.17634054	3.029714221	3.749885837	3.717189245	4.314427198	4.375520742	4.313681102	4.642609743	4.74381259	4.232345079	4.87528407	6.560080974	6.054577183	4.929409772	5.065620132	5.309548309	5.177741518	4.617252109	5.000911011	0
10.56741584	10.56741584	10.56741584	11.66894895	12.4934052	15.1294222	15.62695976	13.11311153	11.64213444	10.02022588	9.563040712	9.562778966	9.118852822	9.079735846	10.07104239	10.89687154	12.46897996	15.89935871	16.43493239	16.51809982	14.95656723	14.74802857	15.31064818	13.19611217	13.57039386	10.34955323	12.4244373	13.22059542	2
12.57387148	12.57387148	12.57387148	12.91499387	15.17248594	17.1797526	15.35656545	14.3666355	14.11137323	12.29871891	12.35325615	12.01561083	12.04851371	11.84140347	11.77806219	12.07903576	13.17063054	16.30477161	18.44389343	18.01366382	18.34254892	17.84225409	18.34502464	17.42326258	17.04747466	17.7723446	17.15712725	17.41900797	0
9.671185805	9.671185805	9.671185805	9.814245789	13.35762356	13.76223203	10.20195951	8.67197298	8.675870198	8.534364642	8.380583265	7.173729015	7.341068811	6.679810762	8.364589329	8.46719201	9.229348209	10.06170695	11.55993125	11.98214917	13.66503146	14.17493597	13.50775633	13.90042104	13.85779897	14.24568152	12.33770919	11.94524209	4
9.883647043	9.883647043	9.883647043	11.20129095	12.18047857	14.03193773	14.16928192	15.89708433	14.73289682	12.58741299	12.12490726	11.35842082	11.26469908	11.48175401	11.46501731	11.84229705	12.77849422	15.47220983	16.26490888	15.88137718	16.34161672	14.38704594	14.58009623	13.73967138	12.08667373	11.44704604	13.5132157	14.30631137	3
8.566343441	8.566343441	8.566343441	8.975221595	8.697752309	10.27700946	9.987046758	10.1764159	11.51809602	11.5457782	11.44016575	11.33319332	10.96716846	11.62198089	11.57583192	12.03059498	12.99804326	12.88104277	13.88190536	15.05407636	15.89219607	16.17436489	18.05855872	19.77924434	20.18129649	20.71637546	20.74055878	20.27707345	0
7.863998635	7.863998635	7.863998635	9.695277466	9.263737974	8.419091835	8.994354145	8.763919088	8.770763888	8.392593441	7.394887027	7.420801651	7.322653554	6.975683608	7.161010387	7.452690934	9.101209464	10.94885655	9.63127868	9.421363768	8.625019537	7.483736863	7.58084802	7.144759796	6.515182764	6.124490898	5.898278852	5.797433462	1
5.900238349	5.900238349	5.900238349	4.098017852	4.590352887	4.511182238	3.509082702	3.439433393	3.927604892	4.017686786	5.012261426	6.032426391	6.934917478	7.202403383	7.388085317	7.462056967	6.927578111	5.846146204	6.401859217	7.113043569	7.663626212	6.601639414	6.255575321	7.184925787	11.37635791	11.26425222	8.762856378	8.685216175	5
10.03671739	10.03671739	10.03671739	10.1331311	11.13037851	13.49842318	15.00164717	11.73235796	11.95938792	15.89048195	15.05421669	16.69292618	17.28011712	15.12469963	15.10654987	15.58807362	15.5150287	15.0727482	15.65531803	16.38612193	16.49185642	15.14804231	15.86895544	15.48676931	13.57444847	12.46907434	11.51288908	11.38869685	2
9.177376242	9.177376242	9.177376242	10.22149476	9.730440598	10.31139096	10.75825258	10.24793241	10.70394096	10.8927341	10.86420766	11.20605454	11.16684543	11.50784645	11.23817919	11.78330135	11.54133026	12.81792362	12.91380422	12.90002052	15.11148505	15.16690899	16.21274933	17.64618774	17.55620921	18.30842455	19.09129782	17.76345987	4
12.53596734	12.53596734	12.53596734	14.10843116	15.35960331	15.69892626	19.47915512	19.11131922	16.08321785	14.98620871	14.44684781	13.70359163	13.71958034	13.18670938	13.46209193	14.02087238	15.51078277	17.26422261	17.14740214	18.082813	18.27464652	16.58712833	17.87943786	17.55098079	17.23558957	15.64264167	16.37431049	17.04178492	5
9.811623985	9.811623985	9.811623985	10.55920444	13.55864158	14.34302045	16.3813479	15.62255567	16.10814685	14.21770033	12.56899121	13.01426253	12.58993086	12.2230585	12.77416073	13.37959761	15.59479115	17.58469377	16.84910884	17.77447404	16.8826529	15.63962465	16.89579867	15.93439263	14.53094953	13.70526903	15.37826251	16.41015851	0
9.981707462	9.981707462	9.981707462	10.81641494	9.798302792	9.504031965	9.46267759	9.904248158	10.99849055	11.39515294	11.26295752	11.97970492	10.74786152	11.58536633	11.60716787	12.31841942	13.57275642	13.62732425	13.2496167	14.11577881	16.35622378	15.89834779	17.83175798	18.3326577	19.06457273	18.91433557	18.63058012	16.96446348	1
5.326727313	5.326727313	5.326727313	4.972302829	5.355977853	4.656277386	3.753588193	3.785353063	3.313559243	4.169895899	4.96033441	4.087114088	3.742381223	3.049228352	3.527209559	4.179406365	4.778967707	3.264316152	3.57902804	6.375571751	7.120464183	6.43161508	6.675809632	5.050973564	7.63504137	7.002481077	5.569947702	5.733694075	5
9.92966433	9.92966433	9.92966433	10.93451774	12.85343847	15.96926541	17.02426072	13.8303361	12.61043553	12.75440435	11.98845571	11.89398574	11.55896181	11.70222202	11.62731809	12.04091615	12.19077391	13.04806276	15.2457453	19.08255357	18.72200648	19.21201719	18.23192483	19.79322653	19.09156955	16.52880071	16.50451705	17.71556569	0
12.16093403	12.16093403	12.16093403	11.29521656	10.80302558	11.88101158	11.43043124	11.58101846	12.10249993	12.16920042	12.45870805	12.22150985	12.50149331	12.72637688	12.69720756	13.20471458	14.24978181	15.95480705	17.79417032	17.620783	19.25199669	18.91376344	19.54538632	19.00083688	19.0572241	18.49299466	18.55839528	18.60239878	0
8.177320446	8.177320446	8.177320446	8.350516979	8.549376365	8.488906222	8.750318615	9.031938342	9.040944286	9.241021233	9.343377395	9.601155691	9.907498558	9.663857405	9.80921106	10.11711551	10.18681958	10.38453458	11.00885073	10.95029598	11.58205228	12.6473714	13.40976071	14.80727392	14.97346395	15.86311267	16.72641706	16.18785524	5
4.374978321	4.374978321	4.374978321	3.016740833	2.381688826	2.529589386	1.58659956	2.561475397	1.958637133	0.972016084	1.225418897	1.927037392	1.820355923	1.709311592	2.38236546	2.117704237	2.822299435	2.887269026	3.106536543	3.161627586	3.452019347	3.438550595	3.935924075	4.015266868	4.591284579	4.756284347	5.080174286	5.161678	0
8.196936924	8.196936924	8.196936924	10.46465264	10.67905222	9.916718257	9.75688316	9.243209239	6.713374797	6.206320128	6.338911154	5.97451679	4.834361055	4.975776209	5.51849811	6.162820632	7.967392134	10.59267615	11.4884231	12.42118238	10.06765378	10.50374425	10.48512725	8.564404348	8.570782488	7.893357975	9.125240163	9.943094207	1
5.541670766	5.541670766	5.541670766	3.100121051	3.679841345	3.038249595	1.70237053	2.759812152	2.648283499	2.069035235	1.777801239	1.341860486	2.185717081	2.887001976	2.415133921	2.312772293	2.873831009	2.844150611	3.125730716	3.834584489	3.998617551	4.053942402	4.050714168	4.212050883	5.10707356	5.167094282	5.090034188	5.515940927	5
7.375550628	7.375550628	7.375550628	7.281751147	7.508521232	7.436035107	7.83006916	8.057414279	8.372229758	8.544966906	8.347050721	8.375034718	9.226399291	10.41468936	11.92075049	13.63625137	15.4352734	16.35487672	16.22462321	15.55189778	15.23397115	15.28493147	16.78895975	17.00041114	16.51332476	16.32189823	15.44768279	14.99339281	3
4.117712232	4.117712232	4.117712232	2.416363748	2.865321294	2.596292482	1.438829629	2.855783809	2.801722287	2.283931245	1.802023303	1.628851559	2.65247504	3.330978222	3.812406976	4.049430341	4.095705957	4.690611652	4.996349809	5.728349588	5.366582186	5.283995703	5.25681608	5.38246061	5.259377748	4.907605948	5.260778094	5.66912283	2
5.765324536	5.765324536	5.765324536	5.006778422	5.961204853	5.555201364	6.046931494	6.781832965	5.482119346	4.377296816	4.328401328	3.325323428	3.473158723	3.677581792	2.84709881	3.164433785	4.380093526	5.181682263	5.344627993	5.364814387	5.571739131	7.097984605	7.931499394	7.34579704	8.393407003	9.506431754	11.44112045	10.45086745	0
7.074917427	7.074917427	7.074917427	6.703785231	7.711543024	7.851104832	8.181175981	8.256897957	8.359443031	8.373645094	9.06914979	9.306104847	9.111686373	9.260027474	10.09365182	9.785042491	10.82477972	11.88290196	13.29783883	13.1387344	14.80831273	14.36230704	15.70522956	17.77443576	16.92147925	18.85618827	18.18982148	16.92172958	3
6.709471743	6.709471743	6.709471743	7.587404116	8.441886621	8.194730973	9.161555093	10.03736213	9.782890326	9.434053771	10.17922767	10.3151017	10.0604361	9.951853402	10.29422587	10.41270821	10.93300735	13.37093063	13.47370424	12.94789727	15.46931443	16.62963915	15.55921691	17.92101702	17.92961211	18.63134403	18.85158073	17.29305664	2
11.88451948	11.88451948	11.88451948	11.83432896	13.32211089	16.64757364	16.59357633	14.17260703	16.82056639	17.73866808	13.9310638	14.07200648	12.06593655	12.68506348	12.23516064	12.35132028	13.87355494	14.48305579	13.70594718	14.1450215	16.37706305	16.03673693	15.69224507	16.70636667	15.54834407	14.58985038	12.99179133	12.02648148	1
7.999432419	7.999432419	7.999432419	9.353016885	8.683828446	8.052223321	8.231290305	7.88208231	7.076575609	7.083146012	6.989742451	7.646383243	7.514105335	6.925785323	7.223723912	6.727310435	7.828023364	8.778133519	8.011923149	7.115241146	7.035163225	6.039445099	6.035772211	6.004984954	5.917634515	5.359661991	5.388360895	5.498612896	4
9.179551369	9.179551369	9.179551369	9.249698323	9.081088391	9.294152711	9.597586203	9.65336299	9.605494638	9.830435982	9.764538724	10.0894699	10.82834808	11.22855713	12.62336635	14.80095379	16.66866492	16.11288736	16.59098112	15.76267793	15.82699388	14.73610205	16.41277347	17.19608019	16.42434094	16.34278237	15.87310846	14.92986044	4
