# Supplementary material for: ELM-KL-LSTM: a robust and general incremental learning method for efficient classification of time series data
Source: PeerJ Comput Sci. 2023 Dec 21;9:e1732. doi: 10.7717/peerj-cs.1732 (PMC10773756; doi:10.7717/peerj-cs.1732)
Supplement: Supplemental Information 2 [file peerj-cs-09-1732-s002.zip › raw_data/CASIA/201liuchan_test_random.csv]

0	1	2	3	4	5	6	7	8	9	10	11	12	13	14	15	16	17	18	19	20	21	22	23	24	25	26	27	28
12.46825266	12.46825266	12.46825266	12.49160719	14.85067299	14.37489736	15.01820028	18.20062779	16.5945838	15.8347948	14.01936792	14.2504491	14.15680279	15.69556413	15.25650285	12.84016726	12.29479833	12.52173502	13.7089296	14.70651902	15.06624381	15.6311152	16.67957932	14.82512309	13.85809079	11.37281692	12.34372982	13.57723987	3
7.388400839	7.388400839	7.388400839	10.2141145	11.99055633	9.627563149	10.17395005	10.01612516	12.5386821	12.7269857	12.69604354	11.97960624	10.33406569	11.25485237	10.62542631	11.27661765	12.63427732	13.27034607	13.06706005	12.52949861	13.90853227	13.21735591	13.11871041	12.06399382	11.68591721	11.57310768	10.07178766	10.95649846	1
6.720524839	6.720524839	6.720524839	7.207225428	7.318249614	7.917628911	7.989705837	9.203567977	9.272034898	8.958196425	9.147077664	9.389822652	9.201339205	10.12274072	10.8041588	11.51198055	12.78633527	13.62407475	13.49536616	15.75815466	17.27215511	15.74845578	17.33316367	17.31709196	18.32085532	18.25077646	17.23248671	16.1722403	4
5.217655874	5.217655874	5.217655874	3.947419012	4.661613427	4.420349236	5.028301141	6.158047624	6.04832561	5.008253306	5.761362881	6.328796381	6.863119384	6.742290144	8.372256254	9.156237521	8.286374011	6.47543242	6.551685686	6.791831345	8.353623163	8.988544863	8.341698391	7.684670503	7.541656644	6.664337205	5.800975109	5.858852796	5
11.71646627	11.71646627	11.71646627	12.51831436	17.07168608	17.67143629	14.35419572	14.71896381	13.98336072	13.55266218	13.60573367	11.7820675	11.53774058	12.00346369	12.51296562	14.09073945	16.00109399	16.03658364	15.70185756	13.7134436	13.48823998	12.57369805	14.54430567	15.33104152	14.98739123	14.00438205	13.13876674	12.04466181	5
5.449450371	5.449450371	5.449450371	3.992230401	3.951202466	2.971254774	2.17699117	2.52108346	2.253770707	1.830761933	1.625990135	1.546396161	1.856899673	2.103181041	2.305277836	1.70425973	2.680357265	2.915359233	3.003494106	2.951517084	3.426652289	3.631189319	4.372783446	4.466543987	4.888806608	4.910660301	5.250729702	5.192322399	5
12.08546869	12.08546869	12.08546869	12.63265191	12.35176847	11.88229298	11.93085799	11.7499603	12.08841992	12.24321813	12.43260177	12.56985559	12.7952099	13.03761724	13.23661336	13.49544413	14.5649027	16.32539071	18.00212727	18.68803264	19.612205	18.3027141	18.42362598	18.55897828	18.27699052	18.14452243	18.38778328	18.45683494	0
4.303406874	4.303406874	4.303406874	4.22078021	5.179253402	6.243828502	6.302097825	6.491307341	6.45773964	6.457597452	7.197416371	7.023430948	8.113961908	8.370191583	8.838753147	8.929612522	9.18559534	8.853711912	9.702615098	9.904402867	10.82704918	11.43633035	11.60723625	12.61855298	12.7592904	13.3596689	13.3479207	12.79179118	0
8.765955527	8.765955527	8.765955527	10.82880429	13.9173743	13.66567085	10.06591404	9.273526978	8.516763825	8.682278281	8.266633076	8.379669903	8.183562599	7.684103603	8.279878856	8.329768839	9.610650382	10.62339984	12.18927893	12.53629562	15.00376936	14.43699805	13.13461278	13.15178187	13.87049088	13.55155414	12.02843397	11.48156587	4
8.139035055	8.139035055	8.139035055	11.44670208	13.18664056	12.04036409	13.33606087	10.5971887	9.762489732	8.53993278	8.502518075	8.879221941	8.685764449	8.857517651	8.92911716	9.457200888	10.01182031	12.81435709	14.93201123	15.75076443	14.56472913	13.53433801	13.73747716	12.90009977	12.47344159	11.29740278	12.10526627	12.74817017	3
4.137618618	4.137618618	4.137618618	1.977344753	2.563302911	1.96961111	1.164339021	1.777464739	1.720788665	1.635420013	2.096891734	1.695576096	1.764839834	1.64765218	2.235970162	2.418463478	3.131367405	3.595083333	4.441177481	4.151712299	4.00873493	4.494626379	5.007050257	5.561170358	4.903039777	5.129195613	5.016692508	5.248327496	2
8.059460974	8.059460974	8.059460974	8.444602629	8.871310694	9.470817598	10.95852396	10.88346196	8.936851024	7.865046148	7.503781923	7.031501075	6.503434892	6.496415502	6.987026146	7.56159982	8.42038227	10.81385583	10.28107774	10.26835988	10.907398	9.630259071	10.15751335	9.712934612	8.209743108	7.613109412	8.975480651	10.67677995	4
5.369768497	5.369768497	5.369768497	3.84968629	3.618476959	2.958961448	1.528202961	2.615160929	2.661744239	1.674431086	1.378496953	2.22588911	2.156343712	2.102838391	2.276614636	2.810963415	2.991039545	2.767945529	2.826119311	3.627543119	3.749962304	3.923878449	4.331932567	4.226829052	4.790320088	4.840884608	5.15293359	5.270701244	5
5.215849281	5.215849281	5.215849281	4.778866685	5.491572896	4.475511809	4.758576477	5.699778474	6.539393812	6.580646166	6.432639571	6.432494662	6.856045481	8.015014964	8.888010532	9.443989156	8.650725111	6.81054516	6.671126629	6.709262298	8.180921877	9.126008269	8.790233348	8.254359377	8.076764319	7.585870369	6.39828006	5.194989491	5
5.800574762	5.800574762	5.800574762	5.553986937	6.235454572	6.941449492	7.021097426	7.210073912	7.202962663	7.442960791	7.543306672	7.798701012	8.421077285	8.764872617	8.60265395	8.562699047	9.009269333	9.540714688	11.6787664	11.56895294	13.31737033	13.11910495	15.8687728	16.05910136	16.00591376	14.96740036	14.37432149	14.16153114	3
4.920032653	4.920032653	4.920032653	5.285246321	5.189160191	4.395101541	5.595401065	6.741691861	5.499065447	3.533221956	3.480593533	4.105136879	4.061314602	4.900541998	5.508466933	6.199583101	8.001084675	10.15729601	9.063343953	10.49041498	10.12728924	8.587864589	9.751168222	8.291035779	7.733214819	9.355709776	11.35385514	10.90102728	2
4.433311765	4.433311765	4.433311765	3.02051622	3.266990154	2.701293097	2.833255739	4.276890091	4.445112273	3.763389169	3.209655741	4.061380375	3.727114919	4.422059145	4.719484168	5.433419272	5.143457192	5.118148211	5.002516548	5.314743136	6.728477069	6.875768916	5.799900868	5.228460552	5.520718309	5.666437354	4.836087934	5.13797278	0
5.967412714	5.967412714	5.967412714	4.997451085	5.857840501	5.944952512	6.038252576	7.667409209	7.415518252	7.807646343	8.563219019	9.208551041	8.298156626	8.551082682	10.17353919	11.23707941	11.29162383	9.402502683	9.471171997	10.14674659	11.78090483	12.077153	11.08873163	11.07548415	10.95914283	10.52280014	8.635113449	8.496927084	5
7.653288312	7.653288312	7.653288312	8.721223689	10.66490245	8.86881016	9.001985671	9.509622706	12.46333269	12.94259241	14.00661675	15.074932	14.84752172	14.69995441	15.23285466	15.79364838	14.50291231	14.18254403	14.97208746	13.96926002	12.87042469	14.10103272	13.82933269	12.69306958	13.1679194	12.74074315	10.96207554	11.53098745	4
7.299276208	7.299276208	7.299276208	8.456518344	10.61130418	8.339099895	8.612857887	9.285654409	12.47304826	13.02035881	14.02170288	15.0489475	14.86330153	14.63355128	15.21992517	15.78538063	14.53650263	14.18466038	14.9842464	13.95985585	12.8632118	14.09750374	13.84874091	12.64952842	13.16389679	12.74680199	10.88675622	11.44949283	1
9.685461192	9.685461192	9.685461192	10.61329431	11.79467427	9.614873214	10.40151831	8.909607429	9.077444447	9.00282412	8.186970965	6.925764997	7.032725166	6.86878777	7.061591053	7.527800926	8.829975718	10.9980782	12.4873116	11.5801577	12.73228604	12.01258341	11.70685464	10.16971194	10.76342412	10.37188585	9.020267556	9.511644938	4
6.774403362	6.774403362	6.774403362	7.200106124	7.015092778	7.22996064	7.797874903	8.709835827	8.763495806	8.946530286	8.952678606	9.345380863	9.30148655	9.894592388	10.53037419	11.00053379	12.24623663	13.13233982	12.95695076	15.58185103	17.13321863	15.71035721	17.33543968	17.44558592	18.48817923	18.27301438	17.60193586	16.45676728	4
10.90724309	10.90724309	10.90724309	11.57237348	12.99576264	16.64189538	15.80921235	13.86030012	14.74137896	12.97272752	11.89138452	11.80553754	11.55986824	11.52163566	11.87779576	11.96984918	12.6248913	14.71952205	16.67455293	17.75500681	17.99951986	18.1227086	17.45786845	17.1529745	17.13932101	14.29149325	13.07685347	11.85069266	2
10.83266823	10.83266823	10.83266823	11.45598702	11.49195283	10.34267796	10.69271701	10.6987034	10.51840111	10.61104244	10.85751608	11.07765345	10.9221274	11.37582158	11.31606782	11.88619162	13.49713014	15.73730337	18.15501453	18.40560446	19.18170783	17.63911389	18.13756387	17.7487244	17.7766149	17.19314057	16.94395671	17.09633517	0
7.895728136	7.895728136	7.895728136	7.096370829	7.916917127	8.142446025	8.89268538	8.788001296	8.802122377	8.757519204	9.247001438	9.450203196	9.744941759	9.774167852	9.874662102	10.03144353	11.02197775	13.59010918	14.47504551	13.85343009	15.74799832	15.54347666	16.10641799	19.37595965	18.37324566	18.51680814	18.08973876	16.60996906	3
9.005380192	9.005380192	9.005380192	8.770791057	8.232649379	9.857340315	8.078799668	8.346090973	8.791928568	7.591388302	7.538650261	7.497539488	7.159891116	7.133791287	7.231278209	7.350732699	8.365833948	9.620390114	8.767676402	8.241687672	7.284604581	6.647544396	6.668043593	6.584591223	6.480639539	5.927118421	5.733865654	5.755616661	1
9.12702255	9.12702255	9.12702255	11.67714132	14.10795546	11.24818107	12.42068285	10.95764791	8.968063021	7.792932687	7.383401232	8.292408511	7.358809923	7.746127175	7.577926116	8.139511777	8.9889861	10.20086644	13.3227266	12.71240086	11.80911946	11.14453131	11.11898569	10.19578263	10.39400649	9.719958499	10.01125924	10.58762278	2
8.462132323	8.462132323	8.462132323	10.14055249	10.50840786	12.38078818	14.13722661	15.90007178	14.20020572	12.49348933	11.04758686	9.770818232	10.07552929	10.49568433	11.06854693	12.67874353	12.74175687	15.06752253	15.33579928	15.48737793	15.81890133	13.62358136	14.2968807	13.9028507	12.49179085	12.39211569	14.13525687	14.9242761	3
11.12593421	11.12593421	11.12593421	12.88173617	14.60603753	12.2771504	15.63765188	14.85180605	12.35637746	11.5787985	11.27050662	10.82402498	10.59519546	10.7333473	10.99545391	11.45681059	12.91236136	13.83374893	12.13096775	12.35161427	14.30893588	13.69979058	15.87005342	16.70304718	15.39140021	16.16624373	15.49207798	14.314867	3
5.590247449	5.590247449	5.590247449	4.176744001	5.507360781	5.704239683	5.474003887	6.155393714	6.790406881	6.512702438	6.538969679	6.715721012	6.53048208	6.708722993	7.578016712	7.383276069	7.240262792	7.140786169	8.604082751	8.4630272	9.293988619	9.756266876	9.634573554	10.41469154	11.18014763	11.56760853	11.69749065	12.31157	2
12.78661894	12.78661894	12.78661894	13.30142686	14.50364077	15.91222007	15.63029465	13.46505445	11.99879419	11.54561441	11.65371359	12.02543427	12.0034769	11.8202603	12.80603284	13.0331449	13.4872495	15.75477977	15.97729783	17.89548695	18.66769286	17.64754894	19.66690027	18.50298712	19.11727879	19.11541375	18.44704907	17.20973258	0
5.268954043	5.268954043	5.268954043	3.869564448	3.583981567	3.413036859	2.043833617	2.585268509	2.193142851	1.60776115	1.160786955	1.542499441	1.865702126	2.193103152	2.184801007	2.640802797	2.472071335	2.686536379	3.295492328	3.494521312	3.493717653	4.136771864	4.521934123	4.481388446	4.760077764	4.797042115	5.257505729	5.273612579	5
9.604605476	9.604605476	9.604605476	9.849794731	13.3538106	13.7660757	10.2820932	8.779054307	8.727120235	8.424777201	8.596343914	7.761281537	7.776772498	7.643648213	8.743374472	8.811896501	9.404105471	10.20625669	11.60997012	11.97280499	13.64291613	14.16692315	13.50637449	13.91194147	13.85433551	14.24766634	12.31409704	11.91227036	1
11.25147447	11.25147447	11.25147447	13.49630226	14.89918379	11.41314639	14.52718328	12.30766675	11.20411035	10.35937002	9.879179353	10.20234377	9.995068408	9.781074473	10.35975377	10.57301624	11.38532566	14.65284374	15.82645821	16.17469266	13.88081336	13.26568496	13.31548932	11.05670578	10.68708782	10.91793214	13.80397478	14.02111377	1
4.268492902	4.268492902	4.268492902	2.361585476	3.54502738	3.159357415	0.445663792	2.656472762	2.675406778	1.722891533	1.212673265	2.522336047	2.618612756	2.231296053	2.019400146	3.012160857	2.987752031	3.087057591	3.856214751	4.521745863	4.587041013	5.249859911	5.36771541	5.230881221	5.471177649	5.637960806	5.902009905	5.517854056	4
10.09693337	10.09693337	10.09693337	11.81066491	15.39440747	13.61744527	15.04275826	14.68416091	12.08145205	11.03323979	10.86706048	11.13935733	10.90021006	10.94600254	11.11190401	11.27844481	12.92971794	15.87447078	16.81487378	17.19407907	14.65307019	15.20613551	15.45425989	13.17182004	12.87378407	10.40867497	12.41027834	13.35393022	0
9.040414643	9.040414643	9.040414643	10.36052284	10.49184826	10.44944463	10.73110806	10.51397016	10.88896899	10.85250978	11.23171809	11.51099148	11.6743437	11.83975157	11.77509151	11.80757709	13.50916154	15.48863447	16.9556323	17.04147141	18.42537986	17.40173906	17.69475705	17.01657235	17.1757662	17.09608179	17.08902551	16.46664486	1
9.945813198	9.945813198	9.945813198	11.09780517	10.95806601	10.95492819	11.25759733	11.42644843	11.58466947	11.66926589	11.54911967	11.63320254	12.05909794	12.35788458	12.25758557	12.49759312	12.74889171	13.54690048	12.92840377	14.02974932	15.03043666	15.77557126	16.92253349	18.08863544	18.41102031	20.41012853	20.10254595	19.37325598	0
7.589355342	7.589355342	7.589355342	7.273132032	8.427811114	7.93397705	7.486132994	7.120773409	6.458118828	6.392904306	5.929815284	5.087585197	5.383891336	6.102639028	6.398425278	6.90276447	7.914633901	10.21521189	8.974916537	9.042669704	10.49402422	9.223202622	9.562008702	10.87555538	10.45801496	10.76095167	9.36409995	10.30096503	4
7.076200912	7.076200912	7.076200912	10.49557225	11.6888512	9.346973197	8.862675453	7.672241514	7.265282505	5.217948816	5.849875451	5.241759716	6.070185108	6.138654515	6.507009791	7.140520904	8.623255569	10.46360917	9.967392813	8.030672008	9.545335442	7.890209755	8.159743569	8.83094499	7.467009581	8.231947947	8.692324767	9.242805727	2
5.556383815	5.556383815	5.556383815	4.120505894	4.898273756	6.37337577	5.59476878	7.14418271	7.026961397	7.220576103	8.158667928	7.559068164	7.383858922	8.502053255	9.395164091	10.30780535	11.51081343	10.48548333	9.96366138	10.05972641	11.32922069	11.61631315	11.22447099	10.59858321	11.48980035	11.04450143	8.786974617	8.258476785	5
5.634560114	5.634560114	5.634560114	3.128562916	3.970019668	2.925195338	1.240223166	2.724941327	2.656568517	1.373582789	1.204991664	1.588236528	1.908283338	2.566957026	3.049259024	2.261805187	2.742042818	2.474119987	2.660336154	3.589022662	3.901225123	3.995963869	4.220363136	4.373408033	4.927519207	4.888197605	5.06678141	5.553308757	5
4.120394427	4.120394427	4.120394427	1.788213069	3.076523558	3.207085128	4.065965369	3.550303128	2.667666377	1.652790012	1.094414768	2.046493326	2.012616062	2.272644489	2.286951833	2.780475493	2.753312836	3.113498422	3.66049869	3.918057914	3.723847862	4.187425809	4.924097735	4.493303633	5.533954483	5.961128016	5.871743954	5.153800088	2
8.289612107	8.289612107	8.289612107	9.380292467	8.677484806	9.530541727	9.364864617	9.705873812	9.954349307	9.968351863	10.07076394	10.53424643	10.86828738	11.95259315	13.75805322	16.15705837	16.31968155	15.43105492	16.02810375	15.38377094	15.18991107	15.6889306	17.12907209	17.83461526	16.69336209	16.2440813	15.74330453	14.98985877	3
9.014006314	9.014006314	9.014006314	10.51667502	11.42999968	9.217363911	9.9638367	9.560580715	10.50224869	10.42560885	9.448937091	8.959813934	8.496119888	8.281663885	8.057485944	7.719046846	9.771966696	11.9447177	12.85842419	11.43871066	13.05124978	12.7802898	12.80846946	11.41682096	11.29212642	10.23601599	8.980733072	9.943775233	1
10.15134134	10.15134134	10.15134134	10.6734013	12.3557823	16.34078068	14.68163811	12.16935535	11.74814242	10.60145385	10.19545116	9.609326448	9.878450091	9.610743603	9.863182305	11.18365949	12.71868697	12.1097898	12.20139884	14.07608217	14.376933	15.4111982	15.05604902	14.72660798	15.53954271	14.30753623	12.97037651	11.51215948	2
8.366962755	8.366962755	8.366962755	9.512684495	10.39311582	9.898492819	9.405961949	9.393990643	9.65608601	9.537833208	9.710744438	10.103673	9.713380253	9.920235357	10.2416335	10.91719207	12.85259706	15.13658723	16.0688053	16.97862943	16.79914271	15.1243059	15.11593286	14.61140186	14.8774508	14.53117591	14.26087267	13.81034759	4
13.1182726	13.1182726	13.1182726	13.86332575	15.38784025	17.58994258	16.37802056	12.66341608	12.54732905	12.4367512	12.26917624	12.08051572	11.95995479	11.35831482	11.64679596	12.23640436	13.56588089	16.07247385	17.54373957	16.2814896	17.13739927	16.10119696	17.3254243	16.77619918	16.07727278	15.78460678	15.63028641	15.30636731	5
8.895385474	8.895385474	8.895385474	10.58412468	12.14361831	11.84053863	10.22954893	10.88917565	10.73880446	9.95432241	10.8043805	11.78108252	12.66702358	14.22883769	16.94640935	18.01422494	17.46994493	16.84697072	16.72080364	16.99148679	16.86214304	16.21519369	17.22264325	17.9907625	17.96122578	18.06291131	16.96612049	16.50093828	5
4.696399529	4.696399529	4.696399529	2.364904182	2.52889405	2.244972302	0.60277598	1.553917047	1.556223133	1.289725467	1.631484145	2.111562525	1.914438233	2.876061743	3.853499172	4.172539068	4.316916527	4.645758086	4.719146833	5.341558814	6.155061491	6.34343846	7.237754437	7.657264698	7.941362765	7.996214	6.918310746	5.973856425	0
8.423998868	8.423998868	8.423998868	9.427829764	8.719699632	8.930347354	8.412435895	8.273381431	8.119682225	7.548860663	7.455147967	7.866808385	7.652922109	7.272471395	6.958876447	7.337637979	8.232731879	8.753276942	7.901192372	7.731660998	6.894832898	6.465845501	6.368246937	6.244055843	5.724412034	5.195057152	5.117456149	5.26642591	1
7.965475519	7.965475519	7.965475519	7.996920329	8.164003335	8.350783225	7.972172728	7.841218674	7.800055258	8.981111757	8.835761217	8.751846243	9.468764473	10.37841462	11.62935401	13.49041292	15.24215138	16.06729473	16.85809493	16.20862405	14.87333802	14.34294744	16.06325122	17.2541097	16.38004077	16.26746008	15.7986581	14.6676157	4
7.468460983	7.468460983	7.468460983	8.325419967	8.785707295	8.588412973	8.619158799	9.255332123	8.924211356	9.177091381	9.156761171	9.619277895	9.447100544	10.17584389	10.85538781	11.59519506	12.79182299	13.65119677	13.44803827	15.75924589	17.27879584	15.73695071	17.33214564	17.30583921	18.31881282	18.23376419	17.22123699	16.12167503	1
9.153547501	9.153547501	9.153547501	13.36863311	13.80153603	13.72074805	14.26893527	11.60748463	10.29957106	9.994884755	9.398619783	9.085508031	8.786657681	8.608406597	8.27850398	8.387909784	8.710301415	11.40224208	12.27912936	13.03359134	10.24617222	9.909696967	9.992790731	8.654059168	8.764098717	8.80466167	10.67349864	10.91463378	1
10.3491968	10.3491968	10.3491968	11.62519857	15.18239948	14.66633406	16.76562938	17.4749864	15.23725164	15.88005034	15.05079632	14.36520859	14.13398935	15.02289546	13.35282209	11.67667568	11.93657192	11.97169157	13.58509694	14.1923169	14.29640958	15.41086392	15.85106889	14.43034691	13.88455508	10.78158643	11.03751837	12.18340225	3
11.80810386	11.80810386	11.80810386	13.15568849	13.77130769	16.51178242	15.93507583	13.23977359	17.25838198	17.86551503	14.58414069	15.30996266	12.61310525	13.05647762	13.66010337	13.61352851	14.34269698	15.12317077	13.33427712	14.62338583	16.71787437	15.94919556	15.3623539	15.93137335	15.11437662	14.17150042	13.23850455	12.25303882	1
10.79091342	10.79091342	10.79091342	12.50517805	13.25262395	16.98567039	15.74039789	12.60533714	11.8263556	11.51389544	10.72367329	11.04708201	10.51415693	10.20574399	10.57027233	10.49759229	11.04348038	11.84395435	13.87666183	15.82400348	15.79494308	16.25104585	16.17027223	15.33717091	15.71459948	13.66309466	13.28271029	11.9593731	2
9.027544048	9.027544048	9.027544048	11.85262381	14.35636346	11.31557867	12.00272512	10.98649716	8.762432938	8.402881116	7.714420547	8.156329519	7.305230434	7.236119299	7.296511442	6.984793978	8.521978892	10.38106902	12.62645528	13.82861034	12.49007353	11.53907962	11.9444861	11.29112222	11.49860665	10.83087511	9.912549833	10.11264741	2
9.037466586	9.037466586	9.037466586	12.53744568	13.0554387	12.073235	12.40001512	8.97641483	8.305536192	7.982115871	7.286823454	6.919541884	6.636797331	6.561942915	6.550303163	6.388059453	7.205257681	9.267972477	12.21691077	11.37629509	11.17495821	10.89434921	10.50970439	7.618330624	7.548934599	8.53494367	10.10042121	10.43952859	3
9.991214568	9.991214568	9.991214568	12.02542647	12.90481033	12.56730565	13.68417903	10.58383203	10.06798394	8.627356238	8.282639631	8.22859346	8.163064132	8.240610308	8.779358762	8.458292798	9.769015278	13.12707287	15.28572124	15.59404605	13.20982082	12.79965461	13.10651949	10.67837735	9.969852742	10.53240375	11.78667225	12.74106166	3
4.529379737	4.529379737	4.529379737	3.412003554	2.854659393	2.563210491	1.589793169	2.066301693	1.67006383	0.676122212	0.999423236	1.948292249	1.662703418	1.374334168	2.377673829	2.668521207	2.972534683	3.390214711	3.166074998	3.83998996	3.595849053	3.960814855	4.421044552	4.69244999	4.471481027	5.135480714	5.120572211	5.010410285	0
9.138386003	9.138386003	9.138386003	8.787416721	8.899686584	8.930235344	8.993059967	9.767765344	9.637227083	9.486456369	9.850001487	10.61530783	11.57832201	12.10440986	13.87050203	15.04655236	16.55284412	16.04576383	16.60605743	15.7922606	15.57396582	14.38681039	15.88126831	16.76083413	16.09643911	16.0617206	15.60483595	14.64832529	1
5.92367504	5.92367504	5.92367504	7.256035692	7.652784648	7.0082641	7.07405347	7.385870613	6.865363569	6.450325897	7.039711642	6.625481365	4.746307987	5.62873271	6.365792437	6.749865529	8.637367648	8.528780825	7.09987896	8.927542412	9.375009985	8.205192118	8.646952153	6.810350116	8.061819018	7.501220503	6.316900288	6.469037132	5
10.31144494	10.31144494	10.31144494	12.23702766	12.20531551	15.85281878	15.4703128	12.65497616	11.75467554	11.03643686	10.32529489	10.23604726	9.676285181	9.683546872	9.647461074	10.2752608	12.14465141	15.53156762	16.10157212	15.84318344	13.08414778	14.01842027	13.97779037	11.3139531	11.12717139	10.73310671	13.209405	13.94251796	0
12.61208798	12.61208798	12.61208798	12.83350448	13.43022931	14.59472459	18.31489748	16.87780507	15.46089218	19.67245055	20.26413499	16.13377804	18.16683115	16.47970433	17.57456526	17.03592615	18.03063465	15.64290764	16.05665313	15.76408696	16.61337138	16.97107226	16.75047488	17.61232393	16.97873783	16.43747461	15.3669935	13.3664875	5
11.66911574	11.66911574	11.66911574	12.25466513	15.66088008	14.58249102	12.96765583	13.12491553	11.0751234	10.93790813	9.659530509	9.670994132	9.458685425	9.620735145	9.936651927	10.90548654	11.72291649	14.30302692	15.57587604	16.24490091	14.51281877	13.35409798	13.14967406	11.03319579	10.80663171	11.18690773	12.93704397	13.22804819	1
11.6893493	11.6893493	11.6893493	11.54556102	13.63985918	16.75151522	14.22521327	11.26116089	14.01721709	12.33101616	11.88399499	11.54136965	11.88025259	12.59599971	12.95793896	14.29742706	17.43614421	17.54269774	16.88746433	16.23836301	15.64307039	15.0317719	17.15750528	18.4841087	15.57616213	13.0244672	13.40757156	13.07878438	2
10.24095055	10.24095055	10.24095055	13.358906	13.47628674	13.5433596	14.00618623	10.32643493	9.467989762	9.340483903	8.091939874	7.798138188	7.13210589	7.109206395	7.271147599	7.393829928	8.448903035	10.81744647	11.51843373	12.33452284	10.37972968	9.190875097	9.117708097	7.79183458	7.776279441	7.581332757	10.15395924	10.58664216	1
5.259557215	5.259557215	5.259557215	4.544459407	4.060414929	3.958604898	4.007369625	3.774033024	3.936550725	4.13233263	4.492625278	4.458280842	4.435373356	4.897717708	5.265851168	4.625918929	5.61567978	6.30341242	5.260130176	6.458113037	6.48377209	7.659762905	7.649782561	7.353968873	7.80933213	9.535469044	11.52319565	11.87413794	0
8.765051316	8.765051316	8.765051316	10.43657185	13.349356	13.23575581	9.27684519	8.310337095	8.74468504	8.393513657	7.56918573	7.172933306	7.148968426	7.275191428	7.427174705	7.614405007	8.303796771	9.951344733	12.41957069	12.24042451	12.73492311	13.53410953	11.91969267	12.78711665	12.37695491	12.57898764	11.55363757	11.24943236	1
10.18831696	10.18831696	10.18831696	10.47537835	13.93586934	12.72757792	11.97850982	12.75565119	10.15860483	10.34921216	8.831830639	7.598598237	7.575677	7.587182393	7.460846238	8.390705748	9.49649356	12.60120481	13.85102324	12.47751947	13.30739301	13.3533293	13.12202273	13.18964915	11.78682467	12.04663833	10.79497692	9.575273626	2
4.257348836	4.257348836	4.257348836	3.12864525	3.275431413	2.9454581	0.075454934	2.963554236	2.447830552	0.677739721	0.555480955	1.951396673	1.661029207	2.229783524	2.136100705	1.692468788	2.507566311	3.005883839	3.54055074	4.030358302	4.023788971	4.236563641	4.51682916	4.786170995	5.036889255	5.119654043	5.442169395	5.471368839	4
9.134396746	9.134396746	9.134396746	11.76926814	14.0369264	10.45767483	12.25426533	11.17735096	8.032797573	7.169088382	6.406497515	7.377490873	6.13976365	6.959833237	7.087089135	7.002741501	7.989467764	10.17900436	13.13284288	12.31830603	12.25877868	11.6779277	12.24166283	10.74539516	10.43129329	10.07709801	10.01536889	10.49097505	2
8.824201104	8.824201104	8.824201104	12.44130475	13.07455851	11.55746971	11.73075953	9.148457905	8.547153731	8.318751616	8.057355781	7.756131637	7.524403488	7.268789672	7.339128421	7.301593673	8.07961859	11.18830117	12.70489707	11.84800342	13.33405743	12.0901014	11.56396096	10.03416264	9.628761793	8.740490227	9.86809093	10.72786543	3
9.398607084	9.398607084	9.398607084	9.77597059	9.50316856	9.862976251	9.393006556	9.544344051	9.074691621	9.58562227	10.15273304	10.06056146	10.43334312	9.67257318	10.38837146	10.81797805	11.01987548	13.39063428	16.33117167	14.5312132	16.44246117	16.79849115	16.42196565	18.43705224	18.20820265	19.10980442	18.39259544	17.0834678	1
10.17226667	10.17226667	10.17226667	12.26136542	13.26478533	12.24914049	10.70500061	10.87804048	9.247018393	9.407500704	10.5407273	10.58417298	11.01335005	12.51851926	13.68402089	12.53942234	10.95420895	11.28750866	12.32000079	12.16655812	11.62540317	11.60539088	10.48375861	10.51467532	10.6098148	10.8259579	10.29063846	9.025555596	4
10.93195421	10.93195421	10.93195421	13.61070374	14.51484756	12.08703688	12.58730223	8.606536067	8.725610857	8.237508586	7.959449676	7.496547313	6.587218417	6.720939634	7.220089893	7.742165366	8.917013552	11.95901869	15.07473024	14.48637239	12.18326916	11.63381475	11.30552776	8.747984842	9.502907498	11.28435137	11.92946665	11.5302673	4
12.24547496	12.24547496	12.24547496	14.01781416	15.45105028	18.81142375	18.21439342	14.99470139	16.94553259	17.01004546	14.0736366	14.40908765	16.20878101	16.2062987	13.18717842	13.2233246	12.54132737	12.10210971	12.85988656	15.02508646	13.28229226	13.69489533	15.13316336	14.13465683	14.33986713	12.48398016	10.79741602	11.73178083	5
8.156835328	8.156835328	8.156835328	10.99906743	12.22089117	10.37977119	10.18163778	8.704318638	8.160851427	8.675188011	7.324075012	6.047108576	6.632617976	6.285006036	5.678427139	6.852392	8.713132835	10.46738503	12.57767556	11.77555037	12.92424859	11.78405716	11.65251035	10.67638055	10.61887564	10.14875903	9.222119637	9.60718032	1
6.97182772	6.97182772	6.97182772	8.157718376	9.705972633	10.40641844	10.0564808	9.323498612	7.841333684	7.186792171	6.752030878	6.38759756	6.346972629	6.275245549	6.415607482	6.887607487	7.681329542	9.942238048	10.37353526	8.762604987	10.22057859	8.677671179	7.162956102	8.372576967	7.903247274	7.55785965	10.39572864	11.12413259	3
10.66454417	10.66454417	10.66454417	11.17292593	11.89685178	13.00025878	11.88077529	12.52424842	12.52279096	12.90208673	12.38900314	12.60322117	12.94902815	12.65567513	13.19070857	13.43281259	14.42118251	16.62880307	19.17776272	18.05968744	19.29513779	18.64671594	19.38337249	19.2530916	19.69340035	18.79406778	19.10492213	19.1661486	5
7.816833637	7.816833637	7.816833637	8.284927792	8.316031381	8.461881746	8.32301676	9.145982975	9.275594155	9.49344359	9.707223547	9.828707474	10.49924762	11.04063738	12.22323507	13.92595138	15.43208793	16.21027809	15.92306071	15.35818141	15.58408242	15.78043862	16.81074812	17.50388329	16.90507497	16.52314065	15.62396806	15.276924	3
4.234010849	4.234010849	4.234010849	3.37612057	3.056730087	2.460654225	2.09962695	3.019113711	2.797686419	2.426971293	2.59810657	2.705362501	2.796663815	2.630570122	3.139626991	2.864933002	3.050387452	3.15069969	4.130296788	3.804534582	4.187807608	4.609986579	4.733811566	4.791226458	5.082828034	5.233784791	5.376974377	5.41777888	3
5.890464342	5.890464342	5.890464342	5.169010713	6.674976542	6.28719733	5.540865928	7.656396957	7.258932679	7.556309089	7.883547369	9.095169146	8.164057787	8.364965709	9.651216262	10.72247963	10.95123152	9.79043346	9.559845869	10.04375495	11.33046917	11.53925512	10.84109267	10.95507603	10.89418981	10.2636518	8.41372405	8.707314093	5
6.691363139	6.691363139	6.691363139	8.153195079	9.072339492	10.51976212	12.01007933	10.03843285	6.161932133	6.947456253	7.595007468	8.134964278	8.189436677	7.628484368	6.712628335	8.650800234	10.12652561	11.01039631	11.55336739	12.28180884	12.06007261	11.13128217	12.09293853	8.755663967	8.114555794	8.017514528	9.03371245	9.884034765	2
7.08561535	7.08561535	7.08561535	8.829892997	9.846235273	11.39110982	15.17612122	13.64696495	11.64489404	15.29938321	15.7847031	14.55354314	17.42176274	15.43922542	15.07090723	14.8546472	15.67505197	15.15798752	15.11524467	15.73406472	16.13473499	15.39793442	15.81760416	15.77691331	13.53615515	12.33352181	11.24887229	11.14002245	2
8.989551974	8.989551974	8.989551974	10.99394514	13.92630045	13.65115663	9.8454478	8.931686122	8.095042133	8.183319956	7.807363062	7.914963391	7.781665566	7.53149026	8.13958984	8.189858222	9.602562889	10.67817732	12.17978376	12.54139141	15.00292664	14.43814947	13.13490976	13.1378027	13.87273321	13.56977548	12.03953917	11.48456324	1
7.304724735	7.304724735	7.304724735	6.143855106	4.757779816	4.58161282	5.930910312	7.342394347	5.812178799	5.065871466	5.227588623	4.658959931	4.25737944	3.853647465	3.202818062	5.033959876	6.378813915	7.739072716	8.096003546	8.303387004	7.163307177	6.901529439	6.951422708	6.252403255	6.984525557	5.600054993	5.634660172	5.69796712	0
8.750953219	8.750953219	8.750953219	12.02594573	15.02684695	12.48554681	12.01758748	10.37761699	10.09636689	10.02003802	10.35191177	9.912827289	9.566386037	9.578285996	9.712895928	9.997408337	10.68762572	14.34766917	14.94760486	13.49110675	14.39276545	13.16696809	13.33490346	12.02979001	11.29020068	11.03007687	13.31345501	13.56193541	1
8.563340453	8.563340453	8.563340453	9.107939544	8.504905678	7.276800559	8.630948295	9.554824722	8.060366359	7.602816285	7.665154135	6.948298887	5.785768863	6.146975676	6.482706794	7.226005989	9.475140653	11.3167001	10.03236275	10.27539692	9.240071978	9.272954111	9.369724369	8.38572208	8.061914083	7.490209422	6.484916474	6.690079534	4
4.379448773	4.379448773	4.379448773	2.240813188	3.405388375	3.168922354	1.684948153	3.029250646	2.460861525	1.01055101	0.44218673	2.353080744	2.542596995	2.164542237	2.259007201	3.095269796	2.961360626	3.327662678	3.771713256	4.548324207	4.711919404	5.248047667	5.376409152	5.136661438	5.196633967	5.747820186	6.129592609	5.675272207	4
10.04776085	10.04776085	10.04776085	12.48553585	13.30896158	11.66329299	13.15082174	12.38788862	11.50079909	10.76939624	10.6749519	10.54433678	10.526451	10.48960477	10.36340894	11.06302643	11.87082061	12.69166198	11.84852029	13.69289872	15.26187397	14.10478067	16.38734277	17.49942096	16.9630564	17.48252893	16.5649937	15.8983101	3
4.059446201	4.059446201	4.059446201	3.60797315	2.743835456	1.988833033	0.045724299	2.069115723	1.805287265	1.733977811	1.437106472	1.472081767	1.970608741	2.395260618	2.233013425	2.717640604	2.522208292	2.998415697	3.368657931	3.533840613	3.709907133	4.45707053	4.558902881	4.66270455	4.827551714	4.926137004	5.349909021	5.562925709	3
5.42440863	5.42440863	5.42440863	3.470924162	3.820097638	4.482563955	4.063107038	5.583805119	6.374370234	5.736062806	5.845909834	5.412880381	6.188899644	6.748895394	8.230464906	8.345937376	7.923458778	6.310783218	6.131296953	6.307954817	7.608140942	7.901841839	7.598282423	7.221680068	7.309517104	7.067163469	7.317944443	6.296864065	5
6.652820466	6.652820466	6.652820466	6.05225347	7.777719836	8.77284784	9.494064796	9.309425836	9.614742028	9.472900932	9.183287753	9.307958596	9.255045767	9.056573309	8.961086541	8.970303377	9.142105903	9.280219189	9.665776811	9.794513007	10.90579364	10.86756488	10.87946654	11.87006711	12.77153566	13.78743137	13.40660404	12.18877116	4
12.26703367	12.26703367	12.26703367	13.73602746	15.20075468	11.94261698	14.58997494	13.67245059	12.73978862	11.88587589	11.76238244	11.68579665	12.65246551	11.76659373	10.36101909	9.415932688	8.575664618	9.034095447	11.30447433	11.53805358	9.69380589	11.45445791	11.4546841	11.59162897	9.822424207	8.20047943	9.353700086	8.832797898	1
7.920296634	7.920296634	7.920296634	7.021884566	8.502600334	7.604629544	7.093584763	6.950063046	5.742651147	5.156111467	5.229495697	5.195315492	5.229353803	5.979926371	6.178718367	6.553382235	6.960996901	9.437950354	7.893070923	7.881937063	9.716921343	8.43698188	8.664912713	10.76750425	10.42821169	10.75626342	9.12969223	9.046031787	4
11.98228413	11.98228413	11.98228413	11.48721244	12.16558047	12.22510446	11.95908651	12.10238212	12.46393702	12.43002283	12.71263757	12.82997848	12.72899013	12.87335306	13.11304857	13.14138071	13.45441121	13.99339692	14.29538643	14.83233314	15.38450155	16.22778774	17.39259317	18.3927466	19.15135539	20.33164525	20.5095966	19.74861566	0
11.78139452	11.78139452	11.78139452	13.67950477	15.89166582	14.15582681	15.42568875	14.67846189	12.94267934	12.32974924	11.66436737	12.24893556	11.7030103	11.23471595	12.0236076	14.34437704	15.09442569	13.9967753	13.16004849	15.27572828	15.73789697	15.49385299	17.57091498	16.99918993	17.08937023	16.82137627	16.87708922	16.56850516	0
9.083662167	9.083662167	9.083662167	10.85046884	14.3981335	13.15867717	10.443313	9.748049633	9.096413115	9.002652186	9.219184319	8.891412801	8.540766665	8.188458326	8.148163661	8.461037456	9.314754154	10.51837297	13.60970829	13.09427146	13.07185449	12.44030484	12.08109881	12.04356467	11.78314042	11.94439297	13.17453586	13.0422091	4
9.202530424	9.202530424	9.202530424	8.653021884	9.805121393	9.06369683	9.137240358	9.126315828	8.884801275	8.898105025	9.197079068	8.591706435	7.724872856	8.251410359	8.331559704	8.309383761	9.879471011	10.54327367	9.598077112	11.32507293	10.96977856	9.74266759	10.59963301	8.610337038	10.76512348	10.19088389	9.854992309	9.849771734	5
7.459404567	7.459404567	7.459404567	10.03471948	10.38967424	8.995758837	9.425289979	8.825577697	8.590274596	8.052790825	7.738953859	6.95149915	6.863738822	6.743768002	6.295487645	6.55116775	8.736184012	11.79779512	11.49913795	11.27613048	8.668573171	9.631238155	9.561520102	7.451302583	7.656867114	6.509442913	7.143817458	9.418672139	0
4.53411529	4.53411529	4.53411529	2.226772982	2.82713557	3.053827073	2.453458882	4.003103215	3.509764025	3.001645293	3.291421889	3.785701584	3.428205127	4.306723693	4.456107887	4.102859939	4.643900071	4.749784507	4.245218528	4.609332973	6.373643482	6.327979305	5.114748343	4.878356477	4.989750716	5.020867362	4.717324918	5.037677632	0
10.53423156	10.53423156	10.53423156	11.86926339	14.77678736	12.98555116	14.28400104	14.39501646	12.94418607	12.69868326	12.30303509	11.63090037	11.99582888	13.77814952	14.19868442	14.08971262	14.14264974	12.48920734	13.17198036	12.97857459	12.40031416	12.00240893	11.63097836	12.70613312	13.10197116	12.48409254	12.12212626	11.2689911	3
9.763858068	9.763858068	9.763858068	9.483110839	11.83084888	11.73619417	10.44265256	10.8212114	11.83949751	13.69363989	13.53076322	15.17514903	15.44685391	15.70510609	15.62964593	15.72389458	15.06571497	15.38243111	15.7988492	14.51056122	14.47461251	13.98049453	14.37764594	13.46081804	13.47352168	13.2351605	11.61184493	12.40649905	4
8.659177847	8.659177847	8.659177847	11.32458275	15.21980892	13.75622538	15.81216831	15.35232677	11.90578867	11.27651625	11.26982468	10.75790448	10.40458232	10.1270104	10.56796099	12.36553182	14.81562538	14.65427612	13.9904589	12.53128225	11.92254013	10.72067313	13.27195867	13.43553654	11.45335244	11.57660797	10.17808497	10.09647693	1
7.266902252	7.266902252	7.266902252	8.232935852	9.504932353	11.56499074	12.87924774	10.9991197	9.390034163	8.932130111	8.65191745	8.239749439	8.267660605	8.360138262	8.510478181	9.052406917	10.19713184	12.44363145	12.76505959	13.05563904	12.40776028	11.46583218	12.40416774	9.358777393	9.366088358	7.745803887	9.961069393	11.11798789	2
5.433088179	5.433088179	5.433088179	4.557234531	4.247869558	2.334213387	1.701727444	1.89573645	2.080751893	1.637077963	0.604824394	1.366316476	1.500370424	1.530656862	2.249905543	2.263575515	2.580052508	2.492372987	3.307124363	3.413722305	3.589038874	3.803472848	4.508073691	4.694518867	4.820693215	5.635377606	5.706327048	5.592179668	5
11.51253323	11.51253323	11.51253323	13.62288165	16.74946696	16.49856784	13.63688962	15.69273855	13.53247064	14.24200493	12.80092701	12.17576434	11.69630042	11.86396295	11.96549999	12.43796889	14.08826851	16.29985216	16.06791864	16.55475034	14.23232329	14.41754201	14.63960177	13.0078689	14.21987251	11.52925035	10.48713813	12.55857494	5
10.21432323	10.21432323	10.21432323	13.51234079	14.58825508	12.25275966	12.84279024	8.969729932	9.142287889	7.967805673	7.868622946	7.683641401	7.657893424	7.52358432	7.975980743	8.374911248	9.002076232	11.26773687	15.25718991	14.81142109	12.05225302	11.63986861	11.09529631	8.956956359	9.318635078	11.30210702	12.0308581	11.68831776	4
5.581009602	5.581009602	5.581009602	3.311316967	3.388861966	3.188726386	1.714599592	3.278235329	2.773185802	0.904885882	1.176666732	2.280342852	2.24338727	2.696204513	1.853890752	2.329000039	3.067059329	2.835435726	2.792536585	3.772304055	3.742726408	3.544300773	4.102736802	4.736776497	5.183126422	5.094858619	4.844849159	5.270254826	1
9.097249256	9.097249256	9.097249256	11.13692636	11.98399142	10.38512177	10.57819004	10.77553714	10.55359402	11.25376705	11.19656332	10.77277598	10.06939317	10.75910085	10.76418179	11.99937502	13.85242615	14.73455481	13.44804574	13.28123396	15.3975301	14.6477907	17.36774572	17.3173795	17.63670518	16.8440697	16.32667413	15.69577462	1
4.599858781	4.599858781	4.599858781	1.531876599	1.423069626	1.464553216	0.516010513	1.788772205	1.473743942	1.401252576	1.200586612	2.096394714	1.643589657	1.321857139	2.279729407	2.279312823	2.746506293	2.956571149	3.25747413	3.652699213	3.64224554	3.626798282	3.957181363	4.429483977	4.688609475	4.848480147	5.098124257	5.354683421	0
10.47603861	10.47603861	10.47603861	9.870332638	12.9188936	13.14213042	11.87764809	13.69294604	13.3280331	15.19154613	15.13021616	17.31187586	16.03423044	14.97217108	15.69948253	15.63611384	14.44107323	14.33277451	13.48386345	14.89266034	14.05199121	13.56530052	14.02638872	12.9038284	11.94984064	10.7429564	10.56946591	9.723577138	3
13.40843661	13.40843661	13.40843661	14.02879754	14.92491796	18.85453446	19.1496722	15.90591981	16.19104131	17.64847967	14.43872185	13.77062319	13.36877862	14.83599952	15.3047373	16.29718273	13.74968896	13.87547748	14.32155342	15.18385583	15.66446572	15.43870891	16.79943667	16.03993014	14.07441621	12.64896565	11.89463196	13.49310647	5
10.40677139	10.40677139	10.40677139	10.4752592	10.50016898	10.47472389	10.74543324	10.56124428	10.96041959	11.02623374	10.94706277	11.10537667	11.39125731	11.30817077	11.57518508	11.83397666	12.49909574	14.11398796	16.19807798	16.21021507	18.16067624	16.99431214	17.78591918	16.7290512	17.63842685	17.52686959	16.59597337	15.90645077	2
12.13486356	12.13486356	12.13486356	12.30256862	13.24363202	15.02595666	17.90711551	15.48303192	15.36297247	19.646321	19.92079864	18.3657602	19.27594525	16.73587386	17.79535205	17.43391423	18.19326506	15.86934322	16.22063141	16.10274329	16.2947202	16.78335408	16.78492906	17.0581861	16.26088722	16.33750664	14.15898133	13.31081552	5
6.204657008	6.204657008	6.204657008	6.631554236	6.918769912	7.684601353	8.327078522	8.823634131	8.980628847	8.983388694	9.101910852	9.434998853	9.645122551	9.578627642	9.612859419	9.640625212	10.04155401	10.1017536	10.88135403	11.91280888	12.28185993	13.10764997	14.30033447	14.52246826	13.73211748	13.27969066	12.26482613	12.21924505	4
7.778952639	7.778952639	7.778952639	8.314087782	7.546967545	7.980821125	8.386802091	8.898959707	8.103014724	9.449084862	8.857137949	10.19811575	10.11776665	10.00959071	9.617081657	9.344408264	10.75683728	12.1431668	13.11089179	13.56867938	15.84589994	16.47991347	17.68954015	16.75820293	16.85888245	16.16784924	15.84478934	15.3884714	1
6.699884589	6.699884589	6.699884589	9.443000531	11.77358803	8.991340927	9.285581076	9.761705756	12.95621407	13.41563154	14.03893934	15.23089667	14.23566669	14.56507125	14.88613766	15.73458642	14.75237494	14.45839881	14.56622709	14.14201364	13.53022435	14.05736729	14.43915981	13.16907173	13.13456281	13.23768166	11.4299808	11.57869517	1
8.818977953	8.818977953	8.818977953	12.46292357	12.77060351	11.84442772	11.90746296	9.040513581	8.324168065	7.752728769	6.744062926	6.767771202	5.975049073	5.566204282	6.788815752	7.516891955	8.677465892	10.52462221	13.2582419	13.06931136	10.43459776	9.65195175	9.255841922	7.872352412	8.04851588	9.415799469	10.90510791	10.65813496	3
11.08736954	11.08736954	11.08736954	10.18114456	11.30756776	10.86121255	11.75686518	12.51070455	11.59246063	12.03022755	12.54003076	12.61937675	12.71908936	12.93093694	12.91483553	12.91651638	13.07802241	14.53891212	16.75770308	16.13213037	18.68835479	17.75350545	20.34376198	20.11614981	19.50957526	18.85776575	18.50215022	18.11321037	5
9.990832686	9.990832686	9.990832686	11.86097725	13.62837926	18.04581372	17.2725338	13.90897725	15.78091318	14.4123355	12.4792498	12.29135705	13.39866346	15.24202998	16.16156429	14.55327285	14.54092698	15.83685442	16.66925992	17.67636237	16.12525699	17.58245833	18.21044099	16.48136276	14.08958727	13.6608163	15.21098876	15.58016954	0
10.87197643	10.87197643	10.87197643	11.99957309	14.6374295	12.68036869	14.93504248	15.21297883	15.77900679	16.01172024	16.43960728	15.38658973	14.1448298	13.70862325	14.24864819	15.95814297	14.96143443	14.16337528	12.66722167	14.48459263	14.37302205	13.61027612	14.58631185	12.82907728	11.98436761	11.23574257	10.30521684	12.81295014	0
4.615390391	4.615390391	4.615390391	1.936574731	2.352078452	2.708122023	2.215841115	2.969107828	3.634686273	3.104494893	3.079188893	2.632778682	3.170134203	3.616403881	4.547052197	4.364369465	3.78872901	4.458740103	4.502246301	6.132367212	6.87791439	6.833004688	5.205051296	5.139367644	5.352425341	5.02336768	5.04829545	5.037748109	0
9.061886539	9.061886539	9.061886539	8.592690087	9.522480368	9.30910513	8.92427264	9.349657233	9.264624766	9.260976181	9.894042772	10.73214837	11.13107106	11.19400043	12.3591158	14.2358478	16.2319622	16.85835813	16.6962879	16.94410798	15.59229022	15.84869094	18.84369221	18.64741223	17.59445096	17.71705156	17.12616979	16.2702849	2
10.99665466	10.99665466	10.99665466	11.47511252	11.60091647	11.84158567	11.58229743	11.65068592	11.91214262	12.03406096	12.34982686	12.54409159	12.28450769	12.5534698	12.65655109	12.97145945	13.21188895	13.41962467	13.98611147	14.31239157	15.51254186	16.03346539	17.44581077	19.5329607	19.66645087	20.34410892	20.77335103	20.12953424	0
5.717847912	5.717847912	5.717847912	4.805040215	5.387650926	5.273456015	5.457064487	6.887295487	7.175153362	6.827530959	6.586465016	7.548518138	8.135203759	8.639788734	9.929412152	10.12127664	9.207534212	8.861634492	8.971579411	9.642350967	10.7863983	11.50728009	11.26708287	10.3838741	10.2836374	9.782887947	7.815810802	7.693822452	5
4.532959555	4.532959555	4.532959555	4.095131449	5.917984432	6.782466418	6.354217876	7.706305329	7.03372584	8.294829711	7.969481005	8.669331041	8.866528655	8.95828487	9.129221388	8.964533833	8.919725234	8.774779397	9.2862691	9.596330749	9.50193004	10.66948258	10.47581787	11.90859157	12.08368582	12.74817701	11.8791171	11.16029106	3
11.24188464	11.24188464	11.24188464	13.57415429	14.67561088	11.74212708	12.67955577	8.78490885	8.957575921	8.060545009	7.465616547	7.758528851	7.111005025	6.48783684	7.051139376	7.419255309	8.888471181	11.62469278	15.20642882	14.80820773	11.69637672	11.4270212	10.75365793	9.051340188	9.769506354	11.27159679	11.846764	11.34702538	1
9.16152748	9.16152748	9.16152748	10.40882255	11.45589707	7.818995331	10.13502165	8.797857972	9.343270601	9.475481098	8.897385071	8.001263367	8.10171987	7.84410907	8.279396252	7.970810762	9.339556132	11.09734078	12.03023044	11.22567964	12.58417252	12.45275294	12.35645799	10.31252647	11.27256004	10.08760854	8.506542982	9.304057698	1
11.66239484	11.66239484	11.66239484	12.64180809	13.90471952	15.15090091	15.67500056	14.1138856	11.96815186	10.79382528	10.47464224	10.41599126	9.780769546	10.39822868	10.05162525	10.66900176	11.87330064	14.52609391	13.7372562	13.63558796	15.05522303	13.65652576	14.3570795	15.46517511	14.29159942	12.8047315	13.59186128	14.29297095	5
11.08223903	11.08223903	11.08223903	12.35115877	14.41472773	17.96300788	15.90243862	13.40382605	13.89459407	11.97976796	12.60530816	12.35104894	12.48007928	11.89355928	11.73128065	12.52908831	13.42806649	15.12383912	18.20342173	17.97675394	18.39708168	18.44177165	18.33829457	17.98582303	17.61486273	17.93005159	17.18327581	17.4558983	0
9.912560163	9.912560163	9.912560163	11.93432397	15.28187611	13.18530616	11.25540803	10.27368358	9.371795436	9.115967854	8.539761508	8.398723211	8.053919425	8.014599745	7.927953742	7.557184825	9.362250654	10.36004873	13.10133949	13.62526271	13.17866835	11.52770868	11.25095477	12.4797371	12.44968621	11.97238376	10.65503733	10.10959778	4
6.221657953	6.221657953	6.221657953	5.519164779	6.405469259	6.995244272	6.79258112	7.00811296	7.954363263	7.706989208	6.892606717	7.680799939	8.719411963	8.726461454	8.426502356	9.070732229	9.402751828	10.69047473	11.55396061	13.00426283	14.93496923	14.70804322	15.91132805	16.51802414	17.01095852	17.42669604	17.29390133	16.24221397	3
4.626204916	4.626204916	4.626204916	2.790830687	3.323813197	1.661515342	2.430271623	3.800237249	3.136598361	2.350798412	2.391298594	2.886662459	3.325346997	4.429513001	5.725929225	7.119228081	7.26385906	6.25696026	5.672085766	5.426667244	5.40661798	5.131571282	4.788647773	4.877576886	5.488913508	5.819074806	5.093481661	5.405544262	0
5.910830614	5.910830614	5.910830614	6.790531119	7.11106794	6.725297886	8.528055424	8.0088291	7.182719631	6.548606999	6.354004214	5.788837779	5.460879884	5.366142891	5.883351505	6.51012279	8.446273354	10.87780695	11.49999704	11.96748891	9.61312036	10.59764483	10.63924955	8.706270559	7.891542942	7.663689536	8.904337658	9.797848009	4
9.8666715	9.8666715	9.8666715	10.65371578	12.87498941	14.05952909	11.95438012	11.54402651	13.13619391	12.81016385	13.52305955	15.88784676	16.46536516	15.91510693	16.06713357	16.57742614	15.6079639	14.82245221	15.59572636	14.70894741	14.23089544	14.49424468	13.87596893	12.73429669	12.33288295	12.06114646	11.47196104	11.21236804	0
10.15348662	10.15348662	10.15348662	12.21932835	13.88709567	13.10945822	11.15829133	11.46859876	11.00423289	11.87682957	11.4928065	11.15070944	11.6715017	12.82839623	14.30563754	16.82547032	16.70134517	15.98150877	15.53194586	16.4336016	16.69993492	17.61207867	17.91577805	17.0864042	17.36383229	16.81694443	16.50950695	15.99064621	0
11.1574274	11.1574274	11.1574274	11.37678194	12.21063484	12.99293905	12.66428219	13.00738067	12.72393877	12.90010565	13.47020252	13.08512882	13.23338759	13.51375921	13.18694122	13.9848558	15.16276581	18.03902845	18.67241808	17.70760061	19.4408646	18.45161496	19.03844498	18.56382531	18.34365245	18.64364353	18.47589523	18.52750167	5
10.78356982	10.78356982	10.78356982	11.14551424	14.34806333	13.11065706	14.03263567	14.90573541	15.59637882	16.42348213	17.07111037	16.40948011	14.13972904	14.3149451	14.81453107	16.12840953	15.10979051	14.58924296	12.99552683	12.87655429	13.15899149	13.38619214	13.53726462	11.52490958	11.58634788	11.16120207	9.670548516	12.1653919	0
8.202477859	8.202477859	8.202477859	9.530787711	8.690577866	8.927863639	9.335199201	9.291920474	9.482200308	10.35035626	10.69905765	10.31545099	10.54403139	10.73992434	10.94596828	10.51334781	11.72111688	13.97903032	15.49153788	15.3794993	17.69614019	17.42903687	18.0892052	17.58967421	17.53434603	17.11835688	16.7476708	16.69528834	1
9.3282232	9.3282232	9.3282232	9.997714781	14.6272494	13.49806413	15.405641	15.3643518	12.48631232	10.8555624	11.11258521	10.77325982	10.77126902	11.66748323	12.23643556	13.96753504	15.38947021	15.60648245	14.67543882	13.44764534	12.95385342	12.41043828	14.11414277	14.62834124	12.43600374	12.43353341	11.63941776	12.46325316	3
9.644422407	9.644422407	9.644422407	9.555601197	9.889262423	9.713638501	10.30939444	10.22171143	10.28787547	10.47787789	10.39989129	10.82428603	11.02493594	11.2570874	10.94713494	11.35840939	11.9592499	13.32811634	15.29902469	15.3914541	17.19443609	16.70721901	18.68449086	18.51508714	19.57391712	18.83461116	17.35462155	17.03186923	2
10.25240121	10.25240121	10.25240121	9.800077665	10.51395957	10.2464373	10.84476658	10.5662229	11.0870659	11.21222086	11.16235057	11.27383909	11.37403525	11.52568097	11.73191721	12.22600629	12.91435746	14.4000034	16.37618239	16.59039373	18.60714472	17.56442565	18.88651062	18.32616428	18.56215572	17.99233236	17.21457359	16.67931731	2
5.650673901	5.650673901	5.650673901	5.111323814	6.442232515	6.139657458	6.431561965	6.814685657	8.097371533	7.42125286	8.444131448	8.701184283	7.730412078	7.963446622	10.10135656	10.73189114	11.31115474	10.7076453	9.63665726	10.34900611	12.09132322	12.54670448	12.02765216	11.17918337	11.40146149	11.07288097	8.775717134	9.163925131	5
10.80080375	10.80080375	10.80080375	13.28351845	15.23602971	11.86636842	12.26632506	10.61458962	9.316497064	8.641744165	8.060320347	7.732646158	7.139559349	6.990938891	6.764111025	6.655875246	7.564648768	10.44843903	12.52598258	12.81795367	12.242094	10.98484305	10.80381579	8.945706049	8.560405278	9.365755472	9.717847083	9.596210094	4
9.789560543	9.789560543	9.789560543	10.38302669	11.75882397	12.02618103	11.83078082	12.23140447	11.24085428	10.28550941	9.128032637	8.463027361	8.03633991	8.500417786	9.167925678	10.77243439	12.46113125	12.43790332	11.53414402	12.89981884	12.35450585	11.22457994	12.40091044	10.94462661	11.96544968	11.52895774	11.64238234	11.87874917	4
8.189694007	8.189694007	8.189694007	10.08747402	11.95440139	9.8813304	10.48702987	10.24207257	12.60627749	12.71968702	12.70533377	12.00681492	9.879392432	11.22629242	10.85333084	11.2642164	12.73925823	13.33090761	13.1015496	12.5199967	13.90428926	13.21097084	13.1499314	12.04480861	11.6304757	11.53436334	9.952245966	10.87875152	4
7.674282576	7.674282576	7.674282576	7.312375346	8.432872578	7.968256802	7.442912088	7.104705554	6.29576263	6.445065521	5.730623575	5.072989048	5.385024904	6.240203825	6.517057296	6.868993689	7.918390023	10.21486367	8.943393816	9.015777435	10.4789865	9.221701133	9.57745428	10.87644985	10.43857675	10.7561529	9.386106978	10.28126305	1
5.481299622	5.481299622	5.481299622	4.356252414	4.327039707	2.796337391	1.916954024	2.812899817	2.46788399	2.188509223	1.789413788	1.867557158	1.86162265	2.454017777	2.517817879	2.412318465	2.634277538	2.480880535	3.307264141	3.809817192	3.672466335	3.869943343	4.581749721	5.060777422	5.709546377	6.178006659	6.251340132	6.178144569	5
7.794847734	7.794847734	7.794847734	9.452644985	12.54353673	12.09316153	8.600264668	8.360838685	7.830502888	7.938248667	7.248796274	6.99688273	7.040854529	7.359514356	6.998755775	7.30058156	8.707941273	10.26542736	12.02553463	13.48296933	14.00560335	12.46416501	12.31206397	12.1083771	11.76498056	13.33479495	11.0346335	11.03786648	3
8.378594998	8.378594998	8.378594998	7.861373865	8.493817473	8.710711455	8.846409768	8.997474559	9.379601101	9.583361371	9.555030978	10.02371803	9.966629092	9.838755553	10.25884467	10.28797883	10.83836127	12.07201009	14.0264721	13.74381759	15.9718762	15.59556617	17.14911344	17.95738447	18.67732282	18.90400138	17.86174369	16.90464462	2
7.689042005	7.689042005	7.689042005	8.703101791	6.934613879	6.135022962	7.073928812	6.515706067	7.543538396	6.142863184	6.22253047	4.941017536	5.02175474	5.566635777	5.340035382	4.420430455	6.083413131	6.655943621	5.177993952	5.586239527	5.571431093	5.251620685	4.810973302	4.465800861	4.983056141	4.985512261	5.268084519	4.883030467	1
9.968077502	9.968077502	9.968077502	11.57711255	14.84483942	12.80117296	11.35153764	9.728072935	9.005233473	9.041241658	9.839731282	8.925646773	7.990711665	8.222745138	8.032692931	8.543883362	9.902372233	12.99778195	14.41647326	13.10096201	14.16051577	13.17612202	12.99912697	11.79175259	11.35233306	11.40067832	13.22212883	13.30360467	1
5.534540582	5.534540582	5.534540582	3.046485108	3.526994835	3.142574474	2.012645814	3.017509311	2.604430792	1.858756516	0.990878974	1.772610444	1.79611167	2.750741837	2.448171057	2.530920548	2.756998002	3.070344312	3.2696322	3.53480148	3.841779387	4.269223016	4.304054275	4.140601971	4.799655876	4.842894248	5.234457121	5.052517986	5
8.110725811	8.110725811	8.110725811	8.451152339	9.509990171	9.110648577	8.136916825	9.501961704	9.960808473	10.35893725	10.20270671	10.41806605	10.30156428	10.13082949	10.41598275	10.60638062	11.45046038	13.95212089	15.50659639	15.37442445	17.68347054	17.4545074	18.08393769	17.58400075	17.53261757	17.1387779	16.7612775	16.70242616	4
6.432302213	6.432302213	6.432302213	6.671851364	6.927083141	7.732550276	8.037248786	8.196933613	7.686351956	8.423238464	8.168607663	7.939936593	8.965040709	9.324557228	9.387656613	9.52925133	10.45470324	10.5340178	12.10747368	13.00752739	14.97390452	15.32158552	16.40094187	16.09992975	16.25592154	15.65933215	15.37863386	14.73577272	4
8.924215247	8.924215247	8.924215247	10.49746568	11.64128992	9.921173525	10.22819621	10.7121106	13.29332557	13.59414489	13.80222642	15.09697643	14.50583089	14.52218989	15.13515817	15.5351157	14.59492795	14.45720029	14.85268787	14.12766542	13.00826958	14.16703816	14.33325833	12.90129396	12.71354494	12.5713251	10.91013679	11.49412491	1
9.237096651	9.237096651	9.237096651	10.78617476	13.86318506	13.31166264	9.57291607	8.988416984	8.660433773	7.733531278	8.025819948	8.007159488	7.225673043	7.171463201	7.130475184	8.16852245	8.705960019	10.21036641	13.15467942	12.80750347	12.76361706	13.51479244	11.88587566	12.1876118	11.89973048	11.99265576	12.21772255	11.55381452	4
9.257987089	9.257987089	9.257987089	10.71540685	11.73197739	14.14256627	14.50460721	13.14565647	10.41771077	9.786049809	9.872081473	9.97766271	9.3166519	8.783065119	9.759504287	9.898898377	11.75415684	15.1524714	15.65781887	15.98868396	14.25722596	13.96157132	14.57803047	12.50737384	13.01047479	9.792926574	11.50450369	12.35482339	2
5.837075746	5.837075746	5.837075746	6.389911985	7.103640584	7.753761551	8.246115092	8.709873786	8.930840728	8.908638074	9.079704982	9.434571397	9.54700087	9.454766039	9.519290334	9.670801603	9.995621414	10.13322774	10.82818725	11.78766173	12.403142	13.27663271	14.33534448	14.51814115	13.68466431	13.27942993	12.19156972	12.23464574	1
11.01680671	11.01680671	11.01680671	11.15017022	13.1982185	16.56566695	16.24184144	12.5541182	15.34383943	15.96963125	13.02186343	13.84997163	13.53241551	14.59501725	15.98534137	15.97093833	14.05726641	14.5730135	15.59684013	15.40310208	14.93788567	16.13573092	18.19739822	17.16311848	15.04513458	12.58604416	13.68380921	14.58845506	2
7.887439819	7.887439819	7.887439819	9.061597432	9.652848646	9.601846478	9.618323949	9.900840725	9.961501373	9.932307434	10.48803625	10.7545865	11.00530251	10.98849467	10.85316658	11.56890729	11.67424704	12.92835075	13.6062042	13.59113862	15.48238278	15.54472182	17.29230557	18.3993418	18.5472204	18.78919372	18.94042898	17.52440244	4
5.66419629	5.66419629	5.66419629	4.692763249	5.650073486	4.826556339	5.271903028	6.661568006	7.921105777	6.793712503	6.487491151	7.256696394	7.065900248	8.360350489	9.133472153	9.330951744	8.07403146	7.282104127	7.093962045	6.799440321	8.837233113	9.281414959	9.056098839	8.517058095	8.247375108	7.423871722	6.510444438	5.587400149	5
9.486729632	9.486729632	9.486729632	9.185614705	10.13574991	9.212355078	8.891110859	9.117790005	8.727737771	8.262016018	7.46372409	6.791289324	7.099439009	7.811372592	7.874288881	7.287472455	9.282732921	9.91941552	9.594371453	11.03292277	10.65121367	9.584709781	9.638803303	8.308407526	9.60959348	9.671281147	9.376679072	9.83636155	5
10.75485775	10.75485775	10.75485775	11.98500972	15.71446051	14.05870191	12.80020079	13.06731319	12.36183195	12.65812915	12.68030933	12.30522048	10.85272277	11.27375649	10.93860906	12.39347432	14.18751783	14.37369197	14.10216101	13.61402545	14.76366574	14.05868954	13.99531454	13.22438577	13.75387368	14.23541093	12.42090833	12.47849109	5
7.118143612	7.118143612	7.118143612	7.649394237	6.546311	7.208542596	7.606897399	8.04761197	7.165149194	6.733039751	7.174617014	6.446565059	5.779144692	6.47132841	6.389575024	7.245067046	9.013181217	11.81816547	11.36301919	11.58564949	9.175066058	9.946255173	10.2890918	8.671510794	7.900290853	7.698049287	7.803066969	8.288691072	1
9.689283468	9.689283468	9.689283468	10.78142761	12.15640081	16.38747636	16.70287825	13.77168992	14.73802115	16.07199663	11.73469748	13.97690276	12.60009505	14.70249335	15.51604886	16.16537472	14.10617231	14.15238436	15.57740926	16.40443032	16.36891763	16.099797	18.47836938	17.61189133	14.91914286	13.17662137	14.36817151	15.20253571	2
6.485485619	6.485485619	6.485485619	4.389951443	5.089569519	4.402695675	3.16156406	4.068552625	3.823825419	3.2004741	3.147734877	1.431001211	1.224409868	1.874769003	2.257199564	2.507133014	3.113902394	2.781388143	3.117140932	3.263778645	4.115400177	4.174124296	4.145665226	4.214374487	4.420383162	4.688310494	5.042793979	5.219920895	5
9.847711681	9.847711681	9.847711681	12.39074188	15.47811175	13.12911309	13.70520876	13.35946972	11.65960809	10.77064147	9.785408481	9.794789386	9.500128812	9.130507474	10.05130347	10.66756163	11.31626531	14.2869131	15.83740397	16.584863	14.58427898	13.60773004	13.61676593	10.98909246	11.06271685	11.18845635	13.53445624	13.67484663	4
6.948223524	6.948223524	6.948223524	8.131264569	8.613152918	9.219725671	9.127393641	9.643940282	8.437066353	9.24023152	9.307136018	8.514564558	9.25085664	9.304909834	10.13977661	10.36017067	11.02414068	13.01416406	14.47024014	13.40832422	16.04562766	16.39584412	16.49621302	18.01659326	17.92088456	18.55688063	18.79179054	17.29813723	4
13.25528388	13.25528388	13.25528388	13.12287744	17.12601602	17.55958216	13.42381482	14.25618992	13.90113095	13.0869648	13.1974641	11.66942622	10.49497411	10.81662767	11.79024776	12.59513838	14.81686464	15.48423412	15.10962858	13.738287	14.49840159	13.9265999	15.0631997	15.57708954	15.68170356	14.79738532	13.5750624	13.2354019	5
8.093524065	8.093524065	8.093524065	11.71210298	12.18056213	10.73596924	11.57855346	9.118089813	7.947263194	7.595338189	7.012266626	6.520351414	6.177677279	6.313181138	6.324817603	6.922492639	7.626953485	10.35200673	11.34567957	12.5938666	10.05372223	10.48192886	10.25399923	7.961066878	8.497139674	7.879495967	9.388784922	9.922182319	1
12.63506878	12.63506878	12.63506878	11.47767182	12.13384006	13.91827952	18.04203325	17.6970923	14.44453792	15.97569698	16.77512327	13.21800487	14.69187002	14.07807136	14.46759125	14.11700833	15.35174051	17.36337317	17.36067284	14.96403889	16.74851506	16.94191006	15.48921238	16.83639521	16.2324754	16.53494337	16.6842713	16.08575156	0
9.058606527	9.058606527	9.058606527	9.570462442	9.383861771	9.266460218	9.464025114	9.398415283	9.692096981	10.07611004	10.17798	10.59530602	10.89314782	10.95238614	10.60585093	10.5126516	10.91521515	11.80748507	12.27698993	12.6679459	14.25294801	14.47657377	17.08527431	17.56642763	18.58792847	17.44185782	16.88496979	16.55857497	0
11.23135523	11.23135523	11.23135523	12.80505647	16.24581235	14.12311939	15.92849163	15.96074481	12.33346504	11.44390902	11.37559924	10.81767853	10.56362334	10.2082076	10.25618826	10.48623235	11.89722572	13.34248979	13.28637799	13.87675873	11.39473441	12.6009555	12.96808812	11.30347212	13.13790257	10.79191911	8.745933709	11.92908893	5
8.792477004	8.792477004	8.792477004	9.703581203	10.19391245	11.54893528	13.90123163	14.21800108	12.77809418	12.00427234	10.58524568	10.23746858	10.24033437	10.09939595	10.45534834	11.38409699	11.42200379	13.91049993	14.15212852	14.33692539	14.79276304	12.51776284	12.91602045	12.8133916	11.20546905	10.87119681	13.38333899	14.13358392	3
5.703524885	5.703524885	5.703524885	4.734836196	5.348577293	6.116635273	6.133392253	7.434822628	7.529544303	6.605665871	5.876651862	6.195592846	7.143125117	7.233702707	8.559942514	9.332195311	11.04807664	10.81643794	9.660196248	8.37756652	9.069327929	9.571626456	9.789221144	10.02218802	9.996699519	9.252922984	7.334278138	7.152938874	5
10.50585935	10.50585935	10.50585935	12.62420458	14.57046006	11.94743632	11.28576247	10.3167999	8.222840242	8.737025323	7.861410834	7.614247656	7.148500853	7.451087257	7.162158418	7.149170132	8.775116574	9.679720159	12.09496033	11.9705579	12.89100975	11.63368845	11.28268175	10.53313725	10.16686644	9.49929012	9.125232868	9.215858184	4
8.215987522	8.215987522	8.215987522	10.94502974	12.60057	12.41158353	12.66447915	10.864935	9.810483263	7.767096365	7.491196906	8.956058479	8.438318524	8.279562497	9.436951851	9.317429442	11.14023445	13.57539304	12.87450833	12.52164045	13.73080842	11.25983587	12.07465335	13.1725564	10.78428419	8.71372024	12.02436569	13.00153311	2
10.722027	10.722027	10.722027	13.03057161	15.8210877	13.13603703	12.04307059	11.70730382	10.1940329	9.959742956	9.230805459	9.197926882	8.786995719	9.153253234	9.850631737	10.32538547	10.90876885	12.98568383	14.33165314	13.718193	13.69919891	13.0159748	13.30817641	11.49197837	10.38505663	11.32792082	11.94368509	12.4041607	0
13.29631298	13.29631298	13.29631298	14.79087588	15.9172414	19.16561626	18.5323137	14.88800856	13.99811994	13.46798211	13.17752801	12.95582363	12.62718904	12.51679181	12.38380664	12.58597932	12.81689478	13.25585423	14.87261454	17.69823481	16.68648799	17.62311989	15.80703619	17.47356834	16.16010132	15.33065913	14.21742836	14.75683787	5
10.22180245	10.22180245	10.22180245	10.95130955	12.91892136	16.33198657	15.1187325	12.27876641	13.87240041	14.00318553	12.62666412	11.92073835	12.43278431	13.06063125	15.48945681	16.27163634	15.96963705	14.92841847	15.50788	15.21701534	14.70898275	15.15210659	16.09182521	15.44494221	14.39540767	13.80358646	14.18557589	14.03426419	2
9.683190481	9.683190481	9.683190481	10.55470264	12.61670841	13.09039145	11.40998848	11.80068991	12.63982744	13.85591576	14.88799578	15.92781896	16.00471298	15.22595772	15.52569568	16.18395663	15.00443103	14.55806244	14.83026691	13.69864163	14.51639678	13.96701813	14.21220093	13.44534289	13.03691686	12.88315299	11.6783829	12.65151253	4
11.05821434	11.05821434	11.05821434	13.07788269	15.17538775	11.72797572	14.20290226	13.07759185	11.75247642	10.75908153	10.13146767	10.30107038	10.4579552	10.27640598	10.73354365	11.02475039	11.62539403	14.57871291	15.96645044	16.44363739	14.45607995	13.68623325	13.67923967	10.47574713	10.58613257	10.79602242	13.53836601	13.80388289	4
8.102273743	8.102273743	8.102273743	8.391689194	8.960012366	9.422941269	9.319896224	8.938075816	9.444757859	9.961957273	9.532651789	9.787320546	10.44720551	10.75092709	12.11703699	13.98799716	15.79906861	15.86382221	15.92528506	16.11833845	15.82257938	14.88925965	17.10937642	17.73171318	16.75799092	16.84442154	16.21791761	15.2423289	1
9.851571873	9.851571873	9.851571873	9.910986355	10.22385306	10.00100685	10.67409476	10.86799299	10.90750394	10.61892835	11.16443193	11.12971192	11.29905818	11.31887359	11.41682964	11.95157697	13.76972422	15.45288122	16.76281896	17.47072583	18.6276688	17.02355585	17.02001346	16.41680951	16.63914574	16.77167436	16.09575147	15.76438174	1
8.40650442	8.40650442	8.40650442	9.400226725	14.48342695	12.92733981	14.54113919	14.47460378	10.93874402	10.99932872	10.14506963	10.47954502	10.2390916	10.43523607	10.89937885	11.47923946	12.5209249	15.437415	17.92707777	17.57767547	17.17417831	16.21549517	16.94473157	14.58089479	13.71526713	11.2868084	13.43164545	14.19756984	2
7.802330935	7.802330935	7.802330935	9.875700797	13.01693551	11.14232172	9.597777435	9.19878807	7.941210428	7.566672807	7.27545082	6.664530374	7.210556874	7.328950394	7.644298958	7.88240765	9.039412372	10.52381852	12.36712401	12.41576478	12.02743859	11.20406284	11.36013538	11.15617935	11.27967293	11.96153509	10.36557351	10.47052469	3
10.91303325	10.91303325	10.91303325	11.46713931	13.47820862	14.06588663	16.20110856	13.04720713	12.08059879	10.71394619	10.55950496	10.51166797	10.49916793	10.35931844	10.70937303	11.28567371	12.29477594	15.70114772	16.6220616	16.60876695	14.93652545	14.71922174	15.16024842	13.11883079	12.9800346	10.56095773	12.3263306	13.03231937	2
12.7299993	12.7299993	12.7299993	12.89404704	15.17853377	18.85697999	16.71636448	14.53880496	14.9343345	12.75867782	12.92528673	12.92683854	12.7339818	11.93267273	12.57431635	12.83598507	13.57629695	16.4751124	17.03703937	18.01860506	17.28907205	15.17211923	15.70639982	13.88623625	12.9851031	10.99015762	11.08926896	12.2464908	5
8.071382174	8.071382174	8.071382174	10.76090383	14.25019008	12.39770347	14.78846596	14.53879288	11.98667024	11.35931494	11.22242554	11.13498056	11.27120213	11.42531205	11.75221766	12.20765949	13.11284257	16.07886704	17.95584057	17.45890943	16.68679103	15.87571484	16.58632178	14.10851948	13.28971948	11.55476751	13.32391687	14.04453602	2
11.50632957	11.50632957	11.50632957	12.41267934	14.78024558	18.52021031	16.80977228	13.75383028	14.36107333	13.4483634	12.98122765	12.06342323	12.12183578	12.54170508	12.60408256	12.37611993	13.66628227	15.82737525	16.29973073	16.97343783	16.70138117	14.81307482	15.20743488	14.40861201	14.2702894	13.54796923	12.63001108	12.965989	5
11.16446329	11.16446329	11.16446329	13.56206245	14.67709861	11.7723953	12.68949326	8.894224464	9.066036156	8.393339004	7.694424501	8.071103743	7.643859759	7.256271655	7.619702502	7.912352665	9.169730392	11.68231098	15.20525941	14.79964364	11.70604055	11.39994046	10.78965657	9.09263384	9.761925266	11.2506758	11.86181815	11.35090082	4
11.36282842	11.36282842	11.36282842	11.96719386	15.66589207	14.58560484	12.86121422	13.20693483	11.45964534	11.27668982	9.986801951	9.751010621	9.379071556	9.673765727	10.42341626	11.05156157	11.57377301	14.28299472	15.56394381	16.23321031	14.45715579	13.42837462	13.1899082	10.9636329	10.69081761	11.03376761	12.86041413	13.24616717	4
10.08690429	10.08690429	10.08690429	11.02862141	11.37788309	10.94234714	11.30874675	12.01446029	11.68814742	11.69062714	11.62484407	11.47017694	11.24531316	11.7686578	11.81600373	12.22906107	13.32948954	15.18918489	16.68040757	16.68412157	18.65689185	17.57021857	18.59210371	17.41449196	17.33357507	17.08904988	17.22127967	16.49233288	4
3.833578889	3.833578889	3.833578889	2.448378742	3.307503133	4.559887915	6.736540211	6.031250405	4.328176826	3.427156298	3.073179357	2.707845576	2.48117167	2.251768374	2.323286161	2.762116191	2.889270065	3.664637776	3.632222584	3.350878161	3.344284577	4.18424942	4.754978197	4.543206283	4.956424314	5.076648148	5.63634436	5.258286024	2
8.439996839	8.439996839	8.439996839	9.384794509	12.84437324	11.69305919	8.866739907	8.930967916	7.694863504	7.750616904	7.872015552	7.284414805	7.246498314	7.918777753	8.088039223	7.880785834	8.968868178	10.459457	12.40025858	13.47766306	13.52752428	11.95088569	11.77255355	11.47802353	11.8484265	12.97673391	10.86633182	10.71338045	3
4.188566075	4.188566075	4.188566075	3.205033937	2.754973723	3.020038715	3.042004662	4.141661595	4.112289427	3.853528893	3.490006342	3.647378125	3.825871207	4.81614097	4.910632547	5.189346579	7.076567152	6.702741391	6.61275573	6.007344106	6.073662221	6.508992195	6.212776848	6.785665035	6.307006472	6.039577068	5.394497332	5.131409308	2
13.26111921	13.26111921	13.26111921	14.1913548	16.15850573	16.23105442	17.99478367	19.21178145	16.38003187	15.12730436	14.50070739	14.5540242	14.0348191	13.04819891	13.35798148	14.26927973	15.60833943	17.95483035	18.19536067	18.74398306	18.84741059	17.30149715	18.51169618	18.03295919	17.25646043	15.72132635	16.36835947	17.14137937	5
7.655492782	7.655492782	7.655492782	7.770015007	7.928291574	11.8375216	15.16224887	13.09804652	12.39711643	15.49633679	15.29449016	15.90984357	17.59222842	14.90075267	14.91500759	15.14789531	15.8226028	15.02454869	15.16792321	15.94787547	16.32584714	14.95720568	15.911739	15.58356915	13.12537244	12.03996149	11.32621517	11.06527454	2
13.81639562	13.81639562	13.81639562	13.84550553	15.21605622	18.78826421	17.37792368	14.37342583	13.62012802	13.15640259	12.48691752	12.06137184	11.65462339	11.31521391	11.03091705	10.62778692	10.54003693	10.92765927	13.87631141	15.75060102	15.80297765	16.36505855	15.29117349	16.57269266	15.39148835	14.59533184	13.1411803	13.71488711	5
9.185471083	9.185471083	9.185471083	11.40164751	14.84079664	14.75061488	11.59762084	12.91606352	10.84066726	10.79296481	9.934213392	9.784396134	9.326599854	8.807936937	8.792156874	8.703537984	8.743111072	10.21166438	13.02811576	14.77511645	13.60283322	14.37283332	13.69504038	13.44439392	12.8877149	13.26265751	12.94937847	13.24000395	3
6.483762356	6.483762356	6.483762356	6.910243923	7.157535017	7.338144675	7.244533932	7.492273052	7.768939865	7.724290123	8.261172746	8.561493402	8.580704378	8.947991439	9.277803099	9.51691968	9.738699006	9.560213717	10.5449101	10.74349303	12.12748911	12.27327717	12.92412768	13.64484963	14.3048452	14.80313765	15.28568168	15.44300586	0
9.631764632	9.631764632	9.631764632	9.28328517	9.709626109	9.683042259	9.812825413	10.22258452	10.4834044	10.38652818	10.24495266	10.86972541	11.42476466	11.19426755	10.79913152	10.94276426	12.17400038	12.7383577	13.26694305	13.76147202	14.39795305	15.1275082	16.15686043	17.67869403	18.17845015	19.78514547	19.71939601	19.05593826	0
7.276183061	7.276183061	7.276183061	5.574901958	5.392645635	4.971340158	3.287168294	3.866268467	3.359984397	2.852800803	2.449942828	2.395856481	2.753013877	2.845410178	3.008000472	3.412625706	3.411858791	3.960878201	3.840063526	3.830705504	4.82375793	4.445726285	5.42546833	6.200314611	6.562220471	6.292024705	5.651510461	5.726211449	4
9.552069709	9.552069709	9.552069709	10.58458975	11.7949391	9.666307436	10.39214733	8.824677745	8.972398111	8.973133923	8.278065244	7.000292928	6.670918651	6.35856153	6.36548831	6.951501442	8.664227501	10.95807676	12.51590366	11.60736152	12.74945339	12.02544017	11.71855646	10.18068398	10.7635504	10.39819239	9.054805708	9.599619693	1
7.500515887	7.500515887	7.500515887	7.63430655	7.336499707	8.096759045	8.101348601	8.272700942	8.420815168	8.542527842	8.190755914	8.612154369	8.599276022	9.298188644	9.392863165	9.301747263	9.274389996	10.00942535	10.42630084	11.17755566	12.40765612	12.55175219	14.75102139	15.88210535	15.16197759	16.49709425	16.67647466	15.78244541	2
9.088896399	9.088896399	9.088896399	10.54747724	13.16503745	13.80141056	13.01698981	12.53462858	12.24682902	11.69865161	11.82420014	11.37165301	11.47625899	11.07752873	11.38393085	11.95192657	13.63895656	16.71754604	18.28249113	16.72034242	18.69486361	17.78912055	18.86298463	17.51378505	17.50803157	17.36916548	17.10766016	16.60388663	5
8.457519134	8.457519134	8.457519134	8.381539954	8.868879372	7.604094379	7.674657479	7.604515529	6.751268846	6.960159258	7.137766476	6.648269796	4.941648446	5.961299602	7.218304891	6.828510124	9.232951586	8.982474674	7.756449495	9.680066863	10.01114809	8.827845289	9.191272738	7.633980551	8.719583484	8.355638892	7.00995446	6.778891167	5
7.389427787	7.389427787	7.389427787	12.92417342	13.2271712	13.03192529	13.43009884	10.5683176	9.456855867	9.476322355	8.002976867	7.579511278	7.091728776	6.889413718	6.431259749	5.780504545	7.859722212	10.64754221	11.48748094	12.32923365	9.927099344	9.612229285	9.474541748	7.65429412	7.78941809	7.383659363	10.15484125	10.30214679	4
11.77837285	11.77837285	11.77837285	11.59560253	11.63658775	11.78727569	11.74035037	12.03154703	12.36469122	12.55842647	12.62804515	12.39868392	12.57112388	12.74413273	13.04603766	13.44706915	13.5190227	15.6408392	17.38046545	17.20414389	19.18927024	19.04414427	19.90758608	19.28756555	19.30048632	18.64620769	18.71236451	18.97037532	0
11.69299114	11.69299114	11.69299114	12.24984287	14.05510866	14.8109719	14.06482659	12.88737751	12.25259535	11.23695169	10.12348224	10.90056888	10.83108646	10.00060325	11.34377768	12.52759079	13.17448456	13.62134424	13.59619536	15.29618496	16.5115763	15.27386198	16.67942095	16.91503041	17.48722421	17.58783526	16.03211007	15.25745512	1
7.501931685	7.501931685	7.501931685	7.763900639	8.184407202	8.152229032	7.966991672	8.586233615	8.350790784	8.770749101	8.993489821	9.449973872	9.525552347	9.506510244	10.05972552	10.34498542	11.30693602	13.44857721	12.99875775	14.90086077	16.24960164	14.62638427	16.27745202	15.97308127	17.13428734	17.95264187	17.29763786	16.48879109	2
8.561438306	8.561438306	8.561438306	9.001871382	9.243522137	8.854831852	8.758142422	9.058932582	9.093224753	8.566244011	6.748347014	7.26050944	7.264236612	7.09080743	7.455215149	7.267490124	9.146508379	10.68506721	9.157571504	9.083476799	8.295703891	7.595365795	7.477897704	6.786225167	6.305869998	5.822184095	5.754147544	5.681083117	1
12.18692455	12.18692455	12.18692455	13.20775598	17.05593629	15.5529633	12.77872022	12.39088051	10.79220289	11.13391199	10.43838404	10.24919564	9.650387014	9.492722267	8.911248295	8.950133175	9.156490687	12.15288414	13.31799332	14.05710921	13.71558351	12.59397327	12.32212079	10.52275275	10.43480347	10.57023892	11.80128236	11.82617726	5
5.965283659	5.965283659	5.965283659	6.268362254	6.603387455	6.083303404	6.32764314	6.839539778	7.606810094	7.837543833	8.599437235	7.91297	9.215978973	9.334506587	9.110606222	9.363157117	10.49781231	11.1183882	11.31792836	12.34674037	14.04997128	14.3293364	15.92826045	17.64722172	17.56597814	18.72932112	17.44084917	16.70704584	3
11.61355942	11.61355942	11.61355942	13.18317513	14.18319454	15.2093917	16.13324608	13.33350359	12.51099325	10.84105786	11.03057466	10.82931689	10.4728692	10.36800986	10.12519321	10.21550448	11.04118297	13.92401093	14.66881782	15.26293524	12.24046213	13.37065671	13.54833442	11.59873458	11.42114455	11.22394218	12.57929311	12.96496068	0
8.636081851	8.636081851	8.636081851	11.26023672	12.18770644	11.05607723	12.40002509	11.96420828	9.0978719	8.580418379	7.342879678	6.782663391	5.936856269	6.056903882	6.208999496	6.416012436	9.104024965	12.13337935	11.82366514	11.71095821	9.2437416	10.07204772	9.967833182	7.739826165	7.90447219	6.348135118	9.105254833	10.69261901	0
7.981386834	7.981386834	7.981386834	8.716011677	12.0722232	12.09628492	9.80455654	10.24947884	11.42540326	13.6823624	13.89010713	15.5425236	15.82080105	15.69281473	15.71445842	16.08199023	15.16165456	15.07451192	15.71417649	14.55255616	14.68027181	13.99476658	14.05075407	13.26418116	13.39075488	13.07066874	11.21738256	12.51885434	4
12.74161748	12.74161748	12.74161748	13.31928737	14.34562883	16.34633378	16.91731745	15.92403834	14.77308836	14.66255917	13.91271932	13.34450794	13.18544747	13.30122293	13.55505858	13.58544182	13.90017773	16.08241637	16.28981523	16.61338181	19.70936691	18.348652	18.28304418	18.604578	19.51778599	18.38965067	17.89038022	17.23957159	5
9.891259801	9.891259801	9.891259801	12.12925659	12.98472073	10.83705514	11.81886774	8.528170268	8.088980007	7.393092545	7.333030201	7.327284465	7.140790227	7.072172167	7.304810765	7.600213058	8.45954652	11.11171351	13.53075698	13.37473038	9.72630418	10.09764878	10.4176434	9.164057478	9.654882635	10.74903507	10.94165239	10.63962282	3
8.51275907	8.51275907	8.51275907	9.463495755	12.40847062	13.08522004	10.11240538	9.142146828	8.409070336	7.827031738	7.479175438	7.494990218	7.655538761	7.108961184	7.977619945	7.635643502	8.546895554	9.968208197	11.19385133	11.4924143	12.7910863	13.95902412	12.67858347	12.8710454	12.61691191	13.30257879	11.99770736	10.99657627	1
10.37304547	10.37304547	10.37304547	12.16410586	13.33179886	10.64250716	10.48122453	8.918249084	7.634714664	7.263518885	7.130325402	6.738194874	6.372610093	5.933824886	6.288139533	6.964660798	8.64879596	10.29512369	12.75273053	11.99618363	13.00446955	11.65655684	11.55444466	10.74782271	10.49413218	9.579739829	9.098971639	9.400020118	1
3.705864659	3.705864659	3.705864659	5.699877228	6.900616093	7.478707249	7.947401634	8.463089568	8.777351316	8.980548332	9.143540651	9.3305782	9.455693472	9.433780366	9.492976263	9.573205783	9.871371259	10.06464519	10.42443695	10.81819659	10.38753753	12.07973504	13.50007397	13.71059504	12.45433995	11.26133653	10.04085217	9.374696269	4
8.377298943	8.377298943	8.377298943	8.302447605	8.46893111	8.413717664	9.177973588	8.773529096	8.478134189	9.17660898	8.629276379	9.512159351	10.14165418	10.96341843	12.44517815	14.80667614	16.6685663	16.11626082	16.58377753	15.76270683	15.83321047	14.75236167	16.42364529	17.19084673	16.40964604	16.32484403	15.87435942	14.99491932	1
7.826281651	7.826281651	7.826281651	10.37131809	11.9387918	9.484286669	10.26713169	10.11213868	12.51535787	12.98854829	13.18999174	12.81727214	11.85614151	11.96047087	11.97636678	12.5311573	13.70159386	13.87074268	13.53637112	13.05443449	13.76606644	13.23500853	13.8098172	12.84473686	12.32095452	12.26895727	10.54330341	11.31769137	4
6.999588459	6.999588459	6.999588459	7.973527757	10.95765507	10.37989472	7.889804584	9.357811277	11.27020434	13.36420361	13.15748184	14.88813723	14.82907519	15.13583829	15.39038381	15.60596362	15.17833013	15.4045038	15.97175168	14.59191016	13.81659221	14.02470851	14.6241385	13.79057189	14.17556006	13.61538215	11.57593198	12.23011934	4
4.399438038	4.399438038	4.399438038	1.700305753	2.203099316	2.320474408	1.036939342	2.395861336	1.822725856	0.625188908	0.983062429	2.007234695	1.953640588	2.241782108	2.190044339	2.324841466	2.04648135	2.512319546	2.863680325	3.080343735	3.990429962	4.535192371	4.300715	4.124053176	4.714389337	4.910193739	4.79575875	5.51091261	0
4.127561189	4.127561189	4.127561189	1.816071979	2.587727103	2.844220004	1.856277163	3.005411965	2.448466936	0.590034838	1.013243424	1.843361016	1.858172522	1.987220296	2.460597667	2.657607578	2.418323799	2.838090931	3.066568529	4.350168814	4.302080098	4.944220558	4.439301907	4.351783424	4.730791978	5.015262248	5.001242595	5.321374782	2
4.694368573	4.694368573	4.694368573	2.715120401	2.383083684	2.774000211	1.406296619	2.329458578	2.116497821	1.275782011	1.064058329	1.505502412	1.863390281	2.39203937	2.6147987	2.182983199	2.669110429	2.803973387	3.235631141	3.500460774	3.84245283	4.380195292	4.281971149	4.467929763	4.511174719	4.876803004	5.094810433	5.122416469	0
8.767381798	8.767381798	8.767381798	11.73950552	14.09741068	10.7817165	12.3961622	11.37141355	9.06702724	8.344186443	8.00745472	8.221088149	7.65424712	7.915146764	7.734656999	7.806274394	8.594049398	10.27445948	13.44183685	12.58591756	11.5293013	11.19794385	11.70999269	10.39426742	10.47083228	9.795740872	10.07240904	10.68482215	2
5.254505461	5.254505461	5.254505461	4.202111131	4.979422589	4.690724798	4.667844341	6.911110852	6.894743444	6.826661668	6.946043072	7.475976748	6.897219683	8.419206549	9.073075522	9.592000471	8.825002926	7.47297805	7.617349537	8.036677457	8.792999097	9.50832993	9.740058899	8.898053137	8.506635372	7.985471289	6.235083884	5.707040998	5
9.111035372	9.111035372	9.111035372	10.59005929	11.75648352	14.85112402	14.04465495	12.34447237	15.64956275	15.41959291	15.79114532	16.42520361	14.23914712	14.60745775	14.31015675	14.78422835	16.27946414	15.92386751	15.99421617	16.57439814	16.18749927	15.00432209	15.45139652	15.70243411	14.562436	13.81276042	11.62604224	11.0102483	2
9.449514699	9.449514699	9.449514699	11.66818701	12.28196655	12.41827834	10.41419578	10.61499584	10.00021639	9.447093343	10.30432889	10.68848105	11.46499095	12.93904134	14.35602337	14.43336825	13.75979557	13.00394678	14.1191633	13.73757403	12.22939287	12.25768018	12.12089319	12.8998791	12.87677319	12.20339548	11.87147473	11.76743767	4
12.38164671	12.38164671	12.38164671	11.62633403	11.29309654	10.89746707	12.72104446	12.8568702	12.10415982	12.21872583	11.77160719	12.08298844	12.04327563	12.10357438	12.72314534	12.9448333	13.86861412	15.97797012	16.18179457	16.52435722	19.77027599	18.76397659	18.48296057	18.7595333	19.84314221	19.26226102	18.6818059	17.91016779	5
8.630396413	8.630396413	8.630396413	11.07205927	11.78730606	14.23498489	14.58145532	13.89187974	13.33524437	11.60889109	11.16756816	11.27240009	10.99805347	10.13215674	10.7452076	11.75906251	13.73005299	16.37848572	15.72398739	14.50204009	15.71250634	13.80058129	14.19189582	14.93487674	12.75790847	10.87212456	13.12673757	13.85249535	2
7.174913458	7.174913458	7.174913458	9.311839546	11.03337564	12.30521538	11.7834006	9.349813162	7.561077423	7.317696192	7.259682268	6.739873333	5.850543311	7.003486774	6.886220143	7.596675533	9.057064325	12.61299908	14.21777264	14.15968643	10.73775653	11.09106624	11.76461377	8.868299441	7.926093513	8.205452135	10.74410458	11.59154541	3
9.043779531	9.043779531	9.043779531	12.57547579	15.75574183	13.33570724	15.18691478	15.25601676	12.8097506	11.78529686	11.5546861	10.53533958	10.57369566	10.1917159	9.884137165	9.954996442	11.24658507	13.32087659	12.8572993	13.62291081	11.68896744	12.37852974	12.66780018	10.86787081	12.3106393	10.71563201	9.726759148	11.68843537	5
5.309612475	5.309612475	5.309612475	5.206270433	5.464692896	5.786889351	5.238194959	8.362205446	8.331750848	7.42233116	7.105042564	7.509958453	7.723793072	8.927221883	8.851381706	11.05193146	10.4252175	9.949770688	9.746908758	10.00904418	10.90789539	11.19276401	11.16380997	10.62231767	10.73366704	10.26137473	8.021628566	8.645482899	5
10.24179354	10.24179354	10.24179354	11.35790922	13.48400684	17.1030263	17.00992699	13.86883736	13.30133703	13.00463939	12.07262508	12.23439693	12.20117224	12.15165029	12.37301593	12.5969232	12.8502266	13.68220848	16.13336727	19.14821414	18.39020714	19.11165028	18.12360545	19.28617674	18.71612379	16.70823868	16.47025237	17.37320287	0
10.52804447	10.52804447	10.52804447	12.84969644	15.27935947	12.33046795	13.5792558	13.08736887	10.8409591	10.28104399	9.612388551	9.370311407	9.023700317	9.088806122	9.190117864	9.313708847	9.528986151	11.73961384	12.45157672	12.79991484	14.5428536	13.89328802	13.75629221	12.07824361	11.87116485	9.857360533	11.84376073	13.03335214	0
14.03326679	14.03326679	14.03326679	14.93596419	16.19545912	19.43504869	18.89206021	14.95363113	14.37498967	13.90898848	13.06872075	13.15483163	12.45959914	12.52103819	12.67974668	12.72035463	13.27703337	13.88541739	15.70560786	18.24296955	17.62841438	18.3535091	16.77857261	18.70379326	17.2757544	16.03031383	15.64641617	15.56859227	5
8.417034572	8.417034572	8.417034572	10.02050014	11.8511044	9.599314342	10.26245077	10.04318	11.37201861	13.20942393	14.53769555	14.20068507	12.5914302	13.7167704	13.60377425	14.20688384	14.56820638	14.60831945	14.69248558	14.47453899	13.61965309	13.68615647	14.28232519	13.21546961	13.06061593	13.34412924	11.02262929	11.42662596	4
10.03703552	10.03703552	10.03703552	12.76788578	15.16548583	12.11016407	11.6756503	10.42262827	8.775189472	8.25481151	8.130961732	7.706660955	7.556361223	7.532073113	7.268525571	7.612089434	8.316015053	10.19569031	11.64611167	12.69341595	12.51103801	11.6030427	11.30154261	9.760280081	9.721087149	9.439400012	9.302090809	9.365183405	4
12.40840791	12.40840791	12.40840791	13.82213317	14.82570406	17.85359792	16.75756355	12.95702664	12.7352457	11.76732049	11.38260797	10.85643171	10.93865941	11.16633572	11.89944258	12.5633112	12.7950467	13.67571566	16.08764735	18.48402078	18.16574334	18.74296219	18.31537837	18.99893249	18.20842565	16.8322891	16.61462193	17.16038165	0
7.121486206	7.121486206	7.121486206	8.150379773	12.34515604	13.17576801	11.09822833	13.50319664	13.65744259	14.7528362	15.25450956	17.34629008	16.91830684	15.01536217	15.63212943	15.00814965	14.54150925	14.64085824	13.43921193	15.23817714	14.6245087	13.9845502	14.21544398	13.18113496	11.87645357	10.46737581	10.69412784	10.27162893	3
6.971484852	6.971484852	6.971484852	7.474409075	8.49753224	7.880347127	6.804896891	7.462357124	7.342252528	8.656933486	7.830299886	8.356006051	9.265359732	10.15967903	11.81051976	13.90269274	15.80622105	15.90360606	15.93454424	16.09334996	15.82286875	14.89225805	17.11151522	17.73746852	16.75652141	16.84485481	16.21694379	15.28768244	4
4.092553844	4.092553844	4.092553844	2.291430163	3.031210447	2.621075594	2.84453135	2.830115717	2.595198368	1.948140048	1.578029588	2.175928808	2.000013957	2.888038244	2.610390465	2.497902068	2.83096859	4.936058778	5.451395393	5.288572388	4.524668537	4.84786988	5.329395262	5.681064182	4.96105438	5.077014465	5.140767238	5.117260011	2
11.17236023	11.17236023	11.17236023	11.04719736	12.917432	12.514091	11.23020088	11.80433597	12.27315138	12.01407256	12.31344131	12.19749119	12.0881886	12.36399992	12.51625877	13.09620579	14.12321827	17.1149037	19.08753768	17.44583472	19.29502181	18.06861987	19.06998796	18.2603762	18.48621882	17.83031359	17.88497786	17.81235574	5
8.528857262	8.528857262	8.528857262	9.818676168	10.6457544	11.08964465	11.27082362	11.67259853	9.833086237	9.452787606	8.381191177	7.437213198	6.406825143	6.89334274	6.830223773	9.145939502	10.35421424	10.66685406	9.98865572	11.94735228	11.34395147	9.969761877	11.17177552	9.718987707	8.441214705	7.275819012	8.438021985	11.0942075	1
7.739006229	7.739006229	7.739006229	8.049805598	10.32709594	9.498178544	9.014064537	10.08797208	12.68661644	12.86743711	13.80960854	14.72154261	14.70483398	14.96394351	15.20940819	15.46391668	14.46529936	14.53530108	15.30890128	14.24620204	13.33146652	14.22800249	13.81767753	12.89121362	13.4383422	13.15668254	11.3607146	11.98592043	4
6.267319887	6.267319887	6.267319887	5.916991463	5.388316662	4.227898183	4.609674076	3.941616508	3.287833153	3.432702449	3.4260299	2.979041194	2.214906946	2.925307013	2.89063159	3.40719044	3.763574272	2.770689417	2.870481302	3.02683771	4.1368094	4.241354838	4.356224169	4.378324972	4.452847972	4.84172077	4.950616463	4.940947421	5
12.64578548	12.64578548	12.64578548	12.53076005	15.69720446	15.54994081	19.27861657	19.58544892	15.85064237	14.91711678	14.25080225	13.46436735	13.65032023	13.60393816	13.61039301	14.67664998	15.97956204	17.68765554	17.66737873	18.48120653	18.37753622	16.81692607	18.19011129	17.80768925	17.410824	15.45518915	16.35467236	17.12393157	5
10.35952686	10.35952686	10.35952686	11.93266855	14.27184967	13.57985272	16.9512369	17.89257705	14.56122061	14.11572649	13.09941188	12.1474673	11.81291423	12.13824726	12.08019428	12.69056939	14.75096594	17.73868548	17.71732856	17.99035925	17.45028328	16.37585963	17.29347128	16.03833916	15.14177926	15.50930011	16.1695953	16.48445766	0
10.55290209	10.55290209	10.55290209	11.63599901	12.3999756	15.80173169	16.34388868	13.59478886	13.81992057	14.56123321	12.01226751	11.41788252	11.06520701	10.78960352	10.38861901	10.60368837	11.65458003	13.30110804	13.91260325	12.5283545	15.05756275	15.36277915	14.6004014	15.94709452	14.69194742	14.95129367	14.60181216	13.2615128	1
5.451012856	5.451012856	5.451012856	3.275318685	3.692005301	2.963071945	2.195214945	2.890985859	2.866190394	2.092472481	1.725644421	1.854206592	2.333509194	2.614035136	1.900437079	2.69257461	2.767027727	2.565562258	3.220701263	3.751869725	3.55966061	4.163370637	4.343226266	4.467811504	4.879960033	4.832187026	5.087847266	5.341413495	5
9.50204893	9.50204893	9.50204893	10.11078574	10.31990563	10.21397111	10.30823373	10.33068142	10.63306275	10.79910566	10.91292292	11.09519553	11.01634099	11.10588858	11.45649399	11.41368927	11.81472943	11.9616817	12.35454883	12.54361526	13.63063972	14.23271426	14.92649045	16.11776695	16.90307089	17.89902654	18.22808136	17.52049845	5
10.90909046	10.90909046	10.90909046	13.29145957	15.80062223	13.40501067	16.2829598	15.80957393	14.04765808	12.84845973	13.35061406	13.3039956	13.12154015	11.90603205	11.40597218	10.28881284	9.263610261	10.08211042	12.80486034	13.19950433	10.80341945	12.86631197	12.69956936	12.15955906	10.83071356	8.599768809	10.10273245	9.79946094	4
7.488246023	7.488246023	7.488246023	10.00260684	11.88195795	8.929406373	9.587283055	9.818003424	13.00142488	13.45984416	14.01723369	15.23676569	14.30316912	14.5809116	14.91060959	15.7499774	14.72915085	14.43508391	14.54542067	14.08949519	13.57269959	14.04420838	14.35260824	13.01151966	13.10609806	13.19726974	11.20524531	11.42239127	4
